# Supplementary material for: A Compact Quadrupole-Orbitrap Mass Spectrometer with FAIMS Interface Improves Proteome Coverage in Short LC Gradients
Source: Mol Cell Proteomics. 2020 Feb 12;19(4):716–29. doi: 10.1074/mcp.TIR119.001906 (PMC7124470; doi:10.1074/mcp.TIR119.001906)
Supplement: Supplementary Table S1 [file 157671_1_supp_469126_q54w91.xlsx]

## Sheet: proteinGroups
Protein IDs	Majority protein IDs	Protein names	Gene names	Peptides 12min-500ng-1	Peptides 12min-500ng-2	Peptides 12min-500ng-3	Peptides 12min-500ng-CV75-1	Peptides 12min-500ng-CV75-2	Peptides 12min-500ng-CV75-3	Peptides 21min-500ng-1	Peptides 21min-500ng-2	Peptides 21min-500ng-3	Peptides 21min-500ng-CV30-1	Peptides 21min-500ng-CV30-2	Peptides 21min-500ng-CV35-1	Peptides 21min-500ng-CV35-2	Peptides 21min-500ng-CV40-1	Peptides 21min-500ng-CV40-2	Peptides 21min-500ng-CV45-1	Peptides 21min-500ng-CV45-2	Peptides 21min-500ng-CV50-1	Peptides 21min-500ng-CV50-2	Peptides 21min-500ng-CV55-1	Peptides 21min-500ng-CV55-2	Peptides 21min-500ng-CV60-1	Peptides 21min-500ng-CV60-2	Peptides 21min-500ng-CV65-1	Peptides 21min-500ng-CV65-2	Peptides 21min-500ng-CV70-1	Peptides 21min-500ng-CV70-2	Peptides 21min-500ng-CV75-1	Peptides 21min-500ng-CV75-2	Peptides 21min-500ng-CV80-1	Peptides 21min-500ng-CV80-2	Peptides 5min-500ng-1	Peptides 5min-500ng-2	Peptides 5min-500ng-3	Peptides 5min-500ng-4	Peptides 5min-500ng-CV75-1	Peptides 5min-500ng-CV75-2	Peptides 5min-500ng-CV75-3	Peptides 5min-500ng-CV75-4	Peptides 5min-50ng-1	Peptides 5min-50ng-2	Peptides 5min-50ng-3	Peptides 5min-50ng-4	Peptides 5min-50ng-CV75-1	Peptides 5min-50ng-CV75-2	Peptides 5min-50ng-CV75-3
A0A024RBG1;Q9NZJ9;Q96G61;Q8NFP7	A0A024RBG1;Q9NZJ9	Diphosphoinositol polyphosphate phosphohydrolase 2	NUDT4				1	1																	1					1
A0A087WUM0;P57105;Q9P0S2	A0A087WUM0;P57105	Synaptojanin-2-binding protein	SYNJ2BP-COX16;SYNJ2BP				1	1	1								1	1	1	1	1	1			1	1	1	1	1	1	2	1	3	3
A0A087X1K6;Q9Y2Y9	A0A087X1K6;Q9Y2Y9	Krueppel-like factor 13	KLF13
A0A096LPI6;P0DPI2;A0A0B4J2D5	A0A096LPI6;P0DPI2;A0A0B4J2D5			1			3	3	3	2		2	1	1			2	2	2	1	2	2	2	2	2	2	2	3	2	1	3		1	1		1		1
A0A0A6YYA0;Q9Y3B3	A0A0A6YYA0;Q9Y3B3	Transmembrane emp24 domain-containing protein 7	TMED7-TICAM2;TMED7	2	1	1	1	1	1	1	2	3			2	2	1	1	1	1	1	1	2	2	3	2	2	2	1		1	1	1	1															1
A0A0A6YYC7;Q96JP5	A0A0A6YYC7;Q96JP5	E3 ubiquitin-protein ligase ZFP91	ZFP91-CNTF;ZFP91
A0A0A6YYL1;P49914	A0A0A6YYL1;P49914	5-formyltetrahydrofolate cyclo-ligase	ST20-MTHFS;MTHFS												1												1	1	1	1	1	1	1	1
A0A0A6YYL6;P18621	A0A0A6YYL6;P18621	60S ribosomal protein L17	RPL17-C18orf32;RPL17	5	6	6	2	2	2	5	6	5	2	2	2	2	1	1	2	2	4	4	5	5	4	4	5	6	5	5	3	3	2	2	1	3	2	3	2	2	2	2			1	2	1		2
A0A0B4J1V8;Q9NQ55	A0A0B4J1V8;Q9NQ55	Suppressor of SWI4 1 homolog	PPAN-P2RY11;PPAN							1	1	2			1	1			1	2	2	3	2	2	1	1	1	2	1	1				1
A0A0B4J269;Q13509	A0A0B4J269;Q13509	Tubulin beta-3 chain	TUBB3	13	13	12	4	4	4	16	15	15	9	9	10	9	14	14	14	14	12	12	13	12	12	11	8	8	5	6	5	5	3	2	9	9	9	8	1	2	2	1	5	5	6	8		1
A0A0B4J2A0;Q9UHJ6	A0A0B4J2A0;Q9UHJ6	Sedoheptulokinase	TRPV1;SHPK																															1					1
A0A0B4J2E5;Q15269	A0A0B4J2E5;Q15269	Periodic tryptophan protein 2 homolog	PWP2		1			1		3	2	2			2	2	2	2	4	3	3	4	3	2	2	3	2	2	2	2	1	1	1	2		1		1
A0A0B4J2F2;P57059	A0A0B4J2F2;P57059	Serine/threonine-protein kinase SIK1	LOC102724428;SIK1
A0A0U1RQM0;Q15004	A0A0U1RQM0;Q15004	PCNA-associated factor	KIAA0101	1													1	2	2	1	1	1	1	1																		1
A0A0U1RRE5	A0A0U1RRE5													1
A0A0U1RRH7;Q99878;Q96KK5;Q9BTM1;P20671;P0C0S8;REV__Q8NB25	A0A0U1RRH7;Q99878;Q96KK5;Q9BTM1;P20671;P0C0S8	Histone H2A type 1-J;Histone H2A type 1-H;Histone H2A.J;Histone H2A type 1-D;Histone H2A type 1	HIST1H2AJ;HIST1H2AH;H2AFJ;HIST1H2AD;HIST1H2AG	3	3	4	2	2	1	3	3	3	3	3	3	3	3	3	2	2	2	2	2	2	3	3	3	3	3	3	3	3		2	3	3	3	3	1	1	1	3	3	3	3	3	1	1	1
A0A140G945;P02489	A0A140G945;P02489	Alpha-crystallin A chain;Alpha-crystallin A(1-172);Alpha-crystallin A(1-168);Alpha-crystallin A(1-162)	CRYAA
A0A1B0GU03;P07339	A0A1B0GU03;P07339	Cathepsin D;Cathepsin D light chain;Cathepsin D heavy chain	CTSD	1			1	1	1	4	2	3	2	3	4	3	2	2	1	3	2	2	2	2	2	2	1	2	2	2	1	1	1	1					1	1	1	1					1	1	1
A0A1B0GW15	A0A1B0GW15
A0A1C7CYW4;O75787	A0A1C7CYW4;O75787	Renin receptor	ATP6AP2										1		1	1	2				1	1	1	1						1			2	1
A0A1W2PNV4	A0A1W2PNV4			2	2	2	6	5	5	9	9	9	2	2	4	3		1	5	4	7	6	3	5	1	4	3	2	4	4	7	7	6	7				1	1		1								1
A0A1W2PQS6;O95989	A0A1W2PQS6			2	2	3				2	2	2			2	2	2	3	3	3	4	4	4	4	1	1	1	1	1	1						1	1	1
A0A1W2PRB8;Q9H0W9;Q9NVC6	A0A1W2PRB8;Q9H0W9	Ester hydrolase C11orf54	C11orf54				1	1	1											1	1	1	1	1	2		2	2	1	1	1	1
A0A2R8Y455;Q86VX2	A0A2R8Y455;Q86VX2	COMM domain-containing protein 7	COMMD7										1	1											1	1
A0A2R8Y4E6;O95263	A0A2R8Y4E6;O95263	High affinity cAMP-specific and IBMX-insensitive 3,5-cyclic phosphodiesterase 8B	PDE8B
A0A2R8Y4L2	A0A2R8Y4L2			9	8	9	4	4	4	9	9	9	2	2	4	4	6	7	6	6	7	6	6	6	6	6	6	5	4	3	3	3	2	3	2	2	2	2	1	1	1	2	2	2	2	2	2	2	2
A0A2R8Y619	A0A2R8Y619			1	1	1		1		1	1	1	1	1	1	1	1	2	1	1	1	1	2	2	1	1	1	1	1	1	1	1			1	1	1						1	1	1	1
A0A2R8YDH4;Q9UDY2	A0A2R8YDH4;Q9UDY2	Tight junction protein ZO-2	TJP2																														1									1
A0A3B3ISY7;Q9UM13	A0A3B3ISY7;Q9UM13	Anaphase-promoting complex subunit 10	ANAPC10																									1	1		1	1	1	1
A0A3B3ITS5;Q14181	A0A3B3ITS5;Q14181	DNA polymerase alpha subunit B	POLA2										1						1	1	3	4	3	3	2	2	3	2	1	2	2	2	1	1
A0A3B3IU46;Q9BTL3	A0A3B3IU46;Q9BTL3	RNMT-activating mini protein	FAM103A1																						1
A0AV96	A0AV96	RNA-binding protein 47	RBM47												1						2
A0AVF1	A0AVF1	Intraflagellar transport protein 56	TTC26																								1
A0AVK6	A0AVK6	Transcription factor E2F8	E2F8
A0AVT1	A0AVT1	Ubiquitin-like modifier-activating enzyme 6	UBA6		1		3	3	3	2	2	2	1	1	4	3	3	5	5	8	4	3	4	4	3	2	4	3	5	5	3	3	5	4								1					1	1	1
A0FGR8	A0FGR8	Extended synaptotagmin-2	ESYT2				1	1					2	2	2	3		1	2	1	2	3	3	2	3	4	3	2	2	2	2	2	1	1		1	1	1			1						1
A0FGR9	A0FGR9	Extended synaptotagmin-3	ESYT3
A0JLT2	A0JLT2	Mediator of RNA polymerase II transcription subunit 19	MED19																								1	1
A0JNW5	A0JNW5	UHRF1-binding protein 1-like	UHRF1BP1L																														1	1
A0MZ66	A0MZ66	Shootin-1	KIAA1598	1		1	2	1	2	1			2	1	3	3	4	4	4	4	5	5	5	4	1	1	1	1	3	3	1	1	1	1
A0PJW6	A0PJW6	Transmembrane protein 223	TMEM223				1	1	1															1	1	1	1	1	1	2	1	1	1	1					1
A1A4S6	A1A4S6	Rho GTPase-activating protein 10	ARHGAP10
A1KXE4	A1KXE4	Myelin-associated neurite-outgrowth inhibitor	FAM168B
A1L0T0	A1L0T0	Acetolactate synthase-like protein	ILVBL				2	3	2	2	2	1	2	4	3	3	2	2	4		2	2	1	1	1	1	3	3	4	5	4	5	2	3
A1L170	A1L170	Uncharacterized protein C1orf226	C1orf226
A1L390	A1L390	Pleckstrin homology domain-containing family G member 3	PLEKHG3
A1X283	A1X283	SH3 and PX domain-containing protein 2B	SH3PXD2B				2	2	2															1					2	2	2	2	2	2					1	1	1	1						1
Q8IVF6;A2A2Z9	Q8IVF6;A2A2Z9	Ankyrin repeat domain-containing protein 18A;Ankyrin repeat domain-containing protein 18B	ANKRD18A;ANKRD18B	1	1	1	1			1	1	1			1		1	1	1	1								1	1	1		1
A2AJT9	A2AJT9	Uncharacterized protein CXorf23	CXorf23
A2RRP1	A2RRP1	Neuroblastoma-amplified sequence	NBAS											1						1									1	1	1	1
A2RTX5	A2RTX5	Probable threonine--tRNA ligase 2, cytoplasmic	TARSL2	3	3	4				3	3	3	1	1	1	1		1	1	2	3	3	2	3	4	3	2	3	1	1	1				2	1	1	1						1		1
A2RU67	A2RU67	Uncharacterized protein KIAA1467	KIAA1467
A3KMH1	A3KMH1	von Willebrand factor A domain-containing protein 8	VWA8								1		1	1											1					1	3	3	4	3					1	1		1
A3KN83;Q9Y2G9	A3KN83	Protein strawberry notch homolog 1	SBNO1													1			1	2								1		1	1			1
A4D1B5	A4D1B5	Gamma-secretase-activating protein;Gamma-secretase-activating protein 16 kDa C-terminal form	GSAP														1																							1
A4D1E9	A4D1E9	GTP-binding protein 10	GTPBP10	1		1	1		1	1	1	1	1	1	1	1		1	2	3	3	3	4	1	2	2	1	1	2	3	2	2	2	1													1	1	1
A4D1P6	A4D1P6	WD repeat-containing protein 91	WDR91																										1		1	1
A5PLL7	A5PLL7	Transmembrane protein 189	TMEM189						1								1					1							1		1	1	1	1						1	1	1
A5YKK6	A5YKK6	CCR4-NOT transcription complex subunit 1	CNOT1	1			1	3	5	3	3	3	3	3	3	5	7	7	4	6	8	9	5	6	9	8	8	9	10	9	9	6	7	6					1	1	2	1					1	1	1
A6NCE7;Q9GZQ8;Q9H492	A6NCE7;Q9GZQ8;Q9H492	Microtubule-associated proteins 1A/1B light chain 3 beta 2;Microtubule-associated proteins 1A/1B light chain 3B;Microtubule-associated proteins 1A/1B light chain 3A	MAP1LC3B2;MAP1LC3B;MAP1LC3A							1	1	1															1	1	1	1	1	1
A6ND36	A6ND36	Protein FAM83G	FAM83G																												1		2	2
A6NDE8	A6NDE8	G antigen 12H	GAGE12H
A6NDG6	A6NDG6	Phosphoglycolate phosphatase	PGP							3	6	3	3	4	4	4	1	1	2	2	2	2	2	3	3	3	2	2	1	2
A6NDU8	A6NDU8	UPF0600 protein C5orf51	C5orf51							1			1	1	1	1	3	3	2	2	2
A6NFI3	A6NFI3	Zinc finger protein 316	ZNF316																											1
A6NGU5;P36268;P19440	A6NGU5;P36268;P19440	Putative gamma-glutamyltranspeptidase 3;Putative gamma-glutamyltranspeptidase 3 heavy chain;Putative gamma-glutamyltranspeptidase 3 light chain;Inactive gamma-glutamyltranspeptidase 2;Gamma-glutamyltranspeptidase 1;Gamma-glutamyltranspeptidase 1 heavy chain;Gamma-glutamyltranspeptidase 1 light chain	GGT3P;GGT2;GGT1																												1	1	1	1
A6NHL2	A6NHL2	Tubulin alpha chain-like 3	TUBAL3	1	1	1			1	3	2	2			1	1	2	1	2	2	1	1	1	1	1	1	1	1	2		1	1	1	1	1	1	1	1								1
A6NHQ2	A6NHQ2	rRNA/tRNA 2-O-methyltransferase fibrillarin-like protein 1	FBLL1	3	3	4				3	4	4	2	2	3	3	4	4	3	4	2	2	2	1	1	1	2	2	1	1						1		2
A6NHR9	A6NHR9	Structural maintenance of chromosomes flexible hinge domain-containing protein 1	SMCHD1				1	1					1		1	2	2	3	2	1		2	1		1		1	1	2	1	5	4	3	3
A6NHX0	A6NHX0	GATS-like protein 2	GATSL2				1	1																							1	1	1	1
A6NJ78	A6NJ78	Probable methyltransferase-like protein 15	METTL15				2	1			1	1					1														1		1	1						1		1
A6NKD9	A6NKD9	Coiled-coil domain-containing protein 85C	CCDC85C																					1								1	1	1
A6NKF1	A6NKF1	SAC3 domain-containing protein 1	SAC3D1							1									1				1		1	1			1	1	1	1	1	1
A6NKT7	A6NKT7	RanBP2-like and GRIP domain-containing protein 3	RGPD3	1	1	1	3	2	3	4	6	4	4	3	5	5	4	3	4	4	5	5	10	8	5	6	3	7	4	6	4	5	4	4				1	1		1	1					1	1
A7E2V4	A7E2V4	Zinc finger SWIM domain-containing protein 8	ZSWIM8
A8CG34;A6NF01	A8CG34	Nuclear envelope pore membrane protein POM 121C	POM121C																												1	1		1
A8K855	A8K855	EF-hand calcium-binding domain-containing protein 7	EFCAB7																		1							1
A8MPP1;Q92771;Q96FC9	A8MPP1;Q92771;Q96FC9	Putative ATP-dependent RNA helicase DDX11-like protein 8;Putative ATP-dependent RNA helicase DDX12;Probable ATP-dependent RNA helicase DDX11	DDX11L8;DDX12P;DDX11										1	1		1									1	1	2	1	1	1			1
A8MXV4	A8MXV4	Nucleoside diphosphate-linked moiety X motif 19, mitochondrial	NUDT19									1							1	1	1	1		1										1
A9UHW6	A9UHW6	MIF4G domain-containing protein	MIF4GD																											1			1
B1ALY0;Q8IXS6	B1ALY0;Q8IXS6	Paralemmin-2	PALM2-AKAP2;PALM2																1		1	1										1
B1ANS9	B1ANS9	WD repeat-containing protein 64	WDR64							1	1																1																		1
B4DLN1	B4DLN1			2	2	3		1		3	4	4	3	3	3	2	4	5	4	7	7	7	6	9	3	3	2	4	2	2	1				1	1	1	2								1
Q99613;B5ME19	Q99613;B5ME19	Eukaryotic translation initiation factor 3 subunit C;Eukaryotic translation initiation factor 3 subunit C-like protein	EIF3C;EIF3CL	4	5	5	1	1	2	12	10	11	2	1		2	3	3	7	7	14	12	13	12	12	10	5	6	5	6	3	2	1	1		1		1	1	1	1	1				2	1	1	1
P0CG08;B7ZAQ6	P0CG08;B7ZAQ6	Golgi pH regulator B;Golgi pH regulator A	GPR89B;GPR89A														1											1	1	1	1	1	1	1
B7ZBB8	B7ZBB8	Protein phosphatase 1 regulatory subunit 3G	PPP1R3G
C4AMC7;Q6VEQ5;Q9NQA3;A8K0Z3;A8MWX3	C4AMC7;Q6VEQ5;Q9NQA3;A8K0Z3;A8MWX3	Putative WAS protein family homolog 3;WAS protein family homolog 2;WAS protein family homolog 6;WAS protein family homolog 1;Putative WAS protein family homolog 4	WASH3P;WASH2P;WASH6P;WASH1;WASH4P																								1	1	1	2	1	1	1	1
C9JLW8	C9JLW8	Protein FAM195B	FAM195B
CON__A2I7N0	CON__A2I7N0			3	3	3	1	1	1	6	6	6	1	1	3	3	4	4	4	6	3	3	2	2	3	3	2	2	3	3	3	3	2	2	1		1	2	1	1	1	1					1	1	1
CON__A2I7N1	CON__A2I7N1			2	3	2		2	1	6	6	6			2	2	3	3	4	5	4	4	3	3	4	4	3	3	2	2	1	1			1		1	2			1	1
CON__A2I7N3	CON__A2I7N3			3	3	3		2	2	4	3	3	1	1	3	3	4	4	4	3	4	4	5	5	2	2	2	2	1	1	2	2	1	1	1		1	1				1							1
CON__ENSEMBL:ENSBTAP00000006074	CON__ENSEMBL:ENSBTAP00000006074																														1		1	1
CON__ENSEMBL:ENSBTAP00000007350;P0C0L5;P0C0L4	CON__ENSEMBL:ENSBTAP00000007350			4	1	2	3	2	2	3	3	4	4	2	4	1	1		6	6	7	7	8	4	3	4	6	5	4	3	5	5	3	2						2	2								1
CON__ENSEMBL:ENSBTAP00000013050;Q9UK55	CON__ENSEMBL:ENSBTAP00000013050;Q9UK55	Protein Z-dependent protease inhibitor	SERPINA10												1	1							1	1
CON__ENSEMBL:ENSBTAP00000016046;P23142	CON__ENSEMBL:ENSBTAP00000016046;P23142	Fibulin-1	FBLN1																				2	1	2	2		1			1	1	1	1
CON__ENSEMBL:ENSBTAP00000018229;P02774	CON__ENSEMBL:ENSBTAP00000018229			6	6	7	4	3	4	7	6	7	4	2	5	5	6	5	3	5	5	4	5	4	6	5	6	5	6	4	5	4	6	4						2	2	3					2	2	2
CON__ENSEMBL:ENSBTAP00000018574;P05546	CON__ENSEMBL:ENSBTAP00000018574					1				1	2	3	1	1			2	2	1	3	2	3	3	4	2	3	3	2	1	1			1
CON__ENSEMBL:ENSBTAP00000024146;P01023;P20742	CON__ENSEMBL:ENSBTAP00000024146			27	25	29	9	9	9	44	46	42	8	10	19	19	31	29	33	33	29	29	26	26	25	24	20	17	16	19	12	9	3	3	15	16	14	14	2	2	2	2	1	1	5	8	2	2	2
CON__ENSEMBL:ENSBTAP00000024466;CON__ENSEMBL:ENSBTAP00000024462	CON__ENSEMBL:ENSBTAP00000024466;CON__ENSEMBL:ENSBTAP00000024462			1	1	1				1	1	2			2	2	3	2	1	1	1	1	2	2					1	1						1
CON__ENSEMBL:ENSBTAP00000032840	CON__ENSEMBL:ENSBTAP00000032840															1			1	1	2	3	2	2	1		1	1					1
CON__ENSEMBL:ENSBTAP00000033053	CON__ENSEMBL:ENSBTAP00000033053																										1	1
CON__ENSEMBL:ENSBTAP00000034412	CON__ENSEMBL:ENSBTAP00000034412																1											1	1	1
CON__ENSEMBL:ENSBTAP00000037665	CON__ENSEMBL:ENSBTAP00000037665												1	1	2	2		1	1		2	2	1	2	1	1	2	1	1	2	2	3	2	3
CON__ENSEMBL:ENSBTAP00000038329	CON__ENSEMBL:ENSBTAP00000038329			2	2	2				1	2	2					1	1	1	1	1	1	2	2	1	2	2	1	1	2
CON__H-INV:HIT000292931	CON__H-INV:HIT000292931			9	9	10	1	1		14	14	14	3	3	4	5	7	7	11	11	12	11	11	13	6	8	6	5	3	4	2	2			7	8	7	7							2	6
CON__P00735;P00734	CON__P00735							1	1														1	2			1	1	1	1				1
CON__P00761	CON__P00761			2	2	2	1	1	2	2	2	2	1	1					1	1	2	2	2	2	2	2	3	3	2	2	1	1			1	1	1	1						1		1
CON__P00978	CON__P00978			1	1	1	2	1	2	1	2	1			3	3	2	2	2	2							2	2	3	3	3	3	3	3			1	1
CON__P01030	CON__P01030			3		1	2	2	2	2	2	3	2	2	4		1		5	4	6	6	7	3	2	4	4	3	2	2	2	3	3	2						1	1								1
CON__P01044-1;CON__Q2KJ62;P01042	CON__P01044-1;CON__Q2KJ62			3	4	4	4	5	4	8	11	5	1	1	1	2	3	2	1	1	3	4	5	6	4	5	4	4	5	4	5	4	5	5					1	3	1	2					2	1	1
CON__P01045-1	CON__P01045-1			2	3	3	4	4	4	6	8	5	1	1	1	2	3	2	1	1	2	2	3	4	3	4	3	3	4	4	4	4	5	5					1	4	2	4					3	1	2
CON__P01966;P02008	CON__P01966			5	5	5	1	3	3	7	7	7	1	1	4	4	4	4	6	6	7	5	4	5	4	4	3	2	3	2	2	2	1	1					2	3	3	3					3	3	3
CON__P02533;P02533;P08779;CON__P19012;CON__A2A4G1;CON__P08779;P19012;CON__Q61782;CON__P08730-1;CON__Q3ZAW8;CON__Q9Z2K1;CON__ENSEMBL:ENSP00000377550;P13646;P35900;CON__P35900;CON__Q9D312;CON__P13646-1;Q15323;CON__P35527;CON__A2AB72;CON__Q8N1A0;CON__Q148H6;CON__Q14525;CON__O76013;Q7Z3Y7;Q14525;P35527;CON__Q7Z3Y7;CON__Q99456;CON__Q2M2I5;CON__P02535-1;Q8N1A0;CON__O76015;Q2M2I5;CON__Q9UE12;O76013;Q994…	CON__P02533;P02533	Keratin, type I cytoskeletal 14	KRT14	2	7	1	3	4	4	8	8	7	1		2	2	2	2	2	4	5	4	3	5	4	5	5	6	4	2	2	2	2	2	2	3	4	3	1	1	1	1	1		2	2	1	2	1
CON__P02584	CON__P02584			3	2	2		1	1	4	4	4	2	3	2	1	2	2	2	4	4	3	2	3	1	1	1	1	1	1	1	1	1	1	2	2	1	1					1	1	1	1
CON__P02662	CON__P02662
CON__P02672	CON__P02672												1	1	1	1	1
CON__P02769;CON__P02768-1;P02768	CON__P02769			34	37	36	19	17	16	42	41	41	13	15	21	21	27	28	28	30	32	32	30	28	20	21	24	25	21	21	20	18	20	19	19	18	18	20	8	10	10	10	14	12	15	18	7	10	9
CON__P02777	CON__P02777												1	1	1	1	1	1		2				1	1	1					1			1
P04264;CON__P04264;CON__ENSEMBL:ENSBTAP00000038253	P04264;CON__P04264	Keratin, type II cytoskeletal 1	KRT1	1	3	1	1	1		4	5	3	1	1	2	2	1	2		1	1	1	1	1	1	1												1						1	1	1
CON__P05787;P05787;CON__Q9H552;CON__P02538;CON__Q8BGZ7;P02538;CON__H-INV:HIT000016045;CON__O95678;O95678;P12035;Q01546;CON__P12035;CON__Q01546;Q9NSB2;CON__Q3TTY5;CON__Q6ISB0;CON__Q9NSB2;CON__REFSEQ:XP_092267;CON__P07744;Q86Y46;Q3SY84;CON__Q3SY84;CON__Q32MB2	CON__P05787;P05787	Keratin, type II cytoskeletal 8	KRT8	23	25	24	4	5	4	32	31	30	4	7	10	11	14	14	19	20	19	18	22	24	16	19	14	11	10	9	8	7	4	5	11	12	15	14	3	3	2	2	2	2	3	10	4	4	4
CON__P06868;P00747	CON__P06868			1			2	2	3		1	3			1	1	1	1	1	3	3	3	5	3	2	1	2	2	2	3	3	4	2	3					1	1	1	2					1	1	1
CON__P08727;P08727	CON__P08727;P08727	Keratin, type I cytoskeletal 19	KRT19	2	6	2	3	3	3	4	6	5			1	1	2	1	1	2	3	3	3	4	3	5	2	4	3	2	3	3	2	2	1	2	3	2	1	1	1	1		1	1	2	1	2	1
CON__P08729;CON__Q14CN4-1;CON__Q6IME9;CON__P19013;Q14CN4;P19013	CON__P08729			10	12	13	2	4	4	23	21	23	3	4	5	6	8	10	11	13	14	13	18	16	16	14	11	10	6	7	3	3	2	2	4	6	9	5	2	2	2	1	1	1	2	3	1	1	1
CON__P12763	CON__P12763			11	12	11	1	2	2	12	13	12	5	5	7	6	7	8	9	9	11	10	9	9	5	6	5	3	3		2	2			5	5	6	5					3	5	4	7
CON__P13645;P13645	CON__P13645;P13645	Keratin, type I cytoskeletal 10	KRT10		2		1	1	1											1	1	1	1	1				1	1		1	1	1	1	1		1											1
CON__P15497;REV__Q14541;P02647	CON__P15497			8	9	8				11	10	8	5	4	4	5	6	4	6	9	11	11	9	10	10	8	7	6	2	3	2	1			5	7	5	2					1		1	4
CON__P15636	CON__P15636			4	2	4			1	3	4	4			1	1	2	2	3	3	3	4	3	3	2	2	3	1	1	1	1		1	1	1	1	1	1							1	1
CON__P17690;P02749	CON__P17690				1		2	2	3	3	3	4	2	2	4	4	3	2		1	1	2	2	2	3	4	2	2	2	2	3	1	2	3					1	1	1	1					1	1	1
CON__P17697	CON__P17697														1	1	1	1	2	2		2								1	1
CON__P28800;P08697	CON__P28800			3	3	1	1	1	1	5	5	7	1	1	2	2	4	4	4	5	2	3	5	3	3	3	3	2	3	3	2	2	3	2				1									1	1	1
CON__P34955	CON__P34955			13	11	10	3	3	2	11	12	13	2	5	5	5	4	7	9	8	9	10	11	10	9	10	8	7	5	5	4	4	3	3	5	6	6	6	2	2	2	2	1	1	5	7	3	2	2
CON__P41361;P01008	CON__P41361			2	2	3	1	2		8	6	6	2	2	3	3	4	6	4	6	3	3	5	6	5	5	3	3	3	4	3	3	2	3
CON__P50448	CON__P50448			1	1					3	4	4	1	1	3	3	3	3	2	3	1	1	1		1	1	1	1	1	1
CON__P78386;P78386	CON__P78386;P78386	Keratin, type II cuticular Hb5	KRT85							1	1	1									1																	1
CON__P81644	CON__P81644			1	2	2				1	1	2			1	1		1			1		1		1	1		1									1	1								1
CON__Q03247	CON__Q03247																1	1											1	1
CON__Q04695;Q04695;CON__Q6IFX2;CON__Q9C075;CON__Q99PS0;Q9C075	CON__Q04695;Q04695	Keratin, type I cytoskeletal 17	KRT17	16	21	15	6	7	6	25	26	26	7	5	10	11	11	10	7	11	16	17	15	16	16	19	16	15	11	10	7	7	4	5	4	6	6	7	2	2	2	2	3	2	4	3	3	4	3
CON__Q05443	CON__Q05443																	1	1	1						1
CON__Q05B55	CON__Q05B55												1	1	1	1											1		2	2	2	2
CON__Q0IIK2;CON__Q29443;CON__Q2HJF0;P02788;P02787	CON__Q0IIK2;CON__Q29443			27	26	24	6	5	5	38	35	37	9	7	13	14	22	24	21	23	25	24	24	25	19	21	16	14	12	10	8	8	6	6	11	10	10	12	4	3	4	4	1	1	4	9	4	3	3
CON__Q0V8M9;Q06033	CON__Q0V8M9									1	2	2					2	2	4	3	4	5	3	4	5	3	2	3	1	2	1	1
CON__Q0VCM5;P19827	CON__Q0VCM5													2			1		1	1		1	1	2	1	1	2	2			1	2	1	1												1
CON__Q1A7A4	CON__Q1A7A4					1																		1	1	1
CON__Q1RMK2	CON__Q1RMK2																						1	1	1	1			1	1	1	1	1	1					1	1	1
CON__Q1RMN8	CON__Q1RMN8																1	1	1	1
CON__Q28085	CON__Q28085												1																1	1	1	1	1	1
CON__Q2KIF2	CON__Q2KIF2																		1	1	1	1	1	1	2	2	1
CON__Q2KIS7;P05452	CON__Q2KIS7;P05452	Tetranectin	CLEC3B										1	1	1	1			2	2	1	1	1	1	1	1	1				1	1	1	1
CON__Q2KJC7;Q15063	CON__Q2KJC7;Q15063	Periostin	POSTN																					1	1	1	2	1	1	1	1	1
CON__Q2KJF1;P04217	CON__Q2KJF1			2	1	2				5	7	7	1			1	3	4	5	6	6	4	6	5	6	5	5	4	1	3	1		1	1				1		1	1								1
CON__Q2UVX4	CON__Q2UVX4			3	1	1	6	7	6	17	16	18	7	7	11	12	10	9	10	11	13	11	15	12	12	13	11	13	11	11	12	12	7	7		1			2	2	3	2					1	2	2
CON__Q32PI4	CON__Q32PI4														1	1					1			1	1	1	2	2	1	1
CON__Q3KNV1;P08729	CON__Q3KNV1;P08729	Keratin, type II cytoskeletal 7	KRT7	11	13	14	2	4	4	22	20	22	3	4	5	6	9	11	12	14	15	14	19	17	16	14	11	10	6	7	3	3	2	2	4	6	9	5	2	2	2	1	1	1	2	3	1	1	1
CON__Q3KUS7	CON__Q3KUS7										1		1				2	1	1	1	1	2		1	3	2	2	2	2	1	1	1		1
CON__Q3MHH8	CON__Q3MHH8																								1	1	1	1
CON__Q3MHN5	CON__Q3MHN5			6	7	8	4	4	5	9	7	8	4	2	4	4	5	5	3	4	4	3	6	5	6	6	8	6	8	6	6	5	7	5					1	2	3	4					3	3	3
CON__Q3SX09	CON__Q3SX09			6	6	7	2	2	2	8	8	7	5	5	6	5	6	5	5	5	6	5	4	4	7	7	5	7	3	3	2	2	2	2	3	3	2	4	1	2	1	2		1	2	2	2	2	1
CON__Q3SX14;P06396	CON__Q3SX14;P06396	Gelsolin	GSN			1				1	1			2	1	1	1	1	1	1	3	3	3	3	4	3	2	3	3	2
CON__Q3SX28;P07951	CON__Q3SX28;P07951	Tropomyosin beta chain	TPM2	6	4	6	2	1	2	8	7	8					2	1	3	3	6	5	6	7	4	4	4	3	3	2	1	1	1	1	1	1	1	1								1	1	1	1
CON__Q3SZ57;P02771	CON__Q3SZ57			6	7	6	2	3	2	10	10	11	2	2	3	2	4	3	2	5	5	6	9	8	6	6	8	7	9	8	7	6	3	5	3	1	1	2	1	1
CON__Q3SZH5	CON__Q3SZH5			3	1	3	1	1	2	3	4	3	1	1	2	3	5	6	6	6	3	4	3	3	2	3	1	2	2	3	4	3	2	1	1							1
CON__Q3SZR3	CON__Q3SZR3			3	3	2	2	2	2	5	6	5	1	1	2	3	3	3	3	3	3	4	3	2	3	3	4	4	2	2	2	2	2	1	2		2	2	1	2	2	2	1	1	1		2	2	2
CON__Q3SZV7	CON__Q3SZV7			3	2	2	1	3	3	6	8	4	1	1	1	1	2	2	3	3	6	4	5	4	4	4	5	5	2	2	2	2	1	1					1			2					1	1	1
CON__Q3T052;Q14624	CON__Q3T052			1	1		2	3	2	6	6	4		1	3	4	7	5	4	5	4	3	5	5	3	5	5	4	5	5	4	2	3	3					1	1	2	1					1	2	2
CON__Q3Y5Z3	CON__Q3Y5Z3			1		2	2	2	2	3	4	4			3	2	2	2	2	2		1	1		1	1	1	1	1	1			2	2					2	2	2	2					2	1	2
CON__Q3ZBS7;P04004	CON__Q3ZBS7						2	2	1	3	4	3	1			1	3	2	2	2	2	2	1	1	2	3	1	2		1	1	1					1		2	1	1	2					2	1	2
CON__Q58D62	CON__Q58D62			5	6	6	1		2	8	6	7	1	1	1	1			3	3	6	5	4	4	4	5	3	4	3	3	2	3	1	2	1			1	1							1	1	1	1
CON__Q6KB66-1;Q6KB66	CON__Q6KB66-1;Q6KB66	Keratin, type II cytoskeletal 80	KRT80				1	1	1								2	1	1	1						1	2	1	2	1	2	2	1	1
CON__Q6T181	CON__Q6T181						1																					1			1	1
CON__Q7Z3Z0;Q7Z3Z0	CON__Q7Z3Z0;Q7Z3Z0	Keratin, type I cytoskeletal 25	KRT25
CON__Q95121;P36955	CON__Q95121						2	1	1				2	1			3	3	2	3	4	2			2	1	3	3	3		1	2	3	3					1	1		1
CON__Q95M17	CON__Q95M17						2	1	1																1	1	1	1	1	1	2	2		1					1	1	1	1					1	1	1
CON__Q9N2I2	CON__Q9N2I2						1	1	1				2	2	2	2	2	1			1	1	1						1	1	3	1	2	2					1	2	2	1
CON__Q9NSB4;Q9NSB4	CON__Q9NSB4;Q9NSB4	Keratin, type II cuticular Hb2	KRT82								1
CON__Q9TRI1	CON__Q9TRI1			8	7	8	2	1	1	16	12	14	3	2	8	7	8	8	10	11	7	8	12	11	9	9	9	9	4	4	4	3	4	4	1	1	2	2	3	3	2	3				2	3	3	4
CON__Q9TT36;P05543	CON__Q9TT36						1	1	1	2		1			1		2	2	3	3	2	2	1	1		1	2	1	2	1	2	1	1	1					1	1	1	1					1	1	1
CON__Q9TTE1	CON__Q9TTE1			6	7	6	1	2	2	11	10	10	4	3	6	6	6	7	8	9	7	7	6	6	6	5	4	4	4	4	3	3	2	2			1	1	1	1	1	1					1	1	1
CON__REFSEQ:XP_001252647	CON__REFSEQ:XP_001252647			4	5	4	1	3	3	5	5	5	4	4	4	4	4	4	5	4	5	5	6	6	4	4	3	3	3	3	3	3	2	2						1	1	1							1
CON__REFSEQ:XP_585019	CON__REFSEQ:XP_585019						1	1			1	1	1	1	2	1	1	1	2	3	2	1	2	2	3	2	3	3	3	4	3	3	2	2					2	2	2	1						1	1
D6R8Y8;Q8IVN3	D6R8Y8;Q8IVN3	Musculoskeletal embryonic nuclear protein 1	MUSTN1
E7ENX8;Q03519	E7ENX8;Q03519	Antigen peptide transporter 2	TAP2										1	1	1						2	2	2	4	1	2	2	2	2			1
E7EQ34;O14653	E7EQ34;O14653	Golgi SNAP receptor complex member 2	GOSR2												1	1	2	2		1
E7EVH7;Q07866	E7EVH7;Q07866	Kinesin light chain 1	KLC1		1		3	2	3	5	2	3			1		2	1	4	3	4	3	5	3	3	3	4	5	4	4	5	5	5	2							1	2					1
E9PAV3;Q9BZK3;Q9H009	E9PAV3	Nascent polypeptide-associated complex subunit alpha, muscle-specific form	NACA	5	5	5	1	3	2	5	3	4	1	1	2	2	3	3	4	4	3	3	3	4	3	3	3	4	3	2	3	3	3	2	4	3	4	3	2	2	3	2	2	2	1	3	1	1	1
E9PCH4;Q8TEU7	E9PCH4;Q8TEU7	Rap guanine nucleotide exchange factor 6	RAPGEF6																												1		1	1
E9PI62;Q9BT17	E9PI62;Q9BT17	Mitochondrial GTPase 1;Mitochondrial ribosome-associated GTPase 1	MTG1																				1		1	1		1						1
E9PL57;Q86V88	E9PL57;Q86V88	Magnesium-dependent phosphatase 1	NEDD8-MDP1;MDP1							1		1					1		2	2	1	1	1	2	1	2
E9PLD3;E9PRG8	E9PLD3;E9PRG8	Uncharacterized protein C11orf98	C11orf98		1	1				1	1	1					1	1	1	1	1	1				1	1	1			1	1	1	1	1										1
E9PLN8;Q9BQB6	E9PLN8;Q9BQB6	Vitamin K epoxide reductase complex subunit 1	VKORC1														1	1	1	1
E9PR17;P13987	E9PR17;P13987	CD59 glycoprotein	CD59	2		1	1	1	1	2	3	3				1	1		1	1	1	1	1	2	1	1	1	1	2	2	1	1	1	1
F5H5P2;P12694	F5H5P2;P12694	2-oxoisovalerate dehydrogenase subunit alpha, mitochondrial	BCKDHA	1									1	1									1	1	1	1	1	1	1	1
F6WH68;Q9NZ71	F6WH68;Q9NZ71	Regulator of telomere elongation helicase 1	RTEL1-TNFRSF6B;RTEL1																													1	1	1
G3V325;O75127	G3V325;O75127	Pentatricopeptide repeat-containing protein 1, mitochondrial	ATP5J2-PTCD1;PTCD1	2	1	2				2	2	2	1	1	1	1	3	3	2	2	3	3	1	1	2	2	2	2	2	2			1	1	2	2	1	2		1	1				1	1
G3V3G9;Q5TAQ9	G3V3G9;Q5TAQ9	DDB1- and CUL4-associated factor 8	DCAF8					1	1				1	1											1	2	2	1	2	2	1	1	1	1							1
H0Y626;O95361	H0Y626;O95361	Tripartite motif-containing protein 16	TRIM16								1		1	1	1	1	3	1	1	1	1	2		1
H0YAA0	H0YAA0				1						1	1									1	1	1	1	1	1	1	1	1	1
H0YAE9;O00584	H0YAE9;O00584	Ribonuclease T2	RNASET2																1	1
H0YC42	H0YC42						2	2	2	2	3	4			2	2	1	2	3	2	1	1	2	2	2	2	3	3	3	2	1	2	1	1												1
H0YIS7;Q8IXM2	H0YIS7;Q8IXM2	Chromatin complexes subunit BAP18	RNASEK-C17orf49;BAP18
H0YIV9;P12074	H0YIV9;P12074	Cytochrome c oxidase subunit 6A1, mitochondrial	COX6A1	1	1	1				1	1	1		1		2	1	1	1	1	1	1	1	1
H0YL38;Q6N043	H0YL38;Q6N043	Zinc finger protein 280D	ZNF280D																				1	1
H3BMM5;Q96AX1	H3BMM5;Q96AX1	Vacuolar protein sorting-associated protein 33A	VPS33A						1				1	1													1		1		3		2					1
H3BNC9;P08708	H3BNC9;P08708	40S ribosomal protein S17	RPS17	4	4	4				3	4	4	1	2	2	2	2	2	3	3	3	4	4	4	4	4	3	3	1	1					1	1	1								1	1
H3BP13;Q9UL33	H3BP13;Q9UL33	Trafficking protein particle complex subunit 2-like protein	TRAPPC2L																															1
H3BSU7;Q9Y320	H3BSU7;Q9Y320	Thioredoxin-related transmembrane protein 2	TMX2-CTNND1;TMX2			1					1	1	1			1
H3BTX0;Q9BTK6	H3BTX0;Q9BTK6	PAXIP1-associated glutamate-rich protein 1	PAGR1
H3BU86;O14662	H3BU86;O14662	Syntaxin-16	STX16-NPEPL1;STX16																												1
H6UMI1;Q9H0R8;O95166	H6UMI1;Q9H0R8;O95166	Gamma-aminobutyric acid receptor-associated protein-like 1;Gamma-aminobutyric acid receptor-associated protein	GABARAP;GABARAPL1							1	1	1										1
H7BYZ3;P63098;Q96LZ3	H7BYZ3;P63098	Calcineurin subunit B type 1	PPP3R1								2	1							1		1	2			1		1		1
H7BZ11;Q969Q0;P83881	H7BZ11;Q969Q0;P83881	60S ribosomal protein L36a-like;60S ribosomal protein L36a	RPL36A-HNRNPH2;RPL36AL;RPL36A	1	1	1	1	1		1	1	1									1	1	1	1	1	1	1	1																			1	1	1
H7BZ55	H7BZ55	Putative ciliary rootlet coiled-coil protein-like 3 protein				1														1		1		1														1
H7C0V5	H7C0V5		ANKHD1-EIF4EBP3																														1
H7C1W4;Q93075	H7C1W4;Q93075	Putative deoxyribonuclease TATDN2	TATDN2								1
I3L0A0;Q13404	I3L0A0;Q13404	Ubiquitin-conjugating enzyme E2 variant 1	TMEM189-UBE2V1;UBE2V1	3	4	3	1		1	5	4	4	1				2	1	2	2	3	4	4	4	3	4	1	1	2	1			1	1			1	1		1	1	1						1	1
I3L0E3;Q9Y2R5	I3L0E3;Q9Y2R5	28S ribosomal protein S17, mitochondrial	hCG_1984214;MRPS17							1	1	1	1	1	1	1	1	1	1	1	1	1					1	2	2	2	1	1
I3L3R5	I3L3R5	Coiled-coil domain-containing glutamate-rich protein 2	CCER2																						1
I3L521	I3L521																				1	1	1	1							1		1	1													1
J3QRE1;Q96HE9	J3QRE1;Q96HE9	Proline-rich protein 11	PRR11
K7EKS7;P35268	K7EKS7;P35268	60S ribosomal protein L22	RPL22	2	1	2				2	2	2				1	1	1	1	1	2	1	2	2	2	2	1	1		1					1	2	2	2						1	2	1
K7ELQ4	K7ELQ4																												1		1	1		1
K7EN88;Q8WZ73	K7EN88;Q8WZ73	E3 ubiquitin-protein ligase rififylin	hCG_2039718;RFFL
K7ENP7;Q6PI98	K7ENP7;Q6PI98	INO80 complex subunit C	INO80C										1	1
K7EQG2	K7EQG2																			1	1	1	1	1
K7ERE1;Q8N2U0	K7ERE1;Q8N2U0	Transmembrane protein 256	TMEM256										1	1	1										1	1
L0R819	L0R819		ASNSD1													1	1	1	1		1
L7N2F9;P63027	L7N2F9;P63027	Vesicle-associated membrane protein 2	VAMP2				1		1	1	1	1			2	1	1	1	1	1					1	1	1	1	1	1	1	1	1
M0QYT0	M0QYT0			6	4	6	3	3	4	8	8	7	2	3	6	6	8	7	8	7	4	5	5	3	3	3	2	1	2	1	4	3	4	3	4	4	4	1	2	2	3	3		1			3	2	3
M0QZD8	M0QZD8					1				1	1	1	1	1	1	1
O00115	O00115	Deoxyribonuclease-2-alpha	DNASE2								1								1	1	1	1	1	1	1	1
O00116	O00116	Alkyldihydroxyacetonephosphate synthase, peroxisomal	AGPS	3	2	3	1			8	9	7	5	6	6	7	9	11	9	10	8	11	6	5	6	5	3	2	2	3	2	1	1	1					1	1									1
O00139	O00139	Kinesin-like protein KIF2A	KIF2A							1		1							3	2	3	2	5	3	1	3	1	2
O00141	O00141	Serine/threonine-protein kinase Sgk1	SGK1
O00148	O00148	ATP-dependent RNA helicase DDX39A	DDX39A	11	10	12	3	2	3	11	13	11	1		1	1	8	9	10	8	8	8	7	5	9	8	7	7	4	4	5	5	2	3	2	2	1	1			1	1	1	1	1	1
O00151	O00151	PDZ and LIM domain protein 1	PDLIM1						1		1	1	1	1	2	2	1	1				1	3	2	3	2	1	1	3	4	3	2	2	1					1
O00154	O00154	Cytosolic acyl coenzyme A thioester hydrolase	ACOT7	2	2	2				3	3	3	3	3	3	2	3	5	5	4	4	4	3	3	3	3	3	2	2	1	1	1				1		3
O00159	O00159	Unconventional myosin-Ic	MYO1C				3	3	3	3	5	2	3	3	5	4	2	3	2	3	3	3	5	6	10	7	9	6	5	6	8	7	4	4					1		1							1
O00161	O00161	Synaptosomal-associated protein 23	SNAP23														1	1	2	1	2	2	2	1	1	1							1	1
O00165	O00165	HCLS1-associated protein X-1	HAX1																			1			1	1	1	1	1	2	2	2	1	1
O00170	O00170	AH receptor-interacting protein	AIP				1	1	1	1	2	2			1	2	2	2	3	5	2	4	2	2	1	1	1	1	2	2	1	1				1	1
O00178	O00178	GTP-binding protein 1	GTPBP1										1	1	1	1	1		2	2	1	1					1		1	1	2	2	1	1					1	1
O00180	O00180	Potassium channel subfamily K member 1	KCNK1
O00186	O00186	Syntaxin-binding protein 3	STXBP3		1			1	1	1	1	1					1	1		1	2	2	2	2	2	2	1	1					1	1					1		1
O00193	O00193	Small acidic protein	SMAP				1	1	1						1	1	1	1	1	1							1	1	1	1	1	1	1	1
O00203;Q13367	O00203	AP-3 complex subunit beta-1	AP3B1		1		3	2	3		3	6	2	2	3	4	3	2	5	4	4	3	7	7	9	6	9	8	5	6	4	4	1	1					1	1	1	1
O00217	O00217	NADH dehydrogenase [ubiquinone] iron-sulfur protein 8, mitochondrial	NDUFS8		1	2				2	2	2			1	1	2	2	2	2	2	1	2	1	2	2					1
O00220	O00220	Tumor necrosis factor receptor superfamily member 10A	TNFRSF10A																														1	1					1	1		1					1		1
O00221	O00221	NF-kappa-B inhibitor epsilon	NFKBIE																										1	1		1
O00231	O00231	26S proteasome non-ATPase regulatory subunit 11	PSMD11	8	8	7	1	1	2	14	10	12	2	3	4	5	8	9	9	7	6	8	11	9	7	7	9	8	8	8	7	7	4	3	1	1	2	1	1	1	1	1			1		1	1	1
O00232	O00232	26S proteasome non-ATPase regulatory subunit 12	PSMD12	1	5	5				9	9	7	1	1	1	2	7	6	8	7	7	5	5	6	6	4	4	3	5	4	4	4	2	1		1										1	1	2
O00233	O00233	26S proteasome non-ATPase regulatory subunit 9	PSMD9	1		1	1		1	4	3	3			2	2	4	3	1	3	2	2	1		1	1			2	1	1	1		2
O00244	O00244	Copper transport protein ATOX1	ATOX1			1	1		2	2	1	3	1		1	1						1	1	1	1	1	2	2	2	2	1	1	1	1
O00255	O00255	Menin	MEN1																					1
O00257	O00257	E3 SUMO-protein ligase CBX4	CBX4																		1	1			1	2	1	1
O00264	O00264	Membrane-associated progesterone receptor component 1	PGRMC1	2	4	2	1			2	4	3					1	1		1	2	2	4	4	1	2	2	1	2	2	1	1	1	1	1	1	1	1			1	1		1	1	1	1	1
O00267	O00267	Transcription elongation factor SPT5	SUPT5H	1		1	1	2	1	4	5	2	1	1	6	5	4	3	2	1	2	2	2	3	4	3	3	4	3	5	3	3	3	2							1
O00268	O00268	Transcription initiation factor TFIID subunit 4	TAF4									1			1
O00273	O00273	DNA fragmentation factor subunit alpha	DFFA	2	1	2	2	2	2	3	4	3	2	2	2	2	3	3	3	2	3	3	2	3		1	2	2	1	1	2		2	2					1	1	1	1					1	1	1
O00291	O00291	Huntingtin-interacting protein 1	HIP1																										1	1		1
O00299	O00299	Chloride intracellular channel protein 1	CLIC1	7	8	8	1	1	1	11	11	11	5	3	5	5	4	5	7	7	9	9	9	8	4	6	3	3	4	3	2	1			4	1	2	2						1	1	1
O00303	O00303	Eukaryotic translation initiation factor 3 subunit F	EIF3F	7	7	7	2	1	1	9	8	8			1	2	6	6	6	5	8	8	5	5	7	5	4	5	3	3	3	3	3	3	2	4	1	5	1	1	2	1	1	1	1	3	2	2	2
O00308	O00308	NEDD4-like E3 ubiquitin-protein ligase WWP2	WWP2
O00311	O00311	Cell division cycle 7-related protein kinase	CDC7																										1	1	1	1	1	1
O00330	O00330	Pyruvate dehydrogenase protein X component, mitochondrial	PDHX					2		1	1	1					1	2	1						1	1		1	2	1	2	2	1	1
O00338	O00338	Sulfotransferase 1C2	SULT1C2
O00358	O00358	Forkhead box protein E1	FOXE1
O00399	O00399	Dynactin subunit 6	DCTN6															1		1	1	1		1			1	1	1	1	1	1	1	1
O00401	O00401	Neural Wiskott-Aldrich syndrome protein	WASL																		1			1
O00410	O00410	Importin-5	IPO5	19	16	13	5	5	4	22	26	24	13	13	15	14	15	16	15	15	18	18	14	18	13	12	8	9	11	11	9	9	9	11	2	1	4	2	1	3	3	2					3	2	3
O00411	O00411	DNA-directed RNA polymerase, mitochondrial	POLRMT	1			1				1	1	1		1	2	4	4	1	1			2	2	2	3	5	4	4	3	3	4	1	1
O00418	O00418	Eukaryotic elongation factor 2 kinase	EEF2K										1		1		1	1		1		1
O00422	O00422	Histone deacetylase complex subunit SAP18	SAP18	1			1	1	1	3	3	3		2	1	2	1	1	1	1	3	1	2	2	1	1		1		1	1	1	1	1
O00423	O00423	Echinoderm microtubule-associated protein-like 1	EML1																												1		1	1
O00425	O00425	Insulin-like growth factor 2 mRNA-binding protein 3	IGF2BP3	3	1	2	3	2	2	3	5	5	1	2	1	1	3	2	4	3	8	6	6	5	4	4	2	2			2	2	2	2		2	1	1							1			1	1
O00429	O00429	Dynamin-1-like protein	DNM1L				1	1	1	6	7	5	2	4	6	4	7	8	8	11	8	7	11	7	9	8	7	6	4	6	7	5	4	4
O00442	O00442	RNA 3-terminal phosphate cyclase	RTCA				1	1	1				2	2		1		1	1	1	1	1	1	1	1	1	1			1	1	1	1							1	1	1
O00443	O00443	Phosphatidylinositol 4-phosphate 3-kinase C2 domain-containing subunit alpha	PIK3C2A				1	2	1												1	1	1	1	1	1	1		2	1	3	2	1	4					1	2	2	1
O00459	O00459	Phosphatidylinositol 3-kinase regulatory subunit beta	PIK3R2																1	1	1	2	1	1			1		1
O00461	O00461	Golgi integral membrane protein 4	GOLIM4			1	1	1	1			1			1	2		2	2	3	1	1	2	1		1	2	2	1	2	2	2	1	1
O00463	O00463	TNF receptor-associated factor 5	TRAF5				1		1																				1
O00468	O00468	Agrin;Agrin N-terminal 110 kDa subunit;Agrin C-terminal 110 kDa subunit;Agrin C-terminal 90 kDa fragment;Agrin C-terminal 22 kDa fragment	AGRN										1	1	1	1				1	2			2	1	1	4	2	3	3	1	1	3	3
O00469	O00469	Procollagen-lysine,2-oxoglutarate 5-dioxygenase 2	PLOD2	1	1		2	2	2	2	3	4			1	2	4	4	4	6	3	3	4	4	5	4	6	6	6	5	5	4	2	3					1	1	1						1
O00470	O00470	Homeobox protein Meis1	MEIS1
O00471	O00471	Exocyst complex component 5	EXOC5										1	1	1	1	1	2												1			1	1
O00472	O00472	RNA polymerase II elongation factor ELL2	ELL2																												1		1	1
O00483	O00483	Cytochrome c oxidase subunit NDUFA4	NDUFA4	2	2	2				3	2	2		1	1		2	2	2	2	2	2	1	1																									1
O00487	O00487	26S proteasome non-ATPase regulatory subunit 14	PSMD14	2	1	3	1	1	1	5	6	5	3	3	3	5	5	5	4	4	3	3	2	1	2	4	2	2	2	2	2	1	1	1		1		2	1			1				1		1
O00488	O00488	Zinc finger protein 593	ZNF593
O00499;Q9UBW5	O00499	Myc box-dependent-interacting protein 1	BIN1				1	1	1	1	2	1			1	1			2	2	2	2	2	2	1	1			1	1	1	1	1	1
O00505	O00505	Importin subunit alpha-4	KPNA3	2		1	2	1	2	4	3	4			4	4	3	4	2	2	2	1	2	2	2	2	3	2	2	1	4	4	4	4						1									1
O00512	O00512	B-cell CLL/lymphoma 9 protein	BCL9
O00541	O00541	Pescadillo homolog	PES1	2	1	1	2	3	2	5	4	5			3	3	2	2	2	1	3	4	4	5	5	6	4	4	3	4	2	2	2	2							1	1						1	1
O00559	O00559	Receptor-binding cancer antigen expressed on SiSo cells	EBAG9
O00560	O00560	Syntenin-1	SDCBP										2	1	3	3	1	2		2	1	1	2	1	1	1	1	1	2	2	1	1	1	1					1	1	1	1					1	1	1
O00562	O00562	Membrane-associated phosphatidylinositol transfer protein 1	PITPNM1					1					1	1	2	1														1	1		1	3
O00566	O00566	U3 small nucleolar ribonucleoprotein protein MPP10	MPHOSPH10				2		2	1	1	2	1	1	1	1		1			1		3	2	1		2	3	2	2	2	2		1
O00567	O00567	Nucleolar protein 56	NOP56	6	5	5	2	3	2	10	9	12	5	5	4	5	6	7	9	10	9	10	7	6	6	5	6	7	5	4	4	4	2	3			2		1	1	1	1				1	1	1	1
O00571;O15523;Q9NQI0	O00571;O15523	ATP-dependent RNA helicase DDX3X;ATP-dependent RNA helicase DDX3Y	DDX3X;DDX3Y	15	12	10	4	5	3	23	24	25	2	2	6	8	9	10	11	12	13	17	16	17	12	14	11	10	8	7	4	4	5	4	3	1	4	3						1	1	2	1		1
O00592	O00592	Podocalyxin	PODXL								1	1	1	1									1	1	1	1	1	1
O00625	O00625	Pirin	PIR	1	1	1	2	4	2	4	3	3	1	2	2	2	1	1	1	2	1	3	4	3	1	3	3	3	3	2	3	3	2	2		1
O00629	O00629	Importin subunit alpha-3	KPNA4	1		2	4	2	2	5	3	4		1	4	2	4	4	4	3	1	1	4	2	2	3	3	3	2	1	3	3	3	3						1	1	1
O00712	O00712	Nuclear factor 1 B-type	NFIB																		1		1	1							1	1
O00743	O00743	Serine/threonine-protein phosphatase 6 catalytic subunit;Serine/threonine-protein phosphatase 6 catalytic subunit, N-terminally processed	PPP6C	1		1				2	2	2	1	1	1	1			2	1	2	2		1	1		1	2	1	1	1		1
O00746	O00746	Nucleoside diphosphate kinase, mitochondrial	NME4																														1	1
O00750	O00750	Phosphatidylinositol 4-phosphate 3-kinase C2 domain-containing subunit beta	PIK3C2B																														1	1
O00754;M0QZ24	O00754	Lysosomal alpha-mannosidase;Lysosomal alpha-mannosidase A peptide;Lysosomal alpha-mannosidase B peptide;Lysosomal alpha-mannosidase C peptide;Lysosomal alpha-mannosidase D peptide;Lysosomal alpha-mannosidase E peptide	MAN2B1				2	1	2																				1	4	4	3	2	2					1	1		1
O00762	O00762	Ubiquitin-conjugating enzyme E2 C	UBE2C				2	1		1	1	1			1	1					1	1					1		1	1	2	2	1	1					1	1		1					2	2	1
O00764	O00764	Pyridoxal kinase	PDXK	2	2	2		1	1	6	4	3		1	2	2	3	3	3	3	3	3	3	2	2	2	1	1	1	1	1	1	1	1		1
O00767	O00767	Acyl-CoA desaturase	SCD				1		1	3	4	3	1	1			1		2	2	2	3	1	1							1	1	1	1
O14497	O14497	AT-rich interactive domain-containing protein 1A	ARID1A				1		1				1					1							1						3	1	1	1
O14503	O14503	Class E basic helix-loop-helix protein 40	BHLHE40
O14519	O14519	Cyclin-dependent kinase 2-associated protein 1	CDK2AP1																						1	1	1	1	1	1
O14523	O14523	C2 domain-containing protein 2-like	C2CD2L
O14526	O14526	F-BAR domain only protein 1	FCHO1
O14530	O14530	Thioredoxin domain-containing protein 9	TXNDC9							1				1	2	2	2	2		1	1			1	2	1	1	1					1
O14545	O14545	TRAF-type zinc finger domain-containing protein 1	TRAFD1
O14558	O14558	Heat shock protein beta-6	HSPB6
O14561	O14561	Acyl carrier protein, mitochondrial	NDUFAB1	2	2	2				2	3	3			1	1	2	2	3	3	1	2	2	2		2	1	1	1	1	1	1
O14562	O14562	Ubiquitin domain-containing protein UBFD1	UBFD1				2	1	1		1	1			1	1	2	2	2	2	1	2		1	2	1	1	1	1	1	1	1								1
U3KQU4;O14569	U3KQU4;O14569	Cytochrome b561 domain-containing protein 2	CYB561D2																								1	1		1
O14578	O14578	Citron Rho-interacting kinase	CIT										1	1		1													1		1	1
O14579	O14579	Coatomer subunit epsilon	COPE	2	1	2	2	1	3	4	4	3		1	2	2	4	3	5	5	3	4	4	4	6	5	6	7	6	6	4	3	1	1					1	1	1	1					1		1
O14613	O14613	Cdc42 effector protein 2	CDC42EP2
O14617	O14617	AP-3 complex subunit delta-1	AP3D1	1		1	3	3	3	6	3	3	3	2	5	4	8	6	6	7	6	6	3	4	3	4	2	3	2	3	2	3	2	1	1		1								1
O14618	O14618	Copper chaperone for superoxide dismutase	CCS				1	1	1																					1	2	2	1	1
O14639	O14639	Actin-binding LIM protein 1	ABLIM1						1																						1
O14641	O14641	Segment polarity protein dishevelled homolog DVL-2	DVL2					1									1											1	1	1	1	1	1	1
O14646	O14646	Chromodomain-helicase-DNA-binding protein 1	CHD1					1	2	1			1	1	2	3	2	3				1	1		3	3	2	3	3	2	4	1	2	2
O14656	O14656	Torsin-1A	TOR1A				1		1						1	1	1	1	1		1	2		1		1	1	1		1	2		1	1
O14657	O14657	Torsin-1B	TOR1B				1		1				1		1		1	1	1	1						1			1	1	1	1	1	1					1	1	1	1
O14672	O14672	Disintegrin and metalloproteinase domain-containing protein 10	ADAM10											1	1	1
O14681	O14681	Etoposide-induced protein 2.4 homolog	EI24
O14684	O14684	Prostaglandin E synthase	PTGES		1					1	1	2											1	1			1		1		1	1
O14686	O14686	Histone-lysine N-methyltransferase 2D	KMT2D																												1	1	3	2
O14715;Q99666	O14715;Q99666	RANBP2-like and GRIP domain-containing protein 8;RANBP2-like and GRIP domain-containing protein 5/6	RGPD8;RGPD5	1	1	1	2	1	2	3	5	3	2	2	4	4	3	2	3	2	3	3	7	5	5	6	3	5	4	5	3	3	4	3				1	1		1	1					1	1
O14732	O14732	Inositol monophosphatase 2	IMPA2									1								1	1	1	1	2	1	2	1	1		1
O14733	O14733	Dual specificity mitogen-activated protein kinase kinase 7	MAP2K7			1																					2	2	2	2	1	2		1
O14734	O14734	Acyl-coenzyme A thioesterase 8	ACOT8																						1	1	1	1	1	1		1
O14735	O14735	CDP-diacylglycerol--inositol 3-phosphatidyltransferase	CDIPT								1							1		1	1	1	1	1	2	2	1	1
O14737	O14737	Programmed cell death protein 5	PDCD5	3	3	3				4	4	5			2	2	3	3	2	4	3	3	4	4	2	3	2	2	2	2	1	2	1	1	1	1	1	1								1
O14744	O14744	Protein arginine N-methyltransferase 5;Protein arginine N-methyltransferase 5, N-terminally processed	PRMT5	4	3	5	1	1	1	14	12	13	6	6	5	5	7	7	7	7	5	8	9	10	10	8	5	5	4	3	2	2	1	1							1	1					1	1	1
O14745	O14745	Na(+)/H(+) exchange regulatory cofactor NHE-RF1	SLC9A3R1	1			5	5	4	9	10	9	3	1	3	3	7	6	7	7	6	9	4	4	4	4	4	2	2	1	7	6	3	3												1	1
O14757	O14757	Serine/threonine-protein kinase Chk1	CHEK1																				1											1
O14770	O14770	Homeobox protein Meis2	MEIS2
O14773	O14773	Tripeptidyl-peptidase 1	TPP1							1			1	1	3	3	2								1	2	2	2	1	1									1		1	1					1	1
O14776	O14776	Transcription elongation regulator 1	TCERG1	2	1	1	2	2	3	2	3	1	2	3	1	1	2		2	2	5	6	6	6	5	3	4	3	2	3	4	2	2	3					1	1	1	2					1
O14777	O14777	Kinetochore protein NDC80 homolog	NDC80														2									1	2	1	2	2	1	1	1	1
O14787	O14787	Transportin-2	TNPO2	3	3	3	1	1	1	3	5	4					2	1	1	2	2	1	1	1	3	2	3	3	2	2	2	2	1	1					1	1	1	1					1	1	1
O14795	O14795	Protein unc-13 homolog B	UNC13B																										1					1
O14802	O14802	DNA-directed RNA polymerase III subunit RPC1	POLR3A												1	2			2						1				1	1	1	2	5	4
O14818;Q8TAA3	O14818	Proteasome subunit alpha type-7	PSMA7	5	3	5				7	7	8	2	2	3	3	5	3	2	4	7	6	6	6	6	8	5	7	1	1	1				1	1	2	1		1		1					1
O14828	O14828	Secretory carrier-associated membrane protein 3	SCAMP3						1	2	2	2	2	1	3	1	2	2	1	3	2	2	1	1	1	2	1	1					1	1
O14841	O14841	5-oxoprolinase	OPLAH																								1	1		1										1		1
O14874	O14874	[3-methyl-2-oxobutanoate dehydrogenase [lipoamide]] kinase, mitochondrial	BCKDK												1																							1
O14880	O14880	Microsomal glutathione S-transferase 3	MGST3	1	1	1				1	1	1		1	1	1	2	2	2	1				1	1	1
O14893	O14893	Gem-associated protein 2	GEMIN2											1	1				1							1		1
O14907	O14907	Tax1-binding protein 3	TAX1BP3	1									1	1	1	1	1	1	2	1		1				1	1	1	1	1	1	1
O14908	O14908	PDZ domain-containing protein GIPC1	GIPC1	1		1	1	1	1			2	1	1	2	2	2	2	2	1	1	1	2	1	1	1					1	1
O14917	O14917	Protocadherin-17	PCDH17										1	1
O14920	O14920	Inhibitor of nuclear factor kappa-B kinase subunit beta	IKBKB																		1		1								1	1	1	1
O14925;Q5SRD1	O14925;Q5SRD1	Mitochondrial import inner membrane translocase subunit Tim23;Putative mitochondrial import inner membrane translocase subunit Tim23B	TIMM23;TIMM23B										1	2		1					1	1	2	2	2	2
O14929	O14929	Histone acetyltransferase type B catalytic subunit	HAT1							1	1	3	2	1	1	2	3	3	2	2	1	2	2	2	1	3		1	1	1		1	1	1
O14936	O14936	Peripheral plasma membrane protein CASK	CASK								1	1					1	1					1	1	1	1	2	1	2	2	1	1
O14949	O14949	Cytochrome b-c1 complex subunit 8	UQCRQ				2	2	1	2	1	1						1	1	1	1	1			1	1	1	1	2	1	1	1	1	1	1	1	1	1							1
P19105;O14950;P24844	P19105;O14950;P24844	Myosin regulatory light chain 12A;Myosin regulatory light chain 12B;Myosin regulatory light polypeptide 9	MYL12A;MYL12B;MYL9	2	3	2	2	1	2	6	5	5	1	1	1	1	2	2	3	4	4	4	6	6	4	5	2	3	2	2	2	2		1	1	1	1	1								1
O14957	O14957	Cytochrome b-c1 complex subunit 10	UQCR11							1	1						1	1	1	1	1	1
O14964	O14964	Hepatocyte growth factor-regulated tyrosine kinase substrate	HGS	1					1	1	1	1	1	1	3	3	3	1	1	3	1	1	2	2	1						1		1	1
O14965;Q9UQB9	O14965	Aurora kinase A	AURKA										1	1				1	1			1	1					1	1					1						1		1							1
O14967	O14967	Calmegin	CLGN					1	1																1	1	1	1	1	1	2	2	2	1					1		1	1							1
O14972	O14972	Down syndrome critical region protein 3	DSCR3											1	2	2	1	1	1	1	1	1		1
O14974	O14974	Protein phosphatase 1 regulatory subunit 12A	PPP1R12A				1	1	1						1	1	1	1								1					3	3	3	4
O14975	O14975	Very long-chain acyl-CoA synthetase	SLC27A2								1	1	1														2	2	1	1	1	1
O14976	O14976	Cyclin-G-associated kinase	GAK				1		2					2				1				2					2	2	1	3	2	3	2	1						1
O14979	O14979	Heterogeneous nuclear ribonucleoprotein D-like	HNRNPDL	4	3	4		1	1	3	4	4			2	3	4	4	4	4	3	3	3	3	1	2	2	3	4	2	3	3	3	4	3	3	3	2	1	1		1		2	1			1
O14980	O14980	Exportin-1	XPO1	13	12	11	6	6	6	20	21	19	6	6	9	10	12	13	13	14	15	16	19	17	15	12	12	11	10	9	5	6	7	8	1	3	2	3	4	4	3	3					2	4	3
O14981	O14981	TATA-binding protein-associated factor 172	BTAF1					1				1	2	2	2	2	1	1	1				1	1		3	2	1	1	3	1	1	2	2
O15013;Q9HCE6	O15013	Rho guanine nucleotide exchange factor 10	ARHGEF10				1								1	1					1	1	1	1	1	1	1	1	1		2	3	2	2
O15014	O15014	Zinc finger protein 609	ZNF609
O15020	O15020	Spectrin beta chain, non-erythrocytic 2	SPTBN2	1	2	2	2	3	4	4	6	4	2	3	3	4	5	5	4	8	3	3	6	5	3	1	4	3	3	4	5	5	4	6							1	1
O15027	O15027	Protein transport protein Sec16A	SEC16A				3	3	4	1	1	1	2	3	3	3	3	2	4	3	4	6	3	3	2	3	3	4	3	3	5	5	6	6								1
O15031	O15031	Plexin-B2	PLXNB2	1	1	1	1		1		1	1	1	1		1			1	2	2	2	2	2	1	2	1	1	1	2	1	2		1
O15037	O15037	Protein KHNYN	KHNYN
O15040	O15040	Tectonin beta-propeller repeat-containing protein 2	TECPR2																												1	1
O15042	O15042	U2 snRNP-associated SURP motif-containing protein	U2SURP	3	1	3	5	4	3	4	4	5	1	1	3	3	2	2	2	3	4	4	3	3	3	4	5	4	4	3	3	3	2	2					1	1	1	2					1	2	1
O15047	O15047	Histone-lysine N-methyltransferase SETD1A	SETD1A
O15061	O15061	Synemin	SYNM																												1		1	2
O15063	O15063	Uncharacterized protein KIAA0355	KIAA0355
O15066	O15066	Kinesin-like protein KIF3B;Kinesin-like protein KIF3B, N-terminally processed	KIF3B																				1						1	1		1
O15067	O15067	Phosphoribosylformylglycinamidine synthase	PFAS	5	4	7	4	4	4	19	19	17	7	7	12	11	14	16	16	13	15	14	13	17	12	9	5	5	6	7	6	6	3	3				1
O15068	O15068	Guanine nucleotide exchange factor DBS	MCF2L											1
O15075	O15075	Serine/threonine-protein kinase DCLK1	DCLK1
O15078	O15078	Centrosomal protein of 290 kDa	CEP290																						1					1										1
O15084	O15084	Serine/threonine-protein phosphatase 6 regulatory ankyrin repeat subunit A	ANKRD28				1	2	2				1	1								1		1				1	3	2	3	2	1	2					1	1	1							1
O15085	O15085	Rho guanine nucleotide exchange factor 11	ARHGEF11
O15091	O15091	Mitochondrial ribonuclease P protein 3	KIAA0391							2	1	1			1	1	1	1	1	1	1	1	2	1					2	2	1		1
O15111	O15111	Inhibitor of nuclear factor kappa-B kinase subunit alpha	CHUK				1	1	1									1					1	1		1	1	1	1	1	2	3		1
O15116	O15116	U6 snRNA-associated Sm-like protein LSm1	LSM1							1	1	1	2	2								1		2	1	1	1	2	2	2
O15118	O15118	Niemann-Pick C1 protein	NPC1																2	1	1				1	1	1	1	1	1
O15119	O15119	T-box transcription factor TBX3	TBX3												1
O15121	O15121	Sphingolipid delta(4)-desaturase DES1	DEGS1																						1	1
O15126	O15126	Secretory carrier-associated membrane protein 1	SCAMP1				1						1	1											1	1	1	1	1	1
O15127	O15127	Secretory carrier-associated membrane protein 2	SCAMP2												1	1						1	1	1	1	1	1	1
O15143	O15143	Actin-related protein 2/3 complex subunit 1B	ARPC1B	2	3	2	4	4	2	8	9	8	2	2	3	2		2	6	5	6	7	3	3	1	3	4	3	3	3	4	5	3	4				1	1		1					1			1
O15144	O15144	Actin-related protein 2/3 complex subunit 2	ARPC2	5	4	8	1	3	1	8	8	9	1	1	2	2	6	5	8	8	8	8	7	7	4	4	2	5	5	6	3	4	4	4					3	1	2	1					1	1	2
O15145	O15145	Actin-related protein 2/3 complex subunit 3	ARPC3	2	2	2	2	1	2	5	4	5							2	1	3	2	3	3	3	3	2	2	1	1	1	1	1	1				1		1	1	1						1
O15155	O15155	BET1 homolog	BET1							1	1				1	2	1	1					1		2	2	2	2	2	1
O15156	O15156	Zinc finger and BTB domain-containing protein 7B	ZBTB7B
O15160	O15160	DNA-directed RNA polymerases I and III subunit RPAC1	POLR1C							1	1	1	2	2	1	1	2	2		1	1	1	2	3	2	3	2	3	1	1
O15164	O15164	Transcription intermediary factor 1-alpha	TRIM24				1	1	1				1	1	1	1						1							1	1	1	1	1	1
O15169	O15169	Axin-1	AXIN1
O15173	O15173	Membrane-associated progesterone receptor component 2	PGRMC2		1				1	3	4	3				1	1	1	3	2	2	2	3	3	1	1	1	1		2	2	2	1	2	1	2	2	1	1	1	1	1					1	1	1
O15211	O15211	Ral guanine nucleotide dissociation stimulator-like 2	RGL2
O15212	O15212	Prefoldin subunit 6	PFDN6	4	5	4	1	1	1	4	4	4					2	1	4	4	4	4	2	2	2	2	1	1	2	2	1	2	1	2	1	2	2	2	2	1	2	2				2	1	2	1
O15213	O15213	WD repeat-containing protein 46	WDR46												1	1	1										1	1					1	1
O15226	O15226	NF-kappa-B-repressing factor	NKRF				1		1				3	3	2	1	1		1	1	1	1	3				4	3	2	2	3	2	2	2
O15228	O15228	Dihydroxyacetone phosphate acyltransferase	GNPAT				1	1	1				1	1							2			1			1		2	2	2	3		2							1
O15230	O15230	Laminin subunit alpha-5	LAMA5				3	3	2				3	3				1		1			1		1	2	3	2	2	3	5	2	3	2
O15231	O15231	Zinc finger protein 185	ZNF185												1
O15234	O15234	Protein CASC3	CASC3
O15235	O15235	28S ribosomal protein S12, mitochondrial	MRPS12	1		1				1		1										1	1	1	1	1	1	1	1	1	1	1
O15239	O15239	NADH dehydrogenase [ubiquinone] 1 alpha subcomplex subunit 1	NDUFA1							1		1							1	1
O15254	O15254	Peroxisomal acyl-coenzyme A oxidase 3	ACOX3	1	1	1	1	1	1																				1	2	2	1	1	1					1	1	1	1					1	1
O15258	O15258	Protein RER1	RER1	1	1	1			1						1	1	2	2	2	2	1	1		1					1	1	1	1						1
O15260	O15260	Surfeit locus protein 4	SURF4	1	1	1		1	2	2	4	4	1	1	1	1	1	1	2	3	3	3	4	3	4	3	3	3	2	1	1	1	1	1
O15269	O15269	Serine palmitoyltransferase 1	SPTLC1				1	1								1				1	1	1	2	2		1		1	1	1	1	1	2	1					1	1	1	1
O15270	O15270	Serine palmitoyltransferase 2	SPTLC2												1	1	1								1	1	1	1		1	3	2	1	1						1	1	1
O15294	O15294	UDP-N-acetylglucosamine--peptide N-acetylglucosaminyltransferase 110 kDa subunit	OGT	1		1	1	1	2	1	2	2			5	2	4	4	4	4	3	2	5	4	7	5	4	4	3	4		3	2	3
O15297	O15297	Protein phosphatase 1D	PPM1D
O15305	O15305	Phosphomannomutase 2	PMM2	1									2	1	1	1	1	1	1		2	2	3	2		2	1	2	1	1				1
O15327	O15327	Type II inositol 3,4-bisphosphate 4-phosphatase	INPP4B																												2	1
O15344	O15344	E3 ubiquitin-protein ligase Midline-1	MID1										1	1	1	1	1	1	1				1	1	1	1
O15347	O15347	High mobility group protein B3	HMGB3	2	1	2				4	4	4			2	2	2	2	3	3	1	2	2	2	1	1	1	1	1	1							1	1
O15355	O15355	Protein phosphatase 1G	PPM1G	1	1					1	1	2			2	2	2	3	2	4	3	2	2	4	2	1	3	2	3	1	1	1	2	2		1	1	1
O15357	O15357	Phosphatidylinositol 3,4,5-trisphosphate 5-phosphatase 2	INPPL1				2	1	1			1	2	2	3	4	2		1	3	2	3	2	2	3	2	2	3	3	3	3	3	4	3
O15371	O15371	Eukaryotic translation initiation factor 3 subunit D	EIF3D	2	4	3	2	2	2	9	8	8	2	3	2	3	3	2	4	4	4	3	4	3	5	7	3	4	4	5	4	4	5	5					2	3	3	2					2
O15372	O15372	Eukaryotic translation initiation factor 3 subunit H	EIF3H	3	4	2	1	1	1	9	8	8	2	2	4	5	5	6	3	4		4	5	3	6	3	4	7	4	4	1	2	1	1	1	1	1	1	1	1	1
O15379	O15379	Histone deacetylase 3	HDAC3							1	1		1	1	1	1	2	2				1											1	1
O15381	O15381	Nuclear valosin-containing protein-like	NVL					1	1						1	1	1	1	1			1					1		1	1		1							1	1	1	1					1	1	1
O15382	O15382	Branched-chain-amino-acid aminotransferase, mitochondrial	BCAT2				3	3	2	3	2	2			1		2	4	4	3	5	3	2	1	2	2	2	1	5	6	4	4	4	4			1		1	1	1	1					1	1	1
O15392	O15392	Baculoviral IAP repeat-containing protein 5	BIRC5															1
O15397	O15397	Importin-8	IPO8		1	1	2	2	2	1	1	1		2	1	3	2	2	2	2	3	1	5	6	3	2	3	3	2	2	2	2
O15409	O15409	Forkhead box protein P2	FOXP2
O15417	O15417	Trinucleotide repeat-containing gene 18 protein	TNRC18
O15427	O15427	Monocarboxylate transporter 4	SLC16A3	3	4	4	4	5	4	12	8	9	1		2	2	3	3	3	3	3	4	3	4	3	3	5	4	3	3	5	5	4	5					2	2	3	3					3	3	3
O15431	O15431	High affinity copper uptake protein 1	SLC31A1																				1	1				1	1	1
O15439	O15439	Multidrug resistance-associated protein 4	ABCC4																							1				1			1	2
O15440	O15440	Multidrug resistance-associated protein 5	ABCC5														1										1	1	1	1	1
O15446	O15446	DNA-directed RNA polymerase I subunit RPA34	CD3EAP					1					1	1	2	2			2	1	1	1					1	1		1	1	1	1	1
O15460	O15460	Prolyl 4-hydroxylase subunit alpha-2	P4HA2						1	4	4	3	1	1	1	2	3	3	1	3	3	3	2	2	4	3	4	2	1	3	1	2										1
O15479;O15481;Q96LZ2;P43366;Q9UBF1	O15479	Melanoma-associated antigen B2	MAGEB2		1	1	2	2	2	1	2	2					1	1		2	3	3	3	3	2	3	2	2		1	2	1	2	2		1		1
O15498	O15498	Synaptobrevin homolog YKT6	YKT6	1	1		1	2	1	2	3	3		1	1	2	1	1			1	1	3	2	2	3	4	4	2	2	1	1	1	1					1	1	1						1		2
O15504	O15504	Nucleoporin-like protein 2	NUPL2																														1	1
O15511	O15511	Actin-related protein 2/3 complex subunit 5	ARPC5				1	1	1	3	1	2			1	1	2	2	2	3		1		1					1		1	1	1	1
O15530;Q6A1A2	O15530	3-phosphoinositide-dependent protein kinase 1	PDPK1					1									1																			1
O15533	O15533	Tapasin	TAPBP			1				1		1									1	1										1	1	1
O15534	O15534	Period circadian protein homolog 1	PER1																												1
O15541	O15541	RING finger protein 113A	RNF113A
O15550	O15550	Lysine-specific demethylase 6A	KDM6A
O43143	O43143	Pre-mRNA-splicing factor ATP-dependent RNA helicase DHX15	DHX15	8	13	12	5	4	4	16	14	15	7	7	9	8	12	10	9	10	12	11	13	15	15	15	13	11	15	13	8	9	5	3	2	4	4	4	2	2	2	2			1	1	2	2	1
O43148	O43148	mRNA cap guanine-N7 methyltransferase	RNMT						1	1			1	1			1	1	1	1	1	1	2	3	1	1		1	2	1	1	1
O43149	O43149	Zinc finger ZZ-type and EF-hand domain-containing protein 1	ZZEF1
O43150	O43150	Arf-GAP with SH3 domain, ANK repeat and PH domain-containing protein 2	ASAP2									1																1
O43151	O43151	Methylcytosine dioxygenase TET3	TET3
O43156	O43156	TELO2-interacting protein 1 homolog	TTI1				1	1	1			1											1	2	1	1	1	1	1	2	2	2	1	2								1
O43159	O43159	Ribosomal RNA-processing protein 8	RRP8			1		1	1		1	1			1	1	1			1	2	2	1	2	1	1		1			1	1	1
O43164	O43164	E3 ubiquitin-protein ligase Praja-2	PJA2
O43166	O43166	Signal-induced proliferation-associated 1-like protein 1	SIPA1L1																				1					1		1	1	1	1	1
O43167	O43167	Zinc finger and BTB domain-containing protein 24	ZBTB24
O43169	O43169	Cytochrome b5 type B	CYB5B	1		2		1		4	4	4	2	2	1	1	2	4	2	2	1	2	1	1	1	2	1	1	1	1								1
O43172	O43172	U4/U6 small nuclear ribonucleoprotein Prp4	PRPF4					2			2	2	1	2	2	1	2	2	4	3	4	4	3	3	1	1	1	1	3	2	3	4	2	2					1	1		1							1
O43175	O43175	D-3-phosphoglycerate dehydrogenase	PHGDH	12	12	12	3	3	5	15	15	17	4	5	9	8	11	12	13	11	14	13	14	11	9	9	10	8	7	6	5	5	5	3	3	2	2	5		2		1			2	2	1	3	3
O43181	O43181	NADH dehydrogenase [ubiquinone] iron-sulfur protein 4, mitochondrial	NDUFS4							1				1	1	1				1			1	1	1	1	1
O43187	O43187	Interleukin-1 receptor-associated kinase-like 2	IRAK2
O43189	O43189	PHD finger protein 1	PHF1
O43237	O43237	Cytoplasmic dynein 1 light intermediate chain 2	DYNC1LI2				2	2	1	3	2	3						2	4	3	3	4	2	1		1	1	1	1	1	1	1	1	2						1
O43242	O43242	26S proteasome non-ATPase regulatory subunit 3	PSMD3	2	2	1	4	2	3	11	10	7	1	1	3	3	8	8	9	12	7	6	7	6	4	7	6	3	4	4	4	4	3	2				1	1			2				2	1	1	1
O43248;P31273;P17481;Q9H4S2;P47902;O14627;P13378;Q9BZM3;Q99626;P31270;Q00056;P31277	O43248;P31273;P17481;Q9H4S2;P47902;O14627;P13378;Q9BZM3;Q99626;P31270;Q00056;P31277	Homeobox protein Hox-C11;Homeobox protein Hox-C8;Homeobox protein Hox-B8;GS homeobox 1;Homeobox protein CDX-1;Homeobox protein CDX-4;Homeobox protein Hox-D8;GS homeobox 2;Homeobox protein CDX-2;Homeobox protein Hox-A11;Homeobox protein Hox-A4;Homeobox protein Hox-D11	HOXC11;HOXC8;HOXB8;GSX1;CDX1;CDX4;HOXD8;GSX2;CDX2;HOXA11;HOXA4;HOXD11							1
O43251;A6NFN3;Q9NWB1	O43251;A6NFN3;Q9NWB1	RNA binding protein fox-1 homolog 2;RNA binding protein fox-1 homolog 3;RNA binding protein fox-1 homolog 1	RBFOX2;RBFOX3;RBFOX1										1	1	1																		1
O43252	O43252	Bifunctional 3-phosphoadenosine 5-phosphosulfate synthase 1;Sulfate adenylyltransferase;Adenylyl-sulfate kinase	PAPSS1				2	1			4		1	1	1	1	2	2	1	3	2	2	2	1	3	3	3	3	3	3	3	3	3	3
O43264	O43264	Centromere/kinetochore protein zw10 homolog	ZW10					1			1	1	1	1	2	2	3	1		1	1	1		1	1	2	2	4	1	3	2	2	2	2
O43286	O43286	Beta-1,4-galactosyltransferase 5	B4GALT5	1	1	1				1	1	1							1	1					1	1	1	1	1	1
O43290	O43290	U4/U6.U5 tri-snRNP-associated protein 1	SART1				2	3	3	1	1		2	1	3	2	3	2	4	3	1		2	2	2	2	3	3	3	4	4	5	2	2				1	1	1	1	1					1	1	1
O43292	O43292	Glycosylphosphatidylinositol anchor attachment 1 protein	GPAA1														1	1		1	1	2												1
O43293;Q9UIK4	O43293;Q9UIK4	Death-associated protein kinase 3;Death-associated protein kinase 2	DAPK3;DAPK2												1	1															1	1
O43294	O43294	Transforming growth factor beta-1-induced transcript 1 protein	TGFB1I1																										1
O43299	O43299	AP-5 complex subunit zeta-1	AP5Z1																												1	1		1
O43303	O43303	Centriolar coiled-coil protein of 110 kDa	CCP110
O43314	O43314	Inositol hexakisphosphate and diphosphoinositol-pentakisphosphate kinase 2	PPIP5K2				1	2	1				1		3		1								1	1	1	2	1	2	2		5	4					1
O43318	O43318	Mitogen-activated protein kinase kinase kinase 7	MAP3K7
O43324;C9J1V9	O43324;C9J1V9	Eukaryotic translation elongation factor 1 epsilon-1	EEF1E1;EEF1E1-BLOC1S5	1	1	1	1			3	5	4	2	3	3	3	3	6	4	3	5	2	3	2	2	1	1	1			1	1		1		1	1			1				1			1	1	1
O43353	O43353	Receptor-interacting serine/threonine-protein kinase 2	RIPK2																												1	1
O43379	O43379	WD repeat-containing protein 62	WDR62													1
O43390	O43390	Heterogeneous nuclear ribonucleoprotein R	HNRNPR	6	6	10				14	16	14	4	4	7	6	7	7	11	10	13	16	12	14	12	12	7	9	7	5	1	2	1		1		2
O43395	O43395	U4/U6 small nuclear ribonucleoprotein Prp3	PRPF3	1			1		1	1			2	2		1	2	1	3		4	3	4	5	4	4	3	2	2	2	2	2	1	2
O43396	O43396	Thioredoxin-like protein 1	TXNL1	1	1		1	1	1	3	2	3	2	2	4	4	3	6	4	4	2	2	1	3	1	2	2	2	2	2	3	3	5	6
O43399	O43399	Tumor protein D54	TPD52L2	4	2	3	3	4	3	7	8	8	2	2	5	4	3	4	4	3	5	3	2	2	3	5	5	3	2	2	3	3	2	3	4	2	2	2	1			1			2	1	1	1	1
O43402	O43402	ER membrane protein complex subunit 8	EMC8																		1	1	1
O43414	O43414	ERI1 exoribonuclease 3	ERI3																		1										1		1	1
O43422	O43422	52 kDa repressor of the inhibitor of the protein kinase	PRKRIR																														1
O43426	O43426	Synaptojanin-1	SYNJ1
O43427	O43427	Acidic fibroblast growth factor intracellular-binding protein	FIBP												1				1			1
O43432	O43432	Eukaryotic translation initiation factor 4 gamma 3	EIF4G3	1	1	1	1	1	1	3	2	2							1	1	1	1	2	1	2	2	2	1	4	2	1	2	1	2
O43439	O43439	Protein CBFA2T2	CBFA2T2
O43447	O43447	Peptidyl-prolyl cis-trans isomerase H	PPIH	2	1	3	1	1	1	5	6	6	1	1	1	1	2	2	3	3	6	5	5	5	4	4	2	2		1		1			1
O43463	O43463	Histone-lysine N-methyltransferase SUV39H1	SUV39H1
O43464	O43464	Serine protease HTRA2, mitochondrial	HTRA2			1		1						1							1	1	1								1	1
O43474	O43474	Krueppel-like factor 4	KLF4
O43482	O43482	Protein Mis18-beta	OIP5
O43488;Q8NHP1	O43488	Aflatoxin B1 aldehyde reductase member 2	AKR7A2	1	2	1		1		2	2	1	1	1	3	2	3	3	3	3	2	1	2	2	1	2	1		2	1	1		1	1	1		1				1								1
O43491;Q9Y2J2	O43491	Band 4.1-like protein 2	EPB41L2				1	2	1	5	2	4	2	4	2	2	6	7	8	6	6	6	4	4	2	3	3	1	2	2	2	2	2	2
O43493	O43493	Trans-Golgi network integral membrane protein 2	TGOLN2																		1						1	1			1	1
O43504	O43504	Ragulator complex protein LAMTOR5	LAMTOR5							1			1	1	1	1	2	1							1	1		1		2
O43516	O43516	WAS/WASL-interacting protein family member 1	WIPF1															1
O43524	O43524	Forkhead box protein O3	FOXO3
O43572	O43572	A-kinase anchor protein 10, mitochondrial	AKAP10																												1			1
O43583	O43583	Density-regulated protein	DENR				1	1		1	2	1					1	1	2	2	1	1			1	1	1	1	1		1
O43592	O43592	Exportin-T	XPOT	1	1	1	3	2	2	4	2	3	3	3	7	5	6	5	4	5	3	2	5	5	3	5	6	6	7	5	6	6	4	4			1			1	1				1		1	1	1
O43598	O43598	2-deoxynucleoside 5-phosphate N-hydrolase 1	DNPH1			1		1		1	1	1	1	1	1		1	1							1	2			1		2	1	1	1					1	1	1	1			1			1	1
O43615	O43615	Mitochondrial import inner membrane translocase subunit TIM44	TIMM44	2		1		1	2	3	5	4			2	2	5	4	7	5	4	4	2	4	2	1	3	3	2	2	1	1	2	2
O43617	O43617	Trafficking protein particle complex subunit 3	TRAPPC3				1			3	2	2							1	1	1		2	1	1	1	2	1	2	2	2	1		1				1	1	1	1	1					1	1	1
O43633	O43633	Charged multivesicular body protein 2a	CHMP2A								2	2									1	1	1	1	1	1	1	1	1	1
O43660	O43660	Pleiotropic regulator 1	PLRG1	1	1	1	1	1		5	3	3	1	3	3	1	3	4	3	1	2	3			1		1	2	1	2	3	3	1	1			1		1
O43663	O43663	Protein regulator of cytokinesis 1	PRC1										2	2	1	1						1	2			1	1	1		1	1	1	1															1
O43665	O43665	Regulator of G-protein signaling 10	RGS10																1													1	1	1
O43670	O43670	BUB3-interacting and GLEBS motif-containing protein ZNF207	ZNF207				1	1		2	2	2					1	1	1	1	1	1	1	1	2	1	1		1	1		1	1	1
O43676	O43676	NADH dehydrogenase [ubiquinone] 1 beta subcomplex subunit 3	NDUFB3							1	1	1									2	2	3	2	3	3	1	2	1	1
O43678	O43678	NADH dehydrogenase [ubiquinone] 1 alpha subcomplex subunit 2	NDUFA2				1	2	2	2	1	1	1	1	1	1					1	1		1	1	3	3	3	2	3	1	2	1	1
O43681	O43681	ATPase ASNA1	ASNA1	1	1	1				2	3	2	2	3	2	3	2	2	3	3	3	3		1	1	1	2	3	3	1		1	1	1		1	1	1	1	1	1	1					1	1	1
O43683	O43683	Mitotic checkpoint serine/threonine-protein kinase BUB1	BUB1																												1	1	1	1
O43684	O43684	Mitotic checkpoint protein BUB3	BUB3	3	3	5		1	1	6	5	5	1	2	4	2	3	3	6	6	5	5	4	4	3	2	2	1	1	1	2	2					1	1								1
O43688	O43688	Lipid phosphate phosphohydrolase 2	PPAP2C
O43707;Q08043;Q9H254	O43707	Alpha-actinin-4	ACTN4	30	29	30	11	11	12	43	40	40	10	12	20	21	26	22	27	27	33	30	24	25	27	29	25	29	19	17	16	15	9	10	9	13	7	12	4	3	4	2	3	2	6	6	4	4	4
O43708	O43708	Maleylacetoacetate isomerase	GSTZ1																				1			1		1	1
O43709	O43709	Probable 18S rRNA (guanine-N(7))-methyltransferase	WBSCR22		1	1	1			2	1	2	1	1	2	2	2	2	3	3									1				1	1
O43719	O43719	HIV Tat-specific factor 1	HTATSF1																						1	1	1	1				1	2	1
O43734	O43734	Adapter protein CIKS	TRAF3IP2
O43741	O43741	5-AMP-activated protein kinase subunit beta-2	PRKAB2				1	1	1																		1	1			1	1	1	1					1	1	1	1
O43747	O43747	AP-1 complex subunit gamma-1	AP1G1	1			1			2	2	2	1	1	3	3		1	1	1	3	2	4	3	3	3	4	5	4	4	2	1	1	1
O43752	O43752	Syntaxin-6	STX6																		1	1		1
O43760	O43760	Synaptogyrin-2	SYNGR2				1	1	1														1		2	1	1	1	1	1	1	1
O43765	O43765	Small glutamine-rich tetratricopeptide repeat-containing protein alpha	SGTA	1	1					1	2	1							1	1	2	2	2	1	1	1
O43768	O43768	Alpha-endosulfine	ENSA		1		2	2	2	1	3	3		1	1	1			1	1	1		1	1	1	1		1	2	1	2	4	3	4					1	1	1	2					1	3	3
O43776	O43776	Asparagine--tRNA ligase, cytoplasmic	NARS	4	6	3	3	3	3	9	8	10	4	4	5	8	7	6	4	6	7	7	7	7	8	7	5	6	2	3	3	4				1		2						1	1	1
O43795	O43795	Unconventional myosin-Ib	MYO1B	1	1	1	5	5	5	7	6	6	4	5	5	4	4	5	10	11	8	10	13	17	11	11	7	6	6	6	4	4	2	2			1
O43805	O43805	Sjoegren syndrome nuclear autoantigen 1	SSNA1									1	1	1			1		1	1	1	1		1	1										1
O43808	O43808	Peroxisomal membrane protein PMP34	SLC25A17										1	1													1		1	1
O43809	O43809	Cleavage and polyadenylation specificity factor subunit 5	NUDT21	4	2	5	3	4	4	5	6	5			2	2	3	3	3	4	3	2	2	2	4	4	3	4	3	4	5	4	3	1	1	1	1	1	1	1	1						1
O43813	O43813	LanC-like protein 1	LANCL1							1	4	3				1	2	1	4	2	2	2	3	3	1	2	1	1			1	1
O43815	O43815	Striatin	STRN												1	1	1	2	1	2							2	1	1	1	1		2	2
O43818	O43818	U3 small nucleolar RNA-interacting protein 2	RRP9			1	1	1	2				1	1					2	2	3	3	4	2	1	3	1	1	2	1	2	1	1	1
O43823	O43823	A-kinase anchor protein 8	AKAP8												1								1
O43824	O43824	Putative GTP-binding protein 6	GTPBP6										1	1	1	2	1	1		1	1
O43837	O43837	Isocitrate dehydrogenase [NAD] subunit beta, mitochondrial	IDH3B	1	1	1	3	3	3	3	2	2	2	2	3	4	4	4	3	3	2	2	2	2	1	3			4	4	4	4	3	2	1		1		1	1	2	1					1	1	1
O43847	O43847	Nardilysin	NRD1	3	7	2	8	4	4	12	13	11	5	4	8	5	10	7	8	9	7	9	10	10	10	10	10	10	6	9	8	7	6	5	1	1	1		2	2	2	2					1	1	2
O43852	O43852	Calumenin	CALU	3	1	2				4	3	4		1	1	1	2	3	3	2	4	4	4	4	4	5	2	2	1	1	1	1
O43865	O43865	Putative adenosylhomocysteinase 2	AHCYL1	1	1	1		2		4	2	2					3	1	3	4	4	2	4	4	3	4	2	3	5	5	5	4	2	3
O43896	O43896	Kinesin-like protein KIF1C	KIF1C																		1	1	1	1	1	1	1	1	1	1	1	1	1	1			1		1	1	1	1						1	1
O43900	O43900	Prickle-like protein 3	PRICKLE3
O43913	O43913	Origin recognition complex subunit 5	ORC5				1	2	2	1		1					1		1	1	1	1	1	1			1	2	2	1	3	4	2	2													1
O43920	O43920	NADH dehydrogenase [ubiquinone] iron-sulfur protein 5	NDUFS5					1		1	1	1							1	1		1	1	1	1	1	2		2		1	2
O43929;CON__Q2YDI2	O43929;CON__Q2YDI2	Origin recognition complex subunit 4	ORC4												2	1	2	3	1	1	1	1	2	2	2	2	1	1	1	1	3	2	1	1
O43930;P51817	O43930;P51817	Putative serine/threonine-protein kinase PRKY;cAMP-dependent protein kinase catalytic subunit PRKX	PRKY;PRKX							1
O43933	O43933	Peroxisome biogenesis factor 1	PEX1																		1				1					1
O60216;Q9H4I0	O60216	Double-strand-break repair protein rad21 homolog	RAD21				1	1	1	1	1	1	1	2	2	3	2	2	2	2	1	1	3	3	3	3	3	3	3	4	3	3	1	1						1	1
O60220	O60220	Mitochondrial import inner membrane translocase subunit Tim8 A	TIMM8A												1				1
O60231	O60231	Putative pre-mRNA-splicing factor ATP-dependent RNA helicase DHX16	DHX16				3	2	2	1	1				1	1				1	2	2	3	4	3	3	3	3	2	3	4	3	3	2								1					1	1	1
O60232	O60232	Sjoegren syndrome/scleroderma autoantigen 1	SSSCA1		1					2	3	3		2	1	1			1	2	2	2	2	1	1	1	3	3	2	1	2	2	2	2						1		1
O60238	O60238	BCL2/adenovirus E1B 19 kDa protein-interacting protein 3-like	BNIP3L																														1	1
O60239	O60239	SH3 domain-binding protein 5	SH3BP5
O60244	O60244	Mediator of RNA polymerase II transcription subunit 14	MED14										1	1	1	1	1			1					1	1			1		1	1	2	1
O60245	O60245	Protocadherin-7	PCDH7																													1	2	2						1
O60256	O60256	Phosphoribosyl pyrophosphate synthase-associated protein 2	PRPSAP2			1	1	1	1	1	2	2	2	3	1	1	3	3	3	2	4	3	4	3	4	4	4	4	3	3	2	2	2	3
O60264	O60264	SWI/SNF-related matrix-associated actin-dependent regulator of chromatin subfamily A member 5	SMARCA5	3	3	3	2	2	2	12	12	10	3	1	3	4	5	5	7	10	9	8	10	13	9	11	9	7	7	8	3	5	3	3	1	1	1	2									1		1
O60271;Q9UPT6	O60271	C-Jun-amino-terminal kinase-interacting protein 4	SPAG9	1			2	2	3			1	2	2	1			1	2	1	1	2	2	2	2	1	3	2	3	3	3	3	1	2						1	1
O60285	O60285	NUAK family SNF1-like kinase 1	NUAK1
O60287	O60287	Nucleolar pre-ribosomal-associated protein 1	URB1				3	3	3	1			2	3	1	3	2	2	1	2	4	2	4	1	2	2	2	3	5	5	5	5	5	6
O60291	O60291	E3 ubiquitin-protein ligase MGRN1	MGRN1
O60292	O60292	Signal-induced proliferation-associated 1-like protein 3	SIPA1L3
O60293	O60293	Zinc finger C3H1 domain-containing protein	ZFC3H1				1						1	1	1	1															1	1	2	1					1		1
O60294	O60294	tRNA wybutosine-synthesizing protein 4	LCMT2												1	1		1
O60306	O60306	Intron-binding protein aquarius	AQR	1			2	1	1	1		1	2	2	1	1	2	1	2	1	5	7	4	6	3	3	3	3	4	4	4	4	4	6					1	1	1	1					1	1
O60307	O60307	Microtubule-associated serine/threonine-protein kinase 3	MAST3							1														1	1		1	1	1	1	1
O60313	O60313	Dynamin-like 120 kDa protein, mitochondrial;Dynamin-like 120 kDa protein, form S1	OPA1				1	1	1	4	3	2	2	1	2	2	1	1	4	1	4	3	3	4	2	2	2	2		1	1	1	1	2
O60315	O60315	Zinc finger E-box-binding homeobox 2	ZEB2
O60318	O60318	Germinal-center associated nuclear protein	MCM3AP										2	2		1									1		1	1	1	1			2
O60333	O60333	Kinesin-like protein KIF1B	KIF1B				1	1	1								1	1									1	1	1	1	1	2	1	2					1		1	1
O60336	O60336	Mitogen-activated protein kinase-binding protein 1	MAPKBP1
O60341	O60341	Lysine-specific histone demethylase 1A	KDM1A				2	1	1	1	2	3	2	3	3	4	3	2			3	1	3	4	2	3	2	2			1	1	1	1								1
O60343	O60343	TBC1 domain family member 4	TBC1D4												2	2	2	3	3	2	1	1								1		1		1
O60346	O60346	PH domain leucine-rich repeat-containing protein phosphatase 1	PHLPP1	1								1											2	1		1							1
O60427	O60427	Fatty acid desaturase 1	FADS1	1	1		1	1	1	3	3	3	4	4	3	4	3	3	3	2	2	1	2	2	5	4	4	3	3	3	2	2	1
O60443	O60443	Non-syndromic hearing impairment protein 5	DFNA5				1	1	1														1	1	2	2	2	1	3	2	1	1	2	1
O60488	O60488	Long-chain-fatty-acid--CoA ligase 4	ACSL4	1	1	1	1	1	1	2	2	1	2	3	1		4	3	2	3	2	1	1	1	2	2	4	4	4	4	2	3	1	1
O60493	O60493	Sorting nexin-3	SNX3	1	1					2	1	2			1	1	2	2	1	1	1	3	3	1	1	2	1	1	1
O60502	O60502	Protein O-GlcNAcase	MGEA5			1	1	1		1		1		1		1	2	2	2	2		1			1	3	3	2	2	1	2	2	2	1
O60503	O60503	Adenylate cyclase type 9	ADCY9																												1
O60504	O60504	Vinexin	SORBS3
O60506	O60506	Heterogeneous nuclear ribonucleoprotein Q	SYNCRIP	11	10	11	1	2	1	15	15	14	4	3	5	4	7	8	8	8	12	12	12	13	12	14	6	6	4	4	2	2	1	2	1	1	3	1		1		1					1
O60508	O60508	Pre-mRNA-processing factor 17	CDC40				1	2	3																		1	1	1	1	2	2	1	1					1
O60518	O60518	Ran-binding protein 6	RANBP6		1		1		2	1	1	1		1	1		2	2			1	1	1	1	2	3	1	2	2	4	3	5	3	4								1
O60524	O60524	Nuclear export mediator factor NEMF	NEMF													1			2		2	1		2	1	1	1	2	1	2
O60547	O60547	GDP-mannose 4,6 dehydratase	GMDS				1	1	1										1	1		1	1	1
O60551	O60551	Glycylpeptide N-tetradecanoyltransferase 2	NMT2							1	1	1			1		1	1			1	1	1	1	1	1	1	1		1
O60566	O60566	Mitotic checkpoint serine/threonine-protein kinase BUB1 beta	BUB1B												1	1									1			1			1		1	1
O60568	O60568	Procollagen-lysine,2-oxoglutarate 5-dioxygenase 3	PLOD3	1	1	2	1	1	1	8	6	8		1	7	8	9	9	7	7	10	8	9	11	7	3	7	6	3	3	2	2		1	2	1				1	2	1					1	1	1
O60573	O60573	Eukaryotic translation initiation factor 4E type 2	EIF4E2		1	1					1	1				1	3	1	1	1				1	2	2	1	1	1	1	1	1
O60583	O60583	Cyclin-T2	CCNT2																						1
O60610	O60610	Protein diaphanous homolog 1	DIAPH1	2	2	3	3	2	2	8	8	6	2	3	4	5	5	4	8	9	10	5	10	8	4	5	4	4	4	7	4	3	3	4					1	1	1	2					1	1	1
O60613	O60613	15 kDa selenoprotein	2019-09-15				1	1	1																		1		1	1		1
O60645	O60645	Exocyst complex component 3	EXOC3										1	1		1				1	1		1	2		2	2	2	1	1	1	1	2	1
O60658	O60658	High affinity cAMP-specific and IBMX-insensitive 3,5-cyclic phosphodiesterase 8A	PDE8A
O60664	O60664	Perilipin-3	PLIN3	5	5	4	2	3	2	7	11	11	5	5	4	5	6	7	8	8	4	4	4	4	3	5	2	4	4	6	4	3	4	4	3	3	4	6						1	2	1
O60671	O60671	Cell cycle checkpoint protein RAD1	RAD1					1	2																				1	1	3	3	3	2
O60675;O15525;Q9ULX9	O60675	Transcription factor MafK	MAFK																1	1	1	1					1	1
O60678	O60678	Protein arginine N-methyltransferase 3	PRMT3				1							1	1	1	2	2			1	3	2	1	4	3	3	3	4	2	2	2	1	1
O60684;O15131	O60684;O15131	Importin subunit alpha-7;Importin subunit alpha-6	KPNA6;KPNA5	1	3	2	3	3	2	3	6	4	2	2	4	4	8	5	2	3	4	3	4	3	3	4	1	2	4	4	4	2	2	2					1	1	1	1							1
O60701	O60701	UDP-glucose 6-dehydrogenase	UGDH	3	2	2	1	1	1	7	8	8	3	3	5	5	8	8	7	8	6	7	5	5	4	3	3	3	4	3	2	3	1	2
O60716	O60716	Catenin delta-1	CTNND1	2			3	1	1	3	4	3	3	1	2		4	5	3	2	4	3	4	3	1	2	1	1	2	3	4	3	3	3	1												1
O60725	O60725	Protein-S-isoprenylcysteine O-methyltransferase	ICMT				1	1	1																				1	1	1	2	1	1
O60739	O60739	Eukaryotic translation initiation factor 1b	EIF1B	2	2	2				2	2	2	1	2	2	3	2	2	3	3	1	1	2	1	1	1	1	1		1
O60749	O60749	Sorting nexin-2	SNX2	1	1		3	5	3		3	2	2	2	5	5	5	5	5	4	1	3	2	2	1	1	2	2	6	4	5	5	4	5	1					2	3	2				1	2		1
O60762	O60762	Dolichol-phosphate mannosyltransferase subunit 1	DPM1	1		1				2	2	3	1	2	3	3	4	5	4	2	2	2	4	3	2	2	2	2	1	1	1	1						1
O60763;REV__Q5VZ89	O60763	General vesicular transport factor p115	USO1	1	2	3	3	2	3	7	8	8	1	1	5	7	6	4	6	8	6	7	11	9	9	12	10	11	6	7	6	6	6	5			1		1	1	3	2					1
O60783	O60783	28S ribosomal protein S14, mitochondrial	MRPS14				1	1	1		1	1																			1	1
O60784	O60784	Target of Myb protein 1	TOM1																									1	1	1		1
O60825;Q16875	O60825	6-phosphofructo-2-kinase/fructose-2,6-bisphosphatase 2;6-phosphofructo-2-kinase;Fructose-2,6-bisphosphatase	PFKFB2										1	2		1											1	1	1		1		1
O60826	O60826	Coiled-coil domain-containing protein 22	CCDC22				1	1	1				2	1	1	1	1	1					1	2	2	2	3	4	1	1	2	2	2	2
O60828	O60828	Polyglutamine-binding protein 1	PQBP1				1	1	1	1	1	1			1		1	2		1	1	1	1	1	1	1	2	2	2	2	1	1	1	1								1					1	1
O60831	O60831	PRA1 family protein 2	PRAF2							1											1				1	1		1		1
O60832	O60832	H/ACA ribonucleoprotein complex subunit 4	DKC1	2	2	2	4	3	2	10	12	9	1	1	1	1	7	6	9	8	5	7	3	3	3	2	4	3	3	2	1	1	1	1		1	1	2		1	1	1					2	3	3
O60841	O60841	Eukaryotic translation initiation factor 5B	EIF5B	5	4	5	4	6	6	15	15	18	7	7	9	8	12	11	12	11	7	7	7	4	5	5	5	5	3	5	5	4	4	3	2	2	1	2	1	2	4	4				1	1	2	2
O60869	O60869	Endothelial differentiation-related factor 1	EDF1	2	2	2		1		3	3	3	1	1		1		1	1	1	1	1	1	1	2	2		1	1	1																1	1
O60884	O60884	DnaJ homolog subfamily A member 2	DNAJA2		1		1	1	1	8	7	6	1	1	3	4	3	4	2	2		1		1					1	1	1	1	1	1					1	1	1	1
O60885	O60885	Bromodomain-containing protein 4	BRD4				1	2	2	1	1				1		1								1		1	2	1	2	1		1
O60888	O60888	Protein CutA	CUTA		1	2					1	1					1	1	4	2	2	2	1	2	1	1	1									1		1						1
O60907;Q9BQ87	O60907;Q9BQ87	F-box-like/WD repeat-containing protein TBL1X;F-box-like/WD repeat-containing protein TBL1Y	TBL1X;TBL1Y			1	1	1	2	2	2	2	1	1	1	2	2	1	2	2	1		2	2			1	1	1	1	3	3	2	1								1						1	1
O60921	O60921	Checkpoint protein HUS1	HUS1						1										1										1	2	2	2	2	2							1						1	1
O60925	O60925	Prefoldin subunit 1	PFDN1							1	1	1	1	1			1	1	2	3	3	3	3	3	2	1	1	1	1			1
O60927	O60927	Protein phosphatase 1 regulatory subunit 11	PPP1R11												1
O60930	O60930	Ribonuclease H1	RNASEH1
O60934	O60934	Nibrin	NBN				1	2	1						1	1										1	1	1			2	2	1	2
O60936	O60936	Nucleolar protein 3	NOL3					1														1	1	1									1	1
O60941;Q9Y4J8	O60941;Q9Y4J8	Dystrobrevin beta;Dystrobrevin alpha	DTNB;DTNA																												1	1
O60942	O60942	mRNA-capping enzyme;Polynucleotide 5-triphosphatase;mRNA guanylyltransferase	RNGTT																1	1		1					1	2			1	1
O75027	O75027	ATP-binding cassette sub-family B member 7, mitochondrial	ABCB7				1	1		1			1	1	2	2	2	1	1	1	2	3									1	1		1
O75030	O75030	Microphthalmia-associated transcription factor	MITF																													1	1	1
O75044;P0DMP2	O75044	SLIT-ROBO Rho GTPase-activating protein 2	SRGAP2				1		1										1	1				1							2	2	2	2						1	1	1
O75052;H7C2G1	O75052;H7C2G1	Carboxyl-terminal PDZ ligand of neuronal nitric oxide synthase protein	NOS1AP
O75061	O75061	Putative tyrosine-protein phosphatase auxilin	DNAJC6
O75063	O75063	Glycosaminoglycan xylosylkinase	FAM20B																										1	1	1	2	1	1
Q9ULS5;O75069	Q9ULS5;O75069	Transmembrane and coiled-coil domains protein 3;Transmembrane and coiled-coil domains protein 2	TMCC3;TMCC2
O75083	O75083	WD repeat-containing protein 1	WDR1	5	6	4	4	5	3	11	12	11	5	5	5	6	8	8	8	8	8	7	8	8	7	7	7	6	5	3	5	5	3	4				1	2	2	1	1			1	1	1	1	1
O75096	O75096	Low-density lipoprotein receptor-related protein 4	LRP4
O75112	O75112	LIM domain-binding protein 3	LDB3
O75116	O75116	Rho-associated protein kinase 2	ROCK2						2						1	1	1	1			1	1	1		2	1	1	2	2	3	5	2	3	4
O75122	O75122	CLIP-associating protein 2	CLASP2								1	1	1	1	1	1			1	1			2	1	1	1	1	1		1			1	1
O75128	O75128	Protein cordon-bleu	COBL													1																	1	1
O75131;Q96FN4;Q8IYJ1;Q96A23;O95741;Q9HCH3;Q9UBL6	O75131	Copine-3	CPNE3	1	1	1	2	2	2	7	5	5			1	2	5	5	7	6	7	5	4	5	5	3	3	3	3	3	2	3	3	3				1	2	2	1	1					1	2	2
O75140;A0A2R8YF50	O75140;A0A2R8YF50	DEP domain-containing protein 5	DEPDC5
O75143	O75143	Autophagy-related protein 13	ATG13
O75145	O75145	Liprin-alpha-3	PPFIA3												1										1	1	1	1		1
O75146	O75146	Huntingtin-interacting protein 1-related protein	HIP1R							1	1							1	1		1					1	1	1
O75150	O75150	E3 ubiquitin-protein ligase BRE1B	RNF40	1		1	2	2	1	1	1	1	1	1	2	2	3	3	1	1	3	2	2	3	2	1	2	2	3	3	3	3	2	2
O75151	O75151	Lysine-specific demethylase PHF2	PHF2																		1
O75152;A0A1B0GTU1	O75152	Zinc finger CCCH domain-containing protein 11A	ZC3H11A	1		1	1	1	1	1	1	1	1	1					2	2		1	1	1	1		2	2	3	2	5	3	4	4								1
O75153;Q9Y5I4	O75153	Clustered mitochondria protein homolog	CLUH	1			4	2	4	7	5	7	1	1	3	3	6	2	9	8	7	9	7	7	7	8	6	9	5	7	4	6	2	3	1				1	2	1	1					1	2	2
O75157	O75157	TSC22 domain family protein 2	TSC22D2
O75165	O75165	DnaJ homolog subfamily C member 13	DNAJC13				2	2	2						1	1	2	2	2	2	1	2	1	2	5	4	3	3	2	3	4	4	5	3					1
O75167	O75167	Phosphatase and actin regulator 2	PHACTR2
O75170	O75170	Serine/threonine-protein phosphatase 6 regulatory subunit 2	PPP6R2												1	1					1								1	1	1	1
O75175	O75175	CCR4-NOT transcription complex subunit 3	CNOT3				2	2	2						1	1											1		2	1	1	1	2	2					1	1	1	1					1	1	1
O75179	O75179	Ankyrin repeat domain-containing protein 17	ANKRD17				2	1	2	1			4	4	5	4	2	5	3	3	4	4	3	4	4	2	2	4	6	3	5	3	3	4					1
O75182	O75182	Paired amphipathic helix protein Sin3b	SIN3B
O75190;Q8WWF6;Q8NHS0;P25686	O75190	DnaJ homolog subfamily B member 6	DNAJB6									1	1	1	1	1					1								1	1	1	1	1	1
O75208	O75208	Ubiquinone biosynthesis protein COQ9, mitochondrial	COQ9							1	1	1			1	1	1	1	1	1	1
O75223;M0QZK8	O75223;M0QZK8	Gamma-glutamylcyclotransferase	GGCT							3	2	2				1			3	2	3	3	2	2	2	3	2	3	2	2	1	1
O75251	O75251	NADH dehydrogenase [ubiquinone] iron-sulfur protein 7, mitochondrial	NDUFS7							1			1	1				1	1	1	1	1	2	2		1	1											1
O75306	O75306	NADH dehydrogenase [ubiquinone] iron-sulfur protein 2, mitochondrial	NDUFS2	1	1	2	1	1	1	3	4	5	2		2	1	3	3	3	3	3	2	7	6	7	8	4	4	3	3	2	2	1	1				1
O75312	O75312	Zinc finger protein ZPR1	ZPR1																				1	1	1		2	1		1		1	1
O75319	O75319	RNA/RNP complex-1-interacting phosphatase	DUSP11						1	1					1								1								2	1	1	1
O75323	O75323	Protein NipSnap homolog 2	GBAS				1	1	1												1	1	1	1	1	1		1	1	1
O75330	O75330	Hyaluronan mediated motility receptor	HMMR																												1	2	1	1
O75340	O75340	Programmed cell death protein 6	PDCD6	4	6	5	1	1	1	6	8	6	1	1	2	1	4	4	5	5	4	4	5	4	4	5	2	3	3	4	2	3	1	1		1	1	1								1
O75347	O75347	Tubulin-specific chaperone A	TBCA	2	1	2	1			3	3	3					2	1	2	2	3	2	3	3	2	4	3	3	3	2	3	3
O75348;F2Z307;O95670	O75348;F2Z307;O95670	V-type proton ATPase subunit G 1;V-type proton ATPase subunit G 2	ATP6V1G1;ATP6V1G2-DDX39B;ATP6V1G2							1	1			1								1	1	1	1	1							1	1					1	1	1	1						1
O75351	O75351	Vacuolar protein sorting-associated protein 4B	VPS4B		1	1	1	1	1	2			1	1	2	1	1	1	2	2	2	2		1	1	1	3	4	3	4		3	2	3
O75352	O75352	Mannose-P-dolichol utilization defect 1 protein	MPDU1	1	1	1				2	2	2			2	2	2	2	2	2	1	1	1	1	1	1
O75362	O75362	Zinc finger protein 217	ZNF217							1																								1
O75367;Q9P0M6	O75367	Core histone macro-H2A.1	H2AFY	4	11	5	2	1	1	12	12	12	4	4	6	4	9	9	8	8	9	10	7	6	7	6	4	6	3	3	2	1	1	1	3	4	3	3	1			1		1	1	2	1	1	1
O75368	O75368	SH3 domain-binding glutamic acid-rich-like protein	SH3BGRL	1						1	1	1	2	2	2	2	2	1	2	1	1	1	1	1												1		1
O75369	O75369	Filamin-B	FLNB	13	13	16	17	14	19	47	47	49	18	17	26	24	38	35	33	33	35	36	32	31	25	28	26	24	22	22	20	16	17	14	6	6	9	6	6	9	10	8	1			2	5	5	3
O75376	O75376	Nuclear receptor corepressor 1	NCOR1				2	1	1											2	1		1	3				1	1	1	2	2	2	2
O75380	O75380	NADH dehydrogenase [ubiquinone] iron-sulfur protein 6, mitochondrial	NDUFS6																1	1		1	1
O75381	O75381	Peroxisomal membrane protein PEX14	PEX14				1		1										1	1	1	1		1		1					1	1	1	1					1	1	1	1						1	1
O75382	O75382	Tripartite motif-containing protein 3	TRIM3
O75385	O75385	Serine/threonine-protein kinase ULK1	ULK1																							1
O75390	O75390	Citrate synthase, mitochondrial	CS	9	8	7	1	1	1	14	12	12	2	2	5	6	9	10	10	9	7	8	6	5	5	7	6	7	5	3	2	3	1	2	2	3	4	5		1	1	1	1		1	1	1	1	1
O75391	O75391	Sperm-associated antigen 7	SPAG7										1	1		1			1	1	1
O75394	O75394	39S ribosomal protein L33, mitochondrial	MRPL33								1									1	1	1
O75396	O75396	Vesicle-trafficking protein SEC22b	SEC22B	3	3	2	3	2	3	4	6	5	1	1	2	3	4	5	5	5	4	4	3	3	3	3	3	2	5	5	6	5	4	4	1	1	1	2						1	1	1		1
O75398	O75398	Deformed epidermal autoregulatory factor 1 homolog	DEAF1
O75400	O75400	Pre-mRNA-processing factor 40 homolog A	PRPF40A	1		1	1		1	3	2	2	1			1	1	1	1	1	1		1	1		1	2		1	1	2	1	1	1	1												1
O75410	O75410	Transforming acidic coiled-coil-containing protein 1	TACC1										1	1													1		2	1	1	1	2	2
O75414	O75414	Nucleoside diphosphate kinase 6	NME6																1		1		1	1	1	1
O75419	O75419	Cell division control protein 45 homolog	CDC45					1	1																						1	1	2	1
O75420	O75420	PERQ amino acid-rich with GYF domain-containing protein 1	GIGYF1
O75427	O75427	Leucine-rich repeat and calponin homology domain-containing protein 4	LRCH4																															1
O75431	O75431	Metaxin-2	MTX2			1	2	2	1	1	2	1				1	1	1						1	1	1	2	2	2	3	3	3	1						1		1
O75436	O75436	Vacuolar protein sorting-associated protein 26A	VPS26A				2	2	2	3	2	2	2	2	2	1	3	2	8	7	8	6	4	4	4	4	5	3	4	3	3	3	3	3	1													1
O75438	O75438	NADH dehydrogenase [ubiquinone] 1 beta subcomplex subunit 1	NDUFB1																				2	1	1	1	2	2	1	1	1
O75439	O75439	Mitochondrial-processing peptidase subunit beta	PMPCB	1			1			4	3	2	4	3	3	3	4	3	1		3	4	5	4	6	4	5	5	4	3	3	2	1	1					1	1		1					1	1
O75446	O75446	Histone deacetylase complex subunit SAP30	SAP30
O75448	O75448	Mediator of RNA polymerase II transcription subunit 24	MED24					1					1	1				1							1					1	1	1	1					1
O75449	O75449	Katanin p60 ATPase-containing subunit A1	KATNA1
O75475	O75475	PC4 and SFRS1-interacting protein	PSIP1	4	4	3	1	1	1	5	7	6	2	1	3	2	4	2	3	3	4	3	3	2	3	4	4	4	3	4	2		1	1				2				1
O75477	O75477	Erlin-1	ERLIN1	1		1	1	1		2	3	3	1	1	1	1	3	3	3	3	1	1	1	1	2	3	2	2	1	2	1	1	1	1		1		1
O75489	O75489	NADH dehydrogenase [ubiquinone] iron-sulfur protein 3, mitochondrial	NDUFS3			2				5	7	7	2	1	2	3	4	5	4	4	3	3	5	4	4	5	3	3	1	1
O75494;Q8WXF0	O75494	Serine/arginine-rich splicing factor 10	SRSF10	2		1				3	5	4	2	2	3	3	1	2	3	2	3	3	3	3	1	2	1	1	1	1	2	1		1
O75496	O75496	Geminin	GMNN																														1
O75506	O75506	Heat shock factor-binding protein 1	HSBP1							1									1		2	3	2	3	1	1	1	1
O75521	O75521	Enoyl-CoA delta isomerase 2, mitochondrial	ECI2	1	1	1	1	1	1	4	3	6	2		3	2	1	2	5	5	4	5	5	3	3	4	5	5	4	4	1	2	2	2					1		1	1					1	1	1
O75528	O75528	Transcriptional adapter 3	TADA3
O75530	O75530	Polycomb protein EED	EED			1			1	1			1	1	1	1					1	1	2	1	2	2	1	2	1	1	1	1
O75531	O75531	Barrier-to-autointegration factor;Barrier-to-autointegration factor, N-terminally processed	BANF1	4	4	4	3	3	2	4	4	4	2	1	2	3	3	3	4	4	3	3	4	3	3	2	3	3	3	2	3	3	2	2	2		2	1			1		1	2	1	2
O75533	O75533	Splicing factor 3B subunit 1	SF3B1	5	5	6	7	10	6	21	19	18	6	6	6	8	9	12	12	10	11	16	17	12	17	14	13	14	13	9	8	11	11	9		3	3	3	1	2	3	3				2	2	4	1
O75534	O75534	Cold shock domain-containing protein E1	CSDE1	3	5	4	8	9	9	18	17	14	2		3	4	7	7	9	8	10	10	11	10	10	10	12	12	13	10	10	10	8	6		1			1	1	1	1					1	1	1
O75569	O75569	Interferon-inducible double-stranded RNA-dependent protein kinase activator A	PRKRA		1					1	1	1						1			2	1	1		1	1	2	3
O75581	O75581	Low-density lipoprotein receptor-related protein 6	LRP6
O75592	O75592	E3 ubiquitin-protein ligase MYCBP2	MYCBP2								1					2	1	1												1	1	1	1	1
O75600	O75600	2-amino-3-ketobutyrate coenzyme A ligase, mitochondrial	GCAT				1	1	1						1										1			1			1	1	1	1
O75607	O75607	Nucleoplasmin-3	NPM3							3	3	2	3	3	2	2	1	1	1	1	1	1	2	2			1	1	1	1			1	1				1
O75608	O75608	Acyl-protein thioesterase 1	LYPLA1					1	1	1	3	2	1	1	1	1	1	1	2	1	1	1	1	3	2	2	2	2	2	2	1	1	1	1
O75616	O75616	GTPase Era, mitochondrial	ERAL1				1	1	2	1		1	1	1	2	1	1	1	1	2	2	2	1	2	2	1	2	2	2	2	1	1
O75643	O75643	U5 small nuclear ribonucleoprotein 200 kDa helicase	SNRNP200	10	9	8	7	5	6	36	37	38	10	10	23	20	26	25	26	27	20	23	26	31	19	23	18	19	15	14	11	10	8	6	1	1	2	2	3	4	3	5				1	2	4	2
O75663	O75663	TIP41-like protein	TIPRL	1	1	1	2	1	3	2	1	2			1	1			2	2	2	3	5	4	3	3	2	3	3	3	4	3	3	3					3	3	2	2					1		1
O75665	O75665	Oral-facial-digital syndrome 1 protein	OFD1										1	1
O75674	O75674	TOM1-like protein 1	TOM1L1
O75676;O75582	O75676	Ribosomal protein S6 kinase alpha-4	RPS6KA4													1	1	1	1	1	1	2	1	1	1		1	1	1	1	1	1
O75683	O75683	Surfeit locus protein 6	SURF6																		1	2			1	1	1				1	1		1
O75691	O75691	Small subunit processome component 20 homolog	UTP20				4	3	3	2	5	1	2	2	1	1	3	3	5	6	6	6	3	6	4	4	2	3	4	3	7	7	8	8					2	1	1	2
O75694	O75694	Nuclear pore complex protein Nup155	NUP155	3	1	1	4	4	4	10	7	7	3	4	7	5	11	13	7	9	10	10	8	8	7	8	6	8	8	10	7	7	8	8	1	1	1	1		1		1
O75695	O75695	Protein XRP2	RP2									1									1	1	1	1	1	1	1					1	1	1
O75717	O75717	WD repeat and HMG-box DNA-binding protein 1	WDHD1				3	4	3	1	1	1	1	1				1	1	1	1	1				1	1		2	2	4	4	3	2					1	1	1	1					1	1	1
O75718	O75718	Cartilage-associated protein	CRTAP	1	3	2	3	3	3	6	3	4	1	1	2	1	1	1	2	2	2	2	6	6	6	4	5	5	4	4	3	3	2	3					2	1	1	1					1		1
O75746	O75746	Calcium-binding mitochondrial carrier protein Aralar1	SLC25A12	1	1					4	4	4			2	3	3	4	3	2	3	3	3	5	1	2	2	1	1	2			1	1	1	1	1
O75752	O75752	UDP-GalNAc:beta-1,3-N-acetylgalactosaminyltransferase 1	B3GALNT1						1																						1	1	1	1
O75764	O75764	Transcription elongation factor A protein 3	TCEA3
O75781	O75781	Paralemmin-1	PALM	1
O75792	O75792	Ribonuclease H2 subunit A	RNASEH2A																					1			2	1
O75794	O75794	Cell division cycle protein 123 homolog	CDC123	1	1	1	1			3	3	3			4	2	4	4	2	3	4	3	1	1	1	1	3	2	2	1	2	2	1	1
O75815	O75815	Breast cancer anti-estrogen resistance protein 3	BCAR3				1	1	1																		1	1	1	1	1	2	2	2							1
O75817	O75817	Ribonuclease P protein subunit p20	POP7										1	1									1		2	1	2			1
O75818	O75818	Ribonuclease P protein subunit p40	RPP40								1		2	2	1	1	1	1		1			1	1		1	1	1	2	1		1	1	1
O75821	O75821	Eukaryotic translation initiation factor 3 subunit G	EIF3G	1	3	3	2	3	2	7	7	5	2	2	1		4	3	5	4	4	4	5	4	3	5	3	2	1	1	2	2	1	2	1	2	1	2			1	1			1	1	2	2	2
O75822	O75822	Eukaryotic translation initiation factor 3 subunit J	EIF3J	3	3	2		1		5	5	6	1	1	5	4	4	4	3	3	3	5	4	3	2	2	1	1							1	2	1
O75828	O75828	Carbonyl reductase [NADPH] 3	CBR3	3	3	1			1	2	2	2					2	2	2	3	2	2	3	2	2	3	2	1	1	1	1	1			1	1	1	1							1	1
O75832	O75832	26S proteasome non-ATPase regulatory subunit 10	PSMD10				1	1	1	2	1	1		1	2	2	3	3	1	1					1		1	1	2	2	2	2	1	1
O75844	O75844	CAAX prenyl protease 1 homolog	ZMPSTE24	3	3	2	5	3	4	3	6	5	1	1	1	1	2	3	4	5	4	4	2	2	6	5	5	6	5	6	6	5	4	4			1		3	2	4	2					3	2	3
O75864	O75864	Protein phosphatase 1 regulatory subunit 37	PPP1R37					1	1																									1
O75874	O75874	Isocitrate dehydrogenase [NADP] cytoplasmic	IDH1	6	5	8	3	4	3	8	11	9	2	2	4	5	9	6	9	9	6	6	6	5	5	3			2		4	3	4	4	1	3	4	3	1	2	2	2		1	1	1	1	1	1
O75880	O75880	Protein SCO1 homolog, mitochondrial	SCO1			1	2	2	1						1	1					1	1	3	1	1	1	1		1		2	2	1	1															1
O75884	O75884	Putative hydrolase RBBP9	RBBP9																				1					1						1
O75896	O75896	Tumor suppressor candidate 2	TUSC2
O75907	O75907	Diacylglycerol O-acyltransferase 1	DGAT1												1
O75909	O75909	Cyclin-K	CCNK				2								1	1	1	1	1	1			2	1	2	2	2	1	1	2	1	1	1
O75915	O75915	PRA1 family protein 3	ARL6IP5				3	2	3	2	3	2	1				1	1	1	1	1	1		1	3	2	3	3	3	3	3	2	2	1							1	1						1	1
O75925	O75925	E3 SUMO-protein ligase PIAS1	PIAS1
O75928	O75928	E3 SUMO-protein ligase PIAS2	PIAS2
O75934	O75934	Pre-mRNA-splicing factor SPF27	BCAS2							1	2	1	1	1	1		1	2	4	2		2	2		2	2	2	3	1	2	1	1	1				1
O75935	O75935	Dynactin subunit 3	DCTN3				2	1	2											1			1		2	2	1	1	2	1	1	2	1
O75937	O75937	DnaJ homolog subfamily C member 8	DNAJC8				1	1	1	2	3	3	1	1	1		2	2	2	2	2	1	3	3	1	1	1	1	1		1	1	1
O75940	O75940	Survival of motor neuron-related-splicing factor 30	SMNDC1										2	2	2	2	1	1	1				1	1	1	1
O75947	O75947	ATP synthase subunit d, mitochondrial	ATP5H	2	3	2	2	3	1	6	6	6	1	1	2	2	3	2	3	3	2	4	2	2	3	4	3	3	1	2	1	1	2	2	1				1	2							1	1	2
O75955	O75955	Flotillin-1	FLOT1				1	2	2						5	4	3	4	3	3		1	2	2	1	1		1	2		1	1	1
O75962;O60229	O75962	Triple functional domain protein	TRIO	1			1	3	1						1	1							1	1		1	1	1	1	1	4	5	3	5					1	3	1
O75964	O75964	ATP synthase subunit g, mitochondrial	ATP5L	3	4	4				4	4	4			1	1	1	1	1	1	3	3	2	2	1	2	2	2							1	2	1	2							1	1
O75970	O75970	Multiple PDZ domain protein	MPDZ										1	2	1	1																														1
O75976	O75976	Carboxypeptidase D	CPD																										1	1			1	1
O76003	O76003	Glutaredoxin-3	GLRX3	5	4	5	1	1	1	5	4	5	1	1	3	3	4	5	3	4	5	4	1	2	2	2	3	4	2	4	1	2				1		1								1
O76021	O76021	Ribosomal L1 domain-containing protein 1	RSL1D1	5	6	6	4	4	3	12	13	13	3	2	2	5	7	7	9	9	7	9	9	10	6	5	7	7	6	7	3	4	3	4		2	1	1	1	2	1	2			1		1	1	1
O76024	O76024	Wolframin	WFS1																1				1						1	1
O76031	O76031	ATP-dependent Clp protease ATP-binding subunit clpX-like, mitochondrial	CLPX							1	2	1			3	3	5	5	8	5	7	7	6	8	1	1	1	1	2	2	1	1
O76070	O76070	Gamma-synuclein	SNCG	1	1	2	1	1	1	2	1	2			2	2	1	1	2	2	1	1	1	1	1	1	1	1	1	1	1	1	1	1					1		1	1
O76071	O76071	Probable cytosolic iron-sulfur protein assembly protein CIAO1	CIAO1					1	1	1	1	1	1	1		1	1					1	2	1	2	2	2	2	1	1	1	1
O76075	O76075	DNA fragmentation factor subunit beta	DFFB				1		1																		2	2	2	2	1	1	1	1					1
O76080	O76080	AN1-type zinc finger protein 5	ZFAND5
Q4V326;Q13068;P0CL82;P0CL81;P0CL80;O76087;Q13065	Q4V326;Q13068;P0CL82;P0CL81;P0CL80;O76087;Q13065	G antigen 2E;G antigen 4;G antigen 12I;G antigen 12G;G antigen 12F;G antigen 7;G antigen 1	GAGE2E;GAGE4;GAGE12I;GAGE12G;GAGE12F;GAGE7;GAGE1
O76094	O76094	Signal recognition particle subunit SRP72	SRP72	1		2	2	2	2	4	6	4	1	1	2	3	4	3	4	5	5	2	5	5	4	3	3	2	1	2	1	1	1	1				1
O77932	O77932	Decapping and exoribonuclease protein	DXO																							1	1	1	1
O94760	O94760	N(G),N(G)-dimethylarginine dimethylaminohydrolase 1	DDAH1														1	1					2	2				1	1	1	1
O94761	O94761	ATP-dependent DNA helicase Q4	RECQL4					1	1																				1	1		1	1
O94762	O94762	ATP-dependent DNA helicase Q5	RECQL5																						1
O94763	O94763	Unconventional prefoldin RPB5 interactor 1	URI1				2	2	1										1		1	1				1	1	1	1	1	2	1	2	1
O94776	O94776	Metastasis-associated protein MTA2	MTA2	1	1	1	5	5	5	5	3	5	1	1	2	4	5	5	4	1	2	5	4	7	5	7	6	5	4	6	6	4	2	3	1		1	1	1	1	2	2					1	1	1
O94782	O94782	Ubiquitin carboxyl-terminal hydrolase 1	USP1															1														1
O94804	O94804	Serine/threonine-protein kinase 10	STK10																							1						1	1	1
O94806	O94806	Serine/threonine-protein kinase D3	PRKD3
O94808	O94808	Glutamine--fructose-6-phosphate aminotransferase [isomerizing] 2	GFPT2				2	2	2	3	3	4	1	1	2	3	2	2	2	2	3	3	2	2	1				1	2	3	3	2	3								1					1	1
O94811	O94811	Tubulin polymerization-promoting protein	TPPP																															1
O94822	O94822	E3 ubiquitin-protein ligase listerin	LTN1										1	1	1	1														1	2	3	1	1
O94826	O94826	Mitochondrial import receptor subunit TOM70	TOMM70A	2	1	1	2	3	3	5	5	5	1	2	6	6	5	6	3	2	3	4	1	4	6	4	2	3	3	2	3	3	1	1			1				1	1					1	1
O94827	O94827	Pleckstrin homology domain-containing family G member 5	PLEKHG5
O94829	O94829	Importin-13	IPO13											1																1
O94830	O94830	Phospholipase DDHD2	DDHD2													1														1	1	2	1	2					1		1
O94842;O94900;Q96NM4	O94842;O94900	TOX high mobility group box family member 4;Thymocyte selection-associated high mobility group box protein TOX	TOX4;TOX							1							1										1	1	1	1
O94854	O94854	Uncharacterized protein KIAA0754	KIAA0754
O94855	O94855	Protein transport protein Sec24D	SEC24D				2	2	2							1		1	1		1	2					1		3	4	5	5	3	4	1				1	1	1							1
O94864	O94864	STAGA complex 65 subunit gamma	SUPT7L
O94874	O94874	E3 UFM1-protein ligase 1	UFL1				1	1	1		1		1	1	1	1	2	3	4	3	3	7	5	5	2	5	4	4	3	3	3	1	1	1					1	1	1	1						1
O94875	O94875	Sorbin and SH3 domain-containing protein 2	SORBS2				1		1		1	1	1	1	2	2													1	2	2	2	1	1
O94876	O94876	Transmembrane and coiled-coil domains protein 1	TMCC1
O94880	O94880	PHD finger protein 14	PHF14													1	2	2										1	1	1	1	1	1	1
O94885	O94885	SAM and SH3 domain-containing protein 1	SASH1
O94887	O94887	FERM, RhoGEF and pleckstrin domain-containing protein 2	FARP2
O94888	O94888	UBX domain-containing protein 7	UBXN7					1	1			1		1	1	1			1	1											2	2	2	2
O94901	O94901	SUN domain-containing protein 1	SUN1														1	1											1	1	1	1
O94903	O94903	Proline synthase co-transcribed bacterial homolog protein	PROSC								2				1		1	1	2		1	1		1							1	1	1	1
O94905	O94905	Erlin-2	ERLIN2	2		1	2	2	1	3	5	4	1	1	2	2	4	3	4	5	1	1	4	1	2	2	4	2	3	2	1	1	1	1		1		1	1		1	1
O94906	O94906	Pre-mRNA-processing factor 6	PRPF6	2	1	2	2	3	4	5	6	7			2	2	3	3	5	3	5	4	5	5	3	2	3	3	1	2	4	3	4	3					2	1	1						2
O94913	O94913	Pre-mRNA cleavage complex 2 protein Pcf11	PCF11																			1	2	3						1	1	1	1	1
O94915	O94915	Protein furry homolog-like	FRYL																						1	2	2	2			2	1	2	2
O94925	O94925	Glutaminase kidney isoform, mitochondrial	GLS	1		1	1	1	1	2	3	3	1		3	3	4	4	4	3	3	3	1	1	2	1	1	1			1	1	1	1				2
O94927	O94927	HAUS augmin-like complex subunit 5	HAUS5				1	2	2										1		1		1	1			1	1			2	2	2	1							1
O94953	O94953	Lysine-specific demethylase 4B	KDM4B																										1	1			1	1
O94955	O94955	Rho-related BTB domain-containing protein 3	RHOBTB3																												1	1	1	1
O94964	O94964	Protein SOGA1;N-terminal form;C-terminal 80 kDa form	SOGA1												1				1				1
O94966	O94966	Ubiquitin carboxyl-terminal hydrolase 19	USP19											1		1	1			1		1		2			3	2	3	3	1	1	3	5
O94967	O94967	WD repeat-containing protein 47	WDR47
O94973	O94973	AP-2 complex subunit alpha-2	AP2A2	1			4	4	3	3	1	2	2	2	4	3	3	4	3	3	2	4		1	1	1	3	6	5	5	5	6	4	5					2	2	3	1					1	1	1
O94979	O94979	Protein transport protein Sec31A	SEC31A				4	2	4	8	8	11	3	3	5	5	5	6	6	7	6	8	4	5	7	6	4	3	2	2	5	5	4	6	1	1		1		2	2	1					2	1	2
O94986	O94986	Centrosomal protein of 152 kDa	CEP152						1
O94988;Q8NE31;Q9NYF5	O94988	Protein FAM13A	FAM13A																												1	1	1	1
O94991	O94991	SLIT and NTRK-like protein 5	SLITRK5				1																						1		1	1		1
O94992	O94992	Protein HEXIM1	HEXIM1				1	1	1	1	1	2	1	1	1	1	1	1	1	1	1	2									1	1	1	2
O95049	O95049	Tight junction protein ZO-3	TJP3
O95059	O95059	Ribonuclease P protein subunit p14	RPP14				1	1	1						1							1									1		1	1
O95067	O95067	G2/mitotic-specific cyclin-B2	CCNB2					1	2																					1	4	5	3	3
O95070	O95070	Protein YIF1A	YIF1A				1	1	1		1	1	1	1											1	1	1	1	1	1	2	2	2	2					1										1
O95071	O95071	E3 ubiquitin-protein ligase UBR5	UBR5				4	3	4				2	2	4	3	4	2	4	5	3	2	6	4	4	5	5	5	6	9	6	9	7	5															1
O95104	O95104	Splicing factor, arginine/serine-rich 15	SCAF4							1		1							1	1	1	1
O95139	O95139	NADH dehydrogenase [ubiquinone] 1 beta subcomplex subunit 6	NDUFB6							1		1	1	1	1	1					1	1
O95140	O95140	Mitofusin-2	MFN2																				1		1		2	1	2	2	3	1	1
O95149	O95149	Snurportin-1	SNUPN																												1
O95155	O95155	Ubiquitin conjugation factor E4 B	UBE4B	1				1					2	2	2	3	1		1		1		1	1		1	4	4	3	4	3	3	4	4					1	2	1	1
O95159	O95159	Zinc finger protein-like 1	ZFPL1				1	1	1											1	1	1	2	1							2		1	2
O95163	O95163	Elongator complex protein 1	IKBKAP				3	3	4	3	5	3	2	2	8	5	6	7	4	5	6	6	8	9	6	7	7	8	8	10	9	8	6	7	1		1		1	1	1	1							1
O95168	O95168	NADH dehydrogenase [ubiquinone] 1 beta subcomplex subunit 4	NDUFB4						1	2		1									2	1	1	1	1		1	1	1	1	1	1	1	1
O95182	O95182	NADH dehydrogenase [ubiquinone] 1 alpha subcomplex subunit 7	NDUFA7					1			1	2					1				1	1
O95197	O95197	Reticulon-3	RTN3	1	1	1	1	1	1	1	1	1			1	1	1	1	1	1	2	1	1	1	1	1	1	1	1	1	1	1				1	1	1								1
O95202	O95202	LETM1 and EF-hand domain-containing protein 1, mitochondrial	LETM1	2		2	2	2	2	8	8	10	1	1	3	2	3	2	7	6	8	8	8	7	7	5	4	5	3	1	1	1	1	1												1
O95208	O95208	Epsin-2	EPN2
O95218	O95218	Zinc finger Ran-binding domain-containing protein 2	ZRANB2				1	2	1	1							1	1									1	1		1	1	1
O95219	O95219	Sorting nexin-4	SNX4								1	1											1		1	1
O95229	O95229	ZW10 interactor	ZWINT												1																		1	1
O95232	O95232	Luc7-like protein 3	LUC7L3	2	1	2		1	1	1	4	4		1	1	1	2	2	2	2		1	1	1	2	1	2	2	2	2	1	2		1	1	1	1	1			1	1						1	1
O95235	O95235	Kinesin-like protein KIF20A	KIF20A						1						2	1	1	2	2						2	2	1	1	1	1	1	2
O95239;Q2VIQ3	O95239	Chromosome-associated kinesin KIF4A	KIF4A			1	1	2	1		1	1	1	2			1	1	2	1	3	2	3	3	4	4	3	3	2	2	5	4	1	1					1	1	1	1
O95243	O95243	Methyl-CpG-binding domain protein 4	MBD4																					1						1				1
O95248	O95248	Myotubularin-related protein 5	SBF1																											1
O95249	O95249	Golgi SNAP receptor complex member 1	GOSR1												1	1
O95251	O95251	Histone acetyltransferase KAT7	KAT7				1		1														1						2	2	1	1	1	1					1	1	1	1
O95260	O95260	Arginyl-tRNA--protein transferase 1	ATE1																														1	1
O95292	O95292	Vesicle-associated membrane protein-associated protein B/C	VAPB		1	1		1	1	3	3	2			2	2	3	3	3	3	2	2									1	1		1			1									1
O95295	O95295	SNARE-associated protein Snapin	SNAPIN					1					1																				1
O95297	O95297	Myelin protein zero-like protein 1	MPZL1				1	1							1	2		1			1		1	1	1	1	1	1
O95298;E9PQ53	O95298;E9PQ53	NADH dehydrogenase [ubiquinone] 1 subunit C2;NADH dehydrogenase [ubiquinone] 1 subunit C2, isoform 2	NDUFC2;NDUFC2-KCTD14	1																			2	1	1	3	1	1	1	1
O95299	O95299	NADH dehydrogenase [ubiquinone] 1 alpha subcomplex subunit 10, mitochondrial	NDUFA10	1		1	1	1	1		1	2			1	1	3	4	2	2	1	2	2	2	2	3	1	1					1	1						1
O95302;Q75LS8	O95302	Peptidyl-prolyl cis-trans isomerase FKBP9	FKBP9								1	1					1	1	2	2	2	2	3	3	1	2	1	1	2	1	2	1
O95336	O95336	6-phosphogluconolactonase	PGLS	1	3	3	1	1	1	6	4	4	2	1	1	2	4	4	5	4	5	5	3	3	4	3	3	3	1	1	1	1	1	1			1	2				1
O95340	O95340	Bifunctional 3-phosphoadenosine 5-phosphosulfate synthase 2;Sulfate adenylyltransferase;Adenylyl-sulfate kinase	PAPSS2									1	1	1	3	3		1				1			1						2	2	2	2
O95347	O95347	Structural maintenance of chromosomes protein 2	SMC2	4	1	2	4	5	6	9	10	10	1	1	4	6	8	7	8	6	10	11	12	11	11	9	5	7	8	7	5	7	4	4						3	1	2					1	2	1
O95352	O95352	Ubiquitin-like modifier-activating enzyme ATG7	ATG7										1	1	1	1					1	1		1
O95359	O95359	Transforming acidic coiled-coil-containing protein 2	TACC2																													1	1	1
O95363	O95363	Phenylalanine--tRNA ligase, mitochondrial	FARS2																								1	1	1	1	1	1	1	1
O95365	O95365	Zinc finger and BTB domain-containing protein 7A	ZBTB7A					1	1																				1	1	1			1						1		1
O95372	O95372	Acyl-protein thioesterase 2	LYPLA2					1	1	1	1	1															1	1	1	1	1	1	2	2
O95373	O95373	Importin-7	IPO7	7	14	9	1	2	3	17	17	15	9	10	11	11	11	13	13	12	11	14	8	8	11	10	11	11	11	11	9	8	4	4	2	2	2	4	1	2	2	1	1		1	1	2	1	1
O95376	O95376	E3 ubiquitin-protein ligase ARIH2	ARIH2																												1	1	3	2
O95382	O95382	Mitogen-activated protein kinase kinase kinase 6	MAP3K6																					1		1
O95391	O95391	Pre-mRNA-splicing factor SLU7	SLU7												1	1									1			1	1	1
O95394	O95394	Phosphoacetylglucosamine mutase	PGM3				2	2	1	1	2	1	1		1	1	1	1	2	2	4	5	2	3	1	4	2	1	2	2	2	2	1	1	1				1		1
O95396	O95396	Adenylyltransferase and sulfurtransferase MOCS3;Molybdopterin-synthase adenylyltransferase;Molybdopterin-synthase sulfurtransferase	MOCS3												1	1												1	1	1	1	1	1	1
O95399	O95399	Urotensin-2	UTS2	1		1			1		1	1									1	1	1	1	1	1	1	1	1	1		1
O95400	O95400	CD2 antigen cytoplasmic tail-binding protein 2	CD2BP2																											1
O95402;B8ZZF3	O95402;B8ZZF3	Mediator of RNA polymerase II transcription subunit 26	MED26															1															1	1
O95425	O95425	Supervillin	SVIL
O95429	O95429	BAG family molecular chaperone regulator 4	BAG4
O95433	O95433	Activator of 90 kDa heat shock protein ATPase homolog 1	AHSA1	6	9	8	2	2	2	13	13	13	3	3	3	3	6	5	7	8	5	7	8	8	8	9	6	6	4	4	4	3	1	1		1	1		1			1					1
O95453	O95453	Poly(A)-specific ribonuclease PARN	PARN							1									1		2	2	1	1		1							1	1
O95456	O95456	Proteasome assembly chaperone 1	PSMG1	2	2	2	1	1	1	1	1		2	2	1	1	2	2	3	3	4	3	3	3	3	3	2	2	1	1	1	1					2
O95466	O95466	Formin-like protein 1	FMNL1				3	2	2		1		1	1	2	2	3	3			2	1	1	3	1	3	4	4	4	4	1	2	1	1
O95470	O95470	Sphingosine-1-phosphate lyase 1	SGPL1												1	1		1							1	1	1	1	1	1		1	1	1
O95478	O95478	Ribosome biogenesis protein NSA2 homolog	NSA2	1	1	1	1		1	1	1	1			2	1						1	2	2	2	2	3	3	2	3	1	1	1	1
O95486	O95486	Protein transport protein Sec24A	SEC24A	1	2	2	2	2	3	5	3	3	2	3	4	4	5	5	6	5	4	5	6	5	3	3	4	4	3	3	4	4	2	2					1	1	1	1
O95487	O95487	Protein transport protein Sec24B	SEC24B		1	1	1	1	1	1	1	2									1	1	1	1	1	1	2	2	3	5	4	3	2	2
O95503	O95503	Chromobox protein homolog 6	CBX6
O95544	O95544	NAD kinase	NADK
O95563	O95563	Mitochondrial pyruvate carrier 2	MPC2	1							1	1									2	2	2	2	2	2		1		1	2	1	1	1						1	1	1
O95571	O95571	Persulfide dioxygenase ETHE1, mitochondrial	ETHE1						1						1		1	1		1		1									1	1
O95573	O95573	Long-chain-fatty-acid--CoA ligase 3	ACSL3	4	3	2	2	1	1	9	11	10	4	4	6	6	9	6	6	7	5	4	3	3	6	6	6	5	6	4	2	2	1	1	1	2	3	3
O95602	O95602	DNA-directed RNA polymerase I subunit RPA1	POLR1A				1	1	1	1	2				3		3	2	2	1	2	2		1	2	2	2	2	7	5	6	5	6	3					1	1	1	1
O95613	O95613	Pericentrin	PCNT															1
O95619	O95619	YEATS domain-containing protein 4	YEATS4																			1		1							1	1		1
O95628	O95628	CCR4-NOT transcription complex subunit 4	CNOT4																										1	1	2	2		1
O95630	O95630	STAM-binding protein	STAMBP				1	1	1									1		1							1	2			1	2		1
O95639	O95639	Cleavage and polyadenylation specificity factor subunit 4	CPSF4							1			1	1													1						1	1
O95671	O95671	N-acetylserotonin O-methyltransferase-like protein	ASMTL	1		1	1		1		1	1															1	1	1	2	3	3	2	1
O95674	O95674	Phosphatidate cytidylyltransferase 2	CDS2				1																				1	1	1	1	1	1
O95677	O95677	Eyes absent homolog 4	EYA4																					1	1	1	1	1
O95684	O95684	FGFR1 oncogene partner	FGFR1OP
O95685	O95685	Protein phosphatase 1 regulatory subunit 3D	PPP1R3D
O95696	O95696	Bromodomain-containing protein 1	BRD1
O95707	O95707	Ribonuclease P protein subunit p29	POP4																							1				1			1	1
O95714;Q9BVR0	O95714	E3 ubiquitin-protein ligase HERC2	HERC2				1	1	1				1	1			1										1	1	1	2	3	4	6	4
O95721	O95721	Synaptosomal-associated protein 29	SNAP29						1						1	1	1	1	2	1											1		1	1
O95747	O95747	Serine/threonine-protein kinase OSR1	OXSR1	1	1	1	3	2	3	3	4	3		1	2	1	2	3	3	3	4	5	4	5	1	2	3	1	2	1	3	4	3	3					1	1	1	1					1	1	1
O95749	O95749	Geranylgeranyl pyrophosphate synthase	GGPS1																1									1	1			1	1
O95757	O95757	Heat shock 70 kDa protein 4L	HSPA4L	2	1	3	4	6	6	7	8	8	3	3	5	8	6	5	9	8	9	7	4	4	4	5	6	4	8	4	6	5	5	6	1		1	1	2	1	2	2		1			2	2	2
O95758	O95758	Polypyrimidine tract-binding protein 3	PTBP3	1	1	1	1	1		1	1	2	1	1					1	2	1	2	2	2	1		2	2		1			1	1		1							1				1	1	1
O95777	O95777	U6 snRNA-associated Sm-like protein LSm8	LSM8	1	1	1	1		1	3	2	3	1			1	2	2	2	2	1	1	1	1	2	2		1			1	1		1
O95782	O95782	AP-2 complex subunit alpha-1	AP2A1	1	1	1	3	3	4	5	4	7	2	2	7	6	12	9	8	7	6	10	4	5	7	8	6	6	6	5	4	4	5	6					1	1	1	1
O95785	O95785	Protein Wiz	WIZ				1	1	1													1		1			1				1	1	1	1					1
O95793	O95793	Double-stranded RNA-binding protein Staufen homolog 1	STAU1
O95801	O95801	Tetratricopeptide repeat protein 4	TTC4				2	1									1	1		1			2	1				1	1	1	2	1	2	2								1					1	1	1
O95807	O95807	Transmembrane protein 50A	TMEM50A									1											1	1	1	1	1	1	1	1
O95810	O95810	Serum deprivation-response protein	SDPR
O95816	O95816	BAG family molecular chaperone regulator 2	BAG2	3	2	2	2	3	3	3	4	4	2	2	2	2	3	2	2	2	3	3	3	3	3	3	4	5	6	5	5	4	4	4					1	2	2	2					1		1
O95817	O95817	BAG family molecular chaperone regulator 3	BAG3	3	1	2	3	2	2	6	3	4	1	1	3	2	3	3	3	3	2	3	7	5	2	2	4	3	2	2	3	2		1
O95819	O95819	Mitogen-activated protein kinase kinase kinase kinase 4	MAP4K4				1	2	2											1	2	1					1		2	2	2	2	2	2					1		1
O95822	O95822	Malonyl-CoA decarboxylase, mitochondrial	MLYCD																											1	1	1
O95825	O95825	Quinone oxidoreductase-like protein 1	CRYZL1				1	1	1																						1	1	1	1								1
O95831	O95831	Apoptosis-inducing factor 1, mitochondrial	AIFM1	5	5	4	2	2	2	8	7	7	4	3	7	6	4	6	9	8	10	9	9	7	5	6	2	3	5	3	2	3	1	1	2	2	1	3								1	1	1
O95833	O95833	Chloride intracellular channel protein 3	CLIC3												2	1	1	1			1	1	1	1	1	1	2	2	3	3	2	2
O95834	O95834	Echinoderm microtubule-associated protein-like 2	EML2					1							1								1		1		1	1			1	1	1	1														1	1
O95835	O95835	Serine/threonine-protein kinase LATS1	LATS1
O95861	O95861	3(2),5-bisphosphate nucleotidase 1	BPNT1							1	3	2	1	1	1	1	2	2	2	2	3	3	6	3	7	5	4	4	3	2	2	2
O95865	O95865	N(G),N(G)-dimethylarginine dimethylaminohydrolase 2	DDAH2											1	1																1
O95881	O95881	Thioredoxin domain-containing protein 12	TXNDC12	3	4	4	1	1		5	5	4	1	1	2	2	3	4	3	3	3	3	2	1	2	1	1	1	1	1	1	1	1	1			1	2		1	1	1						1	1
O95905	O95905	Protein SGT1	ECD												1	1	1	1	1												1	1
O95936	O95936	Eomesodermin homolog	EOMES
O95983	O95983	Methyl-CpG-binding domain protein 3	MBD3										2	2	1		2	1	1	1						1	1	1
Q9NZH5;O95997	Q9NZH5;O95997	Securin-2;Securin	PTTG2;PTTG1
O96000	O96000	NADH dehydrogenase [ubiquinone] 1 beta subcomplex subunit 10	NDUFB10	2	1	1	1	1	1	1	1	2	1	1	2	1	1	1	1	1	2	3	2	1	1	2	2	1	2	3	2	2	1	1	1						1							1
O96005	O96005	Cleft lip and palate transmembrane protein 1	CLPTM1	1			1	1	2	4	3	3			1	1		1	2	2	3	3	1	2	1	1	2	2	2	3	3	2	1	1		1
O96007	O96007	Molybdopterin synthase catalytic subunit	MOCS2							1	1		1	2	1	1	1	1	1	1			1
O96008	O96008	Mitochondrial import receptor subunit TOM40 homolog	TOMM40	5	5	5	1	1	1	8	9	9	5	5	6	6	7	7	5	6	4	4	4	4	3	3	3	3	2	2	1	1	1	1	2	2	2	2			1	1			1
O96011	O96011	Peroxisomal membrane protein 11B	PEX11B				1	1	1				2	2	2	2											1		1	1	2	1	1	1						1
O96013	O96013	Serine/threonine-protein kinase PAK 4	PAK4
O96018	O96018	Amyloid beta A4 precursor protein-binding family A member 3	APBA3
O96019;O94805	O96019	Actin-like protein 6A	ACTL6A				2	2	2	2	3	2	1	1	3	2	2	2	2	3	3	3	4	3	4	4	3	3	3	2	2	2	2	2	1				1	1
O96020	O96020	G1/S-specific cyclin-E2	CCNE2
O96028	O96028	Histone-lysine N-methyltransferase NSD2	WHSC1											1										1			1	1	1	2
P00167	P00167	Cytochrome b5	CYB5A					1	1						1	1	1	1			1	1	1	1	1	2	1	1			1	1	1	1							1
P00338;Q6ZMR3;P07864	P00338	L-lactate dehydrogenase A chain	LDHA	15	12	14	3	4	3	16	15	14	10	8	8	8	11	13	14	16	14	15	12	13	8	11	8	5	6	4	3	3	3	3	9	8	9	9	1	1	1	2	8	5	8	8	1	1	1
P00367	P00367	Glutamate dehydrogenase 1, mitochondrial	GLUD1	3	3	6	4	3	2	10	7	8	2	2	1	1	7	8	7	6	7	3	7	8	9	10	8	6	6	6	6	5	5	6	1	1	1	1	2	2	2	2					1	1	1
P00374;Q86XF0	P00374	Dihydrofolate reductase	DHFR	1		1	1	2	2	1	2	1			1	1	1	2	1	1	1	1	2	1	1	1			2	1	2	2	2	2					1			1					1		1
P00387	P00387	NADH-cytochrome b5 reductase 3;NADH-cytochrome b5 reductase 3 membrane-bound form;NADH-cytochrome b5 reductase 3 soluble form	CYB5R3	3	2	3	1	2	2	6	8	5	2	3	4	4	2	1	6	5	5	5	4	6	3	3	4	3	4	3	3	3	2	2	1	1		1	1		1	1					1	1	1
P00390	P00390	Glutathione reductase, mitochondrial	GSR	2	2	3	4	4	3	6	5	7	2	2	2	3	4	4	4	5	4	4	3	3	7	4	3	2	4	4	4	4	2	2		1		1	1	1		1					2	2	1
P00395	P00395	Cytochrome c oxidase subunit 1	MT-CO1									1	1	1	1	2	1	1								1	1		1
P00403	P00403	Cytochrome c oxidase subunit 2	MT-CO2	3	3	2	1	1	2	3	5	6	3	2	3	2	2	2	4	2	3	3	3	3	2	2	2	3	2	2	2	2	2	2				2	2	2	2	2				1	2	1	1
P00441	P00441	Superoxide dismutase [Cu-Zn]	SOD1	3	3	3	1	1	2	4	4	4	1	1	2	2	3	3	4	3	3	3	2	2	1	2	1	1	2	1	2	2	2	2			2	1		1			1			1
P00450;CON__ENSEMBL:ENSBTAP00000031900	P00450;CON__ENSEMBL:ENSBTAP00000031900	Ceruloplasmin	CP																1
P00491	P00491	Purine nucleoside phosphorylase	PNP	7	8	7	2	1	2	12	13	14	7	7	7	6	6	4	8	8	10	11	12	12	10	12	8	9	7	7	3	2	2	2	4	4	4	4						1	1	3
P00492	P00492	Hypoxanthine-guanine phosphoribosyltransferase	HPRT1	5	5	4	2	1	2	7	6	8			1	1	3	2	5	6	5	4	3	4	4	5	7	6	3	3	3	3	2	2	1	1		2								1	2	1	1
P00505	P00505	Aspartate aminotransferase, mitochondrial	GOT2	10	8	8	2	1	1	13	14	13	1	1	2	1	3	5	9	9	8	9	10	8	14	13	10	10	12	12	6	6	4	4	4	5	7	6	1					1	1	4	2		1
P00519	P00519	Tyrosine-protein kinase ABL1	ABL1																												1	1	1
P00533;Q15303	P00533	Epidermal growth factor receptor	EGFR	1		1	4	5	5	2	3	2	1	1		1	2	1	1		1	1	3	1	2	2	5	5	3	3	8	6	4	3					2	2	3	2					1	1	2
P00558	P00558	Phosphoglycerate kinase 1	PGK1	18	18	18	8	8	7	22	21	22	11	11	13	13	13	15	15	14	15	17	16	13	13	16	12	12	10	12	5	6	6	6	10	12	11	13	3	2	3	6	4	6	5	7	6	5	5
P00568;Q9Y6K8	P00568	Adenylate kinase isoenzyme 1	AK1	2	3	2	1	1	1	4	7	5	1	2	3	3	2	3	3	4	4	4	3	4	2	2	1	1	1	1				1					1		1	1					1	1
P00749	P00749	Urokinase-type plasminogen activator;Urokinase-type plasminogen activator long chain A;Urokinase-type plasminogen activator short chain A;Urokinase-type plasminogen activator chain B	PLAU																										1		1	1
P00813	P00813	Adenosine deaminase	ADA				1	1																	1	1	1	1	1	1	1
P00846	P00846	ATP synthase subunit a	MT-ATP6	1	1	1				1	1	1							1	1	1	1	1	1	1	1									1		1	1								1
P00966	P00966	Argininosuccinate synthase	ASS1	15	17	16	4	4	4	18	16	18	4	4	7	7	9	8	11	11	14	14	15	15	15	16	14	15	9	10	5	5	1	1	7	7	6	6	1	2	2	1			1	3	2	2	2
P01024	P01024	Complement C3;Complement C3 beta chain;C3-beta-c;Complement C3 alpha chain;C3a anaphylatoxin;Acylation stimulating protein;Complement C3b alpha chain;Complement C3c alpha chain fragment 1;Complement C3dg fragment;Complement C3g fragment;Complement C3d fragment;Complement C3f fragment;Complement C3c alpha chain fragment 2	C3							1	1	2			1	1	1	1	1	1	1	3	4	2	2	2	1	1	1	1		2
P01033	P01033	Metalloproteinase inhibitor 1	TIMP1															1													1	1	1	1
P01106;P04198	P01106	Myc proto-oncogene protein	MYC																													1
P01111;P01112	P01111;P01112	GTPase NRas;GTPase HRas;GTPase HRas, N-terminally processed	NRAS;HRAS	1						1		2	1	1	1	1			2	1	4	5	3	4	2	3	1	1	1	1	1
P01116	P01116	GTPase KRas;GTPase KRas, N-terminally processed	KRAS	1						2		3							1	1	3	3	2	2	1	1		1	1	1	1
P01137	P01137	Transforming growth factor beta-1;Latency-associated peptide	TGFB1					1													1				2	1	1	1	1	1	1	1	2	1
P01891	P01891	HLA class I histocompatibility antigen, A-68 alpha chain	HLA-A	3	5	2	1	1	2	7	8	8	1	1	2	2	4	3	6	5	4	2	4	4	3	3	2	2	2	1	2	1	3	2	2	1	1	1							1	2
P01893	P01893	Putative HLA class I histocompatibility antigen, alpha chain H	HLA-H							1	1				1	1	2	1	3	2	2	1	1	1	1		1	1	1	1	1	1
P02452;CON__Q862S4	P02452	Collagen alpha-1(I) chain	COL1A1														1	1					1	1
P02461	P02461	Collagen alpha-1(III) chain	COL3A1									1			1	1	1	1	1	1		1									1	1
P02462;P29400	P02462	Collagen alpha-1(IV) chain;Arresten	COL4A1					1																1										1
P02511	P02511	Alpha-crystallin B chain	CRYAB
P02545	P02545	Prelamin-A/C;Lamin-A/C	LMNA	24	22	24	9	8	10	28	32	31	2	2	6	6	11	12	19	21	22	21	20	21	22	22	21	21	17	17	13	14	5	6	9	10	8	11	3	3	2	3	2	5	5	12	3	3	3
P02751	P02751	Fibronectin;Anastellin;Ugl-Y1;Ugl-Y2;Ugl-Y3	FN1										1	1						1											1
P02753	P02753	Retinol-binding protein 4;Plasma retinol-binding protein(1-182);Plasma retinol-binding protein(1-181);Plasma retinol-binding protein(1-179);Plasma retinol-binding protein(1-176)	RBP4							1	1	1									1	1	1	1	1	1
P02786	P02786	Transferrin receptor protein 1;Transferrin receptor protein 1, serum form	TFRC	17	16	13	3	4	3	23	19	22	1	2	4	7	10	10	15	15	17	16	18	14	16	14	10	13	9	11	5	6	2	3	5	6	5	9			1		1	3	3	5			1
P02792	P02792	Ferritin light chain	FTL																				1							1
P02794	P02794	Ferritin heavy chain;Ferritin heavy chain, N-terminally processed	FTH1									1								2	1	1	1	1	1	2
P02808	P02808	Statherin	STATH
P03886	P03886	NADH-ubiquinone oxidoreductase chain 1	MT-ND1	1	1		1	1	1				1												1	1	1	1	1		2	2			1	1		1
P03891	P03891	NADH-ubiquinone oxidoreductase chain 2	MT-ND2																						1	1	1
P03905	P03905	NADH-ubiquinone oxidoreductase chain 4	MT-ND4							1	1	1	1	1					2	2	2	1	1	1
P03915	P03915	NADH-ubiquinone oxidoreductase chain 5	MT-ND5							1			1	1	1	1					1	1	1	2	2	1			1
P04040	P04040	Catalase	CAT	3		2	4	4	4	6	11	9	2	3	4	4	3	4	6	6	5	5	8	5	4	6	7	6	8	6	6	5	6	5					2	1	2	1						1	1
P04049	P04049	RAF proto-oncogene serine/threonine-protein kinase	RAF1														1	1	1	1	1			1		1	1	1
P04062	P04062	Glucosylceramidase	GBA						1					1	1		3	2	4	3	2	4	5	2	1	4	2	2	2	2	2	1		1
P04075	P04075	Fructose-bisphosphate aldolase A	ALDOA	17	18	15	3	3	5	24	23	22	6	7	10	11	17	16	17	16	16	17	10	7	9	9	9	7	7	6	7	7	5	5	15	15	17	16	3	4	3	4	3	6	8	11	4	4	3
P04080	P04080	Cystatin-B	CSTB	4	4	4				6	6	6	2	1	3	3	2	3	4	3	3	3	3	4	3	4	2	3	3	3	2	2			1	2	2	2							1
P04083	P04083	Annexin A1	ANXA1	12	12	12	5	3	1	13	14	14	4	4	7	6	8	8	8	9	9	8	8	5	7	9	8	6	6	6	5	4	4	3	3	4	3	4	2	2	2		1	1	1	2		2	1
P04150	P04150	Glucocorticoid receptor	NR3C1												2	1	2		2	4	1	1
P04156	P04156	Major prion protein	PRNP																													1	1
P04179	P04179	Superoxide dismutase [Mn], mitochondrial	SOD2	1	1	1	1	1	1	3	3	2	1	1	2	1	2	1	3	4	4	3	3	3	1	2	1	1	1	2	2	2	2	2			1		2	2	2	2					1	1	1
P04181	P04181	Ornithine aminotransferase, mitochondrial;Ornithine aminotransferase, hepatic form;Ornithine aminotransferase, renal form	OAT	1		2	1	1	1	5	2	2	1	1	2	3	2	2	3	3	4	4	4	5	4	2	2	2	3	3	2	2	2	2							1	1					1	1
P04183	P04183	Thymidine kinase, cytosolic	TK1				2	1	2		1	1			1	2	3	1	1	1					1	2	1	1	2	2		1	1	1
P04350	P04350	Tubulin beta-4A chain	TUBB4A	15	14	16	8	9	9	17	16	16	9	9	12	11	12	11	14	15	13	13	12	11	12	11	11	11	9	9	9	9	6	5	13	13	13	13	3	4	4	4	8	10	11	12	2	2	2
P04406;O14556	P04406	Glyceraldehyde-3-phosphate dehydrogenase	GAPDH	16	16	15	6	6	6	17	16	16	12	12	11	10	11	11	13	13	13	13	15	14	13	15	12	12	9	8	9	8	5	5	12	12	13	13	3	3	3	3	6	8	10	9	3	2	3
P04424	P04424	Argininosuccinate lyase	ASL										1	1	1																	1		1
P04626	P04626	Receptor tyrosine-protein kinase erbB-2	ERBB2														1															1
P04632;Q96L46	P04632	Calpain small subunit 1	CAPNS1	3	2	4				4	6	7	2	2	2	2	4	4	6	6	7	8	7	6	4	2	3	3	1	1	1	1			1		1	1								1
P04792	P04792	Heat shock protein beta-1	HSPB1	9	11	8	4	4	4	13	13	13	6	5	6	7	8	8	8	7	9	9	8	8	6	7	5	6	5	2	3	4	2	1	4	4	4	3			1	1	1	3	3	3	1	2	2
P04818	P04818	Thymidylate synthase	TYMS	1	3	2	2	1	2	4	5	4			2	2	3	2	2	2	2	2	2	3	3	4	3	3	2	1		2	1	1
P04843	P04843	Dolichyl-diphosphooligosaccharide--protein glycosyltransferase subunit 1	RPN1	14	15	15	7	6	7	22	20	21	5	7	10	10	12	12	13	14	16	16	13	14	12	13	12	10	11	10	8	8	6	6	3	3	2	2	4	4	5	4	1	1	1		4	4	4
P04844	P04844	Dolichyl-diphosphooligosaccharide--protein glycosyltransferase subunit 2	RPN2	7	5	8	3	2	3	11	14	13	5	5	6	6	6	9	9	10	8	10	10	9	9	6	8	8	4	5	3	3	2	3	2	3	1	1	2	1	2	2					1	2
P04899;P11488;P19087;A8MTJ3;P09471	P04899	Guanine nucleotide-binding protein G(i) subunit alpha-2	GNAI2	3	1	2	1	3	2	6	8	8	1	1	2	2	5	5	6	6	5	5	7	3	3	3	3	2	4	5	5	5	2	3	1		1				2	1						2
P04920	P04920	Anion exchange protein 2	SLC4A2
P05023;A0A2R8YEY8;P13637;P50993;Q13733;P20648	P05023	Sodium/potassium-transporting ATPase subunit alpha-1	ATP1A1	7	5	5	3	4	3	17	18	16	2	2	9	9	14	14	18	15	11	12	11	10	6	7	7	7	7	9	7	7	5	6	4	5	7	7	1	1		1			1	1	1	1	2
P05026	P05026	Sodium/potassium-transporting ATPase subunit beta-1	ATP1B1												1		1	1	2	2	1	2	1	1	1	1							1	1
P05062	P05062	Fructose-bisphosphate aldolase B	ALDOB	1	1		1	1	1	1	1	1															1		1	1	1	1	1	1						1	1	1					1	1	1
P05067	P05067	Amyloid beta A4 protein;N-APP;Soluble APP-alpha;Soluble APP-beta;C99;Beta-amyloid protein 42;Beta-amyloid protein 40;C83;P3(42);P3(40);C80;Gamma-secretase C-terminal fragment 59;Gamma-secretase C-terminal fragment 57;Gamma-secretase C-terminal fragment 50;C31	APP												2	1
P05091;F8VP50	P05091	Aldehyde dehydrogenase, mitochondrial	ALDH2				1	1	1				1	1	1	1	4	3	2	3	5	5	2	1	3	3	2	1	1	2	1	1	2	2						1	1
P05114	P05114	Non-histone chromosomal protein HMG-14	HMGN1		2					2	1	1								1	1	1				1	1
P05121	P05121	Plasminogen activator inhibitor 1	SERPINE1																								1		1	1
P05141;Q9H0C2	P05141	ADP/ATP translocase 2;ADP/ATP translocase 2, N-terminally processed	SLC25A5	10	9	12	3	3	3	13	13	12	4	6	8	7	9	7	8	11	10	10	11	10	7	9	9	9	7	6	5	5	2	3	5	9	6	7	1	1	1	1	3	5	3	5	1	1	1
P05161	P05161	Ubiquitin-like protein ISG15	ISG15	1	1	3				5	5	5			2	2	3	2	2	3	3	2	2	2	2	2	1	2	1	1			1	1			1			1	1	1						1
P05165	P05165	Propionyl-CoA carboxylase alpha chain, mitochondrial	PCCA															1									1	1		1		1		1
P05166	P05166	Propionyl-CoA carboxylase beta chain, mitochondrial	PCCB																									1	1	2	3	2	2	2								1						1
P05186;REV__Q86WI3	P05186	Alkaline phosphatase, tissue-nonspecific isozyme	ALPL	6	5	6	1	1	3	7	11	9	2	2	4	4	5	4	5	5	5	5	5	6	5	4	5	6	5	5	5	3	7	6		1			1	1	1
P05187;P10696	P05187;P10696	Alkaline phosphatase, placental type;Alkaline phosphatase, placental-like	ALPP;ALPPL2	3	3	3				3	4	4							2	2	2	2	3	3	1	1	1	1	1				1	1				1
P05198	P05198	Eukaryotic translation initiation factor 2 subunit 1	EIF2S1	9	9	10	4	4	3	15	12	15			2	3	4	5	7	8	10	10	11	12	8	9	6	5	7	5	5	5	2	2	2	2	2	3	1	2	2	1	1	1		1	1	1
P05230	P05230	Fibroblast growth factor 1	FGF1								1								1	1	1
P05386	P05386	60S acidic ribosomal protein P1	RPLP1	1	2	1				2	2	2	2	2	2	2	2	1	2	2	2	2	1	1	1	1									2	1		1					1	1		1
P05387	P05387	60S acidic ribosomal protein P2	RPLP2	3	3	3			1	4	5	5	3	3	3	3	4	4	4	4	4	4	3	3	3	3	2	2	1	1			1	1	2	3	3	3					1	1	3	2	1
P05388;Q8NHW5	P05388;Q8NHW5	60S acidic ribosomal protein P0;60S acidic ribosomal protein P0-like	RPLP0;RPLP0P6	8	7	7		1	2	10	10	10	5	5	6	6	7	7	7	7	6	6	7	6	6	8	8	5	4	2					4	4	5	4			1			1	4	6			1
P05412	P05412	Transcription factor AP-1	JUN
P05423	P05423	DNA-directed RNA polymerase III subunit RPC4	POLR3D				1	1																			1		2	1	1	2	1	1
P05455	P05455	Lupus La protein	SSB	4	5	4	1	1	1	12	9	9	3	3	4	4	6	5	8	7	8	6	7	8	6	5	3	3	1	1	1	1	1	1					1	1	1	1					1	1	1
P05496;Q06055;P48201	P05496;Q06055;P48201	ATP synthase F(0) complex subunit C1, mitochondrial;ATP synthase F(0) complex subunit C2, mitochondrial;ATP synthase F(0) complex subunit C3, mitochondrial	ATP5G1;ATP5G2;ATP5G3										2	1
P05549;Q6VUC0;Q92481;Q92754	P05549;Q6VUC0;Q92481;Q92754	Transcription factor AP-2-alpha;Transcription factor AP-2-epsilon;Transcription factor AP-2-beta;Transcription factor AP-2 gamma	TFAP2A;TFAP2E;TFAP2B;TFAP2C																						1	1
P05556	P05556	Integrin beta-1	ITGB1	6	6	7	4	3	3	8	7	7	3	3	3	3	4	2	7	6	6	7	6	7	5	6	4	4	3	3	3	3	2	3	1	2	2	2	2	2	2	2				1	2	1	1
P05783;CON__H-INV:HIT000015463;CON__Q92764;CON__Q497I4;Q92764	P05783	Keratin, type I cytoskeletal 18	KRT18	17	19	17	6	4	7	14	19	20	7	7	9	10	12	12	15	16	17	18	14	10	8	10	9	10	7	7	7	6	5	5	5	5	6	9	1	1	1	1	5	5	7	6	2	1	2
P05976;P08590	P05976;P08590	Myosin light chain 1/3, skeletal muscle isoform;Myosin light chain 3	MYL1;MYL3	1	1	1				1	1	1					1	1		1	1		1													1		1
P06132	P06132	Uroporphyrinogen decarboxylase	UROD		1	1	2	2	2	2	3	3	2	2	1	1	1	2	4	3	3	3	2	2	1	1	4	3	3	2	2	2		1	1	1	2	2	1	1	1	1					1	1	1
P06241;P08631	P06241	Tyrosine-protein kinase Fyn	FYN							1	1	1	1	1	1	1	2	2	1	1	1	1	1	1	1		2	2
P06280	P06280	Alpha-galactosidase A	GLA																					1		1	1	1	1
P06400	P06400	Retinoblastoma-associated protein	RB1
P06454	P06454	Prothymosin alpha;Prothymosin alpha, N-terminally processed;Thymosin alpha-1	PTMA	2	2	2	1	1	1	3	3	3	1	2	2	2	1	1							1	1	1	1	1	1	1	1			1	1	1	1	1	1	1	1					1	1	1
P06493	P06493	Cyclin-dependent kinase 1	CDK1	7	7	6	4	3	4	11	9	10	2	2	4	5	7	5	5	5	6	5	8	6	5	7	7	6	6	6	8	6	6	6	1	1	1	1	3	5	7	6				1	3	5	5
P06576	P06576	ATP synthase subunit beta, mitochondrial	ATP5B	17	18	17	8	8	8	18	17	18	6	7	9	8	12	14	12	10	12	11	11	12	12	11	14	14	12	11	8	8	6	6	8	9	10	11	2	4	5	5	3	2	4	8	5	4	4
P06703	P06703	Protein S100-A6	S100A6	1	2	2	2	2	2	3	1	2	1	1		1								1			3	1	2	2	2	2	2	2					2	2	2	1			1		1	1	1
P06730;A6NMX2	P06730	Eukaryotic translation initiation factor 4E	EIF4E	3	3	3	2	2	2	5	5	5	1		1	1	3	3	3	2	3	4	2	3	2	1	2	2	3	3	2	4	2	2			1												1
P06733	P06733	Alpha-enolase	ENO1	17	18	16	3	3	4	19	17	19	8	10	14	14	14	13	14	14	16	16	13	12	13	11	12	9	8	6	7	6	4	3	12	12	12	11		1	1	1	6	6	9	12	3	1	2
P06737	P06737	Glycogen phosphorylase, liver form	PYGL	3	5	2	4	3	4	15	12	11	5	5	7	6	7	8	7	9	10	9	10	13	5	8	5	7	7	5	7	5	2	2	1		1			1
P06744;CON__Q3ZBD7;K7ESF4;Q8N196	P06744	Glucose-6-phosphate isomerase	GPI	20	20	19	4	4	2	22	20	20	8	9	7	8	12	11	17	15	18	16	13	12	11	12	9	10	8	5	4	5	2	1	13	13	12	15	2	2	2	2	3	5	6	7	3	2	2
P06746	P06746	DNA polymerase beta	POLB											1	1		1		1	1	1	1						1				1
P06748	P06748	Nucleophosmin	NPM1	6	6	5	3	4	2	8	7	7	2	2	3	3	4	5	5	5	6	6	6	5	6	5	7	5	5	5	4	4	2	3	1	1	1	1			1	2	1	1	1	2	2	1	1
P06753	P06753	Tropomyosin alpha-3 chain	TPM3	5	4	4	1	1	2	7	4	5					2	1	3	3	4	3	2	3	5	4	3	3	3	2	1	1				1										2	1	1	1
P06756	P06756	Integrin alpha-V;Integrin alpha-V heavy chain;Integrin alpha-V light chain	ITGAV				2	2	1	2	1	1			2	2	5	6	2	1		2	2			1	2	2	3	2	4	3	3	3								1
P06858	P06858	Lipoprotein lipase	LPL														1	1	1	1		1			1			1	1	1
P06865;A0A087WUJ7	P06865	Beta-hexosaminidase subunit alpha	HEXA									1			1	1			2	1	2	2	3	2
P07099	P07099	Epoxide hydrolase 1	EPHX1	1	1	1	3	3	3						1	1	2	3	5	4	5	4	2	4	1	1	2	2	4	3	3	3	2	4						1	1
P07108	P07108	Acyl-CoA-binding protein	DBI	3	4	3	1	1	1	4	4	4	2	2	2	2	2	2	1	1	2	2	2	2	4	4	4	4	1	1	1	1	1	1	1	2	2	2	1	1	1	1					1	1	1
P07195;A0A3B3IS95	P07195;A0A3B3IS95	L-lactate dehydrogenase B chain	LDHB	11	12	11	4	4	4	13	15	13	6	5	7	7	10	10	10	11	10	10	9	8	6	7	5	4	5	3	3	2	2	2	7	7	8	9		1	1	2	2	3	4	6	1	1	1
P07199	P07199	Major centromere autoantigen B	CENPB												1		1	1							1
P07203	P07203	Glutathione peroxidase 1	GPX1										1										3		1	2	2	1	1	1
P07237	P07237	Protein disulfide-isomerase	P4HB	10	13	12	6	5	5	20	20	20	6	2	7	7	8	8	14	15	13	12	8	10	11	13	8	7	12	12	9	7	6	9	1	2	2	4	3	3	3	4	1	1	1	4	4	5	5
P07305	P07305	Histone H1.0;Histone H1.0, N-terminally processed	H1F0				1	1	1																				1		1	1	1	1								1					1	1
P07311	P07311	Acylphosphatase-1	ACYP1				1	1					1	1					1					1							1	1	1	1					1	1	1	1					1	1	1
P07355	P07355	Annexin A2	ANXA2	18	20	18	5	4	5	20	19	18	3	4	8	7	12	11	13	14	16	15	17	18	19	16	16	17	10	10	9	6	8	6	9	11	10	11	1	3	2	2	2	3	6	9	3	4	3
P07384	P07384	Calpain-1 catalytic subunit	CAPN1				1	2	2	5	3	4	1	1	2	1	1	3	2	4	4	4	4	3	3	2	4	2	3	4	5	5	2	1						2	2	2					1		1
P07437;A6NNZ2;CON__ENSEMBL:ENSBTAP00000025008;Q9H4B7	P07437	Tubulin beta chain	TUBB	18	18	19	8	7	8	19	18	19	10	10	13	12	14	15	18	17	17	18	15	14	13	12	12	11	10	11	9	10	5	6	12	14	15	13	2	3	3	3	9	9	11	12		2
P07602	P07602	Prosaposin;Saposin-A;Saposin-B-Val;Saposin-B;Saposin-C;Saposin-D	PSAP			1				1		1					1	2	3	1	4	4	1		1	1	1			1			1	1
P07686	P07686	Beta-hexosaminidase subunit beta;Beta-hexosaminidase subunit beta chain B;Beta-hexosaminidase subunit beta chain A	HEXB							2	3	3			1	1	2	1	1	3	3	2	3	3	3	2	1	2	1
P07711	P07711	Cathepsin L1;Cathepsin L1 heavy chain;Cathepsin L1 light chain	CTSL								1	1			1	1							1	1
P07737	P07737	Profilin-1	PFN1	7	5	7	2	3	3	9	9	9	3	4	5	4	5	5	6	7	8	7	6	7	4	5	4	4	4	4	3	4	3	3	4	5	4	3	1	1	2	2	2	3	4	4	2	2	2
P07738	P07738	Bisphosphoglycerate mutase	BPGM																												1	1	1	1					1
P07741	P07741	Adenine phosphoribosyltransferase	APRT	4	2	3				4	4	4	1	1	2	2	5	5	4	3	1	3	1		1	1	1	1	1	1	1	1			1	1	1	1
P07814	P07814	Bifunctional glutamate/proline--tRNA ligase;Glutamate--tRNA ligase;Proline--tRNA ligase	EPRS	21	18	17	12	12	10	36	37	36	10	10	17	15	21	21	27	29	28	27	23	23	18	19	17	20	16	13	15	14	10	10	3	6	5	5	8	4	6	3					4	5	6
P07858	P07858	Cathepsin B;Cathepsin B light chain;Cathepsin B heavy chain	CTSB							2	1	2				1	1	1			2	2	3	3	3	4	2	2		1			2	1							1	1					1	1
P07900;Q14568;Q58FG0;Q58FG1	P07900	Heat shock protein HSP 90-alpha	HSP90AA1	23	23	25	6	5	6	26	27	27	9	6	11	9	17	17	23	22	21	23	23	23	20	18	14	13	12	9	8	9	5	5	14	13	14	16	2	2	3	3	6	7	11	16	5	4	5
P07910;A0A0G2JPF8;A0A0G2JNQ3;P0DMR1;O60812;B7ZW38;B2RXH8	P07910;A0A0G2JPF8;A0A0G2JNQ3;P0DMR1;O60812;B7ZW38;B2RXH8	Heterogeneous nuclear ribonucleoproteins C1/C2;Heterogeneous nuclear ribonucleoprotein C-like 4;Heterogeneous nuclear ribonucleoprotein C-like 1;Heterogeneous nuclear ribonucleoprotein C-like 3;Heterogeneous nuclear ribonucleoprotein C-like 2	HNRNPC;HNRNPCL4;HNRNPCL1;HNRNPCL3;HNRNPCL2	6	7	7	3	3	4	8	8	10	1	1	3	3	3	3	4	5	5	5	7	7	6	5	6	5	4	4	3	3	3	2	6	5	5	5	2	3	2	3	3	3	3	5	2	3	2
P07942	P07942	Laminin subunit beta-1	LAMB1	1			1	1	1	2	1	1	1	1		1	1	1	3	3	4	5	3	1	1	2	3	2	2	2	2	2	2	1
P07948	P07948	Tyrosine-protein kinase Lyn	LYN							1	1	1	1	1	2	1	1	1	1	1	1	1
P07954	P07954	Fumarate hydratase, mitochondrial	FH	11	10	8	2	3	2	13	13	13	9	8	7	6	10	10	10	9	10	9	8	8	6	7	5	5	2	3	2	1	1	1	3	3	4	2	1	1	1	1	2	2	2	3	2	2	2
P07996	P07996	Thrombospondin-1	THBS1				1	1	1		1	1	1	1	1	1	2	2	1	1									1		2	3	2	2
P08047	P08047	Transcription factor Sp1	SP1														1	1	1	1
P08133	P08133	Annexin A6	ANXA6	8	10	10	7	7	6	20	18	19	5	4	6	7	7	10	6	8	12	11	15	14	13	15	9	9	12	8	7	7	5	4		1	1	2		1	1						3		1
P08134	P08134	Rho-related GTP-binding protein RhoC	RHOC	3	4	4	1	2	1	3	3	3			1	2	3	3	3	2	3	3	3	3	2	2		1	1	1	2	1	1	1					1	1	2	2					2	2	1
P08174	P08174	Complement decay-accelerating factor	CD55	1	1	1	1	1	1	4	3	4	1	1	1	1	3	3	2	2	2	3	2	2	3	3	2	2	1	1	1	1	1	1
P08195	P08195	4F2 cell-surface antigen heavy chain	SLC3A2	16	19	17	2	3	4	21	22	23	9	9	12	13	11	12	16	16	15	14	13	13	13	11	8	8	7	6	5	6	4	4	6	5	6	4	2	4	3	6		1	2		3	3	3
P08236	P08236	Beta-glucuronidase	GUSB					1									1																1	1							1	1						1	1
P08237	P08237	ATP-dependent 6-phosphofructokinase, muscle type	PFKM	5	6	5	4	3	3	11	13	12	4	4	5	4	9	8	9	9	10	11	10	12	8	6	7	8	5	6	5	5	4	2	4	2	1	1	1	1	1	1					1	1	1
P08238;Q58FF7	P08238	Heat shock protein HSP 90-beta	HSP90AB1	24	25	22	7	6	6	27	27	26	9	9	12	11	18	18	22	22	19	22	22	22	19	18	15	12	13	12	9	10	5	6	13	14	15	16	2	3	2	3	6	7	12	14	4	4	4
P08240	P08240	Signal recognition particle receptor subunit alpha	SRPR	1	1	1	2	1		2	2	2	2	1	1	1	2	1	1	2	3	3	4	5	5	5	5	4	4	5	3	2
P08243	P08243	Asparagine synthetase [glutamine-hydrolyzing]	ASNS	2	2	3				6	2	4		2	2	2	4	4	4	4	5	4	3	7	5	7	4	5	5	5	1	1				1	1	1
P08397	P08397	Porphobilinogen deaminase	HMBS				1	2	1					1	2	1	1	1					1						1	1	1	1	2	2
P08559;P29803	P08559	Pyruvate dehydrogenase E1 component subunit alpha, somatic form, mitochondrial	PDHA1	2	2	2		2		9	6	8		1	3	3	5	6	6	6	4	4	1		2	2	2	2		1	1	2	3	3	1	2	1	2				2			1	2		1	1
P08572	P08572	Collagen alpha-2(IV) chain;Canstatin	COL4A2																1	1	2	2	1	1
P08574	P08574	Cytochrome c1, heme protein, mitochondrial	CYC1	2	2	2			1	5	4	3		2	2	2	4	4	3	3	1		2	1	3	2	4	4	1	1	2	2	1	1	1	1	1	1
P08579	P08579	U2 small nuclear ribonucleoprotein B	SNRPB2				2	1	1	5	4	3	1		2	2							1	1	4	3	3	3	3	1	1	1	2	3		1			1	1	2	2		1	1		1	1	1
P08581	P08581	Hepatocyte growth factor receptor	MET																										1	1	1
P08621	P08621	U1 small nuclear ribonucleoprotein 70 kDa	SNRNP70	2	2	3	2	2	2	9	10	7	1	1	3	4	4	4	5	5	4	5	3	4	4	3	4	3	5	5	3	3	3	2		1				1	2	1					1	1	1
P08648	P08648	Integrin alpha-5;Integrin alpha-5 heavy chain;Integrin alpha-5 light chain	ITGA5				1	1	1	2	3	1			1	1	2		2	2	3	4	2	2	1	1	1	1	2	1	1	1	1	1					1								1	1
P08651	P08651	Nuclear factor 1 C-type	NFIC														3	3	5	4	2	3	2	3	1	2	2	2	1	1
P08670;P17661;P41219;CON__P78385;Q14533;CON__O43790;CON__Q7RTT2;CON__Q8N1N4-2;CON__Q6NT21;CON__Q14533;P07196;CON__Q61726;Q8N1N4;Q16352;P78385;O43790;P12036	P08670	Vimentin	VIM	26	25	25	10	9	9	33	30	31	7	6	14	16	18	19	23	22	24	21	27	26	22	25	20	20	15	11	9	10	10	9	9	8	9	12	3	3	3	4	8	6	9	11	4	4	3
P08754	P08754	Guanine nucleotide-binding protein G(k) subunit alpha	GNAI3	3	1	2	1	3	2	6	6	6	1	1	1	1	3	4	4	4	3	3	5	2	2	1	4	5	6	5	4	5	4	4	1	1	1	1			2	1						2
P08758	P08758	Annexin A5	ANXA5	5	8	7	2	3	2	11	10	12	4	2	5	5	6	7	8	7	8	8	9	8	6	8	5	5	6	5	4	3	3	3	2	2	2	2					1	1	2	4
P08865	P08865	40S ribosomal protein SA	RPSA	7	7	7	1	1	3	10	10	9	4	4	8	8	8	7	8	8	8	7	6	7	7	8	6	7	6	6	3	3	1	1	4	5	5	5	1	1	1	1	3	3	1	3	1
P08962	P08962	CD63 antigen	CD63	1	1	1				2	2	2									1	1	1	1	1	1									1	1	1	1								1
P09001	P09001	39S ribosomal protein L3, mitochondrial	MRPL3				1	2	1	1	1	2							1	2	2	1	1	3	3	2	2	2	1	1	1	1	1	1					1	1	1	1					1	1	1
P09012	P09012	U1 small nuclear ribonucleoprotein A	SNRPA	1	1	1	4	3	3	8	5	3	2	2	2	2	2	2	3	2	3	2	2	2	3	3	4	4	4	3	3	4	3	3	1	2		1	2	2	2	2		1	1		3	2	3
P09038	P09038	Fibroblast growth factor 2	FGF2					1											1	1	2	2	1	1	1	1		1			1		1	1														1
P09104	P09104	Gamma-enolase	ENO2	2	2	2				2	2	2	2	2	4	4	3	3	4	3	2	2	2	1	1	1					1					1	1	1
P09110	P09110	3-ketoacyl-CoA thiolase, peroxisomal	ACAA1				1	1	1	1		1	3	3	1	1	1	3	1	2	1	1	1	1					1	1			1	1						1		1
P09132	P09132	Signal recognition particle 19 kDa protein	SRP19							1	1	1			1	1	1	1
P09211	P09211	Glutathione S-transferase P	GSTP1	9	8	10	1	1	1	8	11	10	4	3	9	9	7	9	9	8	9	10	6	8	7	8	3	4	4	4	2	2	1	1	6	4	5	3	1		2	1	4	3	3	5	1	1	1
P09234	P09234	U1 small nuclear ribonucleoprotein C	SNRPC	1	1	1				1	1	1						1	1	1	1	1	1	1									1	1						1
P09382	P09382	Galectin-1	LGALS1	5	5	6	2	1	2	8	7	8	2	2	4	4	5	4	5	5	3	4	3	4	3	3	4	4	2	1	2	2	2	2	3	3	2	2	2	1	2	1			1	1	1	1	2
P09417	P09417	Dihydropteridine reductase	QDPR	1			1		1	2	1	2	1	1	2	3	5	5	3	3	2	2	2	1		1		1	2					1
P09429;B2RPK0	P09429	High mobility group protein B1	HMGB1	4	4	4	2	1	1	5	5	5			2	2	5	4	4	5	4	4	2	1			1	1	2	2	2	2	3	3	2	4	3	4			2	1			1	2	1
P09467	P09467	Fructose-1,6-bisphosphatase 1	FBP1
P09493	P09493	Tropomyosin alpha-1 chain	TPM1	3	2	2	1	1	2	4	3	3			1	1	3	2	1	1	2	1	2	3	2	2	4	3	3	2	1	1															1	1	1
P09496	P09496	Clathrin light chain A	CLTA	1	3	2	1	1	1	6	5	5									1		2	2	3	4	3	4	3	1	2	2	1	2								1
P09497	P09497	Clathrin light chain B	CLTB				1	2		2	2	1							1	1			2		1	1	1	1			1	1																1	1
P09525	P09525	Annexin A4	ANXA4							5	3	2	1	1	2	2	4	4	5	5	2	3	4	3			1	1	2			1	1
P09543	P09543	2,3-cyclic-nucleotide 3-phosphodiesterase	CNP	1			2	2	1	2	2	2	1	2	4	4	1	2	2	1	3	2	2	2	1	2	1	2	1	3	1	4	1	1
P09601	P09601	Heme oxygenase 1	HMOX1										1	1	1								1	1		1				1		1	1	1
P09622	P09622	Dihydrolipoyl dehydrogenase, mitochondrial	DLD	5	3	3	2	3	2	8	10	8	2	2	3	3	5	4	4	4	4	3	4	5	5	6	8	6	5	3	3	2	2	2	1	1	2	1		1		1	1	1		1	2	1	1
P09651;Q32P51	P09651;Q32P51	Heterogeneous nuclear ribonucleoprotein A1;Heterogeneous nuclear ribonucleoprotein A1, N-terminally processed;Heterogeneous nuclear ribonucleoprotein A1-like 2	HNRNPA1;HNRNPA1L2	14	13	15	8	7	7	13	15	16	4	3	6	7	9	10	9	9	9	9	9	8	8	7	9	8	8	6	7	6	6	7	3	4	3	3	2	1	2	3	3	3	3	3	3	3	3
P09661	P09661	U2 small nuclear ribonucleoprotein A	SNRPA1	3	3	2				5	6	6	2	2	2	2	4	5	3	3	5	3	4	3	4	5	4	1	2	3	1	1	1	1	1	1	1	1							1	2
P09669	P09669	Cytochrome c oxidase subunit 6C	COX6C	1	2	1				1	2	1							1	1	2	1	1	1	1	1	1	1
P09874	P09874	Poly [ADP-ribose] polymerase 1	PARP1	15	15	15	9	8	8	22	26	26	8	7	9	8	11	15	17	16	16	17	17	14	13	19	14	12	13	14	12	12	9	8	3	4	3	4	4	4	6	5			4	3	4	6	4
P09884	P09884	DNA polymerase alpha catalytic subunit	POLA1				3	4	4	1			2	2	1	1		1	2	1	1	2	1	1	2	2	2	1	3	5	4	3	5	4					2	2	1	1						1
P09914	P09914	Interferon-induced protein with tetratricopeptide repeats 1	IFIT1				1	1	1																				1	1	1		2	2
P09923	P09923	Intestinal-type alkaline phosphatase	ALPI	8	9	9	2	2	2	9	11	11	4	3	5	4	6	5	8	8	7	8	8	9	4	5	4	4	4	3	2	3	3	3	1	2	2	4	1	2	2	2			1	1	2	2	2
P09960	P09960	Leukotriene A-4 hydrolase	LTA4H	4	7	2	7	8	8	12	14	12	3	3	4	5	7	7	9	7	12	12	10	8	10	9	9	8	8	5	5	5	5	6	3	1	3		1	1	1	1					2	1	1
P09972	P09972	Fructose-bisphosphate aldolase C	ALDOC	4	3	1	1	1	3	8	7	8			2	4	6	6	8	8	8	8	7	6	2	3	4	3	2	3	1	1	2	2	1	1	1	1	1	1	1	2		1			2	2	1
Q71UI9;P0C0S5	Q71UI9;P0C0S5	Histone H2A.V;Histone H2A.Z	H2AFV;H2AFZ	3	5	5	1	1	1	4	4	4	4	5	4	4	3	4	4	4	3	3	2	2	5	3	3	3	2	4	3	2			3	3	3	3					2	2	3	3
P0C1Z6	P0C1Z6	TCF3 fusion partner	TFPT
P0C7T5	P0C7T5	Ataxin-1-like	ATXN1L
P0CG12	P0CG12	Chromosome transmission fidelity protein 8 homolog isoform 2	CHTF8
P0CG30;P0CG29	P0CG30;P0CG29	Glutathione S-transferase theta-2B;Glutathione S-transferase theta-2	GSTT2B;GSTT2				1	1	1						1								1		1	1	1			1		1	1	1
P0DI82;P0DI81	P0DI82;P0DI81	Trafficking protein particle complex subunit 2B;Trafficking protein particle complex subunit 2	TRAPPC2B;TRAPPC2													1		1
P0DJI9	P0DJI9	Serum amyloid A-2 protein	SAA2
P0DMV9;P0DMV8	P0DMV9;P0DMV8	Heat shock 70 kDa protein 1B;Heat shock 70 kDa protein 1A	HSPA1B;HSPA1A	14	15	15	4	3	5	22	24	20	7	8	11	11	17	17	18	21	12	15	8	9	6	6	10	6	5	5	5	5	5	5	7	7	9	7	3	2	4	4	3	3	4	7	3	5	2
P0DN76;Q01081;M0R2N4;Q8WU68	P0DN76;Q01081	Splicing factor U2AF 35 kDa subunit	U2AF1	2	2	2				4	5	4	1	1	2	3	3	4	1	1	1	1	2	2	2	3	2	2	3	3	1	1	1	1					1	1	1	1			1		1	1
P0DN79;P35520	P0DN79;P35520	Cystathionine beta-synthase	CBS	1	1					1	1	2	1	1	2	3	1	1		1		1	1	1	2	1	1	2	2	1		1		1
P0DP25;P0DP24;P0DP23;P27482;P02585	P0DP25;P0DP24;P0DP23			2	3	3	4	3	3	6	5	6			2	2	3	1	1	1	1	1	1	1	3	3	3	2	1	2	2	3	3	4		1		1	1	2	2	2	1				2	2	1
P0DPB6	P0DPB6																						1			1		1
P0DPD7;P0DPD8	P0DPD7;P0DPD8																													1
P10074	P10074	Zinc finger and BTB domain-containing protein 48	ZBTB48																									1
P10114	P10114	Ras-related protein Rap-2a	RAP2A																		1	1	1	1	1	1	1	1					1	1
P10155	P10155	60 kDa SS-A/Ro ribonucleoprotein	TROVE2	2	1	1	4	4	2	8	6	8			2	4	5	5	4	4	5	4	7	5	4	5	3	3	3	3	2	2	2	2	1		1	1	1			1
P10244	P10244	Myb-related protein B	MYBL2
P10253	P10253	Lysosomal alpha-glucosidase;76 kDa lysosomal alpha-glucosidase;70 kDa lysosomal alpha-glucosidase	GAA		1	1	2	2	2	2	2	2	3	4	4	2	5	6	5	6	5	2	3	3	1	1	2	2	2	2	1	2	2	2
P10301	P10301	Ras-related protein R-Ras	RRAS															1			1	1	1	1	1	2	2	2	2	1	3	1	1	1
P10398	P10398	Serine/threonine-protein kinase A-Raf	ARAF														1	1	2	2	1			1		2	1	1					1	1
P10412;Q02539;P22492	P10412	Histone H1.4	HIST1H1E	3	3	3	1	1	1	3	3	3	1	1	4	4	4	4	2	4	2	3	2	3	1	2	1	1	1	1	1	1	1	1	3	2	3	3	1	1	1	1	1	1	1	3	1	1	1
P10515	P10515	Dihydrolipoyllysine-residue acetyltransferase component of pyruvate dehydrogenase complex, mitochondrial	DLAT				2	1	3	4	5	5	2	2			2	3	3	2	3	4	3	3	3	4	4	4	5	4	5	6	6	2					1	1	1	1					1	1	1
P10586	P10586	Receptor-type tyrosine-protein phosphatase F	PTPRF				1	1	2		1		2		2	2						1		1	1	1	4	4	3	4	4	2	5	5							1
P10588	P10588	Nuclear receptor subfamily 2 group F member 6	NR2F6										1	1		1
P10589	P10589	COUP transcription factor 1	NR2F1																2	2	1	1					1	1	1	1	1	1
P10599	P10599	Thioredoxin	TXN	5	5	5	1	1	1	6	5	5	1		2	1	2	2	4	4	4	4	5	4	5	5	5	4	2	2		1	1	1	2	2	1	2							1	1
P10606	P10606	Cytochrome c oxidase subunit 5B, mitochondrial	COX5B	2	2	2				2	2	3					1	2	2	2	1	1	1	2	1	1										1	1	1								2
P10619	P10619	Lysosomal protective protein;Lysosomal protective protein 32 kDa chain;Lysosomal protective protein 20 kDa chain	CTSA							3	2	1	1	1	2	1	1	1	1		1	1							1				1	1
P10620	P10620	Microsomal glutathione S-transferase 1	MGST1	1						3	3	3			1	1	1	1	2	2	1	3	3	2	1	1
P10636	P10636	Microtubule-associated protein tau	MAPT												1	1
P10644	P10644	cAMP-dependent protein kinase type I-alpha regulatory subunit;cAMP-dependent protein kinase type I-alpha regulatory subunit, N-terminally processed	PRKAR1A	1	1	1	1	1	1	3	3	2	1	1	1	3	3	3	1	2	3	2	4	3	3	3	2	3	1	3	1	2	1	2				1	1	1	2	1					1	1	1
P10646	P10646	Tissue factor pathway inhibitor	TFPI																										1		1	1	1	1
P10768	P10768	S-formylglutathione hydrolase	ESD	3	3	2	1	1	2	4	5	6	3	3	3	3	5	4	4	3	1	2	2	2	4	5	4	4	2	1	1	2	1	1		1	1			1	1							1	1
P10809	P10809	60 kDa heat shock protein, mitochondrial	HSPD1	27	26	22	8	8	9	33	29	32	16	14	18	20	21	22	21	21	23	23	21	21	18	20	14	15	11	11	10	10	7	8	17	16	17	19	5	5	5	6	9	10	13	14	7	7	7
P10909	P10909	Clusterin;Clusterin beta chain;Clusterin alpha chain	CLU	5	7	6	2	2	2	8	9	8	2	3	5	5	7	7	7	6	7	5	4	3	6	6	5	4	3	2	2	2	1	1	2	2	2	2								1			1
P11021	P11021	78 kDa glucose-regulated protein	HSPA5	18	20	16	7	5	7	20	18	21	9	9	13	12	15	16	16	16	15	16	16	15	11	11	8	8	6	6	7	7	7	9	11	11	10	9	3	4	3	4	6	5	5	7	3	1	1
P11047	P11047	Laminin subunit gamma-1	LAMC1				1		1				1	1	3	4	4	2	2	3	1	1			2	3	3	3	3	3	3	4	3	3
P11117	P11117	Lysosomal acid phosphatase	ACP2				1	1	1						1				2	2	1	1	3	2	1	1	1		2	2	1	2	2	1
P11137	P11137	Microtubule-associated protein 2	MAP2										1
P11142	P11142	Heat shock cognate 71 kDa protein	HSPA8	25	24	23	6	4	5	25	27	24	10	9	14	14	19	18	19	21	21	20	18	18	13	13	15	11	10	9	7	6	4	5	13	14	14	17	3	4	6	6	9	9	11	12	5	4	2
P11166	P11166	Solute carrier family 2, facilitated glucose transporter member 1	SLC2A1	1	1	1	1	3	1	3	4	5	1	1	2	3	2	3	3	1	1	1	2	2	2	3	3	2	2	3	3	3	3	3					1	1	2	1							1
P11171	P11171	Protein 4.1	EPB41						1						2	1	2	2					1		1									1
P11172	P11172	Uridine 5-monophosphate synthase;Orotate phosphoribosyltransferase;Orotidine 5-phosphate decarboxylase	UMPS				1		2	4	8	6	2	2	3	3	3	4	5	5	6	5	7	8	6	7	5	5	4	3	1		2		1
P11177	P11177	Pyruvate dehydrogenase E1 component subunit beta, mitochondrial	PDHB	4	3	4	1	1	1	10	6	8			1	1	3		3	3	7	7	9	10	7	7	5	4	3	2	3	5	3	2	2	2	3	2			1	1
P11182	P11182	Lipoamide acyltransferase component of branched-chain alpha-keto acid dehydrogenase complex, mitochondrial	DBT							1	1	1	3	3	1	1	2	2	3	1	1	1	1	1			1	2	1	1	1
P11216	P11216	Glycogen phosphorylase, brain form	PYGB	2	1	1	3	3	1	4	2	3	6	6	7	6	5	5	4	6	4	6	3	3	3	4	1	2	3	2	2	4	1	2	1						1						1	1	1
P11233	P11233	Ras-related protein Ral-A	RALA		1		1	1	1	1	2	2				2					1	1	2	2	2	2	1	1	2	2		1
P11234	P11234	Ras-related protein Ral-B	RALB		1					1	2	2			1	1			1		1	1	2	2	2	2	1	1	2	2		1
P11274	P11274	Breakpoint cluster region protein	BCR															1
P11279	P11279	Lysosome-associated membrane glycoprotein 1	LAMP1	2	3	2				3	3	2	1		1	1	2	2	2	2	4	4	4	2	3	3	2	3		2	1	1	1	1				1										1
P11310	P11310	Medium-chain specific acyl-CoA dehydrogenase, mitochondrial	ACADM	2	3	2	3	1	3	4	4	5	2	1	4	3	7	4	5	5	5	5	4	4			1	1	2	2	2	2	3	1	1	1		1
P11387;Q969P6	P11387	DNA topoisomerase 1	TOP1	4	6	3	1	2	2	9	11	12	1	1	1	2	2	2	3	3	9	7	7	7	6	6	5	7	6	4	3	3	5	2	2	1	2	2	1	1	1	2				1		1	1
P11388	P11388	DNA topoisomerase 2-alpha	TOP2A	2	2	2	5	4	4	12	12	13	2	2	7	7	6	7	7	5	5	6	11	10	6	6	9	10	7	6	5	6	3	4					1	2	4	3					1	1	1
P11413	P11413	Glucose-6-phosphate 1-dehydrogenase	G6PD	11	13	11	3	4	3	15	12	14	4	4	6	7	10	10	13	12	12	13	13	14	13	14	9	10	6	7	4	4	2	2	3	5	5	5			1	1	1	1		2	1	1	1
P11441	P11441	Ubiquitin-like protein 4A	UBL4A																1	1	1	2	1	2	1	2
P11474	P11474	Steroid hormone receptor ERR1	ESRRA																							1
P11498	P11498	Pyruvate carboxylase, mitochondrial	PC		1		2		2	3	3	4	4	3	5	7	4	4	2	3	4	5	7	11	5	9	8	9	4	5	3	4	4	4		1		1				1						1
P11532	P11532	Dystrophin	DMD										1	1		1									1		1	1		2
P11586	P11586	C-1-tetrahydrofolate synthase, cytoplasmic;Methylenetetrahydrofolate dehydrogenase;Methenyltetrahydrofolate cyclohydrolase;Formyltetrahydrofolate synthetase;C-1-tetrahydrofolate synthase, cytoplasmic, N-terminally processed	MTHFD1	13	18	15	5	5	4	22	27	25	4	5	13	14	14	14	18	17	16	16	16	15	16	15	12	11	8	6	4	4	3	6	8	7	7	2		1	1	1	1	1	1	2	2	4	4
P11717	P11717	Cation-independent mannose-6-phosphate receptor	IGF2R				2		3	1	1		1	1		1	1	2	3	3	4	4	4	8	3	2	1	1	1	5	6	4	5	5						1							1		1
P11766	P11766	Alcohol dehydrogenase class-3	ADH5	2	2	1	2	5	4	6	5	7	2	2	1	2	4	4	2	2	1	2	4	3	4	4	4	3	3	3	5	6	3	2					1	2	1	1						1
P11802;Q96Q40;O94921	P11802	Cyclin-dependent kinase 4	CDK4	2	1		3	1	2	4	2	1			2	3	4	3	3	3	2	1	4	3	5	4	5	4	1	3	4	4	3	3		1
P11831	P11831	Serum response factor	SRF
P11908	P11908	Ribose-phosphate pyrophosphokinase 2	PRPS2	5	4	6	3	3	2	6	8	7	5	6	7	8	4	6	5	5	4	4	3	6	4	7	6	6	5	4	2	2	2	2	2	3	1	2	1	1	1	1				1	1	1	1
P11940;Q9H361;Q4VXU2;Q96DU9	P11940	Polyadenylate-binding protein 1	PABPC1	13	12	14	3	3	4	14	16	15	4	4	7	7	6	6	13	13	13	14	13	12	7	10	5	6	3	3	4	4	4	4	6	7	6	9	1	2	3	2	2	2	3	2	1	1	1
P12004	P12004	Proliferating cell nuclear antigen	PCNA	6	4	5	2	2	2	11	6	8	4	2	3	3	6	4	5	5	6	4	2	3	3	3	5	2	1	3	2	1	2	1				1		1	1	2					1	2	1
P12081	P12081	Histidine--tRNA ligase, cytoplasmic	HARS	7	7	4	1	1	1	11	11	12	1	2	1	2	6	5	7	8	10	12	12	10	8	8	6	7	4	5	4	4	3	2				1	1	1	1					1
P12109	P12109	Collagen alpha-1(VI) chain	COL6A1				1	1	1						1	1	1	1									1		2	2	1	2	2	1
P12235	P12235	ADP/ATP translocase 1	SLC25A4	7	7	8	2	2	2	8	11	9	3	3	4	5	6	7	6	6	7	8	8	7	6	7	7	7	5	4	5	4	1	2	4	4	5	6					1	2	3	3
P12236	P12236	ADP/ATP translocase 3;ADP/ATP translocase 3, N-terminally processed	SLC25A6	9	10	10	3	3	3	11	14	11	5	4	4	6	8	8	7	9	9	11	8	8	5	7	8	8	6	5	5	5	2	3	6	7	6	7	1	1	1	1	2	3	3	4	1	1	1
P12268	P12268	Inosine-5-monophosphate dehydrogenase 2	IMPDH2	10	13	12	3	3	2	16	18	17	9	10	8	10	6	8	6	7	12	10	11	9	13	12	12	12	9	9	4	3	1	1	4	6	3	4					1	1	1	3
P12270	P12270	Nucleoprotein TPR	TPR	3	2	1	11	9	11	11	12	16	6	6	14	12	18	17	17	22	18	20	9	10	6	6	6	7	11	12	15	13	9	11	3	3	1	1	2	5	2	3		1	1		3	2	3
P12277;P06732	P12277	Creatine kinase B-type	CKB	11	11	14	2	2	2	19	18	18	9	9	12	12	11	12	14	11	14	16	16	17	16	17	12	12	5	5	3	3	3	4	5	3	2	2	1	1	1	1	2	2	2	2	1	1	1
P12429	P12429	Annexin A3	ANXA3	2	2	2				9	6	6	1	1	4	3	5	5	9	7	10	7	6	7	5	5	4	4	3	2		1					1	1
P12532;P17540	P12532;P17540	Creatine kinase U-type, mitochondrial;Creatine kinase S-type, mitochondrial	CKMT1A;CKMT2														1												1	1
P12755	P12755	Ski oncogene	SKI																		1
P12757	P12757	Ski-like protein	SKIL
P12814	P12814	Alpha-actinin-1	ACTN1	15	18	16	8	7	7	23	24	23	5	5	11	15	21	23	20	22	19	19	15	16	20	18	19	22	15	15	13	13	6	8	5	5	3	5	2	3	2	2	1		3	2	2	1	3
P12931	P12931	Proto-oncogene tyrosine-protein kinase Src	SRC							1	1	1	1	1	1	1	1	1	1	1	1	1	1	1	1		1	1
P12955	P12955	Xaa-Pro dipeptidase	PEPD	2		1	3	3	2	5	4	4	3	3	1	2	1	1	1	2	3	2	1	3	2	4	3	4	5	3	5	3	4	5						1	1	1						1	1
P12956	P12956	X-ray repair cross-complementing protein 6	XRCC6	13	11	12	6	4	4	20	19	18	7	7	11	11	11	13	15	16	12	10	10	11	9	9	7	6	6	7	7	8	6	6	4	4	3	6	4	3	2	3	2	2	2	3	2	3	2
P13010	P13010	X-ray repair cross-complementing protein 5	XRCC5	12	13	11	3	1	3	19	23	21	5	5	8	8	8	9	11	11	9	9	10	11	13	13	8	9	7	5	4	5	4	4	3	4	3	5	1	1	1	2				2	2	2	2
P13051	P13051	Uracil-DNA glycosylase	UNG													1					1	1		1
P13056	P13056	Nuclear receptor subfamily 2 group C member 1	NR2C1
P13073	P13073	Cytochrome c oxidase subunit 4 isoform 1, mitochondrial	COX4I1	4	5	5	1	1	1	7	7	7			2	2	4	4	4	4	4	5	2	2	3	3	2	2	3	2	1	1	1	1					1	1	1	1					1		1
P13284	P13284	Gamma-interferon-inducible lysosomal thiol reductase	IFI30					1	1	1	1	1																		1	1	1	1	1					1
P13473	P13473	Lysosome-associated membrane glycoprotein 2	LAMP2	1	1	1	2	1	1	2	2	2	1	1	1	2	1	1	1	1	1	1			2	1	2	1	2	2	2	2							1	1	1
P13489	P13489	Ribonuclease inhibitor	RNH1	2	2	1	2	2	2	6	5	6	4	5	1		1	1	7	7	9	10	8	8	6	5	3	4		1	1	2	3	3	1	1	1
P13639	P13639	Elongation factor 2	EEF2	32	33	33	13	11	10	41	38	39	11	11	15	16	24	24	28	27	28	27	23	24	20	24	21	19	19	16	10	11	7	6	12	15	16	19	3	6	5	4	5	5	8	11	7	7	7
P13667	P13667	Protein disulfide-isomerase A4	PDIA4	9	9	11	5	5	4	16	13	14	4	2	8	9	12	13	12	14	9	9	9	8	9	8	7	7	5	6	4	8	5	3	3	2	4	3	2	1	2	2			1	1			1
P13674	P13674	Prolyl 4-hydroxylase subunit alpha-1	P4HA1		1		1	1	1	3	4	5			2	2	3	3	3	3	1	2	1	2	3	4	2	3	2	3	1	1	2	1					1	1	1	1					1	1	1
P13693;Q9HAU6	P13693	Translationally-controlled tumor protein	TPT1	1	3	2	2	3	3	5	4	5					1		2	2	1	1	2	1	1	1	2	2	2	3	1	3	1	2				1	1			1				1	1	1	1
P13716	P13716	Delta-aminolevulinic acid dehydratase	ALAD				1	1	1																		1		1	1
P13797;P13796	P13797	Plastin-3	PLS3	6	7	9	7	7	5	19	18	17	4	3	7	7	10	7	11	9	11	11	10	7	12	13	8	9	8	8	5	6	4	4	2		2	1	3	2	3	2					2	2	3
P13798	P13798	Acylamino-acid-releasing enzyme	APEH					1		4	2	2	2	2	2	2	2	3	1	3	1	2	1	2	1	1	2	2	2	2	2	2
P13804	P13804	Electron transfer flavoprotein subunit alpha, mitochondrial	ETFA	4	5	5		1	1	9	9	9	3	4	5	5	8	8	6	6	4	4	3	4	4	3	5	5	2	1	2	1		1	3	4	3	2	1	1		1			1		1	2	1
P13807;P54840	P13807	Glycogen [starch] synthase, muscle	GYS1				1	1	1		1	1					2	3	3	4	1	2	1	2	3	2	4	4	4	6	2	2	2	2
P13861;P31323	P13861	cAMP-dependent protein kinase type II-alpha regulatory subunit	PRKAR2A					1		2	2	4	2	3	4	3	3	4		1	2	2	2	2	2	3	4	3	2	2	2	1
P13929	P13929	Beta-enolase	ENO3	4	4	4				5	6	5	4	3	6	7	6	6	7	6	4	6	4	4	2	4	1	1	1		1				1	1	2	2										1	1
P13984	P13984	General transcription factor IIF subunit 2	GTF2F2				2	3	2	1			1	1					1		3	2	2	2				2	2	1	3	4	3	5					1	1	1	2					1
P13995	P13995	Bifunctional methylenetetrahydrofolate dehydrogenase/cyclohydrolase, mitochondrial;NAD-dependent methylenetetrahydrofolate dehydrogenase;Methenyltetrahydrofolate cyclohydrolase	MTHFD2	1		2				4	2	3	1	1	1	1	4	4	3	4	4	4	1	4	3	3	1	1	1				1	1	1	1	1	1		1	1	1							1
P14136	P14136	Glial fibrillary acidic protein	GFAP							1	1	1									1
P14174	P14174	Macrophage migration inhibitory factor	MIF	2	3	2				3	1	3	1	1	3	2	3	3	3	3	3	3	2	2	1	1									1	1	1	1						1		1
P14209	P14209	CD99 antigen	CD99	1		1					1	1							1	1	1	1	2	2
P14314	P14314	Glucosidase 2 subunit beta	PRKCSH	8	7	8	2	2	2	13	12	11	2	2	3	4	4	4	8	8	10	10	10	10	6	7	6	5	6	4	3	3	2	2		2	1	1								1	1	1
P14324	P14324	Farnesyl pyrophosphate synthase	FDPS	3	6	4				4	7	6	1	1	2	3	2	3	4	4	5	5	4	4	3	3	2	2	2	2	1	1	1	1
P14373	P14373	Zinc finger protein RFP	TRIM27										1																		1	1
P14384	P14384	Carboxypeptidase M	CPM	1		1	1	1	1	2	3	3	1			1	1	1	1	1	4	2	4	5	4	5	4	4	3	2	2	2		1					1		1	1						1	1
P14406	P14406	Cytochrome c oxidase subunit 7A2, mitochondrial	COX7A2		1	1				2	2	1			1	1	1	1	1	1	1	1	1	1	1
P14550	P14550	Alcohol dehydrogenase [NADP(+)]	AKR1A1	2	3	3	3	3	3	9	10	10	2	2	3	3	5	5	5	4	2	2	4	4	6	5	5	5	5	5	3	3	1	2		1		1	1	1	1	2			1		3	2	2
P14618;P30613	P14618	Pyruvate kinase PKM	PKM	28	28	27	10	10	9	31	32	32	15	16	20	17	23	22	22	23	26	25	23	23	19	22	19	21	15	16	13	11	9	8	14	13	14	13	6	6	6	4	7	7	10	12	7	4	5
P14625;Q58FF3	P14625	Endoplasmin	HSP90B1	18	20	18	6	7	6	23	20	22	8	6	10	10	13	12	13	15	15	14	17	16	17	16	19	12	9	9	7	6	5	5	7	3	5	9	3	3	3	4		2	3	4	5	5	5
P14635	P14635	G2/mitotic-specific cyclin-B1	CCNB1					1	1				1	1	2	2	1	1					1	1	1	1	2	1	1	1		1	1	1
P63162;P14678	P63162;P14678	Small nuclear ribonucleoprotein-associated protein N;Small nuclear ribonucleoprotein-associated proteins B and B	SNRPN;SNRPB	2	4	3	1	2	1	6	6	5	1	1	3	3	3	3	3	3	4	3	3	3	4	4	4	4	4	4	2	2	1	1	1	1	1	1		1					1	1
P14735	P14735	Insulin-degrading enzyme	IDE	1	1	1	2	2	2	5	5	5	4	3	6	5	10	7	3	3	3	4	6	5	3	5	1	4	2	2	4	4	4	5					2	2	1	2					1	1	1
P14854	P14854	Cytochrome c oxidase subunit 6B1	COX6B1														1	1	1		1	1	1	1			1				1	1
P14859;Q9UKI9;P09086	P14859	POU domain, class 2, transcription factor 1	POU2F1				1		1																		1	1	1	1	1	1
P14866	P14866	Heterogeneous nuclear ribonucleoprotein L	HNRNPL	9	8	10	1	2	2	13	14	12	4	4	9	8	12	9	10	9	8	8	9	6	8	7	5	5	1	2	4	2	3	2	5	5	5	2	2	2	2	2		1	1		2	2	2
P14868	P14868	Aspartate--tRNA ligase, cytoplasmic	DARS	2		2	4	3	2	11	9	12	2	2	6	5	7	5	5	5	5	5	4	5	8	10	7	8	4	5	4	4	4	4								1					1	1	2
P14923	P14923	Junction plakoglobin	JUP				3	5	2	4	3	4			1	2	1	1	2	1	1	1	2		1	3	3	2	5	5	5	4	2	2					1	1	1	1					1	1	1
P14927	P14927	Cytochrome b-c1 complex subunit 7	UQCRB							2	2	1									2	1	3	3	2	2	1	1					1	1
P15036	P15036	Protein C-ets-2	ETS2				1																								1		1	1
P15056	P15056	Serine/threonine-protein kinase B-raf	BRAF														1	1	1	1	1			1
P15104	P15104	Glutamine synthetase	GLUL				1	1	1																				1	1	1	1	1	1						1	1
P15121	P15121	Aldose reductase	AKR1B1	5	5	5	6	6	6	12	7	12	2	3	2	3	7	6	6	6	6	6	5	7	5	6	10	7	7	6	6	7	6	7					2	1	2	4					1	1	1
P15144	P15144	Aminopeptidase N	ANPEP	1	1	1	1	2	3	10	7	9	2	2	6	4	6	4	7	7	8	9	7	5	3	3	4	4	5	7	5	5	3	3								1					1
P15151	P15151	Poliovirus receptor	PVR				2	2	3													1	1	1	1		1	1	2		2	2	1	1							1	1						1
P15170	P15170	Eukaryotic peptide chain release factor GTP-binding subunit ERF3A	GSPT1	6	4	4	4	3	4	8	9	7	1	2	2	2	5	6	8	9	7	4	8	8	4	4	5	4	4	4	3	3	2	1				1	2	2	1	2					2	2	2
P15291	P15291	Beta-1,4-galactosyltransferase 1;Lactose synthase A protein;N-acetyllactosamine synthase;Beta-N-acetylglucosaminylglycopeptide beta-1,4-galactosyltransferase;Beta-N-acetylglucosaminyl-glycolipid beta-1,4-galactosyltransferase;Processed beta-1,4-galactosyltransferase 1	B4GALT1							1	2	1	3	3	2	2	2	2	3	2	3	2	3	2	1		1		1	1
P15311	P15311	Ezrin	EZR	8	12	8	3	3	1	17	16	16	2	5	9	8	10	10	11	9	13	11	13	12	9	10	10	6	5	3	2	3	3	4	5	3	3	4		1		1		1	1	2	1	1	1
P15336	P15336	Cyclic AMP-dependent transcription factor ATF-2	ATF2
P15374	P15374	Ubiquitin carboxyl-terminal hydrolase isozyme L3	UCHL3	2	2	2	2	2	1	4	4	5	1		2	1	3	1	3	2	3	4	2	2	1	1	1	1		1	1	1	1	1		1									1
P15407	P15407	Fos-related antigen 1	FOSL1
P15408	P15408	Fos-related antigen 2	FOSL2																												1
P15529	P15529	Membrane cofactor protein	CD46												1	1									1	1	2	2	2	1
P15531	P15531	Nucleoside diphosphate kinase A	NME1	8	8	7	3	3	3	9	9	8	3	3	3	2	6	6	6	7	8	9	9	7	7	7	5	6	4	4	3	3	2	2	5	4	6	6	3	3	3	3	1	2	4	5	2	2	2
P15559	P15559	NAD(P)H dehydrogenase [quinone] 1	NQO1	5	5	6	2	2	2	7	9	7	2	2	5	4	4	4	4	4	4	5	6	5	6	6	7	7	5	4	4	4	3	2	1	5	3	2	1	1	1	2					1	1	1
P15586	P15586	N-acetylglucosamine-6-sulfatase	GNS																		3		3	2		1	1	1	2	2	1	1	1
P15735	P15735	Phosphorylase b kinase gamma catalytic chain, liver/testis isoform	PHKG2																			1	1	1		1	1
P15822	P15822	Zinc finger protein 40	HIVEP1
P15880	P15880	40S ribosomal protein S2	RPS2	8	9	9	1	2	2	9	7	7	3	2	5	3	8	9	7	6	8	6	7	7	6	5	5	4	5	4	3	2	1	1	4	4	2	5		1		1	1	2	2	2	1	1	1
P15923	P15923	Transcription factor E2-alpha	TCF3
P15924	P15924	Desmoplakin	DSP	1	1	1	2	2	2			1	2	2	4	4	3	3	8	7	3	3	4	4	6	6	9	5	8	10	4	6	6	6					1	2	2	2						1	1
P15927	P15927	Replication protein A 32 kDa subunit	RPA2							1					1	1	1	1		2	2	1	2	2	1	1	2	1	2	2	1	1	1	1
P15954	P15954	Cytochrome c oxidase subunit 7C, mitochondrial	COX7C																		1		1	1
P16070	P16070	CD44 antigen	CD44	2	3	2	1	1		3	3	3			2	2	5	5	6	5	4	4	2	3	1	1	2	1			1		1	1	1	1	2	2			1	1			1	1	1	1
P16083	P16083	Ribosyldihydronicotinamide dehydrogenase [quinone]	NQO2		1	2	1	2	2	3	2	1	2	1	2	2	3	3	1	3	5	5	5	5	4	4	2	3	3	4	2	1	2	1
P16104;Q96QV6	P16104;Q96QV6	Histone H2AX;Histone H2A type 1-A	H2AFX;HIST1H2AA	3	3	4	1	1	1	3	3	3	3	3	3	3	2	1	2	2	2	2	2	2	2	2	2	2	2	2	2	2		1	3	2	2	3				2	2	3	2	2
P16144	P16144	Integrin beta-4	ITGB4
P16152	P16152	Carbonyl reductase [NADPH] 1	CBR1	7	6	6	1	1	2	9	7	9			1	3	5	6	6	6	7	8	8	7	7	8	7	4	3	2	2	2	1	1	2	2	3	3						1	2	3
P16157	P16157	Ankyrin-1	ANK1
P16220	P16220	Cyclic AMP-responsive element-binding protein 1	CREB1																1			1	1	1	1	1
P16278;Q6UWU2	P16278	Beta-galactosidase	GLB1		1	1				1	1	2		1	1	1	2	4	5	4	4	2	3	2	3	2	2	3	2	2		1	1	1
P16333	P16333	Cytoplasmic protein NCK1	NCK1												1																		1	1
P16383	P16383	GC-rich sequence DNA-binding factor 2	GCFC2																										1
P16401	P16401	Histone H1.5	HIST1H1B	4	3	4	1	1	1	5	5	5	2	2	3	3	3	3	3	3	4	3	2	2	1	1	2	1	1	2	2	2	2	2	2	2	2	3	1	1	1	1			2	2	1	1	1
P16403	P16403	Histone H1.2	HIST1H1C	4	4	4	1	1	1	4	4	4	1		3	3	3	3	3	3	3	3	2	2	1	2	1	1	1	1	1	1	1	1	3	3	3	4	1	1	1	1	1	1	2	4	1	1	1
P16435	P16435	NADPH--cytochrome P450 reductase	POR	4	7	6	3	2	3	9	11	13	4	1	2	4	4	6	6	6	6	11	11	10	4	5	5	4	5	4	5	4	4	4					1	1	2	2					1		1
P16591	P16591	Tyrosine-protein kinase Fer	FER																										1				1	1
P16615;O14983;Q93084	P16615	Sarcoplasmic/endoplasmic reticulum calcium ATPase 2	ATP2A2	7	5	6	3	4	4	13	13	14	4	4	6	6	10	9	12	12	14	16	9	9	8	7	6	5	3	4	7	7	3	4		1	1		1	1	3	1	1			1	1	1	1
P16671	P16671	Platelet glycoprotein 4	CD36													1					1			1	1	1		1			1	1	2	2
P16930	P16930	Fumarylacetoacetase	FAH				1	1	1	1		1			1	1	1	1	1	3	4	4	3	3	2	3	1				2	1	1	1
P16949	P16949	Stathmin	STMN1	1	2	1				2	4	3	1	1	2	3	2	2	3	4	3	3	3	3	3	3	1	1							1	2	1	2					1	1	1
P16989	P16989	Y-box-binding protein 3	YBX3	5	4	5		1		4	5	6	3	2	5	6	4	5	7	6	3	4	4	4	4	3	5	3	3	3	2	1	2	1	1	3	3	4		1	1	2		1		2			1
P17029	P17029	Zinc finger protein with KRAB and SCAN domains 1	ZKSCAN1
P17066;P48741	P17066;P48741	Heat shock 70 kDa protein 6;Putative heat shock 70 kDa protein 7	HSPA6;HSPA7	5	5	5	2	2	3	8	8	5	2	1	3	3	4	4	6	6	3	3	3	3	4	4	7	4	5	4	2	2	2	2	3	4	4	3	1	1	2	2	4	1	2	2	2	2	1
P17096	P17096	High mobility group protein HMG-I/HMG-Y	HMGA1	1	2	2	1		1	2	3	3	1	1	2	2	2	2	1	2	1	1	1	1	1	1									1	2	1	1			1	1				1		1	1
P17152	P17152	Transmembrane protein 11, mitochondrial	TMEM11	1																	1	1	1	1	1
P17174	P17174	Aspartate aminotransferase, cytoplasmic	GOT1	3	4	4	2	3	2	14	10	14	5	5	4	3	2	2	7	5	9	8	9	9	10	8	8	8	7	6	5	4	4	4	1		1		1								1	1
P17252;P05771;P05129	P17252	Protein kinase C alpha type	PRKCA				1	1					1		1	1			1	1	2	1	1	1	1	1
P17275	P17275	Transcription factor jun-B	JUNB	1																					1			1	1	1
P17301	P17301	Integrin alpha-2	ITGA2				1						1	1			1	1					1	1	1	1	1	2	2	2	2	2		1
P17302	P17302	Gap junction alpha-1 protein	GJA1
P17342	P17342	Atrial natriuretic peptide receptor 3	NPR3												2	2	2	1		1			1		1		1	1			1
P17480	P17480	Nucleolar transcription factor 1	UBTF							2	3	1	2	2	3	3	2	1	1	1	2	2	3	3	5	1	3	2	2	3				1
P17535	P17535	Transcription factor jun-D	JUND										1	1									1
P17544	P17544	Cyclic AMP-dependent transcription factor ATF-7	ATF7																										1		1	1		1
P17568	P17568	NADH dehydrogenase [ubiquinone] 1 beta subcomplex subunit 7	NDUFB7																														1	1
P17612	P17612	cAMP-dependent protein kinase catalytic subunit alpha	PRKACA	2	2	2	2	2	3	3	3	4		1	3	3	3	3	4	4	2	1	1	1	1	1	3	3	3	3	5	4	1	1	1			1		1
P17655	P17655	Calpain-2 catalytic subunit	CAPN2	1	3	1		1		13	10	11	4	3	7	6	6	8	6	5	10	7	8	8	6	8	6	5	5	4	1		2	2	2	2	2	3	1	2	1	2
P17676	P17676	CCAAT/enhancer-binding protein beta	CEBPB							1					1		1		1	2	2	1
P17706	P17706	Tyrosine-protein phosphatase non-receptor type 2	PTPN2											1					1		2		1		1	1					1	1	1	1
P17812	P17812	CTP synthase 1	CTPS1	8	8	8	6	6	7	8	11	11	4	5	4	4	4	3	6	7	8	8	5	7	3	4	7	4	9	7	6	6	5	5				1	2	2	2	2					2	2	2
P17813	P17813	Endoglin	ENG				1	1	1			1	1	1	1	1	1		1	1	1		1	1		1	2	2	1	2	1	1	1	1					1	1	1	1						1
P17844	P17844	Probable ATP-dependent RNA helicase DDX5	DDX5	18	19	15	4	4	4	21	23	24	6	4	6	6	12	13	20	21	19	19	16	16	13	12	13	10	6	5	6	6	2	2	4	6	3	6	3	3	1	3	2	2	2	5	3	4	2
P17858	P17858	ATP-dependent 6-phosphofructokinase, liver type	PFKL	1	2	1	3	3	2	6	5	5	2	2	5	2	3	2	4	5	6	5	5	3	2	2	2	2	1	3	2	2	3	3	1	1	1	1	1	2	1	2			1	1	2	2	2
P17931	P17931	Galectin-3	LGALS3	5	4	5	1	2	1	5	5	4			2	2	2	3	4	3	4	4	4	5	6	5	4	5	4	3	1	1	1	1	1		1	1	1	1	1	1		1		1	1	1	1
P17980	P17980	26S protease regulatory subunit 6A	PSMC3	4	6	4	3	1	2	14	11	11	4	5	5	6	5	5	7	6	8	6	5	5	5	5	5	5	5	5	5	6	3	3	2			2	1	2	2	2					2	1	1
P17987	P17987	T-complex protein 1 subunit alpha	TCP1	19	19	20	6	6	5	24	21	22	5	5	9	7	14	14	17	17	17	13	13	14	12	12	11	9	9	9	8	6	4	5	4	4	4	7	4	5	4	6				5	4	5	5
P18031	P18031	Tyrosine-protein phosphatase non-receptor type 1	PTPN1					1	1	1	1				1	1		1	1	1		1	1	1	1		1	2	1	1	2	3	2	2
P18065	P18065	Insulin-like growth factor-binding protein 2	IGFBP2																												1	1
P18074	P18074	TFIIH basal transcription factor complex helicase XPD subunit	ERCC2									1	1				2		1		2	1	2	2		1	1
P18077	P18077	60S ribosomal protein L35a	RPL35A	2	2	2	1	3	2	3	3	4							1	1	1	1			1	3	2	3	1	3	2	2	1	1						1	1	1					1	1	1
P18085	P18085	ADP-ribosylation factor 4	ARF4	8	8	8	1	2	1	7	6	8	3	2	6	6	8	9	8	9	7	7	6	6	4	3	4	5	2	2	3	3			2	2	2	3					1	2	1	1
P18124	P18124	60S ribosomal protein L7	RPL7	9	10	8	2	2	2	9	12	12	1	2	2	2	2	3	4	5	8	4	8	7	6	6	7	7	5	6	4	3	1	1	4	5	4	5	1	1	1	1	1	2	2	3	2	2	2
P18206	P18206	Vinculin	VCL	17	14	15	9	9	9	22	26	23	6	6	9	9	16	14	20	18	14	21	13	16	21	20	18	18	17	14	12	10	9	8	7	8	9	9	3	4	4	3		1	3	5	2	3	2
P18440	P18440	Arylamine N-acetyltransferase 1	NAT1																				1			1	2	1		1	1	1
P18564	P18564	Integrin beta-6	ITGB6								1										1	1	2		1
P18583	P18583	Protein SON	SON				1	3	2	1	1		1	1	3	1	2	3	4	4	4	3	1	2	1	1	1		1	1	2	4	3	2					1	1	1	1					1
P18615	P18615	Negative elongation factor E	NELFE										1	2	3	2	2	1	1		1	1	1											1
P18669;P15259;Q8N0Y7	P18669	Phosphoglycerate mutase 1	PGAM1	9	9	8	5	5	4	12	11	10	4	4	6	6	5	6	6	7	6	4	7	7	6	5	6	5	7	6	6	7	6	6	1	3	3	4	3	2	2	2	1		2	3	2	3	1
P18754	P18754	Regulator of chromosome condensation	RCC1	5	6	6	3	3	3	10	9	9	2	2	5	5	6	7	7	8	7	6	6	6	9	8	7	7	5	6	3	3	3	3	1	1	2	1	1	1		1					1	1	1
P18827	P18827	Syndecan-1	SDC1												1	1
P18846	P18846	Cyclic AMP-dependent transcription factor ATF-1	ATF1								1		1	1			1	1	1			1	1	1	1	1
P18858	P18858	DNA ligase 1	LIG1				4	4	3	1	1	1					1		3	3	3	3	2	3	1	3	1	1	2	1	4	3	5	4					2	1	1	1					1		1
P18859	P18859	ATP synthase-coupling factor 6, mitochondrial	ATP5J				1	1	1	1	1	1			1	2	1	1	1						1		1	2	2	2	1	1							1	1
P18887	P18887	DNA repair protein XRCC1	XRCC1	1					1			1					1	1			1					1		1	1	1	1	1	2
P19022	P19022	Cadherin-2	CDH2				1	1	1												1	1							1	1	1	1	2	1					1	1	1	1
P19174	P19174	1-phosphatidylinositol 4,5-bisphosphate phosphodiesterase gamma-1	PLCG1	1	1	2	1	2	1						3	2			1	1	1	1	1	2	1	1	2	2	1	3	1	5	2	1						2	1
P19256	P19256	Lymphocyte function-associated antigen 3	CD58																						1	1	1	1
P19338	P19338	Nucleolin	NCL	11	16	13	5	6	6	16	14	16	1	2	4	4	4	5	8	8	8	7	10	10	8	13	11	9	7	6	6	4	3	1	2	3	3	3	2	1	2	2		2	2	2	2	3	2
P19367;Q2TB90	P19367	Hexokinase-1	HK1	2	1		1	2	2	3	5	3	2	2	4	3	5	7	6	8	9	8	4	10	6	8	6	9	6	8	6	8	2	2						2	2						1		1
P19387	P19387	DNA-directed RNA polymerase II subunit RPB3	POLR2C										1					1	1		1		3	2	2	1	2	2	1	1
P19388	P19388	DNA-directed RNA polymerases I, II, and III subunit RPABC1	POLR2E							1	2	2					1	1							1		1																		1
P19404	P19404	NADH dehydrogenase [ubiquinone] flavoprotein 2, mitochondrial	NDUFV2		1	1				2	2	2			1	2	3	1	3	1	1	3	1	1		1											1
P19447	P19447	TFIIH basal transcription factor complex helicase XPB subunit	ERCC3							1									1			1		2							1		1	1
P19474	P19474	E3 ubiquitin-protein ligase TRIM21	TRIM21																								1		1	1
P19484	P19484	Transcription factor EB	TFEB
P19525	P19525	Interferon-induced, double-stranded RNA-activated protein kinase	EIF2AK2				1	1	1	1		1	1	1	1	1	2	3	5	6	4	5	3	3	3	2	2	3	1	1	1	1		1
P19532	P19532	Transcription factor E3	TFE3
P19623	P19623	Spermidine synthase	SRM	6	7	6	1	1	1	8	8	7	1	2	3	2	5	6	5	7	4	6	6	6	4	4	5	4	4	4	2	2	1	1	3	2	3	2	1	1	1			1	3	2	1	1
P19784	P19784	Casein kinase II subunit alpha	CSNK2A2				2	1	2			1	1	1	2	1	1	1	3	3	3	3	1	2	2	4	2	2	2	2	4	4	2	3
P19793;P48443	P19793	Retinoic acid receptor RXR-alpha	RXRA				2				1	1							1	1	1	2	3	2	1	1	2	2	2	2	2	1	2	1
P19838	P19838	Nuclear factor NF-kappa-B p105 subunit;Nuclear factor NF-kappa-B p50 subunit	NFKB1												1	1					1	1	1		3	2	2	2	2	1	1	2	1	1
P19971;A0A1W2PP80	P19971	Thymidine phosphorylase	TYMP				1	1	1	1	1	1			2	3	2	2	2	2	1	3	3	3	3	3	1	1	1	1	1	1	1	1	1					1
P20020	P20020	Plasma membrane calcium-transporting ATPase 1	ATP2B1				1					1	3	2	4	4	5	5	2	2	3	2				1	1		3	3	2	2	2	2					1		1	1					1		1
P20042	P20042	Eukaryotic translation initiation factor 2 subunit 2	EIF2S2		1	1	2	3	2	5	6	5	1	1	2	2	3	3	1	1	1	1	2	1	1	1	3	3	4	4	3	3	2	2						1	1	1					3	2	3
P20073	P20073	Annexin A7	ANXA7	1		1	3	4	3	6	5	4					2	2	3	2	2	3	2	2	3	4	4	3	2	3	3	5	5	4	1	1		1	1		2	1					1	1	1
P20248	P20248	Cyclin-A2	CCNA2						1				1	1	1	1															1		1	1					1
P20290	P20290	Transcription factor BTF3	BTF3	3	4	3				4	3	4	2	2	2	2	2	3	3	3	2	3	4	4	2	3									2	2	2	2						1	1	2
P20338;P61018	P20338	Ras-related protein Rab-4A	RAB4A										1		2	1					1	1		1							1	1	2	1
P20339	P20339	Ras-related protein Rab-5A	RAB5A	3	2	3				3	2	3			1	1	1	1	3	3	4	5	4	3	3	4	3	2	1	1								1								1
P20340;Q9NRW1;Q14964	P20340	Ras-related protein Rab-6A	RAB6A	3	3	2	1	2	1	4	4	5				1	3	5	5	5	5	5	3	4	1			1	1	1	1	1	1	1	1	1	2	2							1	1			1
P20585	P20585	DNA mismatch repair protein Msh3	MSH3				1	1	1																	1	1		2	3	2	2	1	1
P20618	P20618	Proteasome subunit beta type-1	PSMB1	5	4	7	2	3	3	6	9	6	2	2	5	3	4	4	4	4	2	2	3	3	4	5	4	6	3	5	4	4	1	2	3	3	2	2	1	1	1	2		1	1		2	2	2
P20645	P20645	Cation-dependent mannose-6-phosphate receptor	M6PR				1	1	1						1	1			1	1	2	2	1	1							1	1	1	1					1	1	1	1					1	1	1
P20674	P20674	Cytochrome c oxidase subunit 5A, mitochondrial	COX5A	2	2	2	1	2	2	5	5	5	2	1	1	1	1	1			3	3	4	4	3	4	2	3	3	3	2	2	2	2				2			1	1							1
P20700	P20700	Lamin-B1	LMNB1	9	7	10	5	5	6	15	19	21	3	2	7	8	11	10	10	11	12	12	12	13	10	9	7	7	7	6	5	5	5	4	1	2	2	5	2	1	4	2				1		1	1
P20749	P20749	B-cell lymphoma 3 protein	BCL3
P20810	P20810	Calpastatin	CAST	3	1	2		2	1	5	8	5	3	3	4	4	4	5	5	6	5	5	4	5	2	1	2	2	2	1	2	2	1	1	1	1			1	1	1	1						1	1
P20839	P20839	Inosine-5-monophosphate dehydrogenase 1	IMPDH1	3	1	2				5	4	3	2	2	2	2	4	4	5	5	6	5	4	3	4	4	5	2							1	1	1	1
P20908	P20908	Collagen alpha-1(V) chain	COL5A1		1		3		2	1	2	2	2	2	2	2				1		2	4	3	3	4	3	2	2	2	3	3	3	3					1	1	1	1					1		1
P20936	P20936	Ras GTPase-activating protein 1	RASA1									1			1	1									1		1
P20962	P20962	Parathymosin	PTMS		1					1	1	1							1		1	1	1	1
P21127;Q13882	P21127	Cyclin-dependent kinase 11B	CDK11B		1	1	1	1	1	2	1	1		1	4	2	2	2	3	3	3	5	5	5	3	3	2	3	2	2	2		1	1					1	1		1						1	1
P21266;P28161	P21266	Glutathione S-transferase Mu 3	GSTM3	7	5	6	1	2	2	6	7	6	2	1	2	3	4	2	5	6	5	7	5	5	6	5	7	5	6	6	1	4			2	1	2	1	1			1				1	1		1
P21281;P15313	P21281	V-type proton ATPase subunit B, brain isoform	ATP6V1B2				1	1	1	3	4	5	1	2	5	6	3	5	4	5	2	3	2	2	2	1	3	1	3	2	3	3	3	3	1		1	1				1							1
P21283	P21283	V-type proton ATPase subunit C 1	ATP6V1C1				2	2	2	1	1		2	2		2	2	1	2	1		4				1	1	1	1	1	3	3	1
P21291	P21291	Cysteine and glycine-rich protein 1	CSRP1	2	2	3				4	5	5	2	2	3	3	2		2	3	3	3	1	2	1	3	3	3	2	2		1	1	1	1	1	1	1						1	3	2
P21333	P21333	Filamin-A	FLNA	70	72	66	29	28	32	89	93	87	27	27	46	46	55	54	60	62	60	59	49	55	50	56	51	43	42	35	31	33	25	27	33	34	33	40	6	13	11	13	10	7	18	21	17	14	16
P21359	P21359	Neurofibromin;Neurofibromin truncated	NF1																									1	2		1	2	3	2
P21399	P21399	Cytoplasmic aconitate hydratase	ACO1	1	2	1	2	2	2	7	7	5	5	5	6	7	6	5	5	5	6	6	8	12	11	13	7	8	5	6	4	4	3	3	1	1	1	1
P21589	P21589	5-nucleotidase	NT5E																														1	1					1	1	1	1							1
P21731	P21731	Thromboxane A2 receptor	TBXA2R
P21796	P21796	Voltage-dependent anion-selective channel protein 1	VDAC1	12	12	13	2	2	2	11	15	14	5	5	7	7	9	9	11	9	11	12	12	12	9	8	6	6	4	3	2	2	2	2	5	7	8	9	1	1	1	1		3	2	5	1	1
P21912	P21912	Succinate dehydrogenase [ubiquinone] iron-sulfur subunit, mitochondrial	SDHB	1	1		1	1		3	2	2			1	1	2	2			1	2	1	2	2	2	1	1	2	2	1	1	1	1					1			1					1		1
P21926	P21926	CD9 antigen	CD9				1		1	1															1	1	1		2	1	1	1
P21953	P21953	2-oxoisovalerate dehydrogenase subunit beta, mitochondrial	BCKDHB																				1		1	1			1	2	2	2	1	1								1
P21964	P21964	Catechol O-methyltransferase	COMT		1		1	1	1	1	3	2	2	2	2	2	2	2	1	1	1	1	1	1	2	1	2	2	1	2	2	2	2	2						1
P21980	P21980	Protein-glutamine gamma-glutamyltransferase 2	TGM2				1	1		3	2	2	2	2	3	5	2	2	3	2	2	3	8	6	4	5	3	4	2	2	1	1
P22033	P22033	Methylmalonyl-CoA mutase, mitochondrial	MUT	1							1		1	2	6	4	5	2	2	2		1	1				1	1	1	1	1		1	1							1
P22059;Q969R2	P22059	Oxysterol-binding protein 1	OSBP	1		1	2	2	2	1	3	2	2	2	4	4	2	2	2	3	3	3	3	3		3	1	1	2	3	5	7	2	2					1	1	1	1
P22061	P22061	Protein-L-isoaspartate(D-aspartate) O-methyltransferase	PCMT1	1	1	1	1	1	1	5	3	5	1	1	1	2	4	4	3	5	3	5	2	2	1	1	3	3	3	2	2	2	1	1					1	1	1	1					1	1	1
P22087	P22087	rRNA 2-O-methyltransferase fibrillarin	FBL	4	4	6	2	1	1	5	7	7	5	4	6	6	7	8	5	7	4	4	4	4	3	4	3	2	2	2		1	1	2		2	1	3		1	1	1						1	1
P22102	P22102	Trifunctional purine biosynthetic protein adenosine-3;Phosphoribosylamine--glycine ligase;Phosphoribosylformylglycinamidine cyclo-ligase;Phosphoribosylglycinamide formyltransferase	GART	7	5	9	5	2	4	14	16	16	7	5	9	8	14	15	18	18	18	18	11	13	12	13	9	9	8	6	5	4	2	3				1	1	2	2						1	1
P22234	P22234	Multifunctional protein ADE2;Phosphoribosylaminoimidazole-succinocarboxamide synthase;Phosphoribosylaminoimidazole carboxylase	PAICS	11	8	11	2	2	3	12	13	14	1	1	7	7	9	7	8	9	10	11	8	7	8	7	6	6	6	5	1	1	2	1	2	2	2	2	1	1	1	1		1	1	3	1	1	2
P22307	P22307	Non-specific lipid-transfer protein	SCP2	5	5	5	4	3	4	6	6	5	1	1	1	1	3	3	4	2	3	2		1	3	2	3	2	3	3	4	3	3	4	1		2	1	1	1	1	1				2	1		1
P22314	P22314	Ubiquitin-like modifier-activating enzyme 1	UBA1	19	20	20	6	6	5	29	33	32	10	8	17	15	19	19	20	21	19	23	23	23	19	18	11	10	6	6	8	7	4	6	4	7	7	7	4	3	4	4	2	2	3	4	2	4	4
P22392;O60361	P22392;O60361	Nucleoside diphosphate kinase B;Putative nucleoside diphosphate kinase	NME2;NME2P1	8	7	6	1	1	1	10	9	9	4	4	5	5	9	8	6	7	8	9	7	5	5	5	4	5	3	3	2	2	2	2	4	3	6	5	2	2	2	1	1	3	3	3	2	2	2
P22466	P22466	Galanin peptides;Galanin;Galanin message-associated peptide	GAL
P22570	P22570	NADPH:adrenodoxin oxidoreductase, mitochondrial	FDXR								1					1		1	1								2	2	3	3	2	2
P22612	P22612	cAMP-dependent protein kinase catalytic subunit gamma	PRKACG											1	2	2	1	1	1	1	2		1	1	1	1	1	1
P22626	P22626	Heterogeneous nuclear ribonucleoproteins A2/B1	HNRNPA2B1	13	14	12	6	7	7	16	14	15	6	6	8	7	14	13	11	9	12	12	9	10	8	8	11	10	10	8	7	8	5	5	3	4	3	4	4	4	4	4	2	2	2	3	6	5	5
P22670;P48380	P22670	MHC class II regulatory factor RFX1	RFX1														1						1							1	1	1	1	1
P22674	P22674	Cyclin-O	CCNO
P22681	P22681	E3 ubiquitin-protein ligase CBL	CBL						1																		1	1	1	1	1	1
P22694	P22694	cAMP-dependent protein kinase catalytic subunit beta	PRKACB	1	1	2	2	3	2	3	3	4		1	3	3	3	3	4	4	2	1	2	2	2	2	2	2	2	2	5	4		1	1	1	1	1
P22695	P22695	Cytochrome b-c1 complex subunit 2, mitochondrial	UQCRC2	5	5	5	2	2	1	9	9	9	5	4	8	4	6	4	4	5	5	4	5	4	2	2	2	2	3	4	4	3	3	3	3	4	4	5	1	2	3	2	1	2	3	2	3	3	3
P22736	P22736	Nuclear receptor subfamily 4 group A member 1	NR4A1
P22830	P22830	Ferrochelatase, mitochondrial	FECH				1	1	2																		1	1	1	2	1	1		1
P23193	P23193	Transcription elongation factor A protein 1	TCEA1							1	1	3			2	2	3	3	3	3	1	1	3	2	1	3	3	3	2	1	1		1			1			1	1	1	1					1	1	1
P23246	P23246	Splicing factor, proline- and glutamine-rich	SFPQ	12	14	11	7	7	7	19	16	20	3	3	2	2	5	5	10	10	10	13	9	12	10	12	9	7	9	7	6	6	5	5	3	3	3	2	1	1	3	2	1	1	1	1	3	3	3
P23258;Q9NRH3	P23258;Q9NRH3	Tubulin gamma-1 chain;Tubulin gamma-2 chain	TUBG1;TUBG2				2	2	2	2	3	1	2	1			2	1	1	1		1		2	2	2	3	4	2	2	3	2	2	2					1	1	1	1
P23284	P23284	Peptidyl-prolyl cis-trans isomerase B	PPIB	5	7	7	2	4	2	8	7	8			1	2	3	3	3	3	6	7	7	7	6	9	7	6	5	4	3	2			5	5	4	4					2	2	4	3
P23368	P23368	NAD-dependent malic enzyme, mitochondrial	ME2							1					3	2					1	1	1	2	1	3	3	4	1	1	1	2
P23381	P23381	Tryptophan--tRNA ligase, cytoplasmic;T1-TrpRS;T2-TrpRS	WARS	2	4	4	2	3	3	9	9	10	5	4	8	9	8	8	9	9	5	7	4	4	3	2	4	3	3	2	3	3	2	2			1	1	1	2	2	2		1			1	1	2
P23396	P23396	40S ribosomal protein S3	RPS3	9	8	8	5	7	6	13	13	11	2	2	6	5	8	8	9	9	7	10	8	8	7	8	8	6	8	6	6	6	5	4	6	3	3	4	3	2	4	5	2	1	1	2	5	6	5
P23443	P23443	Ribosomal protein S6 kinase beta-1	RPS6KB1					1	1				1	1						1	1											1
P23497	P23497	Nuclear autoantigen Sp-100	SP100															1	1	1						1	1	1	1	1
P23508	P23508	Colorectal mutant cancer protein	MCC																												1	1
P23511	P23511	Nuclear transcription factor Y subunit alpha	NFYA
P23526	P23526	Adenosylhomocysteinase	AHCY	11	13	10	4	4	3	17	19	17	1		7	6	8	7	7	7	11	13	14	12	12	12	10	10	7	6	5	4	5	5	3	3	1	3	1	1	1	2			2	2	1	1	2
Q16778;P33778;P23527;P06899;Q8N257;Q96A08	Q16778;P33778;P23527;P06899;Q8N257;Q96A08	Histone H2B type 2-E;Histone H2B type 1-B;Histone H2B type 1-O;Histone H2B type 1-J;Histone H2B type 3-B;Histone H2B type 1-A	HIST2H2BE;HIST1H2BB;HIST1H2BO;HIST1H2BJ;HIST3H2BB;HIST1H2BA	5	5	5	2	3	2	5	5	5	2	2	2	3	3	3	2	4	5	5	5	5	4	4	4	4	4	4	3	3	2	2	4	4	4	3	3	3	3	3	3	3	3	3	3	2	3
P23528	P23528	Cofilin-1	CFL1	11	10	11	1		1	11	11	10	2	2	6	5	10	10	8	8	8	9	8	9	5	5	5	4	2	2	1	1			4	5	4	3					1		1	2
P23588	P23588	Eukaryotic translation initiation factor 4B	EIF4B	6	9	6	4	5	5	9	9	9	2	2	3	3		1	2	2	6	5	7	7	7	6	5	4	2	2	4	3	3	2				1		1	1	1					1
P23610	P23610	Factor VIII intron 22 protein	F8A1																												1	1	1	1
P23634;Q16720	P23634;Q16720	Plasma membrane calcium-transporting ATPase 4;Plasma membrane calcium-transporting ATPase 3	ATP2B4;ATP2B3				1						2	1	3	3	3	3	1		1						1		1					1
P23677	P23677	Inositol-trisphosphate 3-kinase A	ITPKA
P23769	P23769	Endothelial transcription factor GATA-2	GATA2
P23786	P23786	Carnitine O-palmitoyltransferase 2, mitochondrial	CPT2				1			1	1		2	2		1	2	2	2	2	3	2	1	2	2			1	1	2	2	3
P23919	P23919	Thymidylate kinase	DTYMK	1						1	1	1					2	2	5	4	6	5	2	3	2			1		1		1	1	1
P23921	P23921	Ribonucleoside-diphosphate reductase large subunit	RRM1	11	7	11	3	2	2	13	13	15	6	6	9	10	9	14	11	11	10	10	9	11	8	12	7	7	4	8	6	6	2	3	3	4	4	2	1	1	1	2					1	1	1
P24311	P24311	Cytochrome c oxidase subunit 7B, mitochondrial	COX7B
P24390	P24390	ER lumen protein-retaining receptor 1	KDELR1	1	2	1	1			4	4	4	3	3	2	3	2	2	1								1		1
P24468	P24468	COUP transcription factor 2	NR2F2																2	2	1	1					1	1	1	1	1	1
P24534	P24534	Elongation factor 1-beta	EEF1B2	6	5	6	3	2	2	6	5	6	1	1	5	4	5	5	4	5	4	4	4	3	5	5	3	5	4	3	4	3	3	4	2	2	1	2	2	2	2	2		1	2	2	2	2	2
P24539	P24539	ATP synthase F(0) complex subunit B1, mitochondrial	ATP5F1	3	5	2	1	1	1	6	7	6	1	1	2	2	3	2	4	4	2	3	3	3	3	3	2	4	2	1	2	3	1	2			2	1								1	1
P24666	P24666	Low molecular weight phosphotyrosine protein phosphatase	ACP1							3	2	4			1	1	2	1	1	2	2	2		1			1	1		2	1		2	1								1
P24752	P24752	Acetyl-CoA acetyltransferase, mitochondrial	ACAT1	4	2	2	2	3	3	8	8	8	4	4	7	6	4	3	4	3	3	4	3	3	6	5	4	5	3	5	3	6	4	4	2	2	2	2	1	2	2	1	1				2	2	2
P24864	P24864	G1/S-specific cyclin-E1	CCNE1
P24928	P24928	DNA-directed RNA polymerase II subunit RPB1	POLR2A		1		2	3	3	1	1	2	3	3	2	3	1	1	1	2	2	5	4	5	3	3	3	3	3	5	3	2	4	3				1			1						1
P24941;Q00526	P24941	Cyclin-dependent kinase 2	CDK2	2	2	1	2			8	7	7	1	1	1	1	2	2	5	4	7	5	5	3	3	4	6	4	5	7	3	3		1	1	1	1	1	1	1	1	1				1	1	1
P25054	P25054	Adenomatous polyposis coli protein	APC											1																				1
P25098;P35626	P25098	Beta-adrenergic receptor kinase 1	ADRBK1							1		1					1	1		1										1
P25205	P25205	DNA replication licensing factor MCM3	MCM3	6	7	5	1	2	2	18	14	13	5	4	9	7	11	10	11	11	10	8	8	8	10	10	8	5	4	5	5	6	4	4						1	1	2					1	1	1
P25325	P25325	3-mercaptopyruvate sulfurtransferase	MPST			1		1		1	1	2	1		1				2	1	1	1	1		1		1	1	1		2	1			1
P25398	P25398	40S ribosomal protein S12	RPS12	6	3	4	2	1	1	6	6	4	4	4	3	4	5	5	3	4	3	3	4	4	5	5	4	4	4	4	1	1		1		1		1			1					1
P25440	P25440	Bromodomain-containing protein 2	BRD2				1	1	2				1	1	1				1						1		1	3		2	1	2
P25445	P25445	Tumor necrosis factor receptor superfamily member 6	FAS
P25490;Q96MM3;O15391	P25490	Transcriptional repressor protein YY1	YY1														1	1	1	1				1	1	1	1	1
P25685	P25685	DnaJ homolog subfamily B member 1	DNAJB1		1	1	1	1	1	6	5	6		1	2	2	3	4	3	3	2	2	4	3	3	2	5	3	4	4	2	1
P25705	P25705	ATP synthase subunit alpha, mitochondrial	ATP5A1	16	18	16	4	3	3	24	22	22	6	7	11	9	14	13	19	18	18	19	17	16	15	17	13	11	9	12	7	4	3	4	5	7	8	8		1	1	2		2	2	3
P25786;B4DEV8	P25786;B4DEV8	Proteasome subunit alpha type-1;Proteasome subunit alpha type	PSMA1	5	5	7	2	2	3	9	10	10		1	2	3	5	5	5	6	6	3	5	6	6	5	7	6	5	7	2	5	3	3	1	3	3	2		1		1					1	2	1
P25787	P25787	Proteasome subunit alpha type-2	PSMA2	4	3	3				4	4	4	3	3	2	3	2	2	3	3	2	2	2	2	2	3	2	2		1					1	1	1	2					1	1
P25788	P25788	Proteasome subunit alpha type-3	PSMA3	5	4	5	3	2	2	5	7	6	1		2	2	2	2	2	3	5	4	5	5	5	6	6	5	3	2	1	2	2	1	2	4	4	4					1			3		1
P25789	P25789	Proteasome subunit alpha type-4	PSMA4	5	3	3	4	3	1	7	5	5	3	3	3	3	4	4	4	4	5	3	3	3	2	2	2	2	2	1	3	3	3	1	2	2	1		1	2	1	1		1		1	2	1	1
P25815	P25815	Protein S100-P	S100P							1	1	1									1	1	1	1		1
P25963	P25963	NF-kappa-B inhibitor alpha	NFKBIA																										1	1	1	1	1	1					1	1	1
P26006	P26006	Integrin alpha-3;Integrin alpha-3 heavy chain;Integrin alpha-3 light chain	ITGA3				1	1	1	2	2	2	1	1	2	2	3	3	3	3	3	2		1					1		1	1	1	1
P26038	P26038	Moesin	MSN	13	15	9	3	3	1	20	17	22	2	4	6	6	9	11	11	13	16	15	15	15	11	14	12	8	4	3	3	4	4	4	4	3	2	4				1		1	2	2	1	1	1
P26196	P26196	Probable ATP-dependent RNA helicase DDX6	DDX6	1	1	1	4	5	4	8	6	7	1		5	4	5	5	6	7	4	4	6	6	4	4	5	3	3	5	4	4	3	3	1	1	1	1	4	2	2	2					3	2	1
P26232	P26232	Catenin alpha-2	CTNNA2		1	1				1				2	3	4	3	2	2	2	1	2	2	1	2	2	2	2	2	2	1	1	1	1
P26358	P26358	DNA (cytosine-5)-methyltransferase 1	DNMT1		1		1	2	3	2	4	5	1	1	4	5	5	5	6	7	4	5	7	6	5	6	6	5	6	7	5	4	5	6				2	1
P26368	P26368	Splicing factor U2AF 65 kDa subunit	U2AF2	3	5	5	2	2	2	7	8	8	3	2	6	7	6	5	2	5	5	4	2	4	3	2	2	2	3	3	2	2	2	2	2	2	1	3	2	1	2	1						2	1
P26373	P26373	60S ribosomal protein L13	RPL13	5	7	4	1	1	1	6	7	6			2	2	3	4	6	5	6	5	6	6	5	5	4	4	1	3	1	1	1	1	2	4	4	4		1	1	1	1	2	3	4		1	1
P26440	P26440	Isovaleryl-CoA dehydrogenase, mitochondrial	IVD	1	1	1			1	1	1	1	2	2	3	3	3	3	1	1	1	1	1	1		2	1		1	1	1	1	1	1
P26447	P26447	Protein S100-A4	S100A4	2	2	2				2	2	2	2	1	2	1	1	2	1	1	2	2	2	2	1	1	1	1	1	1					1	2	1	2					1	1	1	2
P26572	P26572	Alpha-1,3-mannosyl-glycoprotein 2-beta-N-acetylglucosaminyltransferase	MGAT1																									1	1	1	1		1	1						1
P26583	P26583	High mobility group protein B2	HMGB2	4	4	3	1	1	1	4	4	3			1	2	2	2	2	2	3	4	2	3	3	3	2	2	2	2	1	1	1	1		1	1	1	1		1	1				1	1	1	1
P26599	P26599	Polypyrimidine tract-binding protein 1	PTBP1	11	12	10	2	1		15	15	13	7	6	11	9	8	10	12	13	13	12	11	11	8	9	5	5	1	3	1	1	2	2	5	7	5	4	1			1	3	2	2	2	1	2	1
P26639	P26639	Threonine--tRNA ligase, cytoplasmic	TARS	15	21	15	6	8	5	21	23	27	2	7	12	10	12	13	9	13	16	11	11	14	14	17	15	11	11	7	7	6	7	6	4	6	4	4	1	2	2	3	1	3	1	2	2	1	1
P26640	P26640	Valine--tRNA ligase	VARS	8	7	10	7	5	7	21	17	18	6	6	10	10	15	17	15	15	8	11	9	10	8	12	12	10	9	8	7	8	6	7	3	2	2	2	4	4	3	3				1	4	4	4
P26641	P26641	Elongation factor 1-gamma	EEF1G	14	14	14	4	5	3	14	14	15	5	4	5	8	11	9	11	10	10	8	8	9	8	7	8	6	5	5	6	5	4	3	5	8	7	7	3	2	2	1	2	2	4	7	3	2	3
P26885	P26885	Peptidyl-prolyl cis-trans isomerase FKBP2	FKBP2	1	1	1	1	1	1	3	3	3			1	1	1	1	3	3	2	2	1	1			1	1	1		1	1	1	1		1			1	1	1	1
P27105	P27105	Erythrocyte band 7 integral membrane protein	STOM							1	2		2	1	2	2	3	4	2	1	1	2	3	2	4	3	4	3	2	2	2	2
P27144	P27144	Adenylate kinase 4, mitochondrial	AK4			1	1	1	1	1	3	2	1	1	1		3	3	3	4	5	2	3	3		1	1	2			1	1	1	1
P27216	P27216	Annexin A13	ANXA13																		1	1	1	1	1
P27348	P27348	14-3-3 protein theta	YWHAQ	6	5	4	1	2	1	9	6	7	1		1	1	4	4	5	4	6	3	5	5	6	6	5	5	5	5	2	2	2	2					1	1	1	2		1			1	1	1
P27361;P31152	P27361	Mitogen-activated protein kinase 3	MAPK3				1	1	1	1	1	1					2	2	1				1	1	2	1	1	1	2	1	2	2
P27448	P27448	MAP/microtubule affinity-regulating kinase 3	MARK3						2												1	1	1	2	1	1			1	1	2		3	3
P27449	P27449	V-type proton ATPase 16 kDa proteolipid subunit	ATP6V0C				1	1	1	1	1	1	1	1													1	1	1	1	1	1	1	1	1
P27540	P27540	Aryl hydrocarbon receptor nuclear translocator	ARNT																														1	2
P27635;Q96L21	P27635	60S ribosomal protein L10	RPL10	2	3	2	1	3	2	7	6	6			1	1	2	3	4	3	4	4	3	4	2	3	5	2	4		2	2	2	2	1		1	1							1			2	1
P27694	P27694	Replication protein A 70 kDa DNA-binding subunit;Replication protein A 70 kDa DNA-binding subunit, N-terminally processed	RPA1	1	1	1	1	1	1	10	10	10	2	2	4	3	6	6	5	6	5	7	5	6	5	7	5	6	5	6	2	2	2	2		2	1	1	1	1	1						1	1	1
P27695	P27695	DNA-(apurinic or apyrimidinic site) lyase;DNA-(apurinic or apyrimidinic site) lyase, mitochondrial	APEX1	7	8	5	1	1	1	8	11	12	3	5	8	7	8	9	6	6	8	6	8	8	7	6	4	4	2	2	1	2	1	1	2	1		1								1
P27707	P27707	Deoxycytidine kinase	DCK						1	2		1									1	1	2	1	3	2	2	2	1	1	1	1
P27708	P27708	CAD protein;Glutamine-dependent carbamoyl-phosphate synthase;Aspartate carbamoyltransferase;Dihydroorotase	CAD	10	9	8	12	10	9	29	30	26	11	12	16	19	18	16	15	19	17	21	21	18	20	19	16	14	14	15	14	13	11	10				1	2	3	3	5					1		2
P27797	P27797	Calreticulin	CALR	7	6	7	5	4	4	8	10	11	1	1	2	2	5	5	6	4	5	5	6	5	5	7	5	4	5	4	6	6	4	4	3	4	3	4	2	3	1	3	1	1	1	2	1	3	4
P27816	P27816	Microtubule-associated protein 4	MAP4	5	5	6	2	2	1	17	16	18	2	2	5	6	10	9	11	8	7	5	5	4	3	4	3	3	3	3	3	3	5	6	2	5	3	3		2	2	2			2	2	2	2	2
P27824	P27824	Calnexin	CANX	15	13	14	6	6	5	15	17	16	5	5	5	4	7	6	9	10	10	12	11	10	10	11	9	10	8	8	5	5	4	4	3	3	2	3	1	1	1	2		1	1	1	1	1	1
P28062	P28062	Proteasome subunit beta type-8	PSMB8										1	1	1						1	1	1		1	1				1
P28066	P28066	Proteasome subunit alpha type-5	PSMA5	6	6	6	1	1	1	7	9	8	3	3	3	3	6	5	6	7	6	6	6	6	4	4	3	5	5	5	2	2	1	1	2	3	2	2	1	1	1	1				1	1		1
P28070	P28070	Proteasome subunit beta type-4	PSMB4	1	1	1	1	1	1	5	6	6	2	2	3	3	3	3	2	3	4	4	4	4	2	3	3	3	3	2	2	2	1			1	1	1	1	1	1	1					1	1	1
P28072	P28072	Proteasome subunit beta type-6	PSMB6	2	2	2	1	1	1	4	4	4		1			1	1	2	2	2	2	2	1	3	3	3	3	1	2	1	1			1	1	1	2
P28074	P28074	Proteasome subunit beta type-5	PSMB5	4	5	4	1	2	2	6	6	6	2	3	3	3	7	6	5	5	4	5	3	3	2	3	4	4	3	3	2	2	1	1	1	2	1	2							1
P28288	P28288	ATP-binding cassette sub-family D member 3	ABCD3	1	1	1	4	3	3	6	6	4	2	2	6	6	5	6	4	4	6	5	4	4	3	2	3	2	4	3	4	4	2	2					2	1	1	2						1
P28290	P28290	Sperm-specific antigen 2	SSFA2					1																	2								1	1
P28300	P28300	Protein-lysine 6-oxidase	LOX				1	1																							1		1	1
P28331	P28331	NADH-ubiquinone oxidoreductase 75 kDa subunit, mitochondrial	NDUFS1	2	3	2	4	3	2	11	9	10	8	10	7	8	6	8	5	5	7	9	5	6	8	7	7	8	6	6	7	8	4	3	1				1	1	1	1					1	1	1
P28340;M0R3H8	P28340	DNA polymerase delta catalytic subunit	POLD1	1			7	4	5	2	3	1	1	2	3	1	3	2	5	5	2	7	5	5	7	7	10	8	8	10	10	11	10	7					1	2	1	1					1	1	2
P28347	P28347	Transcriptional enhancer factor TEF-1	TEAD1														1	1		1							1	1	1	2
P28360	P28360	Homeobox protein MSX-1	MSX1
P28370	P28370	Probable global transcription activator SNF2L1	SMARCA1	2	2	2	1	1		7	5	5	1	2	2	3	2	1	2	6	5	6	7	7	4	6	4	4	6	5	3	3	1	1
P28482	P28482	Mitogen-activated protein kinase 1	MAPK1				1	1	1	1	2	2	1	1	2	4	3	4	2		1	1	3	2	3	3	2	2	3	2	3	2	4	3			1	1
P28676	P28676	Grancalcin	GCA																							1		1		1
P28702	P28702	Retinoic acid receptor RXR-beta	RXRB				2				1	1							1	1	1	2	3	2	1	1	2	2	2	2	2	1	2	1
P28715	P28715	DNA repair protein complementing XP-G cells	ERCC5																	1			1
P28827	P28827	Receptor-type tyrosine-protein phosphatase mu	PTPRM				1	1																							1	1	1	1
P28838	P28838	Cytosol aminopeptidase	LAP3	2	4	4	3	3	3	7	10	9	3	4	6	7	5	5	6	6	8	7	7	6	7	6	3	1	5	4	4	4	2	2	1	2								1	1	1
P29034	P29034	Protein S100-A2	S100A2	1	1	1				2	1	1													1	1	1	1	1	1	1	1			1	1	1	1								1
P29083	P29083	General transcription factor IIE subunit 1	GTF2E1	1		1					1	1						1	1	1
P29144	P29144	Tripeptidyl-peptidase 2	TPP2				1	1	2	2	4	4	5	4	5	5	7	7	5	5	4	2	3	4	5	4	4	6	4	4	5	2	2	2
P29218	P29218	Inositol monophosphatase 1	IMPA1				1	2	1			1			1	2	3	3	1	1	2		1	1	1	1	1	1	1	1	2	2	2	2						1	1	1
P29353	P29353	SHC-transforming protein 1	SHC1				1	2	2				1	1	1	1											1	1		1	2	1	1	1							1	1						1
P29372	P29372	DNA-3-methyladenine glycosylase	MPG				1		1						1	1	1	1	1	1	1	2	3	3	1	1		1			1		1	1	1
P29373	P29373	Cellular retinoic acid-binding protein 2	CRABP2	5	5	4	2	2	2	4	4	4	1	1	1	1	3	1	2	2	4	4	4	4	4	4	3	3	3	3	2	2	2	2				2		1	1	2					1	3	2
P29375	P29375	Lysine-specific demethylase 5A	KDM5A
P29401	P29401	Transketolase	TKT	16	18	16	7	5	4	23	20	19	10	9	12	12	13	14	13	15	13	15	13	13	13	14	15	15	11	9	7	7	4	3	7	10	9	10	2	2	2	2	1	4	5	4	2	3	2
P29558	P29558	RNA-binding motif, single-stranded-interacting protein 1	RBMS1																						1	1			1
P29590	P29590	Protein PML	PML
P29692	P29692	Elongation factor 1-delta	EEF1D	10	11	9	7	6	6	11	11	11	1	1	3	3	6	9	10	10	9	9	7	6	8	10	7	7	7	6	7	8	6	7	8	6	8	7	3	4	3	5	2	2	6	6	3	3	4
P29966	P29966	Myristoylated alanine-rich C-kinase substrate	MARCKS	8	5	8	3	3	3	10	10	10			3	3	4	5	7	6	9	10	5	6	1	2	1	2	2	1	3	3	4	3	1	2	2	2	2	3	3	3			1	1	2	2	2
P29992;O95837	P29992	Guanine nucleotide-binding protein subunit alpha-11	GNA11				1	1	1		1				1	1	1	1		1									1	1	1	1	1	1								1					1	1	1
P30038	P30038	Delta-1-pyrroline-5-carboxylate dehydrogenase, mitochondrial	ALDH4A1
P30039	P30039	Phenazine biosynthesis-like domain-containing protein	PBLD
P30040	P30040	Endoplasmic reticulum resident protein 29	ERP29	5	6	7				6	6	6	1		1	1	3	4	5	5	5	4	3	3	5	5	1	1								1	1	2							1	2
P30041	P30041	Peroxiredoxin-6	PRDX6	13	12	12	4	5	4	14	13	13	7	7	9	7	11	10	10	11	10	8	8	10	9	8	7	8	8	5	6	7	5	4	2	3	4	5						1	1	4
P30043	P30043	Flavin reductase (NADPH)	BLVRB	3	2	2	1	2	2	3	4	4	2	3	3	2	3	3	3	3	4	4	1	2	2	2	2	2	4	2	4	4	2	2	2			1	2	2	1	2			1	1	1	1	1
P30044	P30044	Peroxiredoxin-5, mitochondrial	PRDX5	7	6	7	1	1	1	8	8	7	3	5	5	3	4	4	4	6	6	6	7	6	6	8	4	6	2	2	2	2	1	1	3	4	4	4					1	1	2	3
P30046;A6NHG4	P30046;A6NHG4	D-dopachrome decarboxylase;D-dopachrome decarboxylase-like protein	DDT;DDTL	2	3	3	1	1	1	4	4	3			2	2	2	2	3	3	1	1	2	3	2	1	1	1	1	1	1	1	1	1			1	2	1			1	1	1		1		1
P30048	P30048	Thioredoxin-dependent peroxide reductase, mitochondrial	PRDX3	5	6	5	2	2	2	4	6	5	2	2	3	3	3	4	4	5	5	4	5	4	4	4	6	5	5	4	2	2	1	1	1	3	3	3	1	1	1	1		1	1	1	1	1
P30049	P30049	ATP synthase subunit delta, mitochondrial	ATP5D	3	3	2	2	2	3	3	3	4		1	1	1	1	1	2	2	2	2	1	1	1	1	2	2	2	2	2	2	1	1		1	1	1	1	2	2	3					1	3	2
P30050	P30050	60S ribosomal protein L12	RPL12	5	5	5		1		5	6	6	2	2	3	3	5	4	3	4	5	5	3	3	2	1	1	1	1	1	1	1	1	1	3	1	3	2					1	1	2	2		1	1
P30084	P30084	Enoyl-CoA hydratase, mitochondrial	ECHS1	1			2	1	2	6	7	7	3	3	5	5	7	6	5	6	5	3	3	2	2	3	1		3		2	1	1	2	1	2	1	1
P30085	P30085	UMP-CMP kinase	CMPK1	5	6	6	1	1	1	7	8	8	1	1	1	1	2	2	5	6	8	8	4	4	3	3	2	1	1	1	1	1	2	2		1		3	1			1				1	1	1	1
P30086	P30086	Phosphatidylethanolamine-binding protein 1;Hippocampal cholinergic neurostimulating peptide	PEBP1	6	7	8	4	4	5	11	11	11	3	3	5	6	8	7	5	5	5	5	7	6	6	8	6	7	5	5	1	2	3	3	3	1	2	4	2	1		1		1	1	1	2	1	1
P30101	P30101	Protein disulfide-isomerase A3	PDIA3	17	16	16	5	4	4	18	17	18	6	6	8	7	11	10	12	12	17	15	14	12	12	12	12	11	9	9	6	7	5	4	4	6	6	8	1	3	1	2	1	1	2	5	3	3	2
P30153	P30153	Serine/threonine-protein phosphatase 2A 65 kDa regulatory subunit A alpha isoform	PPP2R1A	13	15	16	4	3	3	20	17	20	6	7	10	12	12	15	14	12	10	7	12	14	13	12	10	11	9	8	5	5	3	2	4	6	5	2		1		2	1	1	1	1		1
P30154	P30154	Serine/threonine-protein phosphatase 2A 65 kDa regulatory subunit A beta isoform	PPP2R1B	4	4	4				4	3	5	2	4	5	6	4	5	5	5	3	2	4	5	5	4	3	2	3	3	3	3	1	1
P30260	P30260	Cell division cycle protein 27 homolog	CDC27												1		1	2	1	1		2	1					2	1	1	2	1			1
P30281	P30281	G1/S-specific cyclin-D3	CCND3				1																								1	2	1	1
P30291	P30291	Wee1-like protein kinase	WEE1																											1
P30305	P30305	M-phase inducer phosphatase 2	CDC25B
P30405	P30405	Peptidyl-prolyl cis-trans isomerase F, mitochondrial	PPIF	1			1			1	2	2	1	1							1	2	2	1	2	2		1	1	1	2	2	1	2					1		1							1	1
P30414	P30414	NK-tumor recognition protein;Putative peptidyl-prolyl cis-trans isomerase	NKTR										1	1
P30419	P30419	Glycylpeptide N-tetradecanoyltransferase 1	NMT1	2	2	1		1		3	3	2	3	1	3	2	2	3	3	2	1	2	3	4	3	4	2	3	2	3	1															1
P30519	P30519	Heme oxygenase 2	HMOX2	1		1	2		2	2	3	3	1	1	1	1	1	2	3	2	4	5	3	3	1	1					1		1						1	1	1	1					1	1	1
P30520	P30520	Adenylosuccinate synthetase isozyme 2	ADSS				1	1	2	4	4	5	4	4	3	4	2	3	2	4	1	1	4	2	4	4	2	1	1	2	2	3	4	4	1	1	1	1	2	2	1	2					1	1	2
P30530	P30530	Tyrosine-protein kinase receptor UFO	AXL																										1		1	1		1
P30533	P30533	Alpha-2-macroglobulin receptor-associated protein	LRPAP1				3	1	1	3	2	1	1				3	4	3	4	3	2	1	1	1	2	3	3	3	3	3	3	2	2
P30536	P30536	Translocator protein	TSPO									1														1					2	2		1
P30566;A0A1W2PRX2	P30566	Adenylosuccinate lyase	ADSL	4	2	5	3	2	2	8	6	6	2	4	2	2	4	5	3	4	5	5	8	6	5	4	4	4	4	4	4	4	2	2					1	1	1	1					1	1	1
P30622	P30622	CAP-Gly domain-containing linker protein 1	CLIP1				1	1	1						2	2	4	3	3								1	3	3	4	4	4	6	5					1	2	2	1					1
P30626	P30626	Sorcin	SRI		1		1	2	2	3	3	2						1	2	3	6	5	4	4	2	5	4	5	3	1	1	2	1	1				1	1			1
P30740;O75830	P30740	Leukocyte elastase inhibitor	SERPINB1	2	2	4	2	3	3	6	6	6	1	2	2	2	6	5	7	8	9	8	7	6	4	4	2		2	2	4	4	3	3	3	1	1	1				1		1			1	1
P30825	P30825	High affinity cationic amino acid transporter 1	SLC7A1														1	2			1	2	2	1	1	1	1
P30837	P30837	Aldehyde dehydrogenase X, mitochondrial	ALDH1B1				1	1		2	2	2	1	2	2	2	2	3	1	1	3	3	2	3	3	2	4	2	5	4	2			1				1	1		1
P30876	P30876	DNA-directed RNA polymerase II subunit RPB2	POLR2B				4	6	3	1	1	1	1	2	3	4	3	2	4		1	1	5	3	5	4	5	6	5	6	6	6	4	4
P31040	P31040	Succinate dehydrogenase [ubiquinone] flavoprotein subunit, mitochondrial	SDHA	12	13	15	3	2	4	25	23	21	5	5	12	12	12	12	14	13	14	12	15	15	10	12	7	8	7	5	4	4	2	1	2	1	1	2	2	1	2	1				2	1	1	1
P31150	P31150	Rab GDP dissociation inhibitor alpha	GDI1	6	4	3	1	2	2	7	6	6	4	3	6	6	8	5	6	6	9	7	8	9	6	7	5	4	3	5	2	3	2	2	4	3	4	2								1
P31153;Q00266	P31153	S-adenosylmethionine synthase isoform type-2	MAT2A	5	4	3	1	1	1	11	11	12	4	4	5	5	6	5	10	9	7	6	8	8	7	8	7	4	3	3	1	1			2	2	2	2						1	1	1
P31321	P31321	cAMP-dependent protein kinase type I-beta regulatory subunit	PRKAR1B							1				1									1	1	1		1	1		2		1		1							1
P31327	P31327	Carbamoyl-phosphate synthase [ammonia], mitochondrial	CPS1	54	59	52	18	16	17	69	68	71	23	23	32	38	43	45	51	47	49	45	40	43	41	41	33	30	28	23	20	19	12	13	24	31	28	34	9	8	11	11	8	10	17	24	12	10	13
P31350;A0A286YFD6;Q7LG56	P31350;A0A286YFD6	Ribonucleoside-diphosphate reductase subunit M2	RRM2				2	1	1	1	1	1					4	3	3	2	3	3	1		4	1	3	3	4	5	3	4	4	4	1		1	1	1	1	1	1					1	1	1
P31483	P31483	Nucleolysin TIA-1 isoform p40	TIA1				1	1	1	2	2	1	1	1	2	2	1	1	2	3	1	1	2	1	3	1	2	1	1	2	2	1	1	1	1	1	1	1							1
P31629	P31629	Transcription factor HIVEP2	HIVEP2
P31689	P31689	DnaJ homolog subfamily A member 1	DNAJA1	4	4	4	2	2	2	3	4	5	2	2	4	6	6	6	5	5	3	2	2	2	1	2	4	5	1	2	3	3	3	3	2	2	2	2		1	2	2			1	2	2	2	1
P31749;Q9Y243	P31749	RAC-alpha serine/threonine-protein kinase	AKT1				1	1	1	1													1	1	1	1	2	2	2	2	2	2
P31751	P31751	RAC-beta serine/threonine-protein kinase	AKT2		1	1	1			1	1												1	1	1	1	1	1	1	1	3	1	1
P31930	P31930	Cytochrome b-c1 complex subunit 1, mitochondrial	UQCRC1	10	8	8	3	5	4	13	12	12	6	7	3	3	3	3	6	6	8	9	8	8	10	9	8	9	6	7	6	7	3	3	1				2	2	4	4					2	3	2
P31937	P31937	3-hydroxyisobutyrate dehydrogenase, mitochondrial	HIBADH				1	1	1	2	2		1		1	1	1			1		1			1				2	2	2	3	1															1
P31939	P31939	Bifunctional purine biosynthesis protein PURH;Phosphoribosylaminoimidazolecarboxamide formyltransferase;IMP cyclohydrolase	ATIC	9	6	7	2	2	2	18	17	17	5	4	9	11	12	10	11	13	6	12	13	10	10	10	9	8	7	7	5	4	2	3	2	1	3	1	2	1	2	3	1				1	1
P31942	P31942	Heterogeneous nuclear ribonucleoprotein H3	HNRNPH3	5	4	5	2	1	1	5	7	6	3	3	5	4	3	3	7	7	6	6	5	6	3	3	5	6	5	5	2	3	2	2	2	2	2	2				1				2	1	1
P31943	P31943	Heterogeneous nuclear ribonucleoprotein H;Heterogeneous nuclear ribonucleoprotein H, N-terminally processed	HNRNPH1	10	10	10	5	3	5	12	12	12	5	5	7	7	7	8	6	6	7	6	8	8	7	7	6	6	6	5	6	6	4	4	5	5	5	5	1	1	1	1	2	3	3	3	2	1	1
P31946	P31946	14-3-3 protein beta/alpha;14-3-3 protein beta/alpha, N-terminally processed	YWHAB	9	8	7	4	5	4	9	8	8	1	1	1	1	4	4	4	5	3	5	3	4	2	3	4	3	5	5	4	4	3	3	2	3	3	4	2	2	2	3	1	2	1	1	3	3	3
P31947	P31947	14-3-3 protein sigma	SFN	6	4	4	2	3	2	8	7	7					3	3	3	3	6	6	7	6	4	6	6	3	4	4	3	2	2	2				1	1	1	1	2		1			1	1	1
P31948	P31948	Stress-induced-phosphoprotein 1	STIP1	10	13	10	4	4	4	18	17	15	4	4	8	8	10	10	10	11	13	11	11	10	9	14	9	8	8	6	7	7	3	5	4	5	6	8	1	1	1		2	1	3	3		1
P31949	P31949	Protein S100-A11;Protein S100-A11, N-terminally processed	S100A11	4	4	3	1	1	1	5	5	5	1	1	1	1	1	2	2	2	2	2	3	4	3	4	3	2	2	1	2	2	1	1	2	3	2	2	1	1	1	1	2		1	3
P32004	P32004	Neural cell adhesion molecule L1	L1CAM				5	4	4	4	2	5	2	2	2	2	2	2	4	3	6	3	2	1	4	3	4	4	3	3	5	5	3	4					1	1	1
P32119	P32119	Peroxiredoxin-2	PRDX2	7	9	6	4	5	5	10	11	13	2	2	3	3	3	3	6	6	5	5	7	6	7	9	10	11	9	7	8	8	4	5	2	2	3	3	1	3			2	2	2	1	3	3	3
P32121	P32121	Beta-arrestin-2	ARRB2																													1	1	1
P32189;Q14409;Q14410	P32189;Q14409;Q14410	Glycerol kinase;Putative glycerol kinase 3;Glycerol kinase 2	GK;GK3P;GK2															1													2	2	2	1
P32320	P32320	Cytidine deaminase	CDA										1	1																	1	1
P32321	P32321	Deoxycytidylate deaminase	DCTD				2		2	1										1				1	1	1	1	1	2	1		1	2	2
P32322	P32322	Pyrroline-5-carboxylate reductase 1, mitochondrial	PYCR1	1		1	2	2	1	4	3	2	2	1	5	4	4	4		1	2	2	2	1	2	2	3	3	2	3	3	3	3	3					2	2	3	3					1	1	2
P32519	P32519	ETS-related transcription factor Elf-1	ELF1
P32754	P32754	4-hydroxyphenylpyruvate dioxygenase	HPD				1	1	2	2	2	1	1	2	1	1	2	3	3	3	2	2	2	3	2	1	3	2	1	1	2	2	1	3
P32780	P32780	General transcription factor IIH subunit 1	GTF2H1						1				1	1	1																2	2	2	3						1	1	1
P32929	P32929	Cystathionine gamma-lyase	CTH		1	1	2	3	2	2	2	2	1		2	2	3	2	2	3	2	2	2	3	3	4	3	4	3	3	4	4	4	3					1	1							2
P32969	P32969	60S ribosomal protein L9	RPL9	8	6	7	3	3	3	9	9	9	2	3	3	3	5	5	5	5	6	8	7	9	5	6	4	4	4	5	3	3	2	1	2	3	1	4	1	1	1	1			1	2		1	1
P33121	P33121	Long-chain-fatty-acid--CoA ligase 1	ACSL1					1					1	1					1	1							2				1	1	1
P33176	P33176	Kinesin-1 heavy chain	KIF5B	4	1	2	3	2	3	18	13	17	2	3	12	11	12	13	13	15	10	13	9	9	6	7	5	7	6	6	8	10	5	6	1	1	1	1	2		1					1
P33240	P33240	Cleavage stimulation factor subunit 2	CSTF2	2	1	1	1	1	1	1	2	3	1	1	3	2	1	3	4	3	4	5	3	3			2	1	1	1	1	1
P33316	P33316	Deoxyuridine 5-triphosphate nucleotidohydrolase, mitochondrial	DUT	3	4	4				6	5	4			2	1	3	3	4	3	5	5	4	3	3	2	3	2								1
P33527	P33527	Multidrug resistance-associated protein 1	ABCC1													1							1		1	1	2	2	1	1
P33897	P33897	ATP-binding cassette sub-family D member 1	ABCD1							2	1	1	1	1	1	2	4	4	2	1	1			1	1	1	1	1	2	2			2	2
P33947	P33947	ER lumen protein-retaining receptor 2	KDELR2		1		1			2	3	2			2	1			1								1		1
P33981	P33981	Dual specificity protein kinase TTK	TTK																												2	1	1	1
P33991	P33991	DNA replication licensing factor MCM4	MCM4	6	6	5	6	6	5	17	14	14	4	4	7	6	8	9	10	14	11	12	10	9	4	5	5	4	5	5	6	6	5	4				1	2	2	2	2				1	2	2	2
P33992	P33992	DNA replication licensing factor MCM5	MCM5	4	4	5	6	5	7	17	14	16	1		6	5	10	8	10	8	10	12	13	13	15	11	10	9	11	11	7	7	5	5		2		2	4	3	4	3					3	3	3
P33993	P33993	DNA replication licensing factor MCM7	MCM7	2	5	4	5	5	5	17	15	15	5	5	8	8	7	5	11	8	11	12	10	10	9	9	11	11	8	8	7	7	5	5	1	1	1	2	2	2	2	3					2	2	2
P34059	P34059	N-acetylgalactosamine-6-sulfatase	GALNS						1																						1	1	1	1
P34896	P34896	Serine hydroxymethyltransferase, cytosolic	SHMT1	2	1	2				1	1	1	1	1	2	1	2	2	2	1	2	3	3	3	3	3	3	4	2	4	1		3	2		1	1
P34897	P34897	Serine hydroxymethyltransferase, mitochondrial	SHMT2	11	11	10	3	1	1	15	13	12	4	4	8	7	10	8	10	12	10	10	12	10	12	12	8	8	6	4	2	1	1	1	2	4	6	3			1			1	1	1	1	1	1
P34932	P34932	Heat shock 70 kDa protein 4	HSPA4	10	9	9	8	8	8	18	19	19	5	6	8	7	12	16	15	15	15	16	11	14	9	8	10	9	10	11	12	11	9	9	1	4	3	4	2	3	1	2	1	2	1	2	2		2
P43250;P34947	P43250;P34947	G protein-coupled receptor kinase 6;G protein-coupled receptor kinase 5	GRK6;GRK5
P34949	P34949	Mannose-6-phosphate isomerase	MPI				1			1			2	3	2	2			1	1	3	5	5	4	1	1	1		1	1	2	2	1	2
P35052	P35052	Glypican-1;Secreted glypican-1	GPC1								1									1
P35080	P35080	Profilin-2	PFN2	2	1	2	1	1	1	2	2	2					1		3	2	2	2	2	2	2	2			1	1	1	1	1
P35221;Q9UI47	P35221	Catenin alpha-1	CTNNA1							4	4	4	3	5	4	4	7	5	8	7	5	7	5	4	2	4	4	2	3	3	3	3	2	4
P35222	P35222	Catenin beta-1	CTNNB1				1	2	2	2	2	3	3	3	1	2		1	3	3	2	1		1	1	1	2	1	3	4	4	2	4	1					2	1	1	1					2	2	2
P35232	P35232	Prohibitin	PHB	10	10	10	4	3	5	13	15	13	4	4	5	5	11	10	12	10	12	10	8	8	3	4	6	5	7	3	4	5	3	2	4	4	6	3	1		1	1	1	1	1	1	3	2	3
P35237	P35237	Serpin B6	SERPINB6	4	3	5	3	4	3	11	10	8	3	3	3	3	5	5	6	5	5	7	5	4	5	6	6	5	5	4	5	3	6	6	1	1	2	2	1	2	2	2			1		1	1	1
P35240	P35240	Merlin	NF2
P35241	P35241	Radixin	RDX	6	8	4	2	2	1	10	11	11	2	3	4	4	7	8	7	7	11	8	11	11	8	9	8	6	4	3	2	2	2	2	4	3	3	4				1		1	2	2	1	1	1
P35244	P35244	Replication protein A 14 kDa subunit	RPA3	1		1	2	2	3	1	2	2							1	2	2	2	1	1	1	1	2	2	4	3	4	4	2	3
P35249	P35249	Replication factor C subunit 4	RFC4	2		1				4	4	5	1	1	2	2	2		3	4	5	4	7	4	6	4	1	3	1	1	1	1				1	1
P35250	P35250	Replication factor C subunit 2	RFC2	1			2	1	2	3	3	2	2	2	4	1	2	2	3	4	5	7	6	5	4	4	4	5	3	2	2	2	1	1					1
P35251	P35251	Replication factor C subunit 1	RFC1					1	1		1	1	1	1	2	1	1	3	2	1	2	3			2	1	3	1	3	1	2	2	2	2
P35269	P35269	General transcription factor IIF subunit 1	GTF2F1					1	1			1			1	1	1	1	3	3	1			1	1	2	2	1	2	2	2	3	1	2
P35270;REV__Q16649	P35270	Sepiapterin reductase	SPR				1	2	1	2	2	3	1	1	3	3	3	3	2	2	2	2	2	4	2	2	2	2	3	3	3	4		1	1		1
P35354	P35354	Prostaglandin G/H synthase 2	PTGS2				2	1	1									1	1		1		1		2	2	2	2	1	1	1	2	2	1					1	1	1	1
P35367	P35367	Histamine H1 receptor	HRH1
P35568	P35568	Insulin receptor substrate 1	IRS1
P35573	P35573	Glycogen debranching enzyme;4-alpha-glucanotransferase;Amylo-alpha-1,6-glucosidase	AGL				5	5	5	1		1	1	1		1		2	3	4	3		3	3	5	4	6	5	9	8	7	8	6	8				1	2	1		1
P35579;P35749	P35579	Myosin-9	MYH9	33	34	33	21	18	21	55	54	52	12	9	24	21	35	31	36	37	36	41	31	31	33	33	30	29	25	21	27	27	17	18	7	7	6	5	3	6	5	5	1	1	2	4	6	6	5
P35580	P35580	Myosin-10	MYH10	4	6	4	2	1	1	8	8	5	2		2	2	5	4	6	5	5	6	4	4	3	2	2	2	1	2	4	4	2	1	2
P35606	P35606	Coatomer subunit beta	COPB2	6	6	6	3	3	1	16	13	13	4	3	8	10	11	13	13	12	12	14	10	8	6	7	6	8	7	8	3	5	1	3	1		1		2	2	2	1					1	1	1
P35609	P35609	Alpha-actinin-2	ACTN2	6	6	6	2	3	3	8	8	9			2	3	6	5	8	7	8	6	6	8	8	7	5	6	4	3	5	4	3	4											1		1	1	1
P35610	P35610	Sterol O-acyltransferase 1	SOAT1		1	2	3	3	3	4	4	4	1	1	2	2	2	1	1	1	2	2	2	2	1	4	2	2	2	2	2	2	2	2					1	1	1
P35611	P35611	Alpha-adducin	ADD1				1		1						1	2	2		1	1	1	3	1	2			1			1	1
P35613	P35613	Basigin	BSG	5	5	5	3	3	3	5	5	6		1	4	5	4	4	3	2	3	2	3	2	3	4	3	5	4	5	4	4	3	3			1	2	1	2	1	1					1	1	1
P35637	P35637	RNA-binding protein FUS	FUS	6	4	5	2	2	1	4	4	5			1	1	1	1	3	3	2	2	2	3	1	1	2	3	3	1	2	1	3	2	1	3	1	3	1	1	2	2			2	2	2	2	2
P35658	P35658	Nuclear pore complex protein Nup214	NUP214	1			2	2	2				1	1	4	2	6	4	5	5	4	4	2		1	1	2	2	4	4	3	4	3	3		1						1
P35659	P35659	Protein DEK	DEK	3	3	2	2	2	1	6	6	5	1	1	1	1	1	1	3	4	6	5	5	5	5	6	3	3	1	1	1	1	1	2	1		1	2									1	1
P35813	P35813	Protein phosphatase 1A	PPM1A																1							1					1	1		1
P35914	P35914	Hydroxymethylglutaryl-CoA lyase, mitochondrial	HMGCL																			1							1	1	1	1		1
P35998	P35998	26S protease regulatory subunit 7	PSMC2	6	5	5	2	4	3	15	17	15	1	2	2	5	5	5	7	3	11	10	10	11	11	8	8	11	9	6	5	4	3	4	1	2	1	1	1	1	2	3			1	1	2	2	1
P36404;V9GYD0	P36404;V9GYD0	ADP-ribosylation factor-like protein 2	ARL2;ARL2-SNX15							1	1	1			1	1	2	2	3	2	3	4	3	2	2	2		2	1
P36405	P36405	ADP-ribosylation factor-like protein 3	ARL3				2	1	2	2	2		2	2			3	3	1	1	2	1	2	3	3	3	3	3	3	3	2	2	1	1							1						1
P36406	P36406	E3 ubiquitin-protein ligase TRIM23	TRIM23	1	1	1					1	1			1	1	1	1		1
P36507;A0A1B0GUL7	P36507;A0A1B0GUL7	Dual specificity mitogen-activated protein kinase kinase 2	MAP2K2	1	1	1	1	3	4	4	6	6	1	1	2	1	2	1	3	5	4	3	5	8	4	5	4	3	3	3	6	5	5	4					1	1	1	1							1
P36542	P36542	ATP synthase subunit gamma, mitochondrial	ATP5C1	5	3	3	2	3	3	6	6	5			2	2	6	4	5	5	3	5	4	4	5	4	1	3	3	1	3	3	1		2	1	1	1			1					2		1	1
P36543;Q96A05	P36543	V-type proton ATPase subunit E 1	ATP6V1E1								1	1	1	1	1	1			1	1	2	1	3	1	3	2	1	1										1
P36551	P36551	Oxygen-dependent coproporphyrinogen-III oxidase, mitochondrial	CPOX						1						1														1	1	2	2	2	2
P36578	P36578	60S ribosomal protein L4	RPL4	13	16	13	2	3	3	16	17	16	4	4	5	4	8	7	10	12	10	11	12	12	12	13	8	9	5	6	4	3		1	4	5	5	6	2	2	2	2		1	1	4	2	2	2
P36639	P36639	7,8-dihydro-8-oxoguanine triphosphatase	NUDT1										1	1	2		1	1		1	1			1
P36776	P36776	Lon protease homolog, mitochondrial	LONP1	3	3	3	2	2	2	8	10	7	2	3	6	5	7	7	7	8	9	9	6	8	4	4	1	1	2	2	2	3	2	2	1			1	1	1	1	1					1	1	1
P36871	P36871	Phosphoglucomutase-1	PGM1	3	4	2	3	3	2	13	13	14	3	3	5	3	8	8	9	8	8	8	8	8	6	9	6	10	5	8	5	6	3	4			1		1	1	1	1
P36873	P36873	Serine/threonine-protein phosphatase PP1-gamma catalytic subunit	PPP1CC	6	3	7	1	1	1	8	8	7	3	3	2	3	2	2	5	8	6	9	6	6	6	7	2	4	4	3	1	1	1	1								1
P36897	P36897	TGF-beta receptor type-1	TGFBR1																												1
P36915	P36915	Guanine nucleotide-binding protein-like 1	GNL1							1	1	1			1	1	2	2	2	4	3	2	2	2	2	2	3	2	2	1	3	2	1	1
P36952	P36952	Serpin B5	SERPINB5												1	1					1				1	2	1
P36954	P36954	DNA-directed RNA polymerase II subunit RPB9	POLR2I																				1
P36957	P36957	Dihydrolipoyllysine-residue succinyltransferase component of 2-oxoglutarate dehydrogenase complex, mitochondrial	DLST				1	2	1	4	5	5	1	2	2	1	1	1	3	3	3	3	2	3	4	3	3	3	2	3	3	2		3						1	1
P36969	P36969	Phospholipid hydroperoxide glutathione peroxidase, mitochondrial	GPX4													1									1		1				1	1	1								1
P37108	P37108	Signal recognition particle 14 kDa protein	SRP14	3	3	3	2	2	2	6	6	6	1	1	3	3	4	3	3	4	2	3	2	2	2	3	3	3	3	2	2	2		1	2	1	2	2							1
P37198	P37198	Nuclear pore glycoprotein p62	NUP62				1	2	1	2	2	1	2	3	3	4	2	2	1	3	3	2	4	4	2	3	2	2	3	3	3	3	1	1
P37235;P84074;P61601	P37235;P84074	Hippocalcin-like protein 1;Neuron-specific calcium-binding protein hippocalcin	HPCAL1;HPCA							1	2	1					1	1	2	2	2	2	2	2	2	2
P37268	P37268	Squalene synthase	FDFT1							2	1	1		1	1	1	2	1	1		2	2	1	2	2	2		1	1	1	1	1
P37275	P37275	Zinc finger E-box-binding homeobox 1	ZEB1																												1
P37802;Q9UI15	P37802	Transgelin-2	TAGLN2	9	9	10	2	2	2	9	11	11	4	3	4	4	7	7	9	9	10	10	9	10	5	5	6	4	4	4	4	4	2	2	7	6	6	6	2	2	2	2	2	4	6	6	1	2	1
P37837	P37837	Transaldolase	TALDO1	7	6	4	2	1	2	7	9	10	1		2	3	2	3	3	5	6	6	4	5	2	2	6	6	4	4	2	3	2	2						1	1	1					1	1	2
P37840	P37840	Alpha-synuclein	SNCA	1		1				2	1	3	2		2	1	2	2	2	2	3	2	1	1		1	1	1								1
P38117	P38117	Electron transfer flavoprotein subunit beta	ETFB	3	5	7	6	5	3	10	11	10			3	3	3	3	4	4	5	5	5	5	6	6	6	6	7	6	5	5	5	5			1	2	1	2	1	1					1	1	1
P38159;O75526;Q8N7X1	P38159	RNA-binding motif protein, X chromosome;RNA-binding motif protein, X chromosome, N-terminally processed	RBMX	8	9	8	5	4	5	9	11	9			2	1	3	2	2	2	5	4	1	2	2	4	5	2	3	2	3	5	6	5	3	1	3	3	2	2	1	3	2	1		1	1	1	1
P38398	P38398	Breast cancer type 1 susceptibility protein	BRCA1						1		1
P38432	P38432	Coilin	COIL	1							1				1	1		1		2	1	1	1	1	1	1	1	1	1	1	1	1
P38435	P38435	Vitamin K-dependent gamma-carboxylase	GGCX					1	1																						1	1	2	2	1				1	1
P38570	P38570	Integrin alpha-E;Integrin alpha-E light chain;Integrin alpha-E heavy chain	ITGAE																																1
P38606	P38606	V-type proton ATPase catalytic subunit A	ATP6V1A	3	6	3	4	3	3	7	12	12	2	3	6	4	8	8	8	8	11	7	8	10	7	9	5	5	3	3	3	4	4	4		1		1							1	1	1	1	2
P38646	P38646	Stress-70 protein, mitochondrial	HSPA9	21	19	22	5	7	7	26	29	26	8	9	14	14	15	15	16	17	15	17	15	17	17	19	15	15	13	9	11	13	8	10	14	12	12	13		2	1	4	5	10	12	13	3	3	4
P38919	P38919	Eukaryotic initiation factor 4A-III;Eukaryotic initiation factor 4A-III, N-terminally processed	EIF4A3	11	13	12	5	4	3	17	15	16	3	3	3	3	6	7	8	6	9	10	10	11	6	10	8	8	9	8	4	5	3	3	4	2	5	5	3	4	3	2		1	2	1	3	2	3
P38935	P38935	DNA-binding protein SMUBP-2	IGHMBP2				1	1							1	1											1	1	2	2	2	2	2	2
P39019	P39019	40S ribosomal protein S19	RPS19	6	6	5	1	1	1	8	8	7			2	1	4	4	4	4	4	4	5	5	5	5	6	5	3	3	1	1			2	3	2	3							1	2	1	1	1
P39023;Q92901	P39023	60S ribosomal protein L3	RPL3	11	11	12	4	4	6	13	12	11	3	3	6	6	7	7	9	9	8	8	10	8	11	10	10	10	8	8	5	6	5	2	2	6	5	5				1				2	1
P39060	P39060	Collagen alpha-1(XVIII) chain;Endostatin	COL18A1					1																			1		1		2	1	2	1
P39656	P39656	Dolichyl-diphosphooligosaccharide--protein glycosyltransferase 48 kDa subunit	DDOST	5	5	5				8	6	7		1	3	2	5	6	4	4	5	4	6	5	7	5	5	6	5	5	4	5	1	1	1	2	1	1							1
P39687;O43423;O95626	P39687	Acidic leucine-rich nuclear phosphoprotein 32 family member A	ANP32A	4	5	4				5	4	4	2	2	2	2	2	1	1	2	2	4	4	4	5	5	6	6	4	5	1		1			1		2
P39748	P39748	Flap endonuclease 1	FEN1	5	3	4	1	2	1	7	6	8	3	3	3	4	1	1	4	3	6	4	7	7	9	4	7	6	2	2	1	1	1	1	2	1	1	2		1	1					1	1	1
P39880	P39880	Homeobox protein cut-like 1	CUX1																1								1	1	1	2	1	1	1	1
P40121	P40121	Macrophage-capping protein	CAPG	2	2	2	2	2	2	6	4	6	4	3	2	3	5	6	6	5	5	4	5	4	2	3	3	3	1	1	3	3	2	2					1								1	1	1
P40123	P40123	Adenylyl cyclase-associated protein 2	CAP2		1	1	2	2	1	1	1	1														1	1		2	1	2	2	2	2						1		1					1
P40189	P40189	Interleukin-6 receptor subunit beta	IL6ST
P40222	P40222	Alpha-taxilin	TXLNA	2	2	2	1	3	1	3	3	3			2	2	2	2	5	4	4	3	4	5	2	3	5	4	4	4	5	4	2	3
P40227;Q92526	P40227	T-complex protein 1 subunit zeta	CCT6A	11	16	12	7	7	7	17	16	17	6	6	8	7	9	9	8	6	10	8	13	12	12	10	12	10	11	10	7	8	8	7	4	5	6	8	3	3	4	6	2	2	2	4	4	6	6
P40261	P40261	Nicotinamide N-methyltransferase	NNMT	2	2	1	2	3	1	3	4	4	1	1	1	1	1	1	2	2	1	2	3	2	1	1	1	1		2	2	3	2	3				1		2	1						1	1	1
P40425	P40425	Pre-B-cell leukemia transcription factor 2	PBX2
P40429;Q6NVV1	P40429	60S ribosomal protein L13a	RPL13A	4	5	5	1	1	1	7	6	6	1	1	4	2	4	3	3	4	2	2	1		1		1	1	2	1	2	2			2	1	2	1					1	1	2	2
P40616	P40616	ADP-ribosylation factor-like protein 1	ARL1	1	2	1			1	4	3	3	2	2	2	2	2	3	3	3	2	2	3	1	2	1	1				2	2	1	1					1		1	1
P40692	P40692	DNA mismatch repair protein Mlh1	MLH1												1	2						1	1			1	1			1	1	1	1	2
P40763	P40763	Signal transducer and activator of transcription 3	STAT3				1	2	2	5	3	3	1	1	3	1	3	2	6	5	3	4	4	5	4	4	4	3	2	3	3	2	3	4						1		2
P40818	P40818	Ubiquitin carboxyl-terminal hydrolase 8	USP8											1	1	1	1										1	1	1	1			1	1
P40855	P40855	Peroxisomal biogenesis factor 19	PEX19				1	1	1		1																		1	1	1	1	2	2								1
P40925	P40925	Malate dehydrogenase, cytoplasmic	MDH1	9	7	8	2	1	1	9	9	9	3	3	4	4	3	4	5	5	5	5	6	6	4	4	5	5	3	2	1	1	1	1	3	3	3	6	1	1	1	1	1		1	3	1	1	1
P40926	P40926	Malate dehydrogenase, mitochondrial	MDH2	13	11	9	2	1	2	12	12	11	4	4	7	6	11	9	12	10	9	9	9	8	7	6	7	6	6	5	2	3	2	2	5	6	7	6	1	1	1	1	2	3	3	5	2	1	1
P40937	P40937	Replication factor C subunit 5	RFC5	2	2	1	1	2	2	8	6	9	2	3	2	2	5	6	6	6	7	8	7	8	7	6	6	7	4	3	1	1	1	1		1	1	1	1	1	1	1					1	1	1
P40938	P40938	Replication factor C subunit 3	RFC3				2	1	2	3	2	1		1	3	2	4	4	3	3			2	1	4	2	3	2	3	5	4	4	3	3		1		1			1	1
P40939	P40939	Trifunctional enzyme subunit alpha, mitochondrial;Long-chain enoyl-CoA hydratase;Long chain 3-hydroxyacyl-CoA dehydrogenase	HADHA	4	3	4	2	1	1	14	12	14	6	6	5	8	10	11	13	10	12	9	10	10	10	10	9	9	5	5	3	3	5	3	2	2	4	2	1	1	2
P41002	P41002	Cyclin-F	CCNF
P41091;Q2VIR3	P41091;Q2VIR3	Eukaryotic translation initiation factor 2 subunit 3;Putative eukaryotic translation initiation factor 2 subunit 3-like protein	EIF2S3;EIF2S3L	12	15	13	7	6	7	13	16	17	4	3	7	8	10	10	10	9	9	9	7	7	7	8	10	9	7	6	7	7	4	5	4	5	6	6	2	2	2	2			3	4	2	1	2
P41162	P41162	ETS translocation variant 3	ETV3
P41182	P41182	B-cell lymphoma 6 protein	BCL6
P41208	P41208	Centrin-2	CETN2																							1	1	1
P41212	P41212	Transcription factor ETV6	ETV6
P41214	P41214	Eukaryotic translation initiation factor 2D	EIF2D				1		1				2	1	3	4	1	1			1	2	2					1	1	1	1	1	1
P41223	P41223	Protein BUD31 homolog	BUD31	1	1	1				2	2	1				1				1			2	1	2	2	1	1
P41227	P41227	N-alpha-acetyltransferase 10	NAA10		1	1	2	1	2	5	4	3	1	1	1	1	2	1	2	2	1		1	1	1	1	3	2	4	2	2	3	3	3							1								2
P41229;Q9BY66	P41229	Lysine-specific demethylase 5C	KDM5C				1		1																				1	2	1	3	1	1
P41236;Q6NXS1	P41236;Q6NXS1	Protein phosphatase inhibitor 2;Protein phosphatase inhibitor 2-like protein 3	PPP1R2;PPP1R2P3	2	2	2				3	5	4			2	1	1	1	2	2	3	2	2	3	4	3	2	1	1	1							1
P41240	P41240	Tyrosine-protein kinase CSK	CSK										3	3	3	2	2	3	1	2				1						1	1	1	2	2
P41250	P41250	Glycine--tRNA ligase	GARS	7	8	8	3	3	2	13	15	12	4	5	6	5	6	4	7	8	6	7	8	8	9	9	12	8	8	4	2	3	2	3		1	1	2	1			2				1	2	1	2
P41252	P41252	Isoleucine--tRNA ligase, cytoplasmic	IARS	8	6	6	4	5	4	18	19	19	3	3	7	5	11	11	15	15	14	15	15	13	15	16	13	13	12	12	6	6	6	6		1	1	1	2	1	1	2			1		2	2	3
P41279	P41279	Mitogen-activated protein kinase kinase kinase 8	MAP3K8
P41440	P41440	Folate transporter 1	SLC19A1
P41567	P41567	Eukaryotic translation initiation factor 1	EIF1	2	2	2	1	1	1	3	3	3	2	3	3	2	1	1	3	3	2	2	1	1	1		1	1	1	1	1	1				1			1	1	1
P41743	P41743	Protein kinase C iota type	PRKCI			1				2	2	1			1	1	1		2	1	3	2	2	2	1	1	2		2	2	1	2	1	1
P42025	P42025	Beta-centractin	ACTR1B	1						4	4	2	2	1	1		2	2	2	2	3	3	3	2		3	1							1
P42126	P42126	Enoyl-CoA delta isomerase 1, mitochondrial	ECI1	1		2	1	1	1	4	3	3				1	4	3	4	4	4	3	3	2	2	3	2	2	2	2	1	1	1				1
P42166	P42166	Lamina-associated polypeptide 2, isoform alpha;Thymopoietin;Thymopentin	TMPO	7	6	8	3	3	1	14	12	11	6	5	5	5	2	3	9	8	10	9	16	12	9	9	8	8	7	7	3	3			3	3	4	3					1		1	3	1		1
P42224;Q14765	P42224	Signal transducer and activator of transcription 1-alpha/beta	STAT1	3	2	3	2	3	2	5	6	6	1	1	4	4	9	9	4	4	4	4	5	4	4	3	7	4	5	3	4	5	4	4	2	1	1		1	2	2						2		1
P42226	P42226	Signal transducer and activator of transcription 6	STAT6						1				2	3	1		1	1	1				1	1	2	2	2	4	1	2	3	2	1	1
P42229	P42229	Signal transducer and activator of transcription 5A	STAT5A														1	1	1	1	1											1	1	1
P42285	P42285	Superkiller viralicidic activity 2-like 2	SKIV2L2	1	2	1			1	5	3	7	4	4	6	5	8	7	8	8	7	6	6	6	4	4	3	3	2	2			1	1
P42330;Q04828;P17516;P52895	P42330	Aldo-keto reductase family 1 member C3	AKR1C3				3	4	2	2	4	5	4	4	6	6	5	4	5	4	2	2	4	3	3	3	4	4	3	2	4	5	3	2						2	1	1						1
P42338	P42338	Phosphatidylinositol 4,5-bisphosphate 3-kinase catalytic subunit beta isoform	PIK3CB														1															1	1	1
P42345	P42345	Serine/threonine-protein kinase mTOR	MTOR				2	3	3				3	2	3	2	2	1		2		1		1	3	2	5	2	6	5	5	6	2	1
P42356;A4QPH2	P42356	Phosphatidylinositol 4-kinase alpha	PI4KA																										1			1	1	2
P42566	P42566	Epidermal growth factor receptor substrate 15	EPS15				1	1	1															1			1	1	2	2	2	2	2	2
P42568	P42568	Protein AF-9	MLLT3																												1
P42574	P42574	Caspase-3;Caspase-3 subunit p17;Caspase-3 subunit p12	CASP3										2	2	1	1	1	1											1		1
P42575	P42575	Caspase-2;Caspase-2 subunit p18;Caspase-2 subunit p13;Caspase-2 subunit p12	CASP2													1														2		1		1
P42677	P42677	40S ribosomal protein S27	RPS27	3	3	3				3	3	3	1	1	1	1	2	1	2	2	2	2	2	3	3	1	2	2							1	1	1	1								1
P42679	P42679	Megakaryocyte-associated tyrosine-protein kinase	MATK
P42684	P42684	Abelson tyrosine-protein kinase 2	ABL2																												1	1	1	1					1	1	1	1							1
P42694	P42694	Probable helicase with zinc finger domain	HELZ																											1
P42695	P42695	Condensin-2 complex subunit D3	NCAPD3				1	1	1																		1	1	1	2	3	3	1	2
P42696	P42696	RNA-binding protein 34	RBM34	1									2	1	1	1	1	2	2	1	1	1	1		1
P42704	P42704	Leucine-rich PPR motif-containing protein, mitochondrial	LRPPRC	27	23	29	10	9	9	37	41	43	10	10	14	13	19	24	25	25	32	40	33	33	27	30	22	21	17	16	15	14	10	9	6	8	7	15	2	2	3	3	2		3	3	1	2	3
P42765	P42765	3-ketoacyl-CoA thiolase, mitochondrial	ACAA2	1	2	2	1	1	1	7	8	7	4	5	7	6	4	4	4	5	5	5	5	5	5	6	5	4	2	2	2	2	1		1	1	1	1							1	1
P42766	P42766	60S ribosomal protein L35	RPL35	2	1	2			1	3	2	3					1	1	2	2	2	2	2	3	2	1	1	1		1	1	1	1		1		1	2								1
P42771;P42772	P42771;P42772	Cyclin-dependent kinase inhibitor 2A;Cyclin-dependent kinase 4 inhibitor B	CDKN2A;CDKN2B	2	2	2	2	2	2	4	5	4	2	3	3	3	4	4	4	4	2	3	2	2	1	1	1	1	2	2	2	2	2	2	1	1	1	1	1	1	1	1			1				1
P42858	P42858	Huntingtin	HTT				1	2	1				1	1	1	1	1				3	1	4	2	4	4	2	3	2	4	1	3	2	2
P42892	P42892	Endothelin-converting enzyme 1	ECE1			1	2	2	1		1	1	1		1	1			2	2	1	2	1	2	1	3	3	3	2	4	2	3	2	3						1	2	1
P43003	P43003	Excitatory amino acid transporter 1	SLC1A3												1		2	2	2	2	1
P43007	P43007	Neutral amino acid transporter A	SLC1A4																			1	1	1	1	1
P43034	P43034	Platelet-activating factor acetylhydrolase IB subunit alpha	PAFAH1B1	1		1		2	1	7	4	7	1	1	2	2	4	4	4	5	6	4	1	5	2	1	1		2	1	1	1	2	2	1	1		1								1	1	1	1
P43121	P43121	Cell surface glycoprotein MUC18	MCAM	1		1	3	3	2	7	3	4	2	3	3	4	6	6	6	7	5	4	1	1		1	3	3	4	4	5	5	3	4	1	2	1		1							1		1
P43243	P43243	Matrin-3	MATR3	13	16	15	2	2	3	21	20	23	5	5	9	9	9	11	11	12	14	14	14	13	11	13	6	7	8	7	5	7	6	5	5	6	4	7		1	1	1	1		1	2	1	1	1
P43246	P43246	DNA mismatch repair protein Msh2	MSH2	2	1	1	2	5	4	8	8	6	2	2	3	2	4	6	6	5	5	7	11	9	9	8	5	5	4	5	5	5	4	3					1	2	2	2					1	1	1
P43304	P43304	Glycerol-3-phosphate dehydrogenase, mitochondrial	GPD2	1	1	1		1	1	3	1	2				1	4	8	6	9	6	6	4	4	5	5	5	4	2	4	1	1	3	1
P43307	P43307	Translocon-associated protein subunit alpha	SSR1	1	2	4				5	3	5					1	1	4	3	3	3	4	3	2	3	2	1
P43308	P43308	Translocon-associated protein subunit beta	SSR2							1									1	1
P43354	P43354	Nuclear receptor subfamily 4 group A member 2	NR4A2
P43355;P43358;P43361;A2A368;A8MXT2;Q96M61;O15480;P43363	P43355	Melanoma-associated antigen 1	MAGEA1										1	1	2	2	2	2	1	1					2	2	1	1	1	1	1	1
P43357	P43357	Melanoma-associated antigen 3	MAGEA3																												1	1	1	1
P43360	P43360	Melanoma-associated antigen 6	MAGEA6																												1	1	1	1						1	1	1
P43487;Q9C010	P43487	Ran-specific GTPase-activating protein	RANBP1	2	2	1	1	1	1	3	3	3							1	1	3	3	2	2	2	2	3	1	2	2	1	2	2	3								1
P43490	P43490	Nicotinamide phosphoribosyltransferase	NAMPT	1	2	1	3	3	3	7	6	7	5	6	6	6	3	5	5	5	5	5	8	8	8	8	7	7	5	5	4	4	4	3		1			1	2		1					1	1	2
P43686	P43686	26S protease regulatory subunit 6B	PSMC4	2	2	1	1	2	1	9	9	9	3	3	2	3	3	2	2	4	6	5	6	5	5	6	6	5	3	3	2	3	1
P43897	P43897	Elongation factor Ts, mitochondrial	TSFM		1	1	1	2	1	4	3	4			2	2	2	3	1	2	1	2	2	2	2	2	3	2	3	2	1	1							1	1	1	1					1	1	1
P45877	P45877	Peptidyl-prolyl cis-trans isomerase C	PPIC				2	1	2	1	2	2		1			1	1	1	1	1	1	1	2	2	2	2	3	2	2	2	2	2	2					1	1		1
P45880	P45880	Voltage-dependent anion-selective channel protein 2	VDAC2	6	6	8	1	1	1	9	11	11	3	3	7	6	4	5	7	7	9	7	7	6	5	7	6	6	3	4	1		1	1	2	4	4	3					1	1	1	1			1
P45954	P45954	Short/branched chain specific acyl-CoA dehydrogenase, mitochondrial	ACADSB																				1	1	1
P45973	P45973	Chromobox protein homolog 5	CBX5		2	2	1	1	1	3	5	5					3	4		2	1	2	2	2	2	3	2	4	3	4	3	3	1	1						1	1	1					1	1	1
P45974	P45974	Ubiquitin carboxyl-terminal hydrolase 5	USP5	5	4	6	5	3	2	7	9	8	2	4	2	4	7	8	7	6	9	10	5	7	8	11	9	8	9	8	5	4	4	3			1
P45985	P45985	Dual specificity mitogen-activated protein kinase kinase 4	MAP2K4																			1
P46013	P46013	Antigen KI-67	MKI67	1		1	9	9	11	2	3	5		1	3	3	4	3	3	5	6	6	5	5			3	1	6	7	10	7	8	10					1	2	1	2					1	2	1
P46019	P46019	Phosphorylase b kinase regulatory subunit alpha, liver isoform	PHKA2												1	1	1	1		1													1	1
P46020	P46020	Phosphorylase b kinase regulatory subunit alpha, skeletal muscle isoform	PHKA1												1		1	1		1											2	1	2	2
P46060	P46060	Ran GTPase-activating protein 1	RANGAP1	2	2	3	2	1	2	6	7	6	1	1	5	4	6	7	10	8	4	6	5	3	3	5	3	2	4	4	2	3	3	3	1							1							1
P46063	P46063	ATP-dependent DNA helicase Q1	RECQL		2	2	3	3	2	6	8	9	3	2	4	3	1	3	2	3	6	7	6	5	6	4	7	5	4	4	3	2	3	3	1		1				1						1	1	1
P46087	P46087	Probable 28S rRNA (cytosine(4447)-C(5))-methyltransferase	NOP2		3	1			1	9	6	8			2	2	4	4	6	6	5	4	5	7	5	7	3	2	3	2	3	2	1	1	1	2	1	1	1		1					2		1	1
P46100	P46100	Transcriptional regulator ATRX	ATRX						1				1	1	1			1		1			1	1			1		2	2	2	3	2	1
P46108	P46108	Adapter molecule crk	CRK									1			2	1	2							1	1	1	1	1	1	1
P46109	P46109	Crk-like protein	CRKL										1	1	1	3	1	1	2	2	1	1						1	1	1		1
P46199	P46199	Translation initiation factor IF-2, mitochondrial	MTIF2												1	1	1	2		1											1	1
P46379	P46379	Large proline-rich protein BAG6	BAG6				2	2	1	2	2	1	2	1	4	4	4	4	4	5	2	1	2	4	5	3	3	1	6	6	4	4	3	3		1	1	1	1	1	1	1					1	1	1
P46439;Q03013;P09488	P46439;Q03013;P09488	Glutathione S-transferase Mu 5;Glutathione S-transferase Mu 4;Glutathione S-transferase Mu 1	GSTM5;GSTM4;GSTM1	1	1	1				1	1	1	1	1	1	1	1	1				1	1	1	1	1	1	1	1	1
P46459	P46459	Vesicle-fusing ATPase	NSF	2		1	1	1	1	4	4	3	2	3	3	2	4	4	6	7	8	6	12	9	7	6	6	6	4	4	3	3	2	2					1	1	1
P46734	P46734	Dual specificity mitogen-activated protein kinase kinase 3	MAP2K3								1	1			1	1		1						1	1	1	1			1		1	1	1
P46736	P46736	Lys-63-specific deubiquitinase BRCC36	BRCC3				1	1	2	1	1	1	1	2	2	2	2	2					1				1		1	1	2	2	2	2
P46776	P46776	60S ribosomal protein L27a	RPL27A	4	3	3	2	2	1	3	4	3	1	1	1	1	2	2	2	2	2	2	2	2	2	2	1	1	1	1	1			1	2	1	2	1	1	1	1		1	1	1			1	1
P46777	P46777	60S ribosomal protein L5	RPL5	6	7	7	2	3	2	9	9	7	1	3	4	4	4	4	6	4	4	5	3	3	2	2	4	4	5	3	2	1			2	4	3	3			1				2	2
P46778	P46778	60S ribosomal protein L21	RPL21	2	2	2				2	2	2	2	1	3	3	3	3	2	1	2	2	2	2	2	2	2	2	1	2		1			2	2	2	2					2	2	2	2		1
P46779	P46779	60S ribosomal protein L28	RPL28	3	4	4				7	6	6					2	2	3	3	3	3	3	2	1	2	2		3	1		1	2	2	1	1							2		1
P46781	P46781	40S ribosomal protein S9	RPS9	4	6	5	1	1	1	7	7	8	2	2	3	2	5	4	6	7	7	6	7	7	7	7	6	6	3	3	1	1		1	4	3	3	4	1	1	1	1		1	1	2
P46782	P46782	40S ribosomal protein S5;40S ribosomal protein S5, N-terminally processed	RPS5	5	4	5	2	2	1	6	7	7	3	2	4	4	3	3	2	3	5	2	5	5	4	5	7	4	3	1	4	3	2	1		1	1	1		1
P46783;Q9NQ39	P46783;Q9NQ39	40S ribosomal protein S10;Putative 40S ribosomal protein S10-like	RPS10;RPS10P5	3	4	4	1	1	1	3	4	4			2	2	2	3	5	5	5	4	5	5	2	1	3	3	3	3	1	1	1	1		1	1	1						1
P46926	P46926	Glucosamine-6-phosphate isomerase 1	GNPDA1	1		2	4	5	3	5	5	7	2	3	3	3	6	6	5	4	3	4	5	4	2	3	6	6	4	5	5	5	4	4		1			1	1	1	1					1	1	1
P46934	P46934	E3 ubiquitin-protein ligase NEDD4	NEDD4																											1
P46937	P46937	Transcriptional coactivator YAP1	YAP1				1		1				1	1					2	1							1		1	1	1	1	1	1
P46939	P46939	Utrophin	UTRN															1		1		1												1
P46940	P46940	Ras GTPase-activating-like protein IQGAP1	IQGAP1	17	17	14	6	9	7	37	38	36	11	11	18	21	23	23	28	28	31	28	29	31	17	19	22	13	17	16	14	15	12	12	2	7	4	6	3	4	5	3			1	3	4	3	5
P46976	P46976	Glycogenin-1	GYG1				1	1					1	1	1	1															1	1	1	1
P46977	P46977	Dolichyl-diphosphooligosaccharide--protein glycosyltransferase subunit STT3A	STT3A		2		1		1	4	5	6					1	1	2	1	2	3	3	6	3	6	3	5	2	2	1	1
P47211	P47211	Galanin receptor type 1	GALR1		1					1		1						1	1	1				1	1	1
P47224	P47224	Guanine nucleotide exchange factor MSS4	RABIF																								1		1	1	1	1
P47712	P47712	Cytosolic phospholipase A2;Phospholipase A2;Lysophospholipase	PLA2G4A	9	7	11	3	4	2	16	16	19	3	4	5	5	8	8	12	11	14	14	10	11	12	11	9	8	9	6	4	5	5	5	2	2	1	2	3	4	3	2		1	2	2	2	3	3
P47736	P47736	Rap1 GTPase-activating protein 1	RAP1GAP
P47755	P47755	F-actin-capping protein subunit alpha-2	CAPZA2	3	2	2	3	2	3	5	4	3	1	1	2	3	2	2	3	3	3	3	3	2	3	3	2	2	3	1	1	2	2	1	1			1	1	1	2	1			1	1		1
P47756	P47756	F-actin-capping protein subunit beta	CAPZB	3	4	5	2	1	1	10	10	8	1		2	3	5	5	4	4	5	4	3	3	6	5	4	4	2	2	2	3	2	2	1		1	1				1						1
P47813;O14602	P47813;O14602	Eukaryotic translation initiation factor 1A, X-chromosomal;Eukaryotic translation initiation factor 1A, Y-chromosomal	EIF1AX;EIF1AY	2	4	2				3	4	4			1	1	1	2	1	2	4	4	4	3	3	2	2	1	1	1					1	1	1						1	1	1	1
P47897	P47897	Glutamine--tRNA ligase	QARS	5	6	6	6	5	6	14	16	16	2	2	7	10	14	10	10	8	8	8	8	10	11	9	10	9	11	12	12	11	4	4		1	1	1	2	2	1	2					1	1	1
P47914	P47914	60S ribosomal protein L29	RPL29	1	1	1				2	1	2			1	1	1	2	1	1	1	1													1	1	1	1					1	1	1	1
P47974	P47974	Zinc finger protein 36, C3H1 type-like 2	ZFP36L2
P47985;P0C7P4	P47985;P0C7P4	Cytochrome b-c1 complex subunit Rieske, mitochondrial;Cytochrome b-c1 complex subunit 11;Putative cytochrome b-c1 complex subunit Rieske-like protein 1	UQCRFS1;UQCRFS1P1	1	1	2				3	3	2	1	1	2	1	1	1	2	2	1	1					1	1	1	1					1
P48047;H7C0C1	P48047;H7C0C1	ATP synthase subunit O, mitochondrial	ATP5O	4	6	5			1	8	8	8	2	2	2	2	5	4	5	5	6	6	7	5	4	4	2	2	1	1	1	1		1	2	2	3	2		1		1			1	1
P48059;Q7Z4I7	P48059;Q7Z4I7	LIM and senescent cell antigen-like-containing domain protein 1;LIM and senescent cell antigen-like-containing domain protein 2	LIMS1;LIMS2				1	1	1								1		1	1	1	1	1	1			1	1	1	2		1
P48147	P48147	Prolyl endopeptidase	PREP			1	2	1	2	3	6	3	4	3	4	3	4	4	1	2	3	4	4	4	2	4	6	6	3	4	3	3	2	1					1	2	2	2					1	1	2
P48163	P48163	NADP-dependent malic enzyme	ME1	1	2	1	2	1	1	7	8	9	2	1	4	3	4	4	4	7	6	6	6	4	5	5	4	5	2	3	1	1	1	1							1								1
P48200	P48200	Iron-responsive element-binding protein 2	IREB2				1	1	1													1		1	1		1	1	1	1	1	1	4	1
P48378	P48378	DNA-binding protein RFX2	RFX2																											1	1	1	1	1
P48426	P48426	Phosphatidylinositol 5-phosphate 4-kinase type-2 alpha	PIP4K2A										1	1	1				1	1					1		1						1	1
P48444	P48444	Coatomer subunit delta	ARCN1	4	2	3			1	7	9	8	3	3	3	4	7	7	10	8	8	9	10	12	3	6	3	5	3		4	3	1	1
P48449	P48449	Lanosterol synthase	LSS													1	1	1	2	2	1	3	1	1	1	1		1	2	2	1	2	2	2						1
P48506	P48506	Glutamate--cysteine ligase catalytic subunit	GCLC				1	1	1	1									1		2	1	2	2	2	2	2	3		1	1	2	3	3
P48507	P48507	Glutamate--cysteine ligase regulatory subunit	GCLM			1	2	2	2	5	6	5	1	1	4	4	6	6	5	5		3	2	3	2	3	2	2	3	2	2	4	1	2	1		1	1		2	2	1						1	1
P48509	P48509	CD151 antigen	CD151								1	1					1	1		1	1	1	1	1	1	1
P48556	P48556	26S proteasome non-ATPase regulatory subunit 8	PSMD8	2	2	2				5	4	4			1	1	5	3	2	4	4	4	3	4	6	5	5	5	2	3	1	1		1											1
P48634	P48634	Protein PRRC2A	PRRC2A										1	1	1		2	2	1	1	3	2	2	1								1	1	1
P48637	P48637	Glutathione synthetase	GSS					1		2	2	2	1	1	2	2	1	1	1	1	2	1	3	2	4	4	5	4	2	3		1	1	1
P48643	P48643	T-complex protein 1 subunit epsilon	CCT5	20	20	19	7	5	5	27	27	28	6	5	9	6	14	14	21	17	22	18	21	22	20	19	13	12	12	8	7	7	4	4	2	4	5	6	2	2	2	2	1	1	1	4	2	1	2
P48651	P48651	Phosphatidylserine synthase 1	PTDSS1	1	1	1				2	2	2	1	1	2	2	1	1	1	2	2	2	2	2		1										1	1
P48681	P48681	Nestin	NES				1		2		1	1	1		2	1	1	1	1										2	1	3	2	2	1
P48729;Q8N752	P48729;Q8N752	Casein kinase I isoform alpha;Casein kinase I isoform alpha-like	CSNK1A1;CSNK1A1L	1	1	1	1	1	1	3	3	3	1	2	1	1	1	1	1	1	1		1	1	1	1	3	2	4	4	4	3	1	2	1							1
P48730	P48730	Casein kinase I isoform delta	CSNK1D					1			1		1		1	1	2	1	1							1	1		2	1	2	2	2	2			1
P48735	P48735	Isocitrate dehydrogenase [NADP], mitochondrial	IDH2	2	1	1	2	1	2	6	6	6	1	1	1	1	3	3	3	4	5	5	6	6	4	3	2	2	3	1	3	3	3	3				1	1	2	1	1					1	1	1
P48739	P48739	Phosphatidylinositol transfer protein beta isoform	PITPNB			1				1	3	2	1	1	2	3	2	2	2	2	2	2	2	2	1				1		1	1								1
P48960	P48960	CD97 antigen;CD97 antigen subunit alpha;CD97 antigen subunit beta	CD97	1	1	1	2	3	3	3	2	5	3	3	2	1	3	2	4	4	5	4	4	4	1	1	4	3	3	2	3	4	3	3					1	1	1	1							1
P49005	P49005	DNA polymerase delta subunit 2	POLD2					1			1		2	2	1	2				1	3		2		2	3	2	2	1	1	1	1		2						1	1	1
P49006	P49006	MARCKS-related protein	MARCKSL1	1	1	1				3	1	3					1	1	1	1		1							1				1					1	1		1
P49023	P49023	Paxillin	PXN				1	1							1	1							2	1		1	1	1					1	1
P49116	P49116	Nuclear receptor subfamily 2 group C member 2	NR2C2																													1	1	1
P49137	P49137	MAP kinase-activated protein kinase 2	MAPKAPK2									1								1	1						1	2	2	1	1	1	1	1
P49189	P49189	4-trimethylaminobutyraldehyde dehydrogenase	ALDH9A1	1	1	1	1	1	1	4	3	3	1		4	4	3	3	3	4	3	4	4	4	3	5	2	1	3	1	2	2	2	2
P49207	P49207	60S ribosomal protein L34	RPL34	1	1	1				4	3	3					1	1	3	3	3	2			1	2	1								1		2
P49247	P49247	Ribose-5-phosphate isomerase	RPIA				1			1			1	1						1	1	1			1	1	1	2		2	1	1
P49257	P49257	Protein ERGIC-53	LMAN1	2	1	2	2	2	1	5	5	4	1	2	4	6	6	6	7	7	5	8	5	6	4	4	3	3	2	3	3	3	3	3		1	2	1	1	1	1	1					1	1	1
P49321	P49321	Nuclear autoantigenic sperm protein	NASP	4	6	4	2	2	3	6	8	8	8	7	6	6	6	6	6	6	10	10	11	12	7	6	4	5	4	4	4	4	4	4	2	2	1	1						1	1
P49327	P49327	Fatty acid synthase;[Acyl-carrier-protein] S-acetyltransferase;[Acyl-carrier-protein] S-malonyltransferase;3-oxoacyl-[acyl-carrier-protein] synthase;3-oxoacyl-[acyl-carrier-protein] reductase;3-hydroxyacyl-[acyl-carrier-protein] dehydratase;Enoyl-[acyl-carrier-protein] reductase;Oleoyl-[acyl-carrier-protein] hydrolase	FASN	65	64	62	33	33	31	82	87	84	26	30	40	38	58	55	52	53	55	53	70	64	62	59	52	48	43	39	36	35	29	29	26	30	29	38	8	11	9	12	6	10	11	19	15	14	16
P49354	P49354	Protein farnesyltransferase/geranylgeranyltransferase type-1 subunit alpha	FNTA					1	1				1	1							1	1	1	1		1		1	3	2	1	1	1	1						1
P49356;B4DL54	P49356;B4DL54	Protein farnesyltransferase subunit beta	FNTB;CHURC1-FNTB				1																						1	1
P49366;A0A3B3IU31	P49366;A0A3B3IU31	Deoxyhypusine synthase	DHPS												1											1	3	3	2	2	2	3
P49368	P49368	T-complex protein 1 subunit gamma	CCT3	15	15	12	5	5	5	23	22	22	8	6	9	11	12	17	17	15	15	16	15	17	12	12	6	7	5	5	6	5	4	3	6	5	6	6	2	1	1	2		2	2	2	2	2	3
P49406	P49406	39S ribosomal protein L19, mitochondrial	MRPL19				1	2	1	2	1	1						1	1	1	1	1	2	1	1	1	1		1	1	2	1	1	3					1		1						1	2	2
P49407	P49407	Beta-arrestin-1	ARRB1																												1	1	1	1
P49411	P49411	Elongation factor Tu, mitochondrial	TUFM	14	14	13	5	4	5	17	17	18	4	4	9	7	11	10	14	12	13	13	11	9	8	8	9	8	5	4	7	7	4	4	2	4	4	5	1	2	3	2	2	3	3	3	3	3	2
P49419	P49419	Alpha-aminoadipic semialdehyde dehydrogenase	ALDH7A1	3	2	5		1	1	9	10	7	5	5	7	7	8	9	9	8	11	10	5	8	4	5	2	2	1	1	1	1	3	3			1	1
P49427	P49427	Ubiquitin-conjugating enzyme E2 R1	CDC34														1	1	1	1	2	2	3	2											1		1
P49441	P49441	Inositol polyphosphate 1-phosphatase	INPP1															1	1		1	1
P49450	P49450	Histone H3-like centromeric protein A	CENPA
P49454	P49454	Centromere protein F	CENPF										1				1	1							2				1		1	1	1	1
P49458	P49458	Signal recognition particle 9 kDa protein	SRP9	3	3	3				3	3	3					1		3	3	3	3	3	3	2	2	1	1		1	1				1	1	1	1							1	1
P49459	P49459	Ubiquitin-conjugating enzyme E2 A	UBE2A				1	1		1			1	1	1	1							1		1	1		1	1	1	1	1	1	1					1
P49585;Q9Y5K3	P49585	Choline-phosphate cytidylyltransferase A	PCYT1A																	1			1	1	1	1
P49588	P49588	Alanine--tRNA ligase, cytoplasmic	AARS	8	5	6	3	5	4	19	18	18	8	4	14	15	12	11	14	12	11	11	14	12	12	11	11	9	5	6	3	5	3	2			1	1	1	1	2	1					1	1	1
P49589	P49589	Cysteine--tRNA ligase, cytoplasmic	CARS		2	1	1	1	1	5	7	6	1	1	4	5	7	5	7	8	6	6	6	7	4	4	3	3	2	2	4	2	2	2
P49590	P49590	Probable histidine--tRNA ligase, mitochondrial	HARS2	3	3	2				5	4	5							2	4	4	4	5	5	7	7	4	5	3	3	2	2	2	1					1	1	1
P49591	P49591	Serine--tRNA ligase, cytoplasmic	SARS	3	3	3	3	2	4	7	6	7	3	3	5	4	5	4	2	3	5	5	6	6	7	7	7	5	3	4	3	3	2	3
P49593	P49593	Protein phosphatase 1F	PPM1F											1		1													1	1	2	1	1	1
P49642;A0A3B3ITS8	P49642	DNA primase small subunit	PRIM1								1	2					1	1			2	2	3	2	2	2	1	1				1	3	2
P49643	P49643	DNA primase large subunit	PRIM2				1	1	1	1		1			1	1	4	2	4	2	3	3	1	2	1	2	2	2	2	1	1	1			1	1		1			1
P49662	P49662	Caspase-4;Caspase-4 subunit 1;Caspase-4 subunit 2	CASP4												1	1	1	1
P49674	P49674	Casein kinase I isoform epsilon	CSNK1E					1			1		1		1	1	2	1	1							1	1		2	2	3	3	2	2			1
P49711	P49711	Transcriptional repressor CTCF	CTCF						1						1		1	1							1		1	1	1	1
P49716	P49716	CCAAT/enhancer-binding protein delta	CEBPD				1		1																							1	1	1
P49720	P49720	Proteasome subunit beta type-3	PSMB3	4	4	5	1	1	1	6	6	6	4	4	5	5	4	4	3	4	4	4	4	3	3	2	3	2	3	3	1	1	2	1	3	2	2	3						1
P49721	P49721	Proteasome subunit beta type-2	PSMB2	3	5	4				5	7	7	2	2	3	1	3	3	3	3	4	4	5	6	6	5	4	4	3	2		1			2	3	4	3						1	1	2
P49736	P49736	DNA replication licensing factor MCM2	MCM2	4	2	6	1	3	2	11	9	10	6	4	9	9	10	11	15	11	9	9	7	5	5	5	3	3	2	2	2	1	1	2			1					1					1	1	1
P49748	P49748	Very long-chain specific acyl-CoA dehydrogenase, mitochondrial	ACADVL	8	8	9	2	2	2	10	16	15	3	2	9	9	10	12	9	9	10	10	11	10	9	11	7	9	4	3	5	4	6	4	3	2	2	5		1	2	1				2	2	2	2
P49750	P49750	YLP motif-containing protein 1	YLPM1												1	1	2	2			1			1			1		1	1	1	1	1	3
P49754	P49754	Vacuolar protein sorting-associated protein 41 homolog	VPS41				1																		1						2		1
P49755	P49755	Transmembrane emp24 domain-containing protein 10	TMED10	2	2	2				6	5	6	1		1	1	2	1	5	4	5	5	4	4	1	1	1	2		1					1	1	1	1								1
P49756	P49756	RNA-binding protein 25	RBM25	4	2	1	1	1	1	4	4	3			1	2	3	3	5	4	3	3	1	2	1	3	3	2	2	3	1	2	1		1						1							1
P49757	P49757	Protein numb homolog	NUMB																								1	1	1	1	1	1	2	3
P49759;Q9HAZ1	P49759	Dual specificity protein kinase CLK1	CLK1																												1		1
P49760	P49760	Dual specificity protein kinase CLK2	CLK2																				1			1
P49761	P49761	Dual specificity protein kinase CLK3	CLK3
P49768	P49768	Presenilin-1;Presenilin-1 NTF subunit;Presenilin-1 CTF subunit;Presenilin-1 CTF12	PSEN1
P49770	P49770	Translation initiation factor eIF-2B subunit beta	EIF2B2				1		1		1						1			1	2	1	1	1	2	1	2	2	2	3	2	2
P49773	P49773	Histidine triad nucleotide-binding protein 1	HINT1	4	1	2	3	3	3	3	5	4	2	2	1	1	1	2	2	2	2	3	4	4	2	2	2	2	2	2	3	3	2	3	1	1	2	2	1	2	2	2					2	2	2
P49790	P49790	Nuclear pore complex protein Nup153	NUP153				3	3	3				2	2	2	4	2	3	3	3	2	3	1	1	1	1	2	2	4	3	2	2	1	2					2	2	1	2					1
P49792	P49792	E3 SUMO-protein ligase RanBP2	RANBP2	2	1	2	6	6	7	12	12	7	10	12	9	13	13	11	12	11	11	11	18	14	10	11	8	10	6	9	8	11	10	12		1	1	2	1	1	1	2			1		2	1
P49815	P49815	Tuberin	TSC2				1																	1
P49821	P49821	NADH dehydrogenase [ubiquinone] flavoprotein 1, mitochondrial	NDUFV1	1		1	1	1	1	2	2	3	1	1	1	2	1	1	6	5	2	5	6	4	2	3	4	3	3	2		2
P49840;M0QYV0	P49840	Glycogen synthase kinase-3 alpha	GSK3A				1	1	1								1		2	3	2	1	2	1	1	1				1	2	1	1	1						1		1
P49841	P49841	Glycogen synthase kinase-3 beta	GSK3B						1						1	1				1	3	2	3	2	1	1	2	5	3	3	2	3
P49848	P49848	Transcription initiation factor TFIID subunit 6	TAF6						1			1															1	1	1	1	1		2	1
P49902	P49902	Cytosolic purine 5-nucleotidase	NT5C2				1	1	2			1			1			1		1			3	1	2	2	2	1	2	1	2	2	2	2
P49903	P49903	Selenide, water dikinase 1	SEPHS1		1		2	2	2	2	1	1	2	2	1	2	1	1			1	2	1	2	1	1	2	1	1	1	1	1	2	1					1	1	2	1					1	1	2
P49915	P49915	GMP synthase [glutamine-hydrolyzing]	GMPS	4	4	4	4	5	5	15	14	10	5	6	10	9	7	7	14	13	11	10	8	8	7	7	5	3	6	6	4	6	4	6	1			2	2	3	3	2					2	1	1
P49916	P49916	DNA ligase 3	LIG3														1		1	2	1	1	4	4	3	4	3	2	1	1				1
P49917	P49917	DNA ligase 4	LIG4																		1		1	1	1	1	1	1	1
P49918	P49918	Cyclin-dependent kinase inhibitor 1C	CDKN1C																												1		1
P49959	P49959	Double-strand break repair protein MRE11A	MRE11A				2	2	1	2		2	1	1	1	2	1	2	5	4	3	3	4	2	1	2	1	1	4	2	5	4	2	1					1	1	1	1					1	1	1
P50135	P50135	Histamine N-methyltransferase	HNMT										1	1							1	1	1	1	1	1	1	1					1
P50148	P50148	Guanine nucleotide-binding protein G(q) subunit alpha	GNAQ				1	1	1											1				1							1	1	1	1								1					1	1	1
P50213	P50213	Isocitrate dehydrogenase [NAD] subunit alpha, mitochondrial	IDH3A	2	1	3	1	1	1	8	6	6	3	3	2	1	2	2	3	3	4	4	5	5	5	8	5	5	4	3	1		2	3	1		1	1
P50219	P50219	Motor neuron and pancreas homeobox protein 1	MNX1
P50238;H3BRQ4	P50238	Cysteine-rich protein 1	CRIP1							1	2	2													1	1	1	1		1
P50336	P50336	Protoporphyrinogen oxidase	PPOX				1	1	1				2	1	1		1						2		2	3	3	3	2	1	1	2		1
P50395	P50395	Rab GDP dissociation inhibitor beta	GDI2	14	15	8	2	4	4	22	19	18	6	7	11	8	14	13	15	17	19	17	19	18	14	17	11	10	9	10	6	4	3	3	7	5	7	6					1		1	3
P50402	P50402	Emerin	EMD	1	3	2	1	2	1	6	2	3		1	3	3	3	4	4	3	2	2	3	2	3	3	3	4	1	1	2	2						1
P50416	P50416	Carnitine O-palmitoyltransferase 1, liver isoform	CPT1A	5	2	3	3	1	2	9	11	10	3	3	5	4	3	3	6	7	9	10	8	9	7	5	6	5	4	4	2	1	4	5				1	1	1	1	1							1
P50443	P50443	Sulfate transporter	SLC26A2
P50452;P50453	P50452;P50453	Serpin B8;Serpin B9	SERPINB8;SERPINB9	2	2	2				1	2	2				1			1	1	1	2	2	2	1	1	1	2	2	1
P50454	P50454	Serpin H1	SERPINH1	9	9	11	4	4	5	14	15	15	4	3	8	8	11	12	13	11	13	11	9	10	8	10	11	11	7	7	4	4	5	5	7	6	3	7	3	3	4	3	2	2	4	4	1	1	2
P50502;Q8NFI4;Q8IZP2	P50502;Q8NFI4;Q8IZP2	Hsc70-interacting protein;Putative protein FAM10A5;Putative protein FAM10A4	ST13;ST13P5;ST13P4	5	5	3	4	4	4	5	7	8			2	1	2	2	3	3	3	4	4	4	4	3	3	1	5	4	2	4	3	4	1	1	1	1	1	1	1	3			1	2	2	2	2
P50542	P50542	Peroxisomal targeting signal 1 receptor	PEX5				1	1																								1	1	2
P50548	P50548	ETS domain-containing transcription factor ERF	ERF				1	1	1										1			1							1	2	2	2	1	1						1	1
P50552	P50552	Vasodilator-stimulated phosphoprotein	VASP	1	1	1				6	5	5	1		1	1	2	3	4	4	6	6	4	3	3	5	3	4	3	3	4	3	2	2		1		1									1
P50570	P50570	Dynamin-2	DNM2	2	1	1		2		9	7	10	2	2	1	1	7	4	5	9	10	11	8	8	7	9	8	8	6	6	5	5	2	2					2	2	2	2
P50579	P50579	Methionine aminopeptidase 2	METAP2	1	2	2	2	2	2	6	2	3	2	1	2	2	1	1	1	1	2	3	6	4	3	4	2	2	2	1	2	1	2	2							1	1
P50583	P50583	Bis(5-nucleosyl)-tetraphosphatase [asymmetrical]	NUDT2				1	1	1	1	1			1	2	1	1	2		1									1	1	1	1	1	1
P50613	P50613	Cyclin-dependent kinase 7	CDK7						1		1					1	1	2	2	2	2	1	1	1	1	1				1		2	1	1
P50616	P50616	Protein Tob1	TOB1
P50748	P50748	Kinetochore-associated protein 1	KNTC1				1																	1				1	1	1	1		1	1
P50750	P50750	Cyclin-dependent kinase 9	CDK9	1	1		1		1	1	1		1	1					1	1	3	1	3	3	2	3	2		3	3	3	3	1	2					1	1	1	1					1	1	1
P50851;Q8NFP9	P50851	Lipopolysaccharide-responsive and beige-like anchor protein	LRBA	2		1	2	3	3		2	2	5	5	5	3	7	6	5	4	3	5	3	3			3	1	2	5	4	5	5	5							1	1
P50897	P50897	Palmitoyl-protein thioesterase 1	PPT1							1	1	1			1	2	3	3	2	2		3	1	1			1	1	1						1	1
P50914	P50914	60S ribosomal protein L14	RPL14	4	4	4	1	1	1	4	3	4			1	2	2	2	2	1	2	1	3	3	4	4	3	3	2	3	2	2	1	1	3	2	2					1	1	1	1	2	1	1	1
P50990	P50990	T-complex protein 1 subunit theta	CCT8	16	16	17	5	6	6	24	24	25	4	4	6	5	9	9	12	14	18	16	19	18	19	17	17	17	13	10	9	9	3	3	8	7	6	9	1		3	2	1	1	2	2	3	3	2
P50991	P50991	T-complex protein 1 subunit delta	CCT4	13	16	13	1	1	2	23	20	18	8	8	12	12	13	12	18	18	15	16	10	10	12	13	16	12	10	9	7	5	3	4	5	6	7	4	1	1	1	1	2	1	3	5	2	2	2
P50995	P50995	Annexin A11	ANXA11			1	2	1	1	2	1	3			2	1	2	4	4	3	4	4	2	2	1	2	5	2	1	1	3	3	2	1						1
P51003;Q9NRJ5	P51003	Poly(A) polymerase alpha	PAPOLA				2	2	3	1		2	2	4	1	1	1	2	3	2	6	4	5	6	6	6	6	6	3	3	2	3	2	2	1
P51114	P51114	Fragile X mental retardation syndrome-related protein 1	FXR1	1		1	4	4	4	4	4	5	1	1	1		1	2	3	3	3	5	1	2	5	4	7	7	4	3	4	6	5	5							1						1	2	2
P51116	P51116	Fragile X mental retardation syndrome-related protein 2	FXR2	2		2	1	2	1	1	2	4	1	1					1	1	1	3	1	1	1	1	4	3	2	3	2	3	1	1								1
P51148	P51148	Ras-related protein Rab-5C	RAB5C	5	4	5				7	6	7	2	2	4	4	2	3	4	4	4	4	5	3	3	4	4	2	3	2		1			1		2	3								2
P51149	P51149	Ras-related protein Rab-7a	RAB7A	5	4	5				6	7	8	1	1	1	2	5	4	6	6	4	5	6	4	5	6	5	3	1	3	1	2		1	1	4	4	4
P51151;Q9NP90	P51151	Ras-related protein Rab-9A	RAB9A	1	2	2	1	1	1	3	4	5			2	2	1	1	3	3	4	4	4	3	4	4	3	3	1	2	2	1
P51153	P51153	Ras-related protein Rab-13	RAB13	1	1	1	1	1	1	3	2	2	1	1			1	1	3	3	3	3	1	1	1	1			1		2	2	1	1	2	1	1	1			1	1				1
P51159;O00194	P51159	Ras-related protein Rab-27A	RAB27A																				1						1	2	2	2	2	2					1		1
P51397	P51397	Death-associated protein 1	DAP													1	1	1		1									1	1
P51398	P51398	28S ribosomal protein S29, mitochondrial	DAP3							5	3	5	2	2	3	3	5	4	3	4	5	4	2	3	3	4	2	3	3	3	1	1					1
P51452	P51452	Dual specificity protein phosphatase 3	DUSP3								1	1	1	1	2	2	2	2	3	1	1	1						1																		1
P51531	P51531	Probable global transcription activator SNF2L2	SMARCA2	1						2	1	2	1	1	2	2	2		1	5	4	5	2	1	1	2	1
P51532	P51532	Transcription activator BRG1	SMARCA4	1			1	1	1	3	1	4	3	3	5	4	6	3	4	7	5	7	3	3	4	4	3	1	2	3	4	3		2
P51553	P51553	Isocitrate dehydrogenase [NAD] subunit gamma, mitochondrial	IDH3G								1		1	1	2	1			1	1			1	1	1	1	1	1	1	1	1	1
P51570	P51570	Galactokinase	GALK1	1	1			1			1	1	2	1	2	2	1	1	1		1		2	2	2	2	3	2	1	2	1	1	1
P51571	P51571	Translocon-associated protein subunit delta	SSR4	2	4	3				4	4	4	1	1	2	2	2	2	3	2	3	4	3	4	2	3										2	3	2								1
P51572	P51572	B-cell receptor-associated protein 31	BCAP31	3	2	3				4	3	3	1	1	2	1	2	1	2	5	5	4	5	5	2	1	1	2	1	1							1
P51580	P51580	Thiopurine S-methyltransferase	TPMT										1	1	2	1	1	1	1	1			1	1		1					1	1
P51587	P51587	Breast cancer type 2 susceptibility protein	BRCA2	1		1		1
P51608	P51608	Methyl-CpG-binding protein 2	MECP2
P51610	P51610	Host cell factor 1;HCF N-terminal chain 1;HCF N-terminal chain 2;HCF N-terminal chain 3;HCF N-terminal chain 4;HCF N-terminal chain 5;HCF N-terminal chain 6;HCF C-terminal chain 1;HCF C-terminal chain 2;HCF C-terminal chain 3;HCF C-terminal chain 4;HCF C-terminal chain 5;HCF C-terminal chain 6	HCFC1	1		1		1		5	3	4	3	4	1	3	2	2	4	4	4	4	7	6	6	5	2	4			2		3	3		1	1		1		1						1	1	1
P51617	P51617	Interleukin-1 receptor-associated kinase 1	IRAK1										1	1							1	1	1	1	1
P51636	P51636	Caveolin-2	CAV2
P51648;P48448;P30838;P43353	P51648	Fatty aldehyde dehydrogenase	ALDH3A2				1	1	1	1		1	1	2	1		1	2	2	2	4	3	2	2	2	1	1	2	1	1	1	1	2	1					1		1
P51649	P51649	Succinate-semialdehyde dehydrogenase, mitochondrial	ALDH5A1												1	1
P51659	P51659	Peroxisomal multifunctional enzyme type 2;(3R)-hydroxyacyl-CoA dehydrogenase;Enoyl-CoA hydratase 2	HSD17B4	2	2	5	3	5	3	14	15	16	3	4	6	7	10	10	11	14	15	13	10	9	6	4	6	6	5	4	4	5	4	5	3	4	4	5				1			1	2
P51665	P51665	26S proteasome non-ATPase regulatory subunit 7	PSMD7	3	5	4	1		1	5	4	5	2	2	3	3	2	2	3	2	3	3	3	4	2	2		1		1	1	2	1	1	1		1	1	1	1						1
P51688	P51688	N-sulphoglucosamine sulphohydrolase	SGSH																								1
P51692	P51692	Signal transducer and activator of transcription 5B	STAT5B				1	1	1					1			1	1	1	1	1								2	1		3	2	2
P51784;Q13107	P51784	Ubiquitin carboxyl-terminal hydrolase 11	USP11											1		1	1	1		1		1	1	1		1			1	1	1	1
P51787	P51787	Potassium voltage-gated channel subfamily KQT member 1	KCNQ1
P51790;P51795;P51793	P51790;P51795;P51793	H(+)/Cl(-) exchange transporter 3;H(+)/Cl(-) exchange transporter 5;H(+)/Cl(-) exchange transporter 4	CLCN3;CLCN5;CLCN4																									1	1	1	1	1	1
P51798	P51798	H(+)/Cl(-) exchange transporter 7	CLCN7				1																								2	2	2	2
P51809	P51809	Vesicle-associated membrane protein 7	VAMP7						1								2	1	2	1	1	1	2	1		1	1	1			1		1	1
P51812;Q9UK32;Q15349;Q9Y2H9	P51812	Ribosomal protein S6 kinase alpha-3	RPS6KA3	1			3	4	5	2	3	1	1		2	3	5	4	6	7	6	4	7	6	6	6	9	6	7	7	6	6	3	3					1	1	2	2
P51825	P51825	AF4/FMR2 family member 1	AFF1																		1	1
P51857	P51857	3-oxo-5-beta-steroid 4-dehydrogenase	AKR1D1																1		1	1
P51858	P51858	Hepatoma-derived growth factor	HDGF	8	5	8	3	4	3	5	8	8	1		4	4	3	3	4	4	3	3	3	3	4	5	5	6	4	4	4	4	2	2		1	1	1	3	2	2	1					2	4	3
P51911	P51911	Calponin-1	CNN1
P51946	P51946	Cyclin-H	CCNH				1		1																2	1			1	1	2	2
P51948	P51948	CDK-activating kinase assembly factor MAT1	MNAT1																1			1
P51957	P51957	Serine/threonine-protein kinase Nek4	NEK4
P51965;Q969T4	P51965;Q969T4	Ubiquitin-conjugating enzyme E2 E1;Ubiquitin-conjugating enzyme E2 E3	UBE2E1;UBE2E3												1	1			1	1		1	1	1	1	1	1	1			1		1	1
P51970	P51970	NADH dehydrogenase [ubiquinone] 1 alpha subcomplex subunit 8	NDUFA8	3	3	2				4	3	3			1	1	1	1	1	1	1	2	3	3	3	4	4	5	2	1	1
P51991	P51991	Heterogeneous nuclear ribonucleoprotein A3	HNRNPA3	5	4	4	2	5	5	10	10	9			1	2	4	5	7	6	4	6	3	3	4	4	4	5	3	4	5	5	3	4	1	1	1	1	1	2	2	1				1	2	1	2
P52209	P52209	6-phosphogluconate dehydrogenase, decarboxylating	PGD	8	6	8	3	5	2	15	14	12	3	3	5	5	5	3	10	9	10	12	10	12	6	7	3	3	3	3	4	4	2	3	2	2	4	3		1		2	1		1	1
P52272	P52272	Heterogeneous nuclear ribonucleoprotein M	HNRNPM	20	17	19	5	7	5	27	30	29	4	4	4	4	9	9	14	14	13	15	12	11	15	17	21	15	12	8	5	7	5	4	7	11	9	11			1	2	1	1	3	7	3	2	1
P52292	P52292	Importin subunit alpha-1	KPNA2	4	6	7	5	3	4	9	9	14	1	1	7	6	8	10	8	9	11	8	10	8	6	8	5	5	4	6	4	3	3	3	3	2	3	3	3	3	4	3				1	2	3	2
P52294	P52294	Importin subunit alpha-5;Importin subunit alpha-5, N-terminally processed	KPNA1	1	3	1	2	2	2	3	5	4	3	1	3	4	4	5	1	2	2	1	3	2	3	3	2	1	4	4	4	2	2	2					1	1	1	1							1
P52298	P52298	Nuclear cap-binding protein subunit 2	NCBP2				1	1	1			1									1	1	1	1							1		1	1
P52306	P52306	Rap1 GTPase-GDP dissociation stimulator 1	RAP1GDS1				2	3	3	2	4	2	1	2	3	2	1	1	1	3	2	3	2	2	8	9	9	9	6	5	3	3	3	4					1	2	2	1					1	2	2
P52434	P52434	DNA-directed RNA polymerases I, II, and III subunit RPABC3	POLR2H	2	2	2				3	3	2			1	1	1	1	3	2	2	1	1	1		1					1	1	1	1						1							1	1
Q9H1A7;Q9GZM3;P52435;H0Y980	Q9H1A7;Q9GZM3;P52435;H0Y980	DNA-directed RNA polymerase II subunit RPB11-b2;DNA-directed RNA polymerase II subunit RPB11-b1;DNA-directed RNA polymerase II subunit RPB11-a	POLR2J3;POLR2J2;POLR2J	1		1				1					1	1	1	1				1		1														1
P52564	P52564	Dual specificity mitogen-activated protein kinase kinase 6	MAP2K6									1					1	2	1	1	1	1							1		1	1	1	1							1
P52565	P52565	Rho GDP-dissociation inhibitor 1	ARHGDIA	3	3	3	2	3	2	4	4	4	1	1	3	3	1	1	3	3	3	3	1	2	1		2	2	3	3	3	3	3	2	1	1	1	1			1					1	1	1	1
P52569	P52569	Cationic amino acid transporter 2	SLC7A2		1					3	1	1	1	1	1	2	4	4	4	4		2													1
P52594	P52594	Arf-GAP domain and FG repeat-containing protein 1	AGFG1				1	1	1					1	1			1		1		1		1	1				1	1	1	1	1	1
P52597	P52597	Heterogeneous nuclear ribonucleoprotein F;Heterogeneous nuclear ribonucleoprotein F, N-terminally processed	HNRNPF	5	7	6	3	4	5	10	8	7	2	4	4	4	5	5	6	6	5	5	7	7	6	6	8	7	6	5	5	6	4	4	2	2	2	3	1	1	1	1	1	2	1		1	1	1
P52630	P52630	Signal transducer and activator of transcription 2	STAT2													1											1		1	1
P52655	P52655	Transcription initiation factor IIA subunit 1;Transcription initiation factor IIA alpha chain;Transcription initiation factor IIA beta chain	GTF2A1					1																							1	1	1	1
P52701	P52701	DNA mismatch repair protein Msh6	MSH6	2	1	1	3	1	2	5	6	7	1	1	5	2	9	7	11	10	5	9	7	5	6	2	5	6	4	4	4	3	1	2				1									1		1
P52732	P52732	Kinesin-like protein KIF11	KIF11				1	1									2	1	3	1	2	3	3	1	1		1	1	2	2			1
P52735	P52735	Guanine nucleotide exchange factor VAV2	VAV2				1	1										1											2	2	1	2	2	2					1		1	1
P52746	P52746	Zinc finger protein 142	ZNF142		1						1	1
P52758	P52758	Ribonuclease UK114	HRSP12								1	1			2	1	2	2	2	1	1	1	1	2	1	1	1	1	1	1					1	1	1	1	1	1	1	1
P52788	P52788	Spermine synthase	SMS		1		2	2	2	2	1	2	1	1	1	1	2	3	1	1	4	4	2	2	4	5	6	5	4	3	2	2	2	1					1								2
[truncated: 4,328 more rows]
[truncated: 65 more columns]
