# Supplementary material for: A Compact Quadrupole-Orbitrap Mass Spectrometer with FAIMS Interface Improves Proteome Coverage in Short LC Gradients
Source: Mol Cell Proteomics. 2020 Feb 12;19(4):716–29. doi: 10.1074/mcp.TIR119.001906 (PMC7124470; doi:10.1074/mcp.TIR119.001906)
Supplement: Supplementary Table S2 [file 157671_1_supp_469129_q54wj1.xlsx]

## Sheet: ProteinGroups
ProteinGroups	Genes	ProteinDescriptions	No FAIMS_01	No FAIMS_02	No FAIMS_03	NO FAIMS_04	CV35_01	CV35_02	CV40_01	CV40_02	CV45_01	CV45_02	CV45_03	CV45_04	CV50_01	CV50_02	CV55_01	CV55_02	CV60_01	CV60_02	CV65_01	CV65_02	CV70_01	CV70_02	CV75_01	CV75_02	CV80_01	CV80_02
A0A087WUM0	SYNJ2BP-COX16	SYNJ2BP-COX16 readthrough (Fragment)	14005.8	13501.7	3698.16						13043.5	13185.1	10460.6	13130.9	20406.1	21173.5	23748.3	17090.8	4819.9	53018.3	120489	139771	63583.3	107490	66143.4	89442	133469	99420.3
A0A087WZ62;Q9H6U8	;ALG9	Mannosyltransferase;Alpha-1,2-mannosyltransferase ALG9	4709.77	5559.48			8226.21	17428.4	15733.4	13546.1		11092.8	5929.61					12837.1	19411.3				59142.6	72463	86344.4	53490.1
A0A096LPI6		Uncharacterized protein (Fragment)	18020.4	18532	20182.1	20019.4	33964.8	57952	41038.6	40833.1	25533.6	25173	24304.5	26479.8	27901.9	23460.7	21330.6	20151.1	43685.4	33660.5	50886.6	58407.5	59169.6	73916.4	120526	171345	361808	373323
A0A0A0MRY4;O43307;Q96N96;Q9NR80	;ARHGEF9;SPATA13;ARHGEF4	Uncharacterized protein;Rho guanine nucleotide exchange factor 9;Spermatogenesis-associated protein 13;Rho guanine nucleotide exchange factor 4																						4656.4	8537.46	13462
A0A0A0MT08	MROH7-TTC4	MROH7-TTC4 readthrough (NMD candidate)	3815.6	3400.96	3285.01	3673.26			4869.19	5898.06	4232.08	4261.69	5362.84	3855.46	4214.71	9352.06	6949.63
A0A0A6YYA0;Q9Y3B3	TMED7-TICAM2;TMED7	Protein TMED7-TICAM2;Transmembrane emp24 domain-containing protein 7	22477.9	19142.6	15607.6	17037.8	161555	186937	73473.3	61753.4	25282.4	24528.7	20809.5	26485.8	22437.4	24824.1	26803.7	40438.1	23302.8	21995.7	34389.5	49532.7	55199.9	52654.2	159063	148285	230955	184272
A0A0A6YYC7;Q96JP5	ZFP91-CNTF;ZFP91	HCG2042749, isoform CRA_d;E3 ubiquitin-protein ligase ZFP91	2340.41	3550.06	4885.15	5609.81											4355.51	10408.3	9860.19	10972.3	22634.5	15088.8	54898.5	64544.2	75250.2	65704.8
A0A0A6YYF3;Q9Y575	GPR75-ASB3;ASB3	Protein GPR75-ASB3;Ankyrin repeat and SOCS box protein 3					141297		31362.5	39319.2		7520.03	19964.3	16874.6
A0A0A6YYH1	C15orf38-AP3S2	Protein C15orf38-AP3S2							28069.2	28549.5		8034.51	4064.22		6092.69	6020.11	5286.62	13220.6	7264.78	6839.98				47398.8	77097.6	67685.8
A0A0A6YYL1;P49914	ST20-MTHFS;MTHFS	5-formyltetrahydrofolate cyclo-ligase	13775.1	9260.24	10213.4						24324.4		23453.8	20771.1	18393.9	11829.5						54379.9	228336	88004.6	176934	181998	311852	395937
A0A0A6YYL6;P18621	RPL17-C18orf32;RPL17	Protein RPL17-C18orf32;60S ribosomal protein L17	180273	188935	206410	218540	2.08657e+06	2429910	24927.6	38016.3	124971	116375	142476	144922	279096	223909	377192	524454	547634	584964	606444	761680	1.37998e+06	2.66822e+06	3.90988e+06	3324306	4372229	4421683
A0A0B4J1V8;Q9NQ55	PPAN-P2RY11;PPAN	HCG2039996;Suppressor of SWI4 1 homolog	20203.1	5563.94	12401.2	7440.4	97384.4	100981	22611.5	23603.4	17163.8	18922.1	21653.8	20784.1	53619.7	67833.8	29637.9	38934	50118.9	46687.3	52249	100004	126888	146734	73078.9	168626
A0A0B4J269;Q13509	;TUBB3	Uncharacterized protein;Tubulin beta-3 chain	31338.4	25364	27471	28643.2	1.36995e+06	1.60931e+06	344749	316288	51594.9	57192.2	49724.1	69128.5	57165.3	54483.4	65546.4	43022.3	76934.5	104366	77879.5	69812.1	67744.5	66882.7
A0A0B4J2A0;Q9UHJ6	;SHPK	Uncharacterized protein;Sedoheptulokinase									10358	2948.93	3134.16													39153.1	134280	140086
A0A0B4J2E5;Q15269	LOC102724159;PWP2	Uncharacterized protein;Periodic tryptophan protein 2 homolog	15383.5	15072.1	13909.6	15198.1	179709	216708	23150.6	18984.2	20343.9	21266.1	54906.5	22712.2	42641.6	36573.2	26210.7	18975.1	24475.4	26469.1	49172.3	76745.7	70930	99099.2	239168	186222	369983	385013
A0A0J9YX86;A6NCC3;A6NMD2;F8WBI6;H3BSY2;I6L899;P0CJ92	GOLGA8Q;GOLGA8O;GOLGA8J;GOLGA8N;GOLGA8M;GOLGA8R;GOLGA8H	Golgin A8 family member Q;Golgin subfamily A member 8O;Golgin subfamily A member 8J;Golgin subfamily A member 8N;Golgin subfamily A member 8M;Golgin subfamily A member 8R;Golgin subfamily A member 8H													954.519			1490.25
A0A0U1RQV1		Uncharacterized protein (Fragment)	5241.57	4941.24	3910.85	3317.06	70806	90174.6	27683.1	24395.3			8313.47	9224.84			19557.6	16653.6		20998.9	25761	25679.4
A0A0U1RRE5	NBDY	Negative regulator of P-body association																	11941.1	12743.7	21892.3	26592.4	27503.3	22648.3
A0A1W2PNV4		Uncharacterized protein	42505.6	43081.3	47295.5	45447.5	214544	255937	23546.9	17505.2	28345.2	28110.2	32288.6	32844.1	47236.6	42160.6	35804.8	49381.8	62184.9	52846.7	130349	226550	570630	617489	1.14532e+06	895597	967112	791691
A0A1W2PQS6	RPS10-NUDT3	RPS10-NUDT3 readthrough							35973.4		84850	74767.7			42071.3	41342.5	53850.9		54008.1	58620
A0A1W2PRB8	MED17	Mediator of RNA polymerase II transcription subunit 17	4792.35	5629.36	5741.28	4820.2	151962	152230	27923.3	38598.7	18027.3	9553.27	8331.82	8123.9	36515.8	3952.3	9757.59	8831.16	18002.5	16263.3	29360.7	28567.4	91943.8	53645.1	51972.9	62016
A0AV96	RBM47	RNA-binding protein 47	3828.38	5212.29	5589.22		81831.1	133701	26599.2	32583.7	7815.19	11631	12305.3	9847.12	12472.9	10246	7025.12	11197.7	9074.18	8385.33							59066.1
A0AVF1	TTC26	Intraflagellar transport protein 56			1895.29		127642	108143
A0AVT1	UBA6	Ubiquitin-like modifier-activating enzyme 6	37709.7	37403.7	36322.3	37991.1	158122	183475	68237.1	89266.2	38910.4	37574.2	44712.7	44010.7	53468.1	59053.7	85127.1	73382.9	88535.4	100204	152033	156583	218199	237842	324026	334750	830448	884409
A0FGR8	ESYT2	Extended synaptotagmin-2	9373.54	23490.1	23012	23091.4	248620	300194	33529.7	53294.4	21930.7	22118.2	21123.6	21153.6	23542	23874.8	29598.2	37214	51560.5	52149.5	65729.6	63943.6	137356	163486	206931	182317	181184	155019
A0JLT2	MED19	Mediator of RNA polymerase II transcription subunit 19			1358.44						3094.92	4652.4	3722.25	3362.57	6580.55	11992.3	9841.15	4943.79	24403.1	14785.3	20911.5	14378.9	10633.2	13570.4
A0MZ66	SHTN1	Shootin-1	25908.9	12614.2	13791.5	13741.8	184445	252406	20335.4	20346.9	34484.7	33778.2	37241.3	40488.6	45499.8	51678.2	44695.9	46318.6	32340.1	32280.1	68002	69060.8	71811.3	74781.5	107956	105529	239015	249702
A0PJW6	TMEM223	Transmembrane protein 223	9729.47	9103.18	9729.87	5553.21		91943.5		19933.6	15290.2	2817.21			22253.1	22190.9	34864.2	30140.6	46507.1	73121.2		72174	46089.5	52184.4		41579.2	152772
A1A4S6	ARHGAP10	Rho GTPase-activating protein 10													7421.79								30651.1	30972.4	51758.4	48009.1	102563	824623
A1L0T0	ILVBL	Acetolactate synthase-like protein	11899.2	11484.3	8829.17	10439.4	279362	327631	49433.7	53051.9	25927.2	40382.6	27183	24928.7	11920.3	18506.8	7245.45	11451.3	9661.32	7886.44	28601.4	25649.4	70380.7	84007.8	311015	154223	567651	627505
A1L390	PLEKHG3	Pleckstrin homology domain-containing family G member 3	1497.7		1732.92	1524.32	34217.4	30314.5	7036.01	7774.32										9703.53	13107.1		15714.2	8332.8			40923.9	26509.8
A1X283	SH3PXD2B	SH3 and PX domain-containing protein 2B	11701.1	10770.2	11997	12714	135058	150140	28400.9	20506.5	13214	17562.3	19871.6	13918	11736.5	9987.89	22937.6	21869.7	26533.7	16072.8	48681.4	61205.7	96640.5	112229	142567	151999	283213	280402
A2A2Z9;Q8IVF6	ANKRD18B;ANKRD18A	Ankyrin repeat domain-containing protein 18B;Ankyrin repeat domain-containing protein 18A	46222.8		41889.4		712803	783927	1.0497e+06	945877	344573	350942	393016	380344			44164.9	30927.9	34586.4	31652.4	48086.4	50453	72043	83018.8	58616.2	56133.8
A2RRP1	NBAS	Neuroblastoma-amplified sequence	2508.56	1269.41	1445.37	2043.58	45110.4	48421.3	36438.5	38861.3	35775.2	9414.4	23355.9	15354.8	4525.79	5704.12	8877.04	9555.62	6034.69	15496.6	6867.19	9089.31		9949.69			36110.1	29487
A2RTX5	TARSL2	Probable threonine--tRNA ligase 2, cytoplasmic	54341.5	52288.3	56235.1	52873	1.74942e+06	2145866	361503	725532	20735.4	13481.8	23268.2	26264.4	78518.4	92145.7	163861	269490	217294	264435	458948	375805	607083	671617	81120.5	110369
A2RUC4	TYW5	tRNA wybutosine-synthesizing protein 5					17921.4		43540.9	51427.5	30228.1			23423.7									18685.1
A2VDJ0	TMEM131L	Transmembrane protein 131-like																						9358.59
A3KMH1	VWA8	von Willebrand factor A domain-containing protein 8	9790.38	7453.88	10525.5	5852.16	79935.1	62039.2	30428.6	22256.9	14688.5	15847.3	18668	18452.4	22097	18271.9	18285.3	22636.5	34911.4	30116.3	46355.4	39082.7	29917.9	32074.6	30075.1	38160.1	74902.1	118253
A3KN83	SBNO1	Protein strawberry notch homolog 1	11573.9	18167.1	21226.3	20746	153819	96034.4	15270.4	30683.8	18134.1	20417.9	17031.1	15723.4	3065.86	11768.3	22865.8	21581.6	136386	27126.6	32406.3	29368	60481	42824.9	59500.4	52503.3	85079.9	85931.3
A4D1E9	GTPBP10	GTP-binding protein 10	14481.2	16244.5	13065.7	13060.8	82470.5	39260.1	45986.9	22282.7	16511.4	14953.3	11840	13087	14824.2	14261.9	28437.2	29265.4	24596.1	25455.6	115551	61113.3	79554.6	88012.7	50162.2	77775.9	135873
A4D1P6	WDR91	WD repeat-containing protein 91		1950.71	3323.26						15029.5			4406.06			3307.4	9453.09	7491.89	8426.4	14705.3	14361.3	19050.6	4891.17	31159.1	34109
A5PLL7	TMEM189	Transmembrane protein 189	20176.6	16462.4	13257.7	21179.1									13424.2						40623.8	40124.5	127525	116458	275288	250566	738340	743876
A5PLN9	TRAPPC13	Trafficking protein particle complex subunit 13														4795.94				5860.04								138665
A5YKK6	CNOT1	CCR4-NOT transcription complex subunit 1	12507.4	11859.1	11034.3	11300.9	166464	160450	58985.4	52456.3	25568.3	28509.6	16618.2	31443.5	37737.8	32718.1	28231.4	29800.9	40849.9	38917.3	71832.6	82782.8	54877.6	70203.8	152686	161249	297964	404283
A6NCE7;Q9GZQ8	MAP1LC3B2;MAP1LC3B	Microtubule-associated proteins 1A/1B light chain 3 beta 2;Microtubule-associated proteins 1A/1B light chain 3B	11417	12740.4	12309.2	12798		60183.3		24979	15240.3	13020.3	17307.1	10538.2	5987.31	10969.8		11469.5	58726.2	53597.6	132120		259234	297719	133770	137255
A6ND36	FAM83G	Protein FAM83G																				24172.1	43161.5	44666	66112.8	47015.7	260318	314683
A6NDG6	PGP	Glycerol-3-phosphate phosphatase	47641	55389.9	35182.3	33793.7	947983	773051	100214	105021	28382.6	17467.9	18498.3	24675	47891.1	57815.8	69706.7	71825.9	66001.1	63619	72752.9	72128.7	69224.1	55959.4
A6NDU8	C5orf51	UPF0600 protein C5orf51	18444.9	23597.4	18185.7	11513.1	182098	159750	56018.8	64122.6	36557.4	28903.2	21558.4	21854.5	28151	26544	48425.1	45843.8
A6NED2	RCCD1	RCC1 domain-containing protein 1		2868.07					31922.7	24693.1	13610.2	14096.3	8221.93	10084.5	19199	13313.2		7769.22			1957.75		22108.4		30969.4	21542.4
A6NFQ7	DPRX	Divergent paired-related homeobox	366231	293641	311659	309862									4888		44531.9	39733.7	548325	559702	1980984	2.11058e+06	3.0835e+06	2.24995e+06	497492	502278
A6NGU5;P19440;P36268	GGT3P;GGT1;GGT2	Putative glutathione hydrolase 3 proenzyme;Glutathione hydrolase 1 proenzyme;Inactive glutathione hydrolase 2							30214.8				43107	47802.9						36776.4	55168.1	50998.9	80998.4	174410	208317	208317	330815	356683
A6NHL2	TUBAL3	Tubulin alpha chain-like 3					116430	1.11006e+06	152636	158339	49984.8	54762.8	62930.1	60361.8
A6NHQ2	FBLL1	rRNA/tRNA 2'-O-methyltransferase fibrillarin-like protein 1	132047	123369	122637	222950	217452	230602	32426.4	30971.1	57485.5	59092.4	66732.4	69182.2	341818	382561	1.29931e+06	1.11038e+06	2.12821e+06	2.28375e+06		2.44205e+06
A6NHR9	SMCHD1	Structural maintenance of chromosomes flexible hinge domain-containing protein 1	8726.33	6251.96	6386.69	5953.16	60355.3	51930.7	39956.1	37963.3	46116	13608.3	12623.1	19412.8	13388.8	16344.1	14073.9	19285.8	42877.6	60558.4	41378.2	44103.5	50095.7	57484.3	95035	90335.6	256922	232054
A6NHX0	CASTOR2	Cytosolic arginine sensor for mTORC1 subunit 2								54781.5	39623.9	8525.22	705.688	1082.48	8332.64	13153.5	2869.42	2947.39			10321.1			15287.3	108059	125388	295523	307244
A6NIH7	UNC119B	Protein unc-119 homolog B		37707.9	46221.7	41050.2				15395									10086.7	8871.39	54726.3	14259.1	86005.9	109679	393005	383150	872734	960745
A6NJ78	METTL15	Probable methyltransferase-like protein 15	1892.49	7626.09	2956.12	3361.93		109715	28439.7	27302.7	25170.1	19507.6	12947.7	15135.7	23749.8		2264.69								74393.9	94215.7	253305	249810
A6NKD9	CCDC85C	Coiled-coil domain-containing protein 85C			83983.1	76817	84465.9	81149.8	47234.4	29966.8	47474.1	54672.1	62413.4		135924	148527	111410	4811.11								4450.35
A6NKF1	SAC3D1	SAC3 domain-containing protein 1	32511		37717.3	24046					19869.3	22098.4	18751	19916	33260.6	29115.1	37641.2	37799.6	111748	117580	26182.5	394410	119634	136286	304929		347815
A6NKT7	RGPD3	RanBP2-like and GRIP domain-containing protein 3	21447.9	18460.4	30943.2	20576.7	279695	336171	20187.1	46686.4	59479.3	57374.8	58798.8	59210.3	70616.7	69674	83093.9	67804.3	60961.2	66039	89961.6	93232.2	142581	171284	278043	304652	376170	280893
A7E2V4	ZSWIM8	Zinc finger SWIM domain-containing protein 8	1476.23	4054.14	6161.2			23717.9		29395.7		28186.2	2909.07	3029.09	16761.7	8575.5	5237.15		9810.69	8514.56			11048.1			22921.3
A8CG34	POM121C	Nuclear envelope pore membrane protein POM 121C					44745.6	49116	17821.4	21265.1	5274.3	5404.66	3927.44													61423.3
A8MT69	CENPX	Centromere protein X																							79742.5	82697.9	162427	146605
A8MWD9;P62308	SNRPGP15;SNRPG	Putative small nuclear ribonucleoprotein G-like protein 15;Small nuclear ribonucleoprotein G	130566	77071.8	98856.6	186970	1.35856e+06	1.702e+06	554678	628378	209556	230598	521503	865408	66447	85615	20402.9	54209.8	20291.1	10883.7
A8MXV4	NUDT19	Nucleoside diphosphate-linked moiety X motif 19	10609.6	9222.27	3931.99	4940.68	81288	67731.3	47527.4	29787.9	15433.3	19416.2	19249.3	16367.4	8310.04	8608.68	16727.7	13942.6	25147.7	23642.3	20308.2	24296.8	15134.8	15177.3	22194.9	19822.2	60581	36662.2
B1ALY0	PALM2-AKAP2	PALM2-AKAP2 readthrough (Fragment)				37274.8	48238.8	35825.7	8636.47	11841.2	1202.42	1091.52	1160.35	1243.85						14740.8
B4DLN1		cDNA FLJ60124, highly similar to Mitochondrial dicarboxylate carrier	35756	39001	29873.4	37530.9	113220	121720	79456.9	74329.5	58150	34128.9	32404.4	31329.3	70593.4	70558.2	89494.2	78891.6	122010	115387	61850.9	54532.4	60847.8	89717.6	44292.4	46277.7
B5ME19;Q99613	EIF3CL;EIF3C	Eukaryotic translation initiation factor 3 subunit C-like protein;Eukaryotic translation initiation factor 3 subunit C	104820	104564	101002	99321.1	719159	751426	192476	206852	164634	168394	200983	176505	244229	255721	289363	283650	189556	182848	250227	239165	197632	356141	463178	339844	2263175	2176558
B7ZAQ6;P0CG08	GPR89A;GPR89B	Golgi pH regulator A;Golgi pH regulator B	2195.06		2685.47	3518.35	104473	145219	40694.3	47102.3		11814.2	6349.15		16403			10603.7	9458.12	8651.38	21077.6	27071	36045.2	30004.2	47847.1	38506.4	60099.8
C4AMC7;Q6VEQ5	WASH3P;WASH2P	Putative WAS protein family homolog 3;WAS protein family homolog 2	8172.51	30294.1		5348.02			36516.4	49029.6		31208.7	21840.2	20748	30184.7		17552.9	20764.3	6488.32	34881.2		8250.85	22107.6	19915.4	20929.7	31057.3
C9JAW5;Q9Y241	;HIGD1A	Uncharacterized protein;HIG1 domain family member 1A, mitochondrial	15288.9	13675.9	15647	14380	178615	147993	67936.8	60109.2	20430.8	21146.3	18115.8	24118.3	5020.26	6291.05	14741.2	8763.85	11945.5	10935.8
E7EQ34;O14653	;GOSR2	Uncharacterized protein;Golgi SNAP receptor complex member 2	3387.66		3490.29	4758.3	44713.7	50418.7	24824.9	24072.1	13199.9	12128.8	15427.4	17111.3	4077.14	5835.66		6778.55	4427.09	7323.68
E7EQL1;Q6P4F2	;FDX2	Uncharacterized protein;Ferredoxin-2, mitochondrial		1575.89	2286.2	2435.26							2786.96		5043.82	5910.69	6965.8	9308.05	4768.63	5589.82
E7EVH7;Q07866	;KLC1	Uncharacterized protein;Kinesin light chain 1	18593.1	26235.7	17063.4	13045.7	161565	175253	24869.6	23040.4	19803.5	20875.4	11605.6	20074.4	25025.3	41723.5	37793.1	36216.1	71055.8	68143.5	59108.5	61368.6	109591	124349	427394	410972	382903	394586
E9PAV3	NACA	Nascent polypeptide-associated complex subunit alpha, muscle-specific form	167250	159098	144885	151350	852634	667302	546797	527918	379659	474450	464741	387373	309421	301964	186859	173389	159060	157377	190398	188723	371883	256428	505932	429497	1.96394e+06	2.06209e+06
E9PCH4;Q8TEU7	;RAPGEF6	Uncharacterized protein;Rap guanine nucleotide exchange factor 6					41706.5	44600.4	9460.87	10572.8	17948	10779.2	12445.8	6696.96	8531.84	6872.1		9242.98					174805		68384.2	67932.4	152018	166397
E9PI62;Q9BT17	;MTG1	Mitochondrial GTPase 1;Mitochondrial ribosome-associated GTPase 1					115034				13399.9		16988.3	14332.9	65726.8	3909.93	22983.4	48024.9	7767.07	35890.6	4469.07	2752.15	16070.6			72589.8	73175.8	57180.9
E9PL57	NEDD8-MDP1	NEDD8-MDP1 readthrough (Fragment)	11256	12401.8	14424.7	15190.8			86116.5	76609.9	34575.2	38532.7	37654.7	37187.5	35284	37908.7	34619	25710.2	46089.7	40289.5
E9PLD3;E9PRG8	;C11orf98	Uncharacterized protein;Uncharacterized protein C11orf98	92510.2	82087.1	82206.4	77354.3			197829	214281	187939	180973	202296	183110	171549	169420				22683.1	39191	46215.9	60297.8	61112.4	96130.6	96146.8	223644	201561
E9PSI1		Transmembrane 9 superfamily member	11744.9	17206.6	11182.9	12475		92932.7	39227.3	52463.8	31534.8	26622.9	28508.9	31636.2	29005.2	32826.4	15375.1	22535.7		53266				119321	78299.2	64983.9	134023
F5H5P2;P12694	;BCKDHA	Uncharacterized protein;2-oxoisovalerate dehydrogenase subunit alpha, mitochondrial	10652.1	22554.7	9426.93	10013.1	165624	422738	48738.4	49339.4	9648.41	8445.22	16287	17249.7	15504.2	15201.7	15185.6	13930.4	21843.4	13379.5	26818.3	25857.2	25838.7	39638.2
G3V325	ATP5MF-PTCD1	ATP5MF-PTCD1 readthrough	138425	84157.2	61810	97878.4	729692	968832	470866	424370	226175	182973	249845	182805	319374	116059	29771.1	29052.7	36305.3	33900.4	33089.4	33847.7	27727.7	19472.2			485087	401291
G3V3G9		Uncharacterized protein	1102.89			10072.5			10495.5	26943.3	8857.06	8515.71	9706.72	12936.9			8597.92	9622.74	33468.2	31233.7	58950.2	56821.9	62384.7	75506.7	135784	153099	405973	416824
G3V3Y1;Q8N8N7	;PTGR2	Uncharacterized protein;Prostaglandin reductase 2						331871			34456.1	18482.3	34500.6							21341.4	97411.2	54603.9	175711	163286	263195
G5E9Z4;Q8TCG2	PI4K2B	Phosphatidylinositol 4-kinase type 2-beta					46338.9	44001.8					13109		19725.5	17245.9
H0YAA0		Uncharacterized protein (Fragment)	48340.1	50453.4	48642.6	31233.8	133016	159735									19110	30778.5	52728.1
H0YHG0		Uncharacterized protein (Fragment)	102846	104443	97003.7	114592	397456	260151	81971.1	81918.3	44430.4	64513	48517.4	63261.4	173669	204418	221097	206859	384123	381546	399632	607617	623451	742068	805197	687874	205675	149382
H0YIV9		Uncharacterized protein (Fragment)	26777	22304.5	21959.8	19993.4	188026	163694	90946.6	85710.1	33197	33095	31441.8	39228.5	25553.1	24711.6	11021.2	24880.5	14717.4	13862.7	21049.2	19950.9	31354.8	45188.2
H3BN98		Uncharacterized protein (Fragment)	181826	259053	224017	253286	817863	343662	138508	166820	55938.9	54062.4	58746.4	56580.2	44583.7	44878.2	64259.2	80844.3	238873	240953	2.10818e+06	1.65591e+06	5443086	7.33099e+06	12747233	11204780	14975356	12580383
H3BP13;Q9UL33	TRAPPC2L	Trafficking protein particle complex subunit 2-like protein	21148.9		19430.7	24847.7					26518.2	30191.6	31704.6	32585.5	38108.9	25769.6	24350.2	20102.1			24546.7	17904.5	23291.9	20858.2	41598.9	39732.8	102622	97214.7
H3BU86;O14662	STX16-NPEPL1;STX16	STX16-NPEPL1 readthrough (NMD candidate);Syntaxin-16	16567.6	15086.7	20959	22611.6			34386.4		10124.7	13573.3	11114.6	10996.8	26501.4	21460.2	56367.7	34317.2	74886.9	47491.3	107098	103643
H7BYZ3;P63098	;PPP3R1	Uncharacterized protein;Calcineurin subunit B type 1	27564.1	25698.4	26596.3	26144.8			51978.6	37470.5	41168.1	42757.2	51437.3	45908.6	42964.1	41884.6	19202.1						21215.2	19434.6
H7BZ11;P83881;Q969Q0	RPL36A-HNRNPH2;RPL36A;RPL36AL	RPL36A-HNRNPH2 readthrough;60S ribosomal protein L36a;60S ribosomal protein L36a-like	1285.87	6127.96	10936.8	9339.78							6444.58		3785.11	8765.29	33685	132760	28106.1	40295.3	86984.6	58198.1
H7BZ55	CROCC2	Putative ciliary rootlet coiled-coil protein 2	8637.83	23168.2	26933.2	29094.3					15586.1	16137.7	26485.7	22333.6	32385.3	44843.8	108928	160354	107634	138881	242856	190616
I3L0A0	TMEM189-UBE2V1	HCG2044781	90186	102430	97530.5	102295	23373.2	42845.9	26498.7	19153.4	66712.8	63247.2	107352	107180	199786	200492	281492	294922	300755	297946	87614.6	81224.2	286900	206360	536275	424135	1.28934e+06	1.35263e+06
I3L0E3	hCG_1984214	HCG1984214, isoform CRA_a	19942.6	28137.3	19378.1	20688.1	183261	69553.1	123418	92275.6	37318.5	32787.2	42888.8	40979.6	14943	21296.3				17578.2	42703.2	41174.8	87109.8	90412	149091	125370
I3L521		Uncharacterized protein (Fragment)																						13768.2	19348.2	18329.9
J3KQ70;Q9C086	INO80B-WBP1;INO80B	HCG2039827, isoform CRA_e;INO80 complex subunit B																3387.88		3944.12
J3QQQ9;P61254;Q9UNX3	;RPL26;RPL26L1	Uncharacterized protein;60S ribosomal protein L26;60S ribosomal protein L26-like 1	327779	329059	331494	362148	1.93905e+06	1.96111e+06	1.23672e+06	1.30787e+06	382352	359566	608370	390920	295169	290665	411469	371005	905250	783115	1.88213e+06	1.36684e+06	2.15857e+06	2.56397e+06	2913159	1.59499e+06	3106026	492146
K7ELQ4		Uncharacterized protein	5732.21				122509	127787	54620.9	50951	19194.2	19095.5	18832.7	18666.7								22699.4	51133.3	54092.2	98937.5	91353.5		140650
K7EMT4;Q86Y39	;NDUFA11	Uncharacterized protein (Fragment);NADH dehydrogenase [ubiquinone] 1 alpha subcomplex subunit 11	19549.4	16853.1	16907.1	17042	366442	701140	102091	102641	37719.5	33053.8	50501.9	26286	7298.91	15987.8			7175.13	4926.43		13486.9	16229.3	17104.4	22931.5	44112.4	70502.5	102530
K7EQG2		Uncharacterized protein (Fragment)	9614.59	8039.5							21488.6	18827.2	14852.3	14039.7	30617.5	21280.7	25367.8	17232.8	9258.34	7443.44
K7EQZ3		Uncharacterized protein (Fragment)													22828.5		7054.94	6116.07	6029.33	7379.64
K7ERE1;Q8N2U0	TMEM256-PLSCR3;TMEM256	TMEM256-PLSCR3 readthrough (NMD candidate);Transmembrane protein 256			3586.89		63792.2	74085.6	13658	11287.9	2824.41
L0R819	ASDURF	ASNSD1 upstream open reading frame protein	17481.9	14558.1	15672.8	15077.2	128311	128232	82780.3	158930	34068.8	34047.3	29300.2	25368.8	27915.7	31035	12594.1	12041.6
L7N2F9;P63027	;VAMP2	Uncharacterized protein (Fragment);Vesicle-associated membrane protein 2	5395.36	7138.51	6792.16		381410	463675	112685	112228	34192.6	24538.5	19861.6	26162.7	6407.19		8635.38	5988.91	9479.99	6380.75
M0QYT0		Uncharacterized protein (Fragment)	75851.2	72298.2	67673.2	70474.6	618495	706432	158193	149253	106611	106129	123793	128990	114033	129933	118229	109604	63425	67241.7	52750.5	63458.1	57535.1	90599.5	142216	131475	2499587	2.45198e+06
O00115	DNASE2	Deoxyribonuclease-2-alpha	28416.3	21492.9	22486.1	22917.4			19376.2	21657.4	51105.6	55335.6	59269.9	56676.8	62053.3	68185	64908	36789.4	75776.4	71212.9
O00116	AGPS	Alkyldihydroxyacetonephosphate synthase, peroxisomal	13528.9	13343.1	14543.7	16236.3	376356	240570	58983.1	75659.5	36067.5	19115	21080.5	33750.3	33614.6	37567.9	38340.4	41728.4	40552.2	31097.5	25103.1	37030.3	35913.4	30322.1	33514.8
O00139	KIF2A	Kinesin-like protein KIF2A	24479.7	23171.4	21425	22574.1	26544.3	42155.9	35294	18417.7	49341.3	43635.2	51690.2	52323.6	57355.9	60109.9	62448.2	58827.6	92811.1	96865	125325	142245	83278.8	102657
O00148	DDX39A	ATP-dependent RNA helicase DDX39A	238336	238832	232571	248119	128868	124600	340296	352934	358311	384956	360374	398470	469167	458291	287910	252821	1.25228e+06	1.25716e+06	296862	444147	1273974	1527753	3.1932e+06	2392041	4.18484e+06	3.86989e+06
O00151	PDLIM1	PDZ and LIM domain protein 1	48950.7	52795.6	44376.3	43703.9	857009	920051	98319.5	89173.1	37677.1	33059	28929.4	31669.9	31465.5	22060.4	41020	34009.9	54938.2	54701.7	86151.9	82145.6	115353	117809	136214	121076	532863	565843
O00154	ACOT7	Cytosolic acyl coenzyme A thioester hydrolase	65398.2	60631.8	62440.6	61545.9	576896	453550	152939	153866	145098	139560	156155	154372	134131	145264	83397.4	69363.6	58019.8	55350.9	64677.6	92912.7	115617	116951	63379.9	49855.2
O00159	MYO1C	Unconventional myosin-Ic	13380.4	14042.1	13993.2	12928.1	706831	675212	84616.9	94001.9	54286.2	72314	59225.4	53796.3	61531.2	72825.4	68945.1	62544.2	54815.5	60081.7	93787.6	91101.5	194511	243726	331104	294889	559084	494089
O00161	SNAP23	Synaptosomal-associated protein 23		1419.22	3561.92	1599.39	59273.1	69246.5	28781.8	31901.4	22829.8	21686.3	24420.1	25493	55698.7	50106.8	3925.08	6922.94	26851.1	20379.1	13236.4		35444		46957.6	46336
O00165	HAX1	HCLS1-associated protein X-1	15073.9	17701.4	9888.66	11181.3			34354.1	7132.89	21873.8	21947.4	20197.9	26519.5	25269.5	24421.8	21606.9	21941.5	23333.4	29693.8	20788	15278.5	36735.4	45363.2	85348.7	88966.2	211122	265025
O00170	AIP	AH receptor-interacting protein	50557.5	45862.7	43723.6	42218.4	74536.9	77743.2	92971.5	86420.7	58549.9	54484.6	65636.7	64213.4	99557.8	95394.2	86521.2	74103	25414.9	29326.4	61468.9	60123.1	128586	168397	250829	229758	235807	206425
O00178	GTPBP1	GTP-binding protein 1		7482.58	1886.72	2595.64	202874	161274	26992.5	22476.1	26639.6	4813	3418.54	3368.11	2806.91	2906.06	5044.83				49676.5		276305	217159	81053.3	50190.7	187150	206214
O00186	STXBP3	Syntaxin-binding protein 3	12140	12536.5	10802.6	14401.1	157821	169475	24343.5	27722.2	17293.5	17174.5	20118.2	19269.5	43366	43748.8	48975.4	43072.1	63341.6	60282.8	81058.4	82434.4	38947.2	45270.6
O00193	SMAP	Small acidic protein	9982.29	5419.6	7714.53	6673.19	36879.9	40260.7	25254	33971.1	16671.6	12843.5	14830.5	16879							27019.8	25747.6	42717.4	48768.7	88614.6	89288.9	253049	220833
O00194	RAB27B	Ras-related protein Rab-27B	28872	50853.9		16924.8			18076.9		24662.7	15397.5		33488.4	45309.3			49607.6							552843	332930	971427	716835
O00203	AP3B1	AP-3 complex subunit beta-1	43142.9	40782.6	42878.9	49602	191176	192871	66413.7	56356.6	39286.2	43789.1	56537.7	41871.8	89358.7	86838.8	136065	117942	163745	160703	142187	148510	136755	181058	244444	261679	803857	652890
O00213;Q92870	APBB1;APBB2	Amyloid-beta A4 precursor protein-binding family B member 1;Amyloid-beta A4 precursor protein-binding family B member 2	16789	36482.5	38635.7	36164.8															60149.8	53883	98276.4	164194	539065	2.46118e+06	2.55274e+06	299857
O00217	NDUFS8	NADH dehydrogenase [ubiquinone] iron-sulfur protein 8, mitochondrial	50589	36627	24148.2	34804.4	212446	215123	74986.5	105827	87150.8	37440.9	48890.8	85441.2	76924.7	163658	160801	134716	116320	99629.5					156057	193961
O00220	TNFRSF10A	Tumor necrosis factor receptor superfamily member 10A	4303.25	4856.06	4247.8	5251.27	21694.3	58868.4	74203.3	249279	32852.2	10757	35155.2	72177.1	21067.3	29793.6
O00231	PSMD11	26S proteasome non-ATPase regulatory subunit 11	43154.6	40036.8	39689.8	40349	280141	147875	83145.5	80769.5	40503.5	38041.3	56042.4	49167	85906.1	82124.2	100474	90992.5	127248	114927	92277.5	74300	136897	153302	163800	143990	79966.3	1.12055e+06
O00232	PSMD12	26S proteasome non-ATPase regulatory subunit 12	40140.2	40769.6	36034.5	38961.2	302541	227528	72594.9	119540	62243.2	63429.9	71235.8	61375	52450.7	50346.1	80244.4	77324.3	168605	163431	191974	170553	253473	237497	105290	114653	300171	278397
O00233	PSMD9	26S proteasome non-ATPase regulatory subunit 9	23969.9	25638.2	28468.1	27481.4	228114	173111	110883	122487	52126.5	51060.1	50952.1	50966	43512.5	40244.6	79006.7	96846.9	106848		25622.4	33257.5	36538.3	28558.7	56512.2	137191	279480	312966
O00244	ATOX1	Copper transport protein ATOX1	23360	26993.5	30004.6	26819.6									17059.5	5688.78	52144.8	56110.9	191689	120049	375940	190265	376952	427064	452800	325203	183060	172685
O00255	MEN1	Menin		1759.65			109903	114676	19174.8	22939.1	34933.8	31375.5	28495.6	3543.62	1840.23		1713.62	7553.87
O00257	CBX4	E3 SUMO-protein ligase CBX4	23827.1	25297.8	10331.4	11167.8		97250.1			20762.7	20047	16177.8	18297.2	23417.5	24651.3	43257.3	38884.5	79262.7	42947.6				26020.5	40740	29407.6
O00264	PGRMC1	Membrane-associated progesterone receptor component 1	98614.4	108221	103971	107641	106196	65392.7	64125.8	103594	146774	99375.2	205831	197586	336029	196970	97391.7	74749.8	58822.3	58476.2	163733	148406	1.29444e+06	1.48837e+06	2.01949e+06	1.89675e+06	1.92532e+06	604068
O00267	SUPT5H	Transcription elongation factor SPT5	14341.4	5517.16	16804.5	10881.6	315905	367448	29080.7	31299.8	12524.3	11142	14551.8	11433.1	15683.3	10590.6	22079.4	22567.3	16755.5	17572.2	45103.4	32063.9	70828.9	59755.5	119034	126149	131612	205997
O00268	TAF4	Transcription initiation factor TFIID subunit 4		6252			104911	57981.4		22623.5	24930			10691	3403.61	3587.57		1763.73
O00273	DFFA	DNA fragmentation factor subunit alpha	15950.8	16625.9	18239.1	12883.3	279952	263479	83410.9	137375	21448	20971.6	16573.6	11514.3	33408	32036.7	40820.1	29426.7	38431.1	41923.6	49022.7	76966.1		109711	357272	188770	996541	718717
O00291	HIP1	Huntingtin-interacting protein 1					51556.3	60488	17041.6	22183.9	4195.3	6641.55	9254	7670.95	11196.7	10904.3	3567.16						16542.5	25274.4		74668.1	68093.2
O00299	CLIC1	Chloride intracellular channel protein 1	214715	253587	210437	209266	194911	151557	249980	259216	260669	129467	270451	131133	385150	384012	717311	653809	916635	921107	1.20757e+06	1.40288e+06	956526	1.12436e+06	220362	282469
O00303	EIF3F	Eukaryotic translation initiation factor 3 subunit F	34300.1	34363.8	33908.9	33208.1	316808	318620	137469	132018	103896	98795.9	118812	105568	83261.7	107120	98656	32923.9	203480	144026	192250	183095	443673	420755	611227	497470	816854	885721
O00311	CDC7	Cell division cycle 7-related protein kinase																1162.49					19727.4	25128.6	33109	36781.4		48191.9
O00330	PDHX	Pyruvate dehydrogenase protein X component, mitochondrial	16434.5	15338.6	14896.8	17158.2	81504.5	100732	35579.3	32325.9	19898.3	20944.3	21449.9	23319.6	16363.1	17375.6	10455	11645.1	61025.8	65173	85303.5	93851.8	83398.9	96451.4	118797	118460
O00399	DCTN6	Dynactin subunit 6		40373.1	10370		119695	146193	112813	116128	53497.3	68402	52051.1	49404.3						16019.7	20568.1	17181.2	37829.7	43375.1	56861.9	73226	194988	229691
O00400	SLC33A1	Acetyl-coenzyme A transporter 1	22465.2	21078.4	22004.2	24787.1					22917.6		21749.6				27156.1	19471.9	75537.9	70974.8	128199	120261	20296.1
O00401	WASL	Neural Wiskott-Aldrich syndrome protein			11328.2		52622.5	58834	11961	27659.5	24732.7	49211.9	18717.5	15983.8	68150.3		28231.7	5366.98
O00408	PDE2A	cGMP-dependent 3',5'-cyclic phosphodiesterase												15137.1	8973.42		8661.07	9379.66	7994.4	8558.98	3668.26	5040.61	5616.94
O00409;P32314	FOXN3;FOXN2	Forkhead box protein N3;Forkhead box protein N2																									46370.1	44602.6
O00410	IPO5	Importin-5	169079	147188	114874	135147	287774	406872	953878	1.00729e+06	518289	495088	448419	399471	350327	422869	36831	37318	69268.6	76003.3	200759	162421	316677	287379	435117	559736	964381	919875
O00411	POLRMT	DNA-directed RNA polymerase, mitochondrial	11624.4	16484	11829.9	15448.6	39496.7	37672.9	39478.4	20666.5	26908.6	28012.7	22297	22996.6	28073.1	28877.5	36197.8	33340.7	36593.6	41577.5	24810	57095	78110.8	72729.7	133862	118935	296779	359869
O00418	EEF2K	Eukaryotic elongation factor 2 kinase	4888.55	4419.58	6987.13	7512.09	30828.9	27403.1	7424.12	4170.72	4076.58	4134.78	5764.08	4419.44	47939.2		48720.2	9397.03	12249	8792.4		31113.5	46139.8	49963.6	68978.1	69520.9
O00422	SAP18	Histone deacetylase complex subunit SAP18	14226.3	15523.9	15702	21215.5	682300	903468	73328.9	82442.1	15583.2	17577.3	18197.1	14519.8	17901.5	17895	33822.6	29155.1	76595.5	66273.3	10580.1		40161.7		241989	496790	343334	125045
O00425	IGF2BP3	Insulin-like growth factor 2 mRNA-binding protein 3	14627.2	22681	15114.7	18120	246492	173168	76583.5	84650	20138.3	18903.6	22890.1	37692.8	16837.7	15338.4	25116.3	22132.3	50185.2	33148.9	97189	102026	76823.6	118174	336664	269438	870733	857093
O00429	DNM1L	Dynamin-1-like protein	34013.6	46499.7	34590.5	43899.6	101306	87702.3	37438.9	28821.2	53946	46615.3	55496.3	51510	79875	82084.9	115637	98941.8	143907	114362	112966	188427	149254	122017	153679	168537	335392	351474
O00442	RTCA	RNA 3'-terminal phosphate cyclase	11220.8	10254.9	12288.7	6699.55	177642	177450	43335.1	26135.3	11728.7	12284.5	11929.7	11642	10059.7	27545.8		37256.2	88631.1	106683			55358.6	63154.2	101140	106378	113214	109653
O00443	PIK3C2A	Phosphatidylinositol 4-phosphate 3-kinase C2 domain-containing subunit alpha	7907.62	7210.71	6012.23	6132.96	118012	103329	33418	35753.3	12118.5	10394.8	10313.4	14450.5	17068.8	15801.4	39098.8	13822.3	34607.2	38413.4	48228.3	112777	59726.9	47112.1	36503.5	76209.1	177518	91274.5
O00458	IFRD1	Interferon-related developmental regulator 1			740.442	336.49			4133.66	9327.97	10354.5	6000.44	5468.94	2761.65		3038.65					32678.5		23296.1	32045.2		50939.6		60334.8
O00459	PIK3R2	Phosphatidylinositol 3-kinase regulatory subunit beta	10663	13389.9	6759.25	12214.2	149952	141982	23889.8	24809.8	16879.2	16836.9	17240.1	17299.7	17116.4	17912.5	14499.2	11700.1	14665.8	16023	55734.6	48121	15599.9	44180.6
O00461	GOLIM4	Golgi integral membrane protein 4	3617.08	24136.5	4794.04	5539.13	172944	379298	22110.8	22533.9	11706.5	15568.6	14740.2	11214.5	10829.8	15723.3	8100.38	13941.9	19688.4	22223.2	20139.5	9224.35	72336.2	48540.3	177511	125977	109908	131452
O00463	TRAF5	TNF receptor-associated factor 5	5000.52											14894.7									5605.12	6261.86	48179.5		47792.5
O00468	AGRN	Agrin	10142.2	10993.9	9514.22	7660.41	118775	113837	37918.3	33982.9	36255.5	12777.1	17663.3	17403.6	21142.8	26901.2	33318.3	27744.1	37997.1	32495.4	40078	50610.1	86816.6	72284.4	39304.2	34489
O00469	PLOD2	Procollagen-lysine,2-oxoglutarate 5-dioxygenase 2	30340.2	18954	29981.9	26670	118442	65907.8	98330.1	103210	49924.2	51135.9	29947.5	50853	34715	24365.8	29750.3	35420.4	75330.5	73223	169278	193861	324883	313673	446171	443555	682377	707896
O00471	EXOC5	Exocyst complex component 5	8059.75	7638.34	6770.66	9350.12	67280.6	77837.1	38324.7	27684.3	15703	13995.6	15251.7	6841.05	9034.77	12755.9	12751.1	14007.4	19352.9	23183.1	25690.9		59885.7			35106.5		100856
O00472	ELL2	RNA polymerase II elongation factor ELL2																							19528.3	10125	21816.1	20203.2
O00483	NDUFA4	Cytochrome c oxidase subunit NDUFA4	100365	90874.5	84277.8	86925.5	206240	212585	254216	272386	154315	166329	131402	135768	130756	90076.7	77834.8	55396.6
O00487	PSMD14	26S proteasome non-ATPase regulatory subunit 14	41941.1	50632.2	49797	51861	478119	532456	128682	129964	71847.5	72451.4	77111.4	73936.6	88349.6	86146	58903.8	42969.9	62268.8	67951.6	216271	229372	560329	692923	1.37368e+06	1.38637e+06	4076359	3.77694e+06
O00488	ZNF593	Zinc finger protein 593					90585.6	71641			1445		4229.64				29916.8	22987.9	31887	31574	29416.3	32159.8
O00499	BIN1	Myc box-dependent-interacting protein 1	9469.44	11466.8	17100	24349.3	116810	114857	55093.3	26284.3	14063.6	17790.6	29342.5	42648.8	38592.3	37604.7	35165.2	44511	38115.1	29947.9		6727.67	44883.4	31656.5	257710	202406	142769	150468
O00505	KPNA3	Importin subunit alpha-4	34887.7	32687.6	33711	32185.9	1.36876e+06	858198	154240	155708	81502.2	77766.2	78283.1	76874.1	38848.3	42419.7	54048.9	50675.5	148000	150450	247804	263005	367757	642478	318090	253220	307601	240333
O00506	STK25	Serine/threonine-protein kinase 25	29203	33362.5	32197.8	27132.5	655698	105355	78191.8	82896.3	90397.3	89408.1	45742.5	44434.4
O00534	VWA5A	von Willebrand factor A domain-containing protein 5A	7284.3	3315.17					33505.4	26823.9	11998	12163.6	19794.4	17866.2	11835.7	6644.97	3115.55	5763.92	11140.4	9948.23	11481.5	17317	13175.5	8512.84
O00541	PES1	Pescadillo homolog	40580.8	37606.5	38236.1	38495.2	60522.9	92938.8	34896.8	34532.2	25336.1	23656.5	19984	20689.3	25310.9	32195.8	82362.5	88257.7	194141	173625	306717	310456	586573	545158	999283	942348	1.24991e+06	1.92059e+06
O00560	SDCBP	Syntenin-1	10063.3	15738.7	16448.8	11112.1	370536	367848	62827.4	63117.5	14134.5	24321.9	17295.3	24259.4	31164.6	48805.9	24834.8	17464.4		44339.8	11216.4	11567.7	40084.1	50980.7		91720.4	238590	135070
O00562	PITPNM1	Membrane-associated phosphatidylinositol transfer protein 1	8736.32	2098.35	11789.3	5874.8	90223.2	122578	12231.5	13412.7	14113.1	8545.98		10233.1	17199.2	41531.6	25225.3	19094.5	26259.3	26118.6	45265	20840.6	59271.3	65690.8	115838	97279.6	3.19077e+06	53466.6
O00566	MPHOSPH10	U3 small nucleolar ribonucleoprotein protein MPP10	19863.4	18780.6	19102.9	25266.4	120071	113318	24137.6	25354.8	4587.87	8433.58	15144.2	18202.5	10851	13756.6	32707.7	22521.2	46533.2	53329.3	89522.6	79784.5	143731	138023	206006	196271	507652	304151
O00567	NOP56	Nucleolar protein 56	17661.5	23266	24228.4	25310.5	497886	488564	37468.1	16591.7	45517.1	52584.8	49579.9	48762.3	40450.6	43373.5	62849	79640.1	84610	98234.1	89083.2	99840.1	87809.1	82666.8	165068	223829	870112	1.04681e+06
O00571	DDX3X	ATP-dependent RNA helicase DDX3X	83902	85815	81360.3	82418.2	506764	375299	317134	352441	125268	136912	142815	138053	87469.6	95993	140260	136097	181447	213533	129423	119028	137332	150386	383308	448920	256603	126963
O00584	RNASET2	Ribonuclease T2			5687.75				4346.68	46629.9	8900.72	9386.6	7695.86	7454.91	12084.1		12147.3	11822	21330	25071.7	32614.9	31998.1
O00592	PODXL	Podocalyxin	46295.2	46952	50412.6	53713.2			33800		18029.7	18052.5	11543.6		17588.9	14992.6	64833.3	71176	209549	188832	268144	215938
O00622	CYR61	Protein CYR61	46640.1	52000.9	46370.4				9665.79		11497.9	11464.3	22411.8	15591.3	56864.3	47506.2	66389.4	56070.6									98593.5
O00625	PIR	Pirin	33503	33236.9	32738.9	34324.3	1.11472e+06	337625	46563.2	48295	26801.5	25246.4	44914.1	31193.3	30062.3	30885.3	46416.3	42708.6	137083	150735	297436	289671	508936	574794	892120	821392	1.01819e+06	900221
O00629	KPNA4	Importin subunit alpha-3	11035.5	15061.2	14408.5	15011	154302	112611	60808.9	51319.9	22165.9	20072.5	15319	19126.5	20200.5	12563.1	20077.5	17694.5	26214.3	29777.6	87871.1	80009.2	193619	182510	436470	428336	660280	496922
O00635	TRIM38	E3 ubiquitin-protein ligase TRIM38										3979.18						1040.73
O00712	NFIB	Nuclear factor 1 B-type	42409.8		29167.2	30677.2					23697.7	10261.7	14779.8	40694.4	43853.4	23269.9	41885.5	60242.7
O00743	PPP6C	Serine/threonine-protein phosphatase 6 catalytic subunit	5628.63	9677.36	10506.8	10890.2	462987	570110	26277	40735	25094	20054.9	31451.6	31916.2	16890	17895.7	22925.8	25954.5		24125.7	29174	26869.6	29052.9	22088.2	31819.4	32830.4	65353.3	86231.2
O00746	NME4	Nucleoside diphosphate kinase, mitochondrial	27496.9	27458.2	2046.2	25867.3		20088.3	5592.21	8775.96	50232.4		58082.1	50465	39831.2	82850.6	87048			18460.4					44276.9
O00750	PIK3C2B	Phosphatidylinositol 4-phosphate 3-kinase C2 domain-containing subunit beta																		12020.8						42603	173551	157388
O00754	MAN2B1	Lysosomal alpha-mannosidase	10410.9					71776.2	53281.8		12896.6	13712.2	18561.5	12589.5	18989		18197	18910.1	11981.4	91973.2	22754.6		31920.8	42863.6	53588.4	47623.5	106396	144816
O00762	UBE2C	Ubiquitin-conjugating enzyme E2 C	27584.2	48103.3	32396.4	30020.9	242761	284576	65845.5	66611.5	3655.27		45223.4	30024.2	6391.41	5876.95	31499.5	17631.8	11200	8685.83	9407.03	9197.14			57772.5	71291.3	401716	382110
O00764	PDXK	Pyridoxal kinase	19256.6	18487.9	19087.8	19234.8	126142	162582	75325.5	74859.1	42354.5	39322.1	37823.6	39370.4	44105.6	42934.1	30873.7	37104.5	37613	66826.1	67088.7	48651.5	33821.5	79345.4	117807	153668	256809	288919
O00767	SCD	Acyl-CoA desaturase	36371.3	58266.3	27530.4	27315.8	111317	94082.9	37971.7	42543.4	30969.6	35875	15412	15432	34449.9	27739.6	22244.5	22080.4	40091.5	38852.2	25774.2	24858.7
O14497	ARID1A	AT-rich interactive domain-containing protein 1A	756.266	4295.13		837.817	73270.3	70948.2	17684.5	7628.6	9199	11051.1	5915.37	6022.12	17493.4	23073.1	17340.4	16087	18693.6	14028.4			43468.4	54465.9	106862	121459	221737	339628
O14530	TXNDC9	Thioredoxin domain-containing protein 9	17613.4	17938.7	15875.3	17693.6	68197.7	66061.3	25437.2	19193.1	24159.9	23210.4	21293.8	22736.9	44129.6	44378.4	50164.1	42850.4	37113.5	38838.9	40842.2	42332.5	39172.4	53888.8	59642.2	62048.8	57816.5	28196.6
O14545	TRAFD1	TRAF-type zinc finger domain-containing protein 1							10840.6	8933.8		4846.83		1443.59	8286.94		11344.3	12170.7
O14548	COX7A2L	Cytochrome c oxidase subunit 7A-related protein, mitochondrial		1594.07	2085.66	1726.18			24172.1	25732.9	11617.5	11329.9	14262.1	10899.5	9289.11	6707.34	15292	13140.1	7026.37
O14561	NDUFAB1	Acyl carrier protein, mitochondrial	23759.1	21067.7	15737.8	16691.6	215016	216315	57031.1	56356.5	31751.3	32393.9	40261.6	38270.4	27365.6	24260.2	27707.2	24425.1	18252.3	16888.2
O14562	UBFD1	Ubiquitin domain-containing protein UBFD1	24391.4	27776.2	42511.5	40546.4	168657	199783	53808.1	61070.6	37423.7	34851.4	41436.3	39838.3	66497.4	74619.9	65666.4	55591.2	122114	134492	97057.9	151860	97301.7	94917.3	119035	207567	168344
O14578	CIT	Citron Rho-interacting kinase	12646.4		15761.1	4580.46	42695.8		20565.3	26437.1	14650	14256.8	13733.9	10196.5	16999.8	13982.4	17751.4	10615.9	12104.1	20766.1	55118.2	17603.1	45937.9	37741	35879.9	32705.2	42376.4	30491
O14579	COPE	Coatomer subunit epsilon	47485.1	41273.4	42517.8	41148.4	520222	635489	100950	76671.8	48605.9	40475.5	52714.1	52940.2	87457.5	83717.2	117857	97854.9	90622	89560.5	177168	199125	334945	301009	602484	383947	2835072	4063203
O14593	RFXANK	DNA-binding protein RFXANK				1035.53	26257.2	27095.4			5221.1	1291.84	2696.45	2954.28	3865.74	2513.53		3384.53	5013.72	3686.39		3748.96
O14617	AP3D1	AP-3 complex subunit delta-1	17410.2	18719.5	17623.2	18542.4	254086	267938	61143.8	59707.8	55620.6	43205.9	48622.4	47053.5	34675.1	34721	36609	39139.7	37391.6	14091.5	25989.4	56435.5	75808.1	61708.5	118374	133596	650964	468353
O14618	CCS	Copper chaperone for superoxide dismutase	18775.9	15888.5	15550.1	20135.7	111156	222573	52664.7	58340.6					21520.2	20848.4	36996.2	30959.7	34559	38373.5	109972	102913	135543	177350	355076	276870	268612	220475
O14639	ABLIM1	Actin-binding LIM protein 1	9778.61								4120.01	7080.08	5391.44	8303.56	16950.4		19276.5						27726.5	39513.7	72304.1	81496.2	247840	264751
O14641	DVL2	Segment polarity protein dishevelled homolog DVL-2	12239.7	9406.97													8497.72	5969.52	20467.6	14692.4	23027.3	45283.5	80879.3	85552.2	195190	100795	437460	378517
O14646	CHD1	Chromodomain-helicase-DNA-binding protein 1	8466.38	3868.94	7107.81	7595.31	117034	106960	21129.1	24881.4	15573.7	12931.7	12285	14019.1	11519	7214.61	13430	9993.36	26654	28956.8	51296	54403.1	61113.4	51797.2	93333.5	132842	71601.6	57764.7
O14647	CHD2	Chromodomain-helicase-DNA-binding protein 2						17016		9294.59									8569.08		13913.2	15249.9	19341.2	26113.3
O14656	TOR1A	Torsin-1A	16194.7	12308.2	12091.6	13078.3			32321.8	36006.8	22655.1	30864.4	21093.3	26798	32908.4	33769	16042.8		44415.4	38998.5	96226.5	78996.4	46239.3	155031	241950	126442	179857
O14657	TOR1B	Torsin-1B	6766.45	10094.3	7042.42			100632	12831.4	50312.5				1419.03	21185.2		6279.13	14742.9	23022.1	24797.1	45962.1	48310.7	70954.7	78247.1	64069.4
O14672	ADAM10	Disintegrin and metalloproteinase domain-containing protein 10	3562.26	3743.64		4281.22	78936.9	73832.2	16952.9	15210.7	14393.6	10821.9	12903.6	13232.8		4164.31	27903	25258.8					200284
O14681	EI24	Etoposide-induced protein 2.4 homolog		23114.1	20126.8		90724.7	95340.9	24719.6	32319.4		16763.3	2390.79	3039.38			36704.8	58358.1
O14684	PTGES	Prostaglandin E synthase	38188.3	37981.5	32848.4	34633											54253.1	48926	139612	151634	279856	265676	393675	495833	260141	177362
O14686	KMT2D	Histone-lysine N-methyltransferase 2D	13947.5	22623.3	12548.7	8587.74		24291.9	18629.6	23743.1	8300.29	5978.97	3792.64	4478.78	6038.52	25054.2	8753.46		5479.44			17167.8	65624.2	27626.2	52645.6	16755.2	54604.4	42359.2
O14717	TRDMT1	tRNA (cytosine(38)-C(5))-methyltransferase	1025.41	896.422	968.852	776.114			6269.93	26889.4	10329.1	11608.1	2753.12	4415.97	4273.01	4501.91	5440.95	5588.3	7299.16	5700.71	9418.83	8733.62	9114.56	6213.68
O14727	APAF1	Apoptotic protease-activating factor 1				4357.16	24173.6	23918.1	19247.9	20544	20668	17011	15990.8	15796.9	20271		21488	20005.1		15176.2
O14732	IMPA2	Inositol monophosphatase 2	24465.3	32208.7	36207.2	37227.4	123953	191281	37886.4	35918.4	28765.4	29561.3	37831.3	33188.9	50348.6	48205.8	67862.3	73775.7	72589	123353	87462.5	79545.6	271453	298256	380789	283943
O14733	MAP2K7	Dual specificity mitogen-activated protein kinase kinase 7	15639.7	15679.6	8205.83	8447.75	137243	159815	38802.7						16025.5		12345.4	6719.78	24403.3	27065.6	39501	34639.2	79578.9	83783.2	102630	87582.5
O14734	ACOT8	Acyl-coenzyme A thioesterase 8	13625.7		10818.9	8838.29			37798.8		24309.9	26754.2	23269.8	21649.8	20511.6	21408.1	30510.8	24680	9995.97	9531.89		19459.5	20239.1	17307.5		19101.3
O14735	CDIPT	CDP-diacylglycerol--inositol 3-phosphatidyltransferase	15971.1	20639.7	16109.5	15814.3			70199.7	43592.6	7133.6	17575	22608.7	18792.8	28038.5	22597.7	48685.8	37719.9	41642.1	49521.3	80832.3	86641.4	44137.2	55474.2
O14737	PDCD5	Programmed cell death protein 5	131851	120697	113852	121600	538677	558615	394105	468191	141688	167722	149879	158909	116664	128684	176707	171757	259809	250007	76190.7	106631	75218.8	74168.4	72052.6	52927.6
O14744	PRMT5	Protein arginine N-methyltransferase 5	45587.5	50686.1	48122	48847.1	2.01972e+06	1.88783e+06	251019	232272	38585.7	39195.7	20875.7	19850.1	85682	86782.6	148806	121211	170612	166760	201278	187642	393724	527940	704882	701437	1.04422e+06	703080
O14745	SLC9A3R1	Na(+)/H(+) exchange regulatory cofactor NHE-RF1	18911.5	20878.9	22583.7	24346.2	178922	218813	33378.9	34382.8	71187.9	67224.3	76663.7	67076.8	41692.8	37039	51436.4	66357.1	50352.3	58179.6	175154	171094	232880	218993	364386	471030	162097	95581.6
O14757	CHEK1	Serine/threonine-protein kinase Chk1					265689	145468	46200.1	33477.9	21975	25670.7	22082.8	22042.5	23860.7	54285	23374.3	15349.4	8822.44	9825.47	16376.5	17466.7	23084.8	21116.6
O14763	TNFRSF10B	Tumor necrosis factor receptor superfamily member 10B							21019.9						10576.6		8249.55	5668.82	8449	11999.8
O14773	TPP1	Tripeptidyl-peptidase 1	22566.5	25484.9	25288.8	23406.5	331965	245057	29171.2	31982.9	42035.7	17273.3	25518	27993.8	23646.5	22298.1			81825.6	87935.4	224432	250461	308857	387793	372273	236972	225757	214001
O14776	TCERG1	Transcription elongation regulator 1	32537.8	30438.3	30416.7	30569	100214	152204	45270.8	46879.4	56254.8	56267.2	51890.7	55174.2	58831.8	57255.4	88663.2	72453.5	88796.3	79908.4	112247	96157.1	200956	227662	281669	243816	500130	344515
O14777	NDC80	Kinetochore protein NDC80 homolog	7907.23	14578.1	15253.9	21553.4	41891.9	28471.2	15401.3	19280.6	6829.37	11147.2	12296.2	10597.9	47823.3	10641.2	75417.3	49058	38677.2	127326	29015.4	113014	35984.7	53874.6	54667.1	51102.5	45018.7	43036.6
O14787	TNPO2	Transportin-2	3830.76	3954.4	2502.96	3610.36			34074.2	20123.6	5648.3	9937.39	5566.98	4117.15	3578.01		11862.1	9259.31	15506	12369.4	22413.2	19003.9
O14795	UNC13B	Protein unc-13 homolog B			10240.4	9308.87		103863					6603.13				15335.2	2710.71	19298.6	16053.9	7403.4	12020.1						49716.3
O14802	POLR3A	DNA-directed RNA polymerase III subunit RPC1	33905.4	2607.88	44458	36747.9	54952.1	123056	37044.4	31611.6	17899	24506.7	23205.9	30302.1	14734.6	22951.1	8476.94	13613.7	13566.9	13952.3	20270.4	28203.9	11133.1	24683.3	78514.1	67265.5	231077	209764
O14815	CAPN9	Calpain-9	1068.29	936.252	1095.81	1107.09	12808.3	18006.1	2862.75	3318.75		580.876	1191.46
O14817	TSPAN4	Tetraspanin-4	3645.43		3859.76	2508.84					10623.3	6884.47	6438.68	6560.28	8520.89	9787	9045.67	5030.56
O14818	PSMA7	Proteasome subunit alpha type-7	55685.3	56896.8	59388.8	61245.4	539514	754907	703088	635763	117122	118365	122406	118466	54143.2	55642	139855	122822	180167	202896	376869	356863	455883	494605	3.22782e+06	3.03409e+06	10039029	10114336
O14828	SCAMP3	Secretory carrier-associated membrane protein 3	33423	31408.4	32054.9	27234.3	236738	258372	118778	125903	57635.2	50283.9	51720.8	60224	32129.1	42959.1	41744.4	31754.3	62642.4	64776.7	99956.8	130605	41693.5	41135.3	22110.6	25156.8
O14832	PHYH	Phytanoyl-CoA dioxygenase, peroxisomal							72341.2	70738.8																141546	423971	352723
O14841	OPLAH	5-oxoprolinase	100990	218293	206119	229260	141126	80777.6	45445.9		4266.62	7059.3	6036.04	8317.57	9426.18		46163.6	20142.9	221643	179543	660602	549593	2.5423e+06	1.69001e+06	3.27498e+06	1.61566e+06		5.57996e+06
O14874	BCKDK	[3-methyl-2-oxobutanoate dehydrogenase [lipoamide]] kinase, mitochondrial	11310.3	6862.89	8445.16	7334.79	577213	597473	36386.2	84766.8	5764.9	6712.63	12639.9	6201.15	5071.42	2421.49			40781.7		56735.9		46981.5	81776.6		34686.6
O14880	MGST3	Microsomal glutathione S-transferase 3	42553.3	28063.3	29401.8	35128	969241	347280	126654	181144	56289.4	45775.3	62625.4	27754.1	13260.3	15868.5	17285.6	10365.2	22809.8	23380.2	9969.63	9795.88
O14893	GEMIN2	Gem-associated protein 2	8909.78	9976.44	9603.36	10602.5	51941.3	22832.7	27682.5	4850.01	26104	20168.7	5617.77	20863	18324.6		3912.3	14858.6	26158.7	19106.6
O14907	TAX1BP3	Tax1-binding protein 3	26395.7	22861.7	25092.7	23952.4	465877	542986	306042	291130	79028.4	74161.1	86607.5	80479.6	48823.4	59578.2	28969.5		30281.5	60023.1	99536.8	111688	135866	136519	126077	133501
O14908	GIPC1	PDZ domain-containing protein GIPC1	14309.6	13679.2	6203.9	7383.31	205272	215999	32407.3	29241.6	28197.7	26789.7	30544.3	32044.8	27847.7	23607.6	11632.7	14509.5	11615.7	12162	22234.5	83267.4	26131	57004.1	88373.2	154168	244708	518381
O14917	PCDH17	Protocadherin-17			546.571		70398			58903.1	57078.8	29540.1		29863.8	23618.6	26926.3	8484.75	6589.09	11978.2	11566.3			7146.06	11870.5	112670	12386.5		18141.3
O14920	IKBKB	Inhibitor of nuclear factor kappa-B kinase subunit beta	13224.3	9351.6	20345.3	13611.1	107112	124658	21616.9	24935.7	23392.6	19196.1	18429.7	14676.8	26597.3	22934.3	35001.7	22277	16555.1	31995.9			76379	140715	23623.7	24563.2	70106.3	81377.4
O14925;Q5SRD1	TIMM23;TIMM23B	Mitochondrial import inner membrane translocase subunit Tim23;Putative mitochondrial import inner membrane translocase subunit Tim23B	40426.5	36799.8	34364	37520.3	798524	639251	63984.1	89091.3			58233.7	49678.2	86158.2	79693.4	45259.5	29167.7	52582.7	54903.9	19935.6	20815.4
O14929	HAT1	Histone acetyltransferase type B catalytic subunit	119882	18668.3	12721.8	47810.7	122496	135003	44797.4	44356.7	34641.3	30928.6	37371.5	36007.6	27543.3	12443.2	30082.8	18816.8	31435.8	4341.64	26203.6	39735.8			74802.4	48196.9	63638.2	52528.6
O14936	CASK	Peripheral plasma membrane protein CASK	15085.8	14326.3	12816.9	11542.9	91557.5	80250.6	27521.7	19822.7	3121.68	3613.2	8264	7062.1	8905.81	9060.87	29631.1	24212.1	59005.3	51647.6	95143.2	104882	192341	145750	476685	212036	103408	71200
O14949	UQCRQ	Cytochrome b-c1 complex subunit 8	21488.4	31570.5	30504.7	28841.6			98990.8	115482	44487.3	38903.4	47427.9	48032.9	41807	38571	34693.5	45302.4	53366.3	44154.3	162182	146264	276277	299649	508832	446149	689219	709816
O14950;P19105	MYL12B;MYL12A	Myosin regulatory light chain 12B;Myosin regulatory light chain 12A	93417.6	112232	79912.6	95619.9			82836	65006.6	146160	155499	163214	136342	217114	214953	193649	205281	121649	122953	108794	117164	98455.4	78815	135669	101291	256571	275988
O14957	UQCR11	Cytochrome b-c1 complex subunit 10	22664	13752.1	13564.7	14273.6	13465.3	77420.5	108070	49391.6	40131	35258.7	32935	30591.5	58346.9	57040.8
O14964	HGS	Hepatocyte growth factor-regulated tyrosine kinase substrate	18540.2	23072.4	13202.4	23540.9	203672	152205	100008	107172	12483.6	8595.55	8713.5	10088.4	8951.84	6238.98	8833.13	17878.9	7629.83	17383.1		51226.1	111477	122215	206213	174036	87236.1
O14965	AURKA	Aurora kinase A	18519.4	16984.6	16600.1	14989.3	49309.6	65882.3	55881.5	63566.8	26238.8	34387.1	24550.4	24258.4	21203.2	29181.1	51528.2	47226.1	72035	71339.4	93398.4	101944	41439.3	40536.2	161478	134830	341450	337383
O14966	RAB29	Ras-related protein Rab-7L1			34915.7		339040	508640	23837.6	155911		19550.6	24896.3		28665.1								57264.3	53686.1
O14967	CLGN	Calmegin	9074.38		19026.7	9597.73	205121	244532	25288.5	25553.4		31439.6		26592.1	27886.6		20992.1	20733	29473.9	30692.9	46768.4	42275.6	57246.2	56366.8	639791	529857	422692	1.14236e+06
O14972	DSCR3	Down syndrome critical region protein 3	16721.1		6614	3157.49	78400.8	73530.8	67297.2	62699.4	20337.4	9894.17	38027.6	39209	5264.32	5121.66	22656.2	43629.2	23775	27197.2	61050.9
O14974	PPP1R12A	Protein phosphatase 1 regulatory subunit 12A	17886.8	21104.3	17347.9	25031.1	51418.9	68893.9	37364.3	31544.7	13940.5	15057.3	16367.3	19701.2	25481.6	31166.1	21884.3	29713.3	73635.7	69178.2	144236		10692.9		89434.1	68138.8	139331	148487
O14975	SLC27A2	Very long-chain acyl-CoA synthetase	12351.6	5876.17	12813.7	19858.9			36011.8	54350.6	24951.2	21735.9	30051.7	26525.8	22846.5	23906	29943.2	35957.1	60951.9	33976.2	152274	239887	263418	50815.7	50854.9	38782.6
O14976	GAK	Cyclin-G-associated kinase	25614.2	15965.4	9498.64	15498.1	201029	219061	32766.6	42196.3	27296.7	28686.6	19944.2	16544	32180.9	27797.9	11500.2	16468.4	25353.5	35947.2	44837.3	50443.4	64095.6	71252.6	143715	134701	145625	169714
O14979	HNRNPDL	Heterogeneous nuclear ribonucleoprotein D-like	247982	181118	228140	218528	659315	540869	872988	785548	485792	477543	499342	496874	494251	593390	637069	533632	822826	879590	451302	488314	109629	134399	221246	169256	588581	644723
O14980	XPO1	Exportin-1	90014	93074.6	97183.6	96672.8	313402	290287	128867	130176	138490	39817.6	57777	69901	109446	105526	192380	152964	332164	282082	508077	547400	1.01922e+06	1178648	1658191	1.54583e+06	5307176	5.60434e+06
O14981	BTAF1	TATA-binding protein-associated factor 172	100932	93120.5	47337.3	59317.4	169178	214550	45576.1	41589	7203.76	10336.8	7282.64	280258	5882.3	327179	6844.68	6784.14	17895.3	16521.8	34742.6	43839.3	93044.6	48117.9	42045.8	73050.8
O15013	ARHGEF10	Rho guanine nucleotide exchange factor 10	7056.24	5964.47	7381.78	6374.06	85530.5	59293.3	29814.3	25369.7	5383.22	8049.03	7838.85	9463.82	19865.8	18281.9	14912.4	8585.88	15320.1	16110.5	15641.5	15483.5	52915.3	79254.3	139552	116116	184920	161314
O15014	ZNF609	Zinc finger protein 609			9158.26										922.409		12392.5	1485.75							181159	152367	141235	161374
O15020	SPTBN2	Spectrin beta chain, non-erythrocytic 2	10733.6	10745.8	5533.47	10294.5	174246	193178	21734.2	22059.2	9163.08	12590.7	11076.4	8843.19	10784.8	23763.9	24391.7	25347.5	12423.5	13285	17311.2	26000.2	56702.3	65083.2	107037	116933	153596	234275
O15027	SEC16A	Protein transport protein Sec16A	31732.3	33854.4	26045.3	27602.2	179509	211285	32666.6	58264.3	29611.4	33336.2	35306.1	37107.3	33279.9	42054.3	46859.2	42866.3	44236.2	54412.8	128457	139157	101477	126853	92197.3	116411	150052	264693
O15031	PLXNB2	Plexin-B2	12939.3	14709.7	11035.1	14876.8	64207	69966.6	21337	26260.3	11462.9	14618.6	9572.15	12455.9	10798.4	23886.3	16738	18264.6	46011.5	43368.8	87028	54518	84394.7	104827	50014	67742.2	82448.7	65315
O15042	U2SURP	U2 snRNP-associated SURP motif-containing protein	49984.2	65690.7	68659.3	68655.5	402584	398443	51032	48062.2	18780.2	18985.8	20636.1	20979.1	4606.2	3326.85	12206.6	32302.8	83085.7	91616.6	374842	329921	1.15813e+06	1.1198e+06	2401806	1.89585e+06	3.43e+06	2.84863e+06
O15061	SYNM	Synemin	21094.1		84962.8		89043.5	67496.6	29096.8	19234.4	17142.4		55300.4	80368.1	8562.53	31513	11725.1	3100.69	18696.2	2774.58	14157.4	16009.5	55318.1	65654.9	161222	156920	110959	105617
O15066	KIF3B	Kinesin-like protein KIF3B	3073.72	4024.64	3787.65						8291.88	5054.56		32473.6	8716.63	6947.58		5993.37	9151.66			7827.16	13827.3	14447.8
O15067	PFAS	Phosphoribosylformylglycinamidine synthase	50473.5	48388.6	46261.8	45806.5	171082	169329	60261.8	53452.1	39374	39373.2	43240.8	43053.3	91636.7	97806.6	123444	118468	158449	165431	134979	134544	252867	307382	381813	379566	221299	235462
O15068	MCF2L	Guanine nucleotide exchange factor DBS	2599.85	1765.59	20872.8		41009.3	49213.2	14161.8	79991.5	8068.07	6581.17	37756.6	39321.7		3945.46			1121.13	1729.06	2344.22	2232.72
O15083	ERC2	ERC protein 2							23781.9	24786.8	11119.4
O15084	ANKRD28	Serine/threonine-protein phosphatase 6 regulatory ankyrin repeat subunit A	14405.6	11637.1	9713.91	4732.18	97953.3	184048	4408.49	8319.66	5693.26	329.053	2802.88	26994.3	31037.9		18148	17881.7	40101		50296.6		94168.4	53979	153526	156842	585362	709967
O15085	ARHGEF11	Rho guanine nucleotide exchange factor 11	49921	923690	23631.1	165347		62713.2	46614.1	116490		28617.8	10124.4	2.19397e+06	52357.1	3560.95		1499.56	7316.15	5950.84	14693.7	11222.4	130206	242133	33619304	614394	2.923e+06	64207412
O15091	KIAA0391	Mitochondrial ribonuclease P catalytic subunit	13363.9	11931.4	10766.6	8320.34	199561	109485	25544.7	31973.6	22651.2	17766.9	19058	16265.5	18640	20189.7	26135.1	23417.2	38044	47449.2	60154.3	83063	85019.9	84482	109377	91243.6	66036.6
O15111	CHUK	Inhibitor of nuclear factor kappa-B kinase subunit alpha	11239.6	16535.5	14367.5	6222.57	35576.1	15473.5	10707.3	14677.1	13824	16179.9	9496.98	16532.5	15633.8	17944.1	30870.3	21038.7	68810.4	58601.4	147558	143027	151521	102339	35575	62837.6	164016	147538
O15116	LSM1	U6 snRNA-associated Sm-like protein LSm1	15471.1	44270.4	40748.5	36976	308020	267886	60427.3	42858.7	5539.93	6608.05	24546.6	11268.9	66559.9	66196.3	106312	89194.9	153093	155515	134529	167023	26807.1	31101.3
O15118	NPC1	Niemann-Pick C1 protein	10386.9	13252.2	13130.7	13750.2	141711	121721	56696	47935.1	20149.2	20951.9	27337.5	35101.7	29646.1	32115.3	21116.1	19438.2	27852.2	27121.2	38884.2	24489.7	66540	73424.9	238517	244736
O15120	AGPAT2	1-acyl-sn-glycerol-3-phosphate acyltransferase beta									23349.6	16909.6	32168.6	16240.3										99545	264435	245393
O15121	DEGS1	Sphingolipid delta(4)-desaturase DES1					628075	667809									35200.1	33668.9	28780.9	28663.1
O15126	SCAMP1	Secretory carrier-associated membrane protein 1	12349.1	5902.82	7283.23	8150.88			89529.1	19596.5	9463.94		14236.1	7872.69	3246.3	7669.32	8066.07	10047	28797.5	14150.5	32804.7	27055.4	79018.1	51011.9		167145
O15127	SCAMP2	Secretory carrier-associated membrane protein 2	19921.5	8204.91	8735.86	16310.5			14489.2	11425.3	8226.66	19741.8	17644.3	19570.1	12843.3	9381.38	40225.8	24097.6	24855.9	28280.9	39501.7	36886.5
O15143	ARPC1B	Actin-related protein 2/3 complex subunit 1B	56245.1	52608.4	52546.5	54037.7			38729.5	38050.4	74001.3	70271.1	78906.7	75619.4	69559.9	70806.7	94362.8	93920.6	158094	210253	116542	133153				61623.2
O15144	ARPC2	Actin-related protein 2/3 complex subunit 2	72710.6	72801	71800.4	78703.6	2.22419e+06	756092	46063.9	43735.9	68322.8	65282.8	73749	90149.1	46866	40424.1	51299.3	60954.9	72817.5	82675.6	477014	436456	914825	901349	1.55503e+06	1573124	4814257	3.50773e+06
O15145	ARPC3	Actin-related protein 2/3 complex subunit 3	50884.5	35756.6	33996.4	37839.7		58234.9	21301.7	22646.7	29923.2	48877.1	51226.3	60310.7	49334.6	93834.7	162465	204563	204014	215503	320180	363421	25143	41334.1	155492	73402.5	196045	129121
O15155	BET1	BET1 homolog	10578.9	11928.3	11067.5	10502.7	188021	269959	42790.4	32012.9							27097.1	13758.7					34260.6	28401.8
O15156	ZBTB7B	Zinc finger and BTB domain-containing protein 7B							6390.97		3793.08	4076.93	2592.46	3038.86
O15160	POLR1C	DNA-directed RNA polymerases I and III subunit RPAC1	18618.9	18497.8	20766.4	9442.09	84309.2	88227	26761.6	20050.2	24202.3	21018.3	25346	33710.7	27290.3	28075.5	35766.6	37931.4	58590.3	94162.9	94757.2	91114	217197	261778
O15164	TRIM24	Transcription intermediary factor 1-alpha	607.168		18465.1	7333.3	93958.3	246690	13965	7946.84	2803.75	4524.48	4253.97	4859.87	7016.5	7994.13	8274.35	7138.81	15957	29724.2	58271.4	55897.7	98423.7	148427	260297	153391	433554	289832
O15173	PGRMC2	Membrane-associated progesterone receptor component 2	94934.6	90655.9	85068.4	86668.8	370656	386306	106966	119912	148392	147572	176887	166537	186065	196382	177709	140856	101680	109348	175583	102798	184354	230383	516569	403385	848033	168352
O15212	PFDN6	Prefoldin subunit 6	94353	90548.5	89966.8	90313.9		39247	122660	133064	95653	91748.6	108347	93163.3	74116.9	84361.6	37807.7	36420.4	117851	117310	506034	476743	890684	1.03541e+06	2.03199e+06	1511987	2.17351e+06	2138213
O15213	WDR46	WD repeat-containing protein 46	16192.1	12782	12871.1		94175.2	90328.2	20121.8	53495	12703.9	13021.4	22197.9	18269.2	28508.7	27563.4	24683.9	22668.5	28563.4	30454.7	61747.3	24178.6			44802.8	114406	45538.9	26199.3
O15226	NKRF	NF-kappa-B-repressing factor	10896.5	9762.61	12302.3	11016.1	240372	296098	15037.2	19699.3	12598.8	11393.7	13067.7	13025.7	24993.8	24887.2	22243.1	26791.5	35955.7	23903.6	64636.5	66538.7	95839.5	125699	140973	148975	100746	146934
O15228	GNPAT	Dihydroxyacetone phosphate acyltransferase		14040.3			88003	193832	45626.4	35881.8	10612	6717.16	5073.29	4233.37	4480.5	14463.2		7725.4			15879.7	30135.5	43921.8	106500	224823	281936	66057.2	90183.3
O15230	LAMA5	Laminin subunit alpha-5	30797.2	21583.5	21875.8	22433.7	18752.7	64152	30919	17359.7	29724.3	27042.8	29212.5	25066.6	34488.2	35101.8	50879.6	57983.1	112622	99048.2	186110	175234	260174	287007	117275	96004.6	110969	129349
O15235	MRPS12	28S ribosomal protein S12, mitochondrial	162.373	1368.29	3064.62	3398.79											4218.02	9395.55	4919.34	6479.59	21781.9	16934.3	27234.7	47873.9	99351.3	105662
O15239	NDUFA1	NADH dehydrogenase [ubiquinone] 1 alpha subcomplex subunit 1	4274.75	5051.74	4974.92	5349.17			7774.76	6084.15	7312.05	5649.8	12198.5	10056.2	4400.25	4229.57
O15254	ACOX3	Peroxisomal acyl-coenzyme A oxidase 3	164714	93474.8	162706	172564	113487	86449.5	23110.6		10717.4	17267.3	7972.77	8814.94					4103.68	2969.6	11876.6	6500.26	52509.1	91117.1	2.7629e+06	2686283	14908789	18921064
O15258	RER1	Protein RER1	9017.68	5570.2	16661.4	17104.6	140663	152902	102829	125251	30252.8	41602.4	38525.6	37097.8	20814.4	21109.9	28354.2	27875.7	36205.9	35544.9	4425.2		38316.4	94941.4	186108	188200
O15260	SURF4	Surfeit locus protein 4	61056.1	55252.1	58163.8	55117	953595	1.27478e+06	287004	175361	45073	50628.7	64699.5	61211.1	69346.8	77704.4	97664.9	107848	183417	178723	252431	269057	253519	321168	82468	119445	61033.2	39795.1
O15269	SPTLC1	Serine palmitoyltransferase 1	21721.4	30385.6	29117.5	5054.9	48735.9	115016	20465.2	17591.6	13237.3	13175.4	10117.4	10465.4	9074.17	8226.57	14686.1	23039.8	36471.9	27655.4	39469.7	32967.2	96545.1	91587	271009	233404	941307	1.25842e+06
O15270	SPTLC2	Serine palmitoyltransferase 2	13861.1	15814	13498.4	15274.1	148786	172844	24806.1	26651.1	14959.3	18274.6	16574.3	13634.9	19307.5	9310.24	33947.7	12935.4	48058.8	56362.4	50233.4	64085.9	112697	121946	268656	227224	857884	749609
O15287	FANCG	Fanconi anemia group G protein	1233.15	725.755	6297.71	1015.73	56549.6	73728.9	14996.4	9349.6	2950.68	3525.84	4245.73	3060.99	3996.59	4539.68	6644.04	4490.4	8067.28	6425.47	5083.16	2630.21				20998.7
O15294	OGT	UDP-N-acetylglucosamine--peptide N-acetylglucosaminyltransferase 110 kDa subunit	22978.4	21380.2	21879.5	18956.2	169937	84306	42680	33720.5	37993.5	33454	40031.7	39611.3	35059.6	32552.2	35381.3	38908.4	67560.3	74522.9	119203	119383	182750	233445	128313	91218.5	105206	94485
O15305	PMM2	Phosphomannomutase 2	20147.9	22369	23262.2	23332.6	395567	305022	94218.3	60734.2	13416.4	14836.5	84020.9	16101	24538.1	22858.6	52093.4	50473.3	108862	109124	156132	175924	166149	202993
O15318	POLR3G	DNA-directed RNA polymerase III subunit RPC7							30423.7	24245.9			14371.5	18935.4	15193.1	14336.3	25828.9	28996.4							29824.6	31615.3	49212.3	56275.4
O15320;Q96PC5	CTAGE5;MIA2	Endoplasmic reticulum export factor CTAGE5;Melanoma inhibitory activity protein 2	600.626		836.893	4835.38			41901.2	40560	11384.5	14109.4	8626.89	10010	20702.8	13667.3	7357.84	11894.2	1912.85	5422.24	3105.65		54488.4	8230.85		138760
O15327	INPP4B	Type II inositol 3,4-bisphosphate 4-phosphatase							40908.5		6155.51	5889.42	3722.56				6690.23		15192.7	11105.1	16332.7	17815.8	22525.1	29387	30785.6	52944.1
O15344	MID1	E3 ubiquitin-protein ligase Midline-1	8149.25	9035.95	8511.52	11263.1	199242	246889	10709	11031.9	6591.84	6983.97	6481.44	7821.71	9825.17	7102.29	31236.5	21559.5	36156.5	41263.5	3889.23	29555.3	94156.6	95670.3
O15347	HMGB3	High mobility group protein B3	56787.6	57027.7	58139.5	56171.9	210742	208159	263514	281819	101899	103770	129273	118811	62122.9	69745.8	67329.1	60749	137076	126480	357410	527743	388124	351507
O15355	PPM1G	Protein phosphatase 1G	69619.1	31056.6	43300.4	13336	656766	924692	208432	178062	37316.6	40681.3	43484	43724.2	34938.2	12782	31129.6	29448.4	36296.3	43435.3	52625.6	56867.5	122273	67355.7	36395	29654.8		32789.5
O15357	INPPL1	Phosphatidylinositol 3,4,5-trisphosphate 5-phosphatase 2	23146.2	61706.8	66385.4	79018.9	124678	131333	72272.1	27553.2	21450.1	20235.3	21324.8	19648.3	21010.6	21156	80472.4	141067	267536	320406	662146	498462	1.65116e+06	1.89668e+06	5.98934e+06	3.82113e+06	204807	135258
O15360	FANCA	Fanconi anemia group A protein	45615.3	40575.8	72419.5	75255.1	36635.6	30968.6	17087.5	9601.63	3287.09	32133.6	38939.5	33462.1	159931	158554	202266	169491	278300	260478						14757.2
O15371	EIF3D	Eukaryotic translation initiation factor 3 subunit D	44897.9	31633.2	29546.5	36041.3	73165.1	77695	70066.1	68207.2	40725.8	37431.4	48341.7	45527.4	37621.9	44295	72774.3	89975.9	159697	158186	543613	534650	1.6124e+06	1.83853e+06	4048744	4.34921e+06	5.14463e+06	3.15905e+06
O15372	EIF3H	Eukaryotic translation initiation factor 3 subunit H	23305.5	28452.3	34586.8	34090.8	997071	1.07272e+06	213267	212503	35920.2	33898.4	30612.5	31805.4	25486.3	26656.9	55731.4	40571.4	49600.1	52763.5	70480.7	84374.9	148526	111173	77875.1	104046	380241	268837
O15379	HDAC3	Histone deacetylase 3			1412.61	1290.87		158123	28710.5	19692.8	5684.9	19317.7	7568.71	8610.34											29633.9	25466	33054.8	43526.9
O15381	NVL	Nuclear valosin-containing protein-like	11372.9	10276.6	18796.8	18210.3	75773.9	78363	63995.5	49792.2	13198.2	12453.5	13978.3	13767.4	3681	8865.5	19616.8	15039.5	31310.4	29111.4	18105.8	16641.1	67613.5	63837.7	214988	252455	587663	695192
O15382	BCAT2	Branched-chain-amino-acid aminotransferase, mitochondrial	13415	12880.8	13386.3	13675.3	298278	347366	46724.9	47262.7	14976.3	14691.2	19333.8	19879.4	24560	17399	33877	21881.6	31116	49458.1	34796.2	33156.8	84172.7	79907.3	200057	226488	320279	338221
O15392	BIRC5	Baculoviral IAP repeat-containing protein 5		8959.62			114090	417542	19948.8			7147.48	8331.17	6275.26
O15397	IPO8	Importin-8	16409	15834.7	15939.7	15790.8	23240	41223.6	17599.7	16442.7	10948.1	13572	13619.6	11104.1	14604.5	14508.8	31214	24784.2	73430.1	66922.2	979155	901253	243661	380734	393221	232196	242205	190725
O15400	STX7	Syntaxin-7					131599	148490	72102	51468.8	34961.3	31533.3	38317.5	25101.6
O15427	SLC16A3	Monocarboxylate transporter 4	80495.1	76339.3	76494.9	80148.4	25427.4	27948.3	22244.5	22532	63531.8	69786.1	93638.9	86037.6	20277.8	22192.8	116068	160967	363889	358246	714884	766222	1.30026e+06	1.39391e+06	2.00838e+06	2.30054e+06	1.04343e+06	743389
O15439	ABCC4	Multidrug resistance-associated protein 4	5556.6	14339.8	4902.21	4645.58	56144.9	78702.5	23041.2	16803	3223.99	4590.17	3445.96	4153.16	11966.8	16687.3	24585.6	40266	56532.4	50224.2	42037.6	41996	104598	181274		39076.6	103674	86989.5
O15440	ABCC5	Multidrug resistance-associated protein 5					76397.6	84931.1	16086.2										16459.6		12456.9		13295.8
O15446	CD3EAP	DNA-directed RNA polymerase I subunit RPA34	18560.5	15219.9	17992.9	15972.2	153774	162168	40995.5	55320.9	23543.1	19551	19726.5	26319.4	21387.2	30325.6	22012	16625	47324.1	56050.4	84267.3	87675.1	67766.4	109517	426503	374224	680966	776663
O15460	P4HA2	Prolyl 4-hydroxylase subunit alpha-2	23040.5	24721.5	26423.5	24415.9	56330.2	165293	68451.7	60082.4	46441.4	38362.2	39775.3	34977.4	56282.9	47914.3	61174.3	57699.3	90580.7	94786	125961	72886.8	109934	141572	166459	229596	237810	273811
O15479	MAGEB2	Melanoma-associated antigen B2	31622.5	27975.5	28149.7	22621.7	143243	29029.7	28293.8	14745.5	11474.9	11609.1	21367.8	13916.7	42622	48332.2	84464.2	57074.7	98189	103477	144025	144713	115567	357808	251569	215625	311462	247751
O15498	YKT6	Synaptobrevin homolog YKT6	34078.4	28030.9	32559.1	22175	339987	322532	105575	122882	20154.5	19815.5	15968.7	17724	19655.7	18476.3	40204.3	31591.7	74529.3	43119.8	72429.2	109923	247696	230489	624604	360260	2.36977e+06	1.87114e+06
O15504	NUPL2	Nucleoporin-like protein 2	6930.39	8703.59	9570.83	5975.56	104117	140853	31921.9	21857.7	37894.4	18749.9	19991.9	18597.5	21001.8	25543.6	7848.13	7742.53	14719	13872.9			99838	117130		148546	210022	157176
O15511	ARPC5	Actin-related protein 2/3 complex subunit 5	49515.4	16486.5	19525.4	22377.7			80516	76450.9	57031.5	57761.2	76418.8	77042.1	86887.4	104761	90670.2	86651.7	157574	130514	28121.3	21947	138524	161229	509646	464895	878821	631627
O15514	POLR2D	DNA-directed RNA polymerase II subunit RPB4					170881	198980	69276.6	75303.4
O15533	TAPBP	Tapasin							16522.1	10461	22145.3	21491.4	19486.8	19668.8	10749.5			9012.18					224916		522459
O15534	PER1	Period circadian protein homolog 1																					13876.3	14595.4	34268.7			98901.9
O15554	KCNN4	Intermediate conductance calcium-activated potassium channel protein 4					31684.9	34124.4	24592.8	24885.8
O43143	DHX15	Pre-mRNA-splicing factor ATP-dependent RNA helicase DHX15	52920.2	50834.9	43350.3	45416.3	694362	842752	41401.1	39553	87655.7	79366.4	102948	90757.6	100749	102190	123992	115686	164698	151700	177407	177710	567843	591103	197758	192575	2.31832e+06	2.45229e+06
O43148	RNMT	mRNA cap guanine-N7 methyltransferase	22619.3	21299	18336.2	18040.8	139208	152722	26874.5	26814.3	39527.2	36054.6	37886.1	37665.6	39981.6	40214.2	31508.2	33942	49568.6	24980.3	16777.2	39397.2	143335	180185	452493	346705	749083	444524
O43149	ZZEF1	Zinc finger ZZ-type and EF-hand domain-containing protein 1	1798.36	49189.4	8464.51	46393.5	50421.9	37411.7	26275.6	24049.2	11354.6	10340.9	18623.3	33972.4	7037.99						173682			164605
O43156	TTI1	TELO2-interacting protein 1 homolog	12805.7	14270.7	10019.8	13064.9	54740.2	91615.1	11131.2	43027.2	11765.1	11117	14416.4	21684.6	26996.4	27691.7	22211	24963.2	10960.6	14410.4	10396.7		86624.7	92122.4	141278	96523.7		43116.2
O43159	RRP8	Ribosomal RNA-processing protein 8	10872.6	10899.6	2694.92	9771.57	104554	135932	36362.4	33294.7	15417.4	13537.7	14744.6	16743.6	20373.3	22899.6	30434.1	25128.7	24447.3	18463.8		14765	110020	100358	494893	472703	975886	971741
O43164	PJA2	E3 ubiquitin-protein ligase Praja-2			3757.15			44434.8	18914.5	21505	7528.32		7361.09	6652.5			1470.96	1216.47	1674.15	8050.12
O43166	SIPA1L1	Signal-induced proliferation-associated 1-like protein 1	10726.3	5621.1	7372.92	4703.63		25620	21633.9	14683.2	2085.16	2895.58	3364.48	6448.19	6311.29	5140.09	4801.53	5039.63	6906.16	5831.42	41163.3	47503.5	109474	131998	186053	120736	620657	509448
O43169	CYB5B	Cytochrome b5 type B	31120.3	29413.8	29598.2	29432.9	78887.6	87673.9	145655	138249	107290	107369	131567	126605	80065.9	75610.7	19671.3	21662.2	51532.8	38422.3	139789	134327	201402	204049	297419	192363	602543	492884
O43172	PRPF4	U4/U6 small nuclear ribonucleoprotein Prp4	27266.1	26153.6	27341.9	25337.3	103441	57012.8	110323	113405	48330.7	47199.3	54303.6	51764.2	37292.8	34544.5	37989.5	29097.8	33931	37464.3	38461.7	41807	53017.5	48605	133495	57722.1	476243	497099
O43175	PHGDH	D-3-phosphoglycerate dehydrogenase	280288	283092	278388	241872	3.91125e+06	3.18983e+06	1.70139e+06	1.58649e+06	896933	946092	762974	813739	747655	841753	694945	614265	174356	262622	386462	290492	319903	388059	433789	383229	165226	185081
O43181	NDUFS4	NADH dehydrogenase [ubiquinone] iron-sulfur protein 4, mitochondrial	35760.6	33633.7	31406.3	21577.8	477814	464506	35893.9	34061.5	25108.1	20536	27561.9	20026.5	29909.1	31035.7	82496.6	58403.5	86653.6	97569.4	65904.5	63925.8
O43237	DYNC1LI2	Cytoplasmic dynein 1 light intermediate chain 2	18064.1	22649.6	20946.3	15860.3			46193.9	63470.8	35429	36559	27775.4	24965.8	47405	44283.2	46107.4	27017.2	58183.4	57090.5	71693	43622.6	132497	152897	253236	272147	204972	191056
O43242	PSMD3	26S proteasome non-ATPase regulatory subunit 3	39446.7	38176.4	37809	38664.1	421511	395798	108702	111818	33047.9	29008.8	35350.4	35125.6	84074.3	75403.7	118928	100291	127701	143408	82718.8	92687.2	192028	228822	469714	433779	392777	441032
O43251	RBFOX2	RNA binding protein fox-1 homolog 2	8810.15	15436.8	10216.8	8796.96			24858.8	62386.5	41097.7	35932.7	27641.3	28932.3	28447.7	27125.1	22805.2	15407.8	27363.7	22889	31195.2		21668.1		138036	102349
O43252	PAPSS1	Bifunctional 3'-phosphoadenosine 5'-phosphosulfate synthase 1	16486.4	21046.1	14769.7	13248.6	241037	372658	34600.4	40608	27142	31097.9	21629.7	33464	30476.2	24203.2	27811	29104.9	44595.9	44271.8	71619.3	81300.3	181359	190947	340052	254555	420143	449490
O43257	ZNHIT1	Zinc finger HIT domain-containing protein 1																				9753.04				22373.8
O43264	ZW10	Centromere/kinetochore protein zw10 homolog	16844.5	18548.9	19036.5	18934.3	661446	541951	56563.7	78418.5	17688.2	19205.8	17610.2	18372.3	23481.2	20184.7	47169.1	37149.2	66541.9	48041.8	98527.9	69981	103126	104154	117201	96581.7	160936	180781
O43286	B4GALT5	Beta-1,4-galactosyltransferase 5	89508.7	82584.8	80741.3	82650.2					38020	32778.7	44093.2	38933.4	124275	130695	313511	233895	394089	409705	617021	649138	371639	361881
O43290	SART1	U4/U6.U5 tri-snRNP-associated protein 1	15764.3	15970	14654.6	15139.3	125479	128043	34380.3	31699.5	20239.5	16153.2	15822.5	17180.9	27694.4	24902.9	36767.4	32362.2	47763.2	42627.9	105125	89691.3	156129	166739	229158	200439	437112	466863
O43292	GPAA1	Glycosylphosphatidylinositol anchor attachment 1 protein	40837	17974.3	29304	21277.2			120497	83636.5	64486.3	87346.8	30114.2	57722	56487.8	78244.5	14189.7	20144.4	36391.4	28516.4	29074.2		144487		124970	189977	233312	184797
O43293	DAPK3	Death-associated protein kinase 3	5727.39				27513.2	25908.1				7463.67		7540.26									13694.6		26330	25617.6
O43299	AP5Z1	AP-5 complex subunit zeta-1	962.408	896.82	1070.98	982.345	76693.2	95705.4	119553		3372.23	3425.46	2437.87	2488.83	3088.69	4043.25	4030.63			3412.1			13974.4		44546.9	24195.3	128313	124033
O43314	PPIP5K2	Inositol hexakisphosphate and diphosphoinositol-pentakisphosphate kinase 2	11315	4325.63	7710.03	4753.69	243610	225873	56259.6	61442.5	20242.4	9550.28	24100.9	11794.5	2381.13	3765.98	7408.53	7798.17	14669.7	14282.8	21513.2	21965.6	18403.6	19263.2	87088.5	85964.7	98714.8	121664
O43318	MAP3K7	Mitogen-activated protein kinase kinase kinase 7	259599	25256.6	36617.9	39828.8	83800.8	76732	100868	26783.9	17949.6	14835.2	16174.8	19536.7	27892.7	26134.1	34982	480985		27543.2
O43324	EEF1E1	Eukaryotic translation elongation factor 1 epsilon-1	37747.8	60286.1	50190.5	45345.9	119177	183368	70948.5	75610.7	88978.7	94970.4	84285.3	83535.8	49955	47379.7	119213	76583.1	166890	146315	32203.4	31150.2	117836	129590	257685	224638	215216
O43353	RIPK2	Receptor-interacting serine/threonine-protein kinase 2						62330.6	69186.5	49221.6		29997.8	31645.9										5660.29			21228.3	7534.08
O43379	WDR62	WD repeat-containing protein 62					13196.6		6108.46	9977.12	2201.41	2452.15	2337.93	3817.72
O43390	HNRNPR	Heterogeneous nuclear ribonucleoprotein R	72926.3	77915.6	74781.6	75822.1	167917	210662	119551	122561	61711.2	61143	66020.6	71699.6	67896.8	67175.3	163286	153074	314273	326704	517203	563829	767782	864185	127531	143294	134248	66661.9
O43395	PRPF3	U4/U6 small nuclear ribonucleoprotein Prp3	19914.8	22382.1	23798.7	19214.9	79004.3	435401	77129.5	77951	56342	24676.9	18800.3	17640.9	16334.4	23258	29429.7	41722.6	51978.7	49874.7	107501	120756	195977	238042	374789	300522	464338	479471
O43396	TXNL1	Thioredoxin-like protein 1	53700.6	51509.9	50664.9	56298.5	147862	172868	100747	88739.2	81922	74098.9	91222	87832.7	116121	119918	107694	106685	36048.5	28899.4	53302.7	54967	95222.9	121757	241776	380650	833034	858260
O43399	TPD52L2	Tumor protein D54	103635	99175.4	90152.1	95923.9	1.03787e+06	1034853	538720	514918	213438	233374	239057	244284	147575	171397	43761.7	37491.6	87308.9	84595.9	188826	193754	360192	447975	886780	723254	1.4091e+06	1.32225e+06
O43402	EMC8	ER membrane protein complex subunit 8	25154.7	9933.03	24191.8	11023	206321	269357	70280.5	67894	23809.3	24668.6	32353.3	27290.7	31071.4	43891.4	43076.1	45670.9	96304.4	124692	341762	276690	23448.7
O43414	ERI3	ERI1 exoribonuclease 3		22005.8	19355.5				6715.83					18793	17246.8	20595.9	43495.3	26664.7					9648.54	9085.65	21345.7	22570.8
O43426	SYNJ1	Synaptojanin-1					41466	41176.4	12978.6														14012.5
O43427	FIBP	Acidic fibroblast growth factor intracellular-binding protein	20043.6	13142.7	9237.76	12942.1	147222	67330.1	14876.4	25300.3	10550.3	12150	13573.3	9690.69	20397.9	18547.3	22803.6	17632	24369.2	37600.5
O43432	EIF4G3	Eukaryotic translation initiation factor 4 gamma 3	44356.6	40689.1	60160.6	44837.7	72891.1	300086	18533.9	13693.7	15127.3	12593.6	14398.4	15132.4	13444	14959.6	38280.3	30153.6	101260	101476	276461	417761	369778	433094	598341	691556	215895	100939
O43447	PPIH	Peptidyl-prolyl cis-trans isomerase H	52308.5	49225.8	47252.2	52403.8	243308	220950	18725.9	12832.1	43251.5	41608.4	56345.4	62059	81774.8	84900.5	133898	117023	245086	235216	251768	177269
O43464	HTRA2	Serine protease HTRA2, mitochondrial	76238	39476.7	38261.4	12714.8	171676	157817	45902.1	202452	63803.9	23940.8	50364.7	55145.4	63368.3	47335.4	39598.7	40288.1		13320.2	33484.4	43007.7		5447.92
O43474	KLF4	Krueppel-like factor 4					59848.4	59703.9
O43488	AKR7A2	Aflatoxin B1 aldehyde reductase member 2	30983.8	28806.9	30931.7	26333.1	170569	169428	79279.2	76102	33578.2	35668.5	35728	37478	35872.6	37442	57815	56259.3	69657.4	46138.3	29526.4	15908.2	106186	92536.7	202303	185796	90276.5	73215.9
O43491	EPB41L2	Band 4.1-like protein 2	11857.4	14140.9	16858.8	17229.3	148406	162795	44404.6	42160.4	29112.8	26218.4	29458.2	28167.6	27329.9	25406.7	40509.4	58360.1	38179.3	41625.4	33469.9	23023.6	56645.1	61718.4	75523.4	84725.9	125476	80501.9
O43493	TGOLN2	Trans-Golgi network integral membrane protein 2		8649.69		7710.77													34769.8	35868.1	58321.8	59373	78610.3	80945	121113	112254
O43502	RAD51C	DNA repair protein RAD51 homolog 3							29819.3	37212.7	13078.3	14615.8		11118.4	18605.5		15283.3	24113.7		29486.9
O43504	LAMTOR5	Ragulator complex protein LAMTOR5	25998.5	35748.1	20474.9	24039.1	424881	484679	52897.5	56635.7	3343.97	4402.91	4035.17	3640.29			7006.26	6622.12	22249	20292	26347.1	30005	26478.1	22711.6
O43516	WIPF1	WAS/WASL-interacting protein family member 1		12699.6			75184.7	99164.9	74613.9	79025	39324.4	35851.2	41363.2	21549.6	10863.1			12540.1			65140.9	55825.3	117745	92002.7	178067	163287
O43542	XRCC3	DNA repair protein XRCC3							24256.5	26640	18447.4	16387.1	16535.5	19335.6	19173.2	14643.7	60250.6				7320.92		17136.2
O43556	SGCE	Epsilon-sarcoglycan			5991.58		18634.6		12318.3	7460.41	10506.6		12751.3	9966.16		10060.9
O43570	CA12	Carbonic anhydrase 12																									90975	89946.1
O43572	AKAP10	A-kinase anchor protein 10, mitochondrial														11952	5362.28									70605.3	221612	160127
O43583	DENR	Density-regulated protein	10313.4	35250.1	24103.9	45171.1	35792.3	53808.2	49894.5	45627.7	36099.8	38533.7	31985.9	37614.4	39588.6	45538.7	109802	46079.2	131138	127172	321266	350328	650003	799793	1.28712e+06	996993
O43592	XPOT	Exportin-T	23711.8	22759.7	23194.8	23214	761703	1.03566e+06	318695	267238	21599.5	22283.5	27967.2	30219.8	18146.6	18129.8	25473.6	24388.2	66766.5	67354.4	134543	118661	219371	260035	358933	317848	714218	784226
O43598	DNPH1	2'-deoxynucleoside 5'-phosphate N-hydrolase 1	24002.8	29863.7	24111.2	22506.1	485055	600763	73972.2	70924.9	16624.6	10170.1	9675.89	14009.2	11816.5	11002.9	10860.7	23343.2	24478.3	30096.3	39007.4	52827.7	149462	212709	690848	696395	1.78197e+06	2.14378e+06
O43615	TIMM44	Mitochondrial import inner membrane translocase subunit TIM44	26047	23055.8	23575	25994.6	66457.8	110133	79671	79774.6	72006	71000.4	73905.4	75273.7	75242.9	66598	24381.1	21668.4	24326.2	29411.4	47879.6	42986.9	115721	122990	271742	269330	245525	124531
O43617	TRAPPC3	Trafficking protein particle complex subunit 3	47189.8	47255.6	50340.1	48169.4				51862.7	20784.9	28623.1	29598	28435.9	15754.7	14477.4	44580.9	63267.8	332313	150119	415344	732522	774335	829079	1112723	1.06376e+06	1921848	1.10976e+06
O43633	CHMP2A	Charged multivesicular body protein 2a	15164.6	22978.6	20409.2	21147.5		18407.1	5348.02	5397.25	16878.8	18672.5	44275.2	38130.7	26437.3	41790.1	40259.5	60021.7	43775.5	49167.7	114932	90956.8	199823	241869	127366
O43660	PLRG1	Pleiotropic regulator 1	9850.65	16335.9	15772.6	14659.7	143965	153606	24334.4	11126.6	23694.2	22272.2	22291	23304.9	26343.6	27787.7	17968.6	13989	13267.1	13686.7	33882.7	28067	131462	138161	312956	244415	838019	793824
O43663	PRC1	Protein regulator of cytokinesis 1	25242.1	21992.6	32955.3	23598.5	79007.7	97211.6	23554	42821.3	12780.6	9533.35	10793.2	9063.83	56891	55316.5	61587.7	106601	154080	167584	110102	121644	54662.2	56871.4	233144	179327	442038	373258
O43670	ZNF207	BUB3-interacting and GLEBS motif-containing protein ZNF207	55358.7	50919.4	35426.6	48628.9		25390.8	32146.6	33348.3	89462.8	78520.7	98305.7	96781	189871	131499	75323.2	65669.5	86833.5	65783.6		3763.67	87763.5	94272.4	263815	205062	439964	507999
O43674	NDUFB5	NADH dehydrogenase [ubiquinone] 1 beta subcomplex subunit 5, mitochondrial	44814.4	43128.5	39017.9	38297	10443.6		22374.6	15496.8	90110.8	48372.3	48070.7	32374.4	55280.1	82435.5	32446.2	32598.4		36920.4	58038.7	60595.8	108929	99034.4
O43676	NDUFB3	NADH dehydrogenase [ubiquinone] 1 beta subcomplex subunit 3	24543.2	39777.9	34309.7	37590.3					20528.3	22014.4	27309	27176.5	81657.6	40339.9	75518.3	78124	95898.1	104140	190578	140982		94899
O43678	NDUFA2	NADH dehydrogenase [ubiquinone] 1 alpha subcomplex subunit 2	40949.6	43430.5	42177.3	56360.2	24904.3				13626	10669	14342.3	13795	126238	134373	144463	142480	179025	186662	304344	307152	395963	412037	638750	357249	178597	158354
O43681	ASNA1	ATPase ASNA1	46943.9	39112.9	38101.1	37169.4	1.29828e+06	725124	41792.9	36114.9	45252.8	44914.5	40151.3	43674.3	101821	104357	110446	106293	139883	134535	81429.5	94631.3	355622	363791	677256	619240	1.13005e+06	1177382
O43683	BUB1	Mitotic checkpoint serine/threonine-protein kinase BUB1							12420.9	10134.2	12694.2		8804.54	9716.73						38728.6	28659	25366.9	36668.8	30066.4	18181.7	22211.8	86365	83207.5
O43684	BUB3	Mitotic checkpoint protein BUB3	57416.6	56566.3	52336.7	57192.5	648655	666744	35615.4	44338.8	91537.8	91414.7	101355	96217.7	117975	118445	137263	113531	93335.4	88944.3	175208	151990	72858.8	69715	145670	502657	401752
O43707	ACTN4	Alpha-actinin-4	193390	123321	141802	154802	197945	256087	746167	534775	375894	676659	657223	504422	664380	366673	314949	370545	59847.1	35195.7	42624.2	51318.6	1.44985e+06	1.84034e+06	3.31812e+06	2.59646e+06	3814055	2.31196e+06
O43708	GSTZ1	Maleylacetoacetate isomerase	10240.5	37837.7	10588.7	11042.2				17781.3					11383.5	9036.47	19887.6	16742.4	41949.9	40752.6	45831.8	75287.2	103264	121202
O43709	BUD23	Probable 18S rRNA (guanine-N(7))-methyltransferase	33848.6	29779.1	22978.6	24104.3	350597	679412	114366	174434	42808.7	42347.8	33411.9	34842.5	23544.6	43888.3	23295.8		35603.3		19744.9	14837.3	64977.6	70077.9	149931	150308	261160	305898
O43715	TRIAP1	TP53-regulated inhibitor of apoptosis 1	9073.89		7961.73	7960.86	182579	167484	2964.15		5929.55		6454.19	7740.95	12047.6
O43719	HTATSF1	HIV Tat-specific factor 1	35236.8	71484	17710.1	17917.6			41465.5	40280.5	32978.5	38186.8	33534.4	41503.9	60526.7	76931.9		1503.16	101922		108820				108402	36130.6	205441	139978
O43734	TRAF3IP2	Adapter protein CIKS																					10012
O43739;Q15438;Q99418	CYTH3;CYTH1;CYTH2	Cytohesin-3;Cytohesin-1;Cytohesin-2		35658.2	34176.1	33005.3							46586.5		43016.8	38335.2	42886.4	38624.7	52257.9	47110.8
O43747	AP1G1	AP-1 complex subunit gamma-1	28574.3	31768.5	32307.3	32716.6	200272	187499	38235.8	51179.3	25303.6	10083.3	15777.5	16313.4	49021.1	50096.6	91389.7	83864.4	122797	129171	196132	182056	275699	285292	333622	106225	417199	181373
O43752	STX6	Syntaxin-6			1197.95	11386.8			29219.6	31729.6	9454.74	12195.7	16652.6	12778.3	24959.1	13974.8	59015.2	60994.2	57796.4
O43760	SYNGR2	Synaptogyrin-2	19074.9	22821.7	20283.6	20638	28162.8	29564.1	14044.4	13837.7	41175.4	37711.9	41965.7	30629.2	41446.6	45516.5	48900.4	58341.8	66890.5	69292.5	136737	129280	229690	307988	455614	382320
O43765	SGTA	Small glutamine-rich tetratricopeptide repeat-containing protein alpha	19422.7	23021.9	31605.7	20860.2	16699.5	19475.4	48447.1	20952.6	18752.2	19023.4	23004	38940.9	24468.1	33426.3	71537.6	64397.9	74376.4	72901.6	74449.3	83205.5
O43768	ENSA	Alpha-endosulfine	40634	24400.8	29725.4	32521.2	587926	608102	64663.4	61810.6	11365.7	15233.9	13428.3	22427.3	11624	2034.84	13760.2	21518.3	21955.1	28838.5	34071.5	31449.1	139980	123339	476458	635484	1.41166e+06	994299
O43772	SLC25A20	Mitochondrial carnitine/acylcarnitine carrier protein			12216.8						7386.51	4424.57	22448.9	4461.13	12448.5	10259.6	18548	15705.8	20349.4	15599.7	39372.8	25828.5	23220.9	19647.2	136686
O43776	NARS	Asparagine--tRNA ligase, cytoplasmic	67536.3	66879.4	64521.2	61268	109558	105111	181175	172265	143936	136435	152223	157921	162701	160692	216510	133975	109500	109909	187561	141623	524543	511542	582812	546103
O43790;P78385;Q14533	KRT86;KRT83;KRT81	Keratin, type II cuticular Hb6;Keratin, type II cuticular Hb3;Keratin, type II cuticular Hb1					12179.7	14617.4	1907.74	2222.19
O43795	MYO1B	Unconventional myosin-Ib	35140.5	33565.5	33015.6	31192.9	442792	588161	45650	30260.3	54644.7	50243	57501.8	66053.4	72639.2	67785.2	92530.5	80712.9	98260.5	108291	110831	104776	222736	266075	423890	385356	460083	417205
O43805	SSNA1	Sjoegren syndrome nuclear autoantigen 1				4861.88	44522.4	90494.4	13025.2	12529.8	20937.1	10558.2	1962.06	8604.27	12065.4	11462.6		2562.39
O43808	SLC25A17	Peroxisomal membrane protein PMP34	2650.4	2575.98	3352.32	2838.34	171283	205370	28679.2	19379.4	7272.59	8674.53	9587.87	8866.49	3741.51		10766.1	6497.78	16481.3	16434.5	14077.4	22449.9	23854.5	17259.2
O43809	NUDT21	Cleavage and polyadenylation specificity factor subunit 5	73985.2	74736.1	67708.1	78549.4	706234	830169	485606	464924	191789	211311	188981	204936	79293.8	87053.3	58531.9	43070.1	116298	108488	218153	251870	345695	563171	544420	456031	641449	435702
O43813	LANCL1	LanC-like protein 1	30787.9	31177.9	30390	31529.7			53664.1	53385.6	49255.7	52308.6	70140.9	65070.6	49533.5	56065.5	61681.2	83554.9	76112.5	59151.4	66925.7	46989.2	78514.8	157749	91939.1	78085
O43815	STRN	Striatin			4803.96		122396	92616.3	27816	29443.8	16050.2	14389.4	13869.8	13740.9	21244.4				11981.3	9225.32	25221	27016.5	52204.2	52421.5	150811	156830	386148	397526
O43818	RRP9	U3 small nucleolar RNA-interacting protein 2	15331.4	19814.9	21988.5	21840.5	114739	142964	11582.5	18035.9	30766.4	26901.3	31493.8	34012.2	35739	38654.7	39716	43191.1	32907.4	33907.9	62781.2	81411.6	100091	119038	102884	161293	358097	206449
O43819	SCO2	Protein SCO2 homolog, mitochondrial			1059.68		43654		12929.2	11594	4839.71	5413.54	6610.57	6318.55
O43823	AKAP8	A-kinase anchor protein 8	7097.09	1268.31	10775.4	2196.5	190126	197215	55161.1	31061.1	16242.4	20609.5	21359.2	12684.6	9254.18	8989.46	11332.3	9362.82	12391.6		10301.7		7349.45	6779.14	21890.2	19750.4
O43824	GTPBP6	Putative GTP-binding protein 6				2538.82	90651.4	84615.6	22647.9	34722.1	9583.38	14847.4	15572.6	13165.2	5518.37	5795.09		3156.32
O43826	SLC37A4	Glucose-6-phosphate exchanger SLC37A4					149001	159121	26437.2	27860		7126.48	16219		26065.6	35137.8	17960.1	17548.6
O43837	IDH3B	Isocitrate dehydrogenase [NAD] subunit beta, mitochondrial	17388.5	15063.4	16474.1	17497.2	171917	161305	35632.6	33117.8	8808.93	9991.14	12712.1	10757.4	11475	10700.9	17961.1	33302.8	26261.5	40238.3	79616.8	64805.4	154717	180642	393652	319866	541480	358004
O43847	NRDC	Nardilysin	78588.1	77426.5	69540.9	71759.3	360818	453764	73268	66949.5	129739	124754	132275	137701	196185	208732	222215	200566	136359	127635	91498.5	83866.7	497277	549217	705895	782016	1.62007e+06	1.67368e+06
O43852	CALU	Calumenin	138370	139935	133432	142495	823053	637782	224370	200266	171806	178538	199810	186628	185052	162255	166900	166610	250596	281844	502962	475429	848062	838247	467413	175780
O43865	AHCYL1	S-adenosylhomocysteine hydrolase-like protein 1	50873.9	75691.4	77033.4	86143	146316	105520	45332.8	52112.6	81971.3	86196.7	80991.3	38250.5	152159	146668	50898.2	67814.8	77798	312159	116167	100902	234912	266384	352021	96552.2	69899	90425.3
O43896	KIF1C	Kinesin-like protein KIF1C	3408.5	2286.06	3086.54	4146.51	83830.1	62292.6	13231.6	33393.7	5700.56	27088.5	11523.9	10939.7	15175.4	20754.6	15923.1	16983.2	27922.3	12396.2	10959.2	10588.2	40059	86418.5			369028	247273
O43909	EXTL3	Exostosin-like 3					25201.3			7737.1
O43913	ORC5	Origin recognition complex subunit 5	10005.9	13183.7	11893.5	10628.2			55880.5	49971.4	42632.6	25168.2	25097	25917	24615		15988.4	14219.2	22120.9	31726.7	28274	30385.4	65737.8	37218.2	120727	120915	334032	329224
O43920	NDUFS5	NADH dehydrogenase [ubiquinone] iron-sulfur protein 5	20947.3	17414.1	19909.1	18099.8			27817.6	27999.5	36286.7	33109.5	44856.7	45768.6	41435.9	41302.7			33472.6	36440.9	93467.2	96633.8	158333	195307	196860	199045
O43924	PDE6D	Retinal rod rhodopsin-sensitive cGMP 3',5'-cyclic phosphodiesterase subunit delta		14107.5	17758		80555.8	84266	49413.4	48576.7	16046.1	19068.3	14565.9	16509	14210
O43929	ORC4	Origin recognition complex subunit 4	3517.95	8551.9	8073.78	8104.17	117871	103037	27979	27891.3	14975.2	14677	25271	14023.2	8916.73	23147.5	10556.1	7513.91	5768.64	12636.4	16387.3	49292.2	25738.2	24186.6	5339	65611.6	133432	115140
O43930;P51817	PRKY;PRKX	Putative serine/threonine-protein kinase PRKY;cAMP-dependent protein kinase catalytic subunit PRKX																					62691.6	84107.8	157030	147798	295554	308323
O43933	PEX1	Peroxisome biogenesis factor 1	20724.3	24187.5	23804.7	23256.9	32506.8				37463.3	21502.9	24282.9	21574.7	37449.5	32800.9	31029.6	29837.1	15328.8	13947.6	8172.18
O60216	RAD21	Double-strand-break repair protein rad21 homolog	29102.2	27311	17634.5	17358.6	409091	431021	105785	120360	26621.6	19522.9	16548.4	16148.7	15740.9	21101.8	25039.8	23754.2	51786.8	49947.8	81797.5	78448	91655.8	100272	126976	134552		267746
O60220	TIMM8A	Mitochondrial import inner membrane translocase subunit Tim8 A	16426.1	13043.2	13907	2379.82	63007.5	117772	86425.8	59415.6	48369.2	40269.3	50192.3	50384.9			329335		48587.3	37109.9
O60231	DHX16	Pre-mRNA-splicing factor ATP-dependent RNA helicase DHX16	17536.3	15112.4	16380.9	16779.2	115751	119226	35132.6	39166.1	34880.4	28942.6	38717	37129.3	31725.5	28961.1	40404.9	40556.1	57472.6	55086.3	68991.7	62088.9	66983.1	83995.2	220286	173124	464919	471624
O60232	SSSCA1	Sjoegren syndrome/scleroderma autoantigen 1	52968.8	44501.9	50393.2	46845.1	104152	107610	55229.9	56724.5	38417.4	32255.6	42741.7	40566.1	46652	53058.7	117780	161840	211898	202195	390261	406584	537228	610196	242222	194561	475356	520080
O60238	BNIP3L	BCL2/adenovirus E1B 19 kDa protein-interacting protein 3-like		9112.83					14446.1	13925.1	10880	10313.8	9999.6	8736.01	21527.2
O60244	MED14	Mediator of RNA polymerase II transcription subunit 14	1551.53	5047.1	1901.82	5155.52	37568.9	45508.4	14880.7	16522.5	18074.7	16193.5	9878.53	2311.86	22530	15684.9	9580.44	23345.1	6642.45	7911.62	13615.6	3745.54	69303	64513.4	47885	88402.7	191116	185629
O60245	PCDH7	Protocadherin-7			24256.9		32321.1	57138.1		39890.7	7281.43	4770.63	5626.96		3344.82	2701.59	23498.7	6094.33							32380.4	49189.9	56684.6
O60256	PRPSAP2	Phosphoribosyl pyrophosphate synthase-associated protein 2	27262.9	27398.6	21026.2	25151.1	238441	255740	87368.5	67752	21499.9	18362.2	20598.6	23302.3	27794.6	28629.8	32542.2	32536.2	49786.6	51790.1	101296	84592	195200	239999	379922	320749	274129	290349
O60264	SMARCA5	SWI/SNF-related matrix-associated actin-dependent regulator of chromatin subfamily A member 5	59981.9	53613.5	45041.4	54034.1	645233	516174	220933	170610	88030	96939.7	85670.4	97883.3	113319	95094.8	100158	102705	155571	158209	170276	169382	199014	237065	161921	133781	415016	357912
O60266	ADCY3	Adenylate cyclase type 3													99012.3		4908.83	8267.47
O60271	SPAG9	C-Jun-amino-terminal kinase-interacting protein 4	4593.28	4251.26	5737.02	4944.57	449554	166338	6710.31	184608	10045.1	9998.75	6644.65	10011.6	11927.4	11689.9	9818.62	8586.5	39173.8	35689.1	44206.3	47258.5	67275.4	73321.7	69791.1	76849.9	20765	65872.8
O60279	SUSD5	Sushi domain-containing protein 5	5885.24	6566.67	5670.83	6351.12	54200.4	44374.6	26404.9	32198.3	14822.5	12021	10307.8	11194.6								57289.1	145114	138294			385446	336763
O60287	URB1	Nucleolar pre-ribosomal-associated protein 1	8128.56	21558.4	8202.56	6174.7	117419	105104	22741.8	21389.7	17084.3	15315.5	17343.5	11818.5	14080.3	15148.4	14591.3	15194	20663.2	25221.9	34368	35128.9	49473.6	69149.6	93585.6	87649.2	128882	116574
O60293	ZFC3H1	Zinc finger C3H1 domain-containing protein		8339.07		12493.8	105277	125882	32159.6	21757.6	25956.3	19598	10326.9	11829.8	18768.6	16849.9	33630.6	17531.7	23016.1	27905.3					65990.1	35298.7	208839	168167
O60294	LCMT2	tRNA wybutosine-synthesizing protein 4	1072.01	1946.81	2004.1	1807.49	67613.5	63320.1	25445.6	28627.3	20150.4	7246.21	7471.85	8436.9	10582.8		5417.21		4720.42	7328.85			6444.57	6667.72	32788.4	28570		150372
O60306	AQR	Intron-binding protein aquarius	10229.7	8297.18	9459.48	10257.5	115615	82317.7	33223.1	40259.8	25799.7	18279.1	15608.5	12567	41076.9	31434.4	19882.2	36095.7	24304	32099.9	26212.7	24135.6	90157.7	92469.2	151856	145512	282291	173916
O60313	OPA1	Dynamin-like 120 kDa protein, mitochondrial	16164.3	11262.3	13963.5	15226.5	136659	205886	29235	16575	17043.6	15699.4	15589.3	16045.4	16561.5	16466.5	24298.7	31173.6	41582.2	61862.5	70145.2	38819.6	67709.4		227416	113686	52933.9	118442
O60318	MCM3AP	Germinal-center associated nuclear protein		10417.2	5001.76	9573.64	42583	36941.3	22211.5	15806.9	16933.1	8785.18	7553.87	8713.22	15004.9	17440	15164.2	16220.7	18877.1	15733.8	16290.2	17536.4	20298.5	18733.9	33244.8	35128.7	75723.4	76540.9
O60333	KIF1B	Kinesin-like protein KIF1B		24912.2		21457.5	32757.9		22905.8	14576.2	12472.8	10335.4	13066.8	13006	19495.7	18408.1			16029.2	15196.6	36175.6	33401.8	81189.1	75115	109811	157403	308687	271885
O60337	2019-03-06	E3 ubiquitin-protein ligase MARCH6					20486.7	19080	5731.44		12773.7					22046.1								7688.61
O60341	KDM1A	Lysine-specific histone demethylase 1A	33124.8	22668.3	31511	29357.4	171535	159967	117496	118088	41161.3	40441	39338.5	38064.6	16816.2	19047	29591.1	30235.8	44985.4	44305.1	77863.1	111681	178754	140935	293271	373002	703990	774258
O60343	TBC1D4	TBC1 domain family member 4	9571.52	10488.3	12149.2	12261.1	159376	184594	66566	60110	29083.7	23095.5	19584.2	20832.1	24961.9	27141.7	15199.2	14961.6	10030.2	11128	18296.4	52471.1	55947.8	31058.4	107057	87617.5	167803	141150
O60344	ECE2	Endothelin-converting enzyme 2		16736.2	12936.3	15229.5	75304.7	65232.6			10418.9	10422	8230.55	8590.13	11061.3	6592.92			49465.7	50656.5	109648	111666	126071	153676
O60427	FADS1	Fatty acid desaturase 1	24950.8	25510.1	24750.8	26131.5	193522	183503	39473.2	38923.8	32300.3	32120.8	33883.3	34527.8	74717.9	42594.7	65934.2	65303.6	91334.4	95016.2	115305	109866	81617.3	91042.7	87474.8	87396.1
O60437	PPL	Periplakin	10451.9	12374.4			22223.7		24145.7			2848.84					4184.16	4639.18	5618.03	4873.29	45159.2	48788.5	41989.6	48110.8	49009.1	80128.6
O60443	GSDME	Gasdermin-E	6114.11	10191.9	10386.7	9735.24		97274.1	27052.4	26822.3	17172.2	14478.6	30049.7	14835	13373.7	12770.8	12408.9	29253.3	45417.4	46895.7	70670.5	78520.9	89465.3	95117.9	303396	176300	300334	398732
O60447	EVI5	Ecotropic viral integration site 5 protein homolog						24754.7						9086.16												50271.3
O60476	MAN1A2	Mannosyl-oligosaccharide 1,2-alpha-mannosidase IB	14902.6												2819.96		8211.89	9137.12	31873.6	50285.4	29120.1	191544	284341			96420.8		171891
O60488	ACSL4	Long-chain-fatty-acid--CoA ligase 4	25882.1	23967	21244	25379.3	180442	148800	57455.8	55022.1	36664.1	38740.6	36522	33761.9	18209	29440.2	61350.9	55487.6	46827.3	46981.8	90729.4	71682.8	135030	83781.5	159752	146297	408200
O60493	SNX3	Sorting nexin-3	42217.5	53280.7	53033.6	56401	148653	162038	145268	151527	45880.1	59789.1	53248.3	51562.2	63479.8	55887.5	96645.1	90402.5	93603.4	101457	79535.4	105937	72892.7	92247.9		48331.8		39199.3
O60499	STX10	Syntaxin-10	15871.3	15706.3	10277.5	8288.82		205307	35389.9	67922.5	30834.4	25640.1	21623.5	21605.6	22208.2	24450.7	4374.48	3361.61
O60502	MGEA5	Protein O-GlcNAcase	16898.3	14800.7	12833.3	12816	486952	293597	96724.2	60073.5	37747.3	37077.6	39483.9	37720.6	23995.8	20490.2	31202.9	27830.4	56446.9	37541.6	45730	48927.8	48678.6	50786.7	79735.4	83301.1	124078	77431.6
O60506	SYNCRIP	Heterogeneous nuclear ribonucleoprotein Q	293403	302825	281785	312867	379666	385526	207435	206098	92574.3	89399.8	104404	101358	435974	441262	705114	629342	1.0752e+06	1.04366e+06	850036	851214	635817	733791	1.99519e+06	1.32008e+06	113417	114794
O60508	CDC40	Pre-mRNA-processing factor 17	8619.94	14904.8	11718.7	11325.8	56798.4	72253.4	41237.9	44333.7	20120.1	15699.3	23142	20218.5	8137.55	8486.57	13237.8	8409.8	15728.9	16205.2	26008.2	25701.7	37277.5	31845.7	178525	189752	762168	846024
O60512	B4GALT3	Beta-1,4-galactosyltransferase 3	1711.34	833.769	1708.97		31533.4	20319.7									3579.65			9364			19059.4	23667.4		33490.3		27120.7
O60518	RANBP6	Ran-binding protein 6	4999.02	10117.3	4502.88	4481.56	130994	139809	35058.5	32410.4	9787.58	13175.1	8133.67	6525.18	3271.92		2898.27	2586.76	25089.3	22688.6	46143.6	39457.3	140304	139455	198283	200901	379861	453227
O60524	NEMF	Nuclear export mediator factor NEMF	7011.45	10354.3	26964.6	7138.43	155005	184808	37602.3	29446.3	22322.8	17953	20131.5	16592.6	16883	13672.2	14366.2	16850.3	23644.8	7115.78	9220.45	7791.49		4987.82
O60547	GMDS	GDP-mannose 4,6 dehydratase	28631.8	42647.8	26347.1	27970	86669.9	142639		23012.1	22320.3	36853.7	18711.9	18095.7	23069	45314	56945.3	66295.3	58744.1	103284	88763	92251.8	138854	161961	124658	148234	114219	118301
O60563	CCNT1	Cyclin-T1	4881.26	823.802	2384.69	12087.7	192361	223181	108340	124415	13994.1	15994.7	16556.8	7394.2	15986.2	8682.58	8804.64	11833.5	30376.2
O60566	BUB1B	Mitotic checkpoint serine/threonine-protein kinase BUB1 beta	6195.79	5299.53	5009.02	3493.54	70689.4	45057	20949.5	21087.4	17231.3	22770.3	13623.9	14704.9	6581.84	10961.8	17871.2	19486.1	16400.6	19344.9	21482.1	25573.3	81170.2	78824.4	142259	135814	457685	174712
O60568	PLOD3	Procollagen-lysine,2-oxoglutarate 5-dioxygenase 3	51622.6	64912.8	56137	53512	223792	171025	257388	223295	109630	104116	136243	135363	80249.5	94287	118761	106882	164138	28520.4	252494	297343	402749	440359	681648	463154	373198	329978
O60573	EIF4E2	Eukaryotic translation initiation factor 4E type 2	9851.2	8260.4	9721.81	19384.3	123994	113009	50814.8	118776	43193.8	44687.1	48372.4	45074	26077.9	26978.4	18157.5	18334.1	31022	32636.9	38146.9	41949	82419.6	56873.6	79923.6	89217.9
O60610	DIAPH1	Protein diaphanous homolog 1	33849.9	112218	112357	110460	232159	254175	233613	212945	100271	99290.9	105077	73994.8	33766.8	32199.1	40342.4	240521	19989.1	295537	486596	487372	73946.2	62377.8	264220	204955	686622	677844
O60613	SELENOF	Selenoprotein F	2648.9	22837.5	4550.31	2479.68	104204		56395.9	55931	11853.6	15840.8	8384.8	11917.6						63341.8		115646	179102	193551	326860	305233
O60645	EXOC3	Exocyst complex component 3	5392.2	9921.94	9480.22	7803.71	134580	272159	26077	24950.2	16585.7	9145.72	9118.3	16434	18300.3	17882.9	25965.8	22609	41415.2	22203.2	51772.7	56802.2	50552.6	68217.3	58350	53220.9	59590.7	40426.7
O60658	PDE8A	High affinity cAMP-specific and IBMX-insensitive 3',5'-cyclic phosphodiesterase 8A								86150.1							5645.85		5800.04		4002.06		8718.82	6686.46		16261.6
O60664	PLIN3	Perilipin-3	42025.2	59257.6	44699.3	47867	791028	823082	225935	179153	64806.7	72453.9	74674.5	73006.8	35252	32963	41749.2	42471.3	39541.6	39358.6	169392	109588	164409	168075	335667	307553	479790	470936
O60671	RAD1	Cell cycle checkpoint protein RAD1	37311.8	51309.1				52894.9	22478.3	20640.4								53051.5	104729	104496	171479	198460	9111.19	6244.44	458870	186561
O60675	MAFK	Transcription factor MafK	14723.2	17732.2	13387.3	14512.9			10138.9	12825.4	5645.39	1489.96	2702.14	2216.48			23959.7		27785.2	29348.5	78296.6	86966.5	208159	269766	263958	215494
O60678	PRMT3	Protein arginine N-methyltransferase 3	17046.7	15292.6	14687.4	12485.4	171427	172386	32152.8	32410.7	19925.8	11387	13535.2	11535.2	26185	13782.6	15795.8	38262.3	46905.6	47882.8	101409	83423.1	154483	171309	234705	209871	167957	140339
O60684	KPNA6	Importin subunit alpha-7	38078.9	32799.1	38471.8	23209	714748	944774	96321.1	101239	13585.2	11701.9	16059	22756.5	47532.4	47535.1	78053.9	68393.1	105907	98690.1	131914	129064	74010.8	75550.1	201384	178172	459470	432565
O60701	UGDH	UDP-glucose 6-dehydrogenase	37910.3	37484.7	34580.7	38884.3	434596	60430.2	60654.2	48866.7	60750	71842.8	59691.6	56042.4	67542	67914.9	63235.1	75052.4	121311	165936	269273	277625	324718	375279	537618	478794	900450	950937
O60716	CTNND1	Catenin delta-1	11665.9	11841.7	10781.7	10736.3	175696	324122	50293.7	49560.1	16983.4	16851.2	17087.9	16642.9	10877.1	10693.6	18636.3	16130.7	49753.2	28602	126040	138838	55089.5	115869	139476	87470.3	601399	591220
O60725	ICMT	Protein-S-isoprenylcysteine O-methyltransferase	44031	49417.4		27119.8																7266.22	38049.9	45084	83392	77749.6	133609	134151
O60739	EIF1B	Eukaryotic translation initiation factor 1b	30602.1	32958.3	31038.5	30484.9	1.55298e+06	1.24811e+06	150132	176565	53117.9	56420.9	57579.6	56932.3	27470.2	43694.6	32882.6	33354.9		20180.9	18970	25442.5
O60749	SNX2	Sorting nexin-2	37118.4	35208	34795.9	36270.2	304243	260886	154592	123637	82871.2	49384.9	44992.6	44471.8	68827.6	66813.6	79725.8	62265.4	78652.7	81494.2	96272.1	103360	110999	139697	368051	290652	498460	425618
O60762	DPM1	Dolichol-phosphate mannosyltransferase subunit 1	31967.3	28781	30187.9	36389.4	304157	227722	16950.9	19879.7	39316.8	29927.7	23979.8	25886.2	97276.7	57553.6	121772	90076	69508.9	57686.7	22624.1	29921.8	45974.8	73207.6	200648	175835		247348
O60763	USO1	General vesicular transport factor p115	28301.7	39964.6	30809.1	30524.8	192140	177702	15597.7	18994.8	32280.3	33515.4	42823.2	37224.6	74523.9	74983.7	76907.2	87855.8	120086	122666	106150	84320.4	176316	218624	283458	223509	267698	288545
O60784	TOM1	Target of Myb protein 1	10648.3		20631.3		155607	172808	49573.7	37607.8		48020.4	17049.3	15068.1	20406.1	23415.5	18648.1	29610.3	25535.6	36504.9	12696.8	19574.8	26416.7	26550.8	45788.3	40725.2		68702.8
O60814;P57053;P58876;P62807;Q5QNW6;Q93079;Q99877;Q99879;Q99880	HIST1H2BK;H2BFS;HIST1H2BD;HIST1H2BC;HIST2H2BF;HIST1H2BH;HIST1H2BN;HIST1H2BM;HIST1H2BL	Histone H2B type 1-K;Histone H2B type F-S;Histone H2B type 1-D;Histone H2B type 1-C/E/F/G/I;Histone H2B type 2-F;Histone H2B type 1-H;Histone H2B type 1-N;Histone H2B type 1-M;Histone H2B type 1-L	4.79981e+06	5.39281e+06	5445520	5.60803e+06	13923815	16095566	5390732	4697752	1.21084e+06	1249235	1.16577e+06	1.07667e+06	1.00982e+06	1.36366e+06	9433720	8181405	19988436	18873402	33639560	33391310	38323616	49480924	25251372	12187528	1.19443e+06	4380797
O60825	PFKFB2	6-phosphofructo-2-kinase/fructose-2,6-bisphosphatase 2	37056.2	19283.2	17734.4	22627.4	139467	114236	28518.7	28893.4	13842.1	28422.2	34303.2	31782.1	31907.9	28579.1	35461.9	15195.2	29427.5	23863.6	37615.8	74198.7	25240.9	92415	49145.3	49723.5	259116	162744
O60826	CCDC22	Coiled-coil domain-containing protein 22	10523	12591.8	11524	6508.66	108604	65045.6	44581.6	32172.1	27163.6	19135.3	25758.1	21483	16548.8	19036.2	15473.6	16039.2	53618.9	26897	43514.4	31926.6	34061.3	46873.4	58216.4	72340.1	158116	97488.4
O60828	PQBP1	Polyglutamine-binding protein 1	29295.3	33099.2	31524.8	32827.1	34162.5		60407.6	31797.5	35647.4	33863.3	37815.1	34043.9	35701.3	37707.8	136365	129459	117383	126752	263275	236752	335200	449281	519789	566812	1291367	1.33763e+06
O60830	TIMM17B	Mitochondrial import inner membrane translocase subunit Tim17-B			8855.85	8295.54	67174.4		19468.4	20266.7	6244.79	6541.62	7083.96	7063.12
O60831	PRAF2	PRA1 family protein 2	43829.5	40563.6	43149.8	37866					30856.1	28409.9	34806.3	40434.2	87641.4	92457.2	114034	98730.8	137720	71249.6	5735.13	47053.1	5024.42	3715.95
O60832	DKC1	H/ACA ribonucleoprotein complex subunit 4	32485.3	35390	41550.7	39413.4	86218.4	118405	104017	107210	53473.5	67188	46400.6	45614	74234.8	77476	39621.7	49932.2	95376.2	96566.1	215445	181710	376676	409696	605796	582585	575514	729606
O60841	EIF5B	Eukaryotic translation initiation factor 5B	32430.8	38344.3	42575.9	40633.6	241047	238934	68446	108080	35685.6	35504.3	30925.1	32474.1	55324.9	53601.8	77112.1	96618	62415.2	74699.6	220416	180632	296219	286506	938485	775285	921966	871695
O60869	EDF1	Endothelial differentiation-related factor 1	32944.4	47233.2	55263.5	57288.7	2.05407e+06	2.16368e+06	180630	177323	33789.3	42506.9	28392.7	26240.1	22083.1	58722.3	90430.1	157124	143420	167705	295055	229094	1.13771e+06	1.30551e+06
O60870	KIN	DNA/RNA-binding protein KIN17				14550	52216.6	77609.6	27061	28333.2	33261.9		24515.6	19544.8	29747.3			15218.4	13823.2	19951.8	34921.1	31553.4	30998.6
O60879	DIAPH2	Protein diaphanous homolog 2																					9874.62		9850.94	8796.85
O60884	DNAJA2	DnaJ homolog subfamily A member 2	27797.9	22458.7	23694.7	23077	1.86153e+06	2.07011e+06	122200	122196	19708.3	14450.2	14162.2	14549.6	33682	23936.7	31836	45728.2	57102.6	43744.3	83514.1	40308.6	59908.7	71260.3	208699	305209	379177	464621
O60885	BRD4	Bromodomain-containing protein 4	11613.6	12357.3	12648.4	13078.8	110673	118173	52375.2	50102.3	22711.4	17904	16211.5	18781.1	14343.7	18435.2	26955.5	26606.9	18116	26735.3	28517.2	16917.7	35939.4	40366.3	77386.3	133936
O60888	CUTA	Protein CutA	50424.7	38748.1	46515.7	85409.1	322657	382540	298501	303413	135596	160911	150014	166694	114121	115092	35007.9	32741.4	36142.8	29437.9	43561.9	40041.2	49965	30275.2
O60890	OPHN1	Oligophrenin-1																							6595.15	10588.6		24273.4
O60907	TBL1X	F-box-like/WD repeat-containing protein TBL1X	14137.1	11402.8	11499.7	12459.3	223500	190480	34743.3	43139.4	7799.26	8395.2	9235.98	9369.31	7903.3	10022.2	23538.2	32859.5	64109	55420.2	95821.7	108920	95820.1	108962	100578	570522	186457	217611
O60921	HUS1	Checkpoint protein HUS1	19075.4	11076.8	10857.3	15766.7	66881.8		28686.6	30385.1	15186.8	15911.5	17353.2	15405.2	8360.71			7047.79					36865.3	27167.7	58383.4	52228.4	160059	152957
O60925	PFDN1	Prefoldin subunit 1	44435.5	45077.8	40821.3	44901.1			26946.2	24685.7	59584.4	54831.9	63997.6	59564.1	97379.9	108575	106939	95153.8	55974	58462.3	80158.1	68273.8	83887	111333	87607.3	87926.8
O60927	PPP1R11	E3 ubiquitin-protein ligase PPP1R11	16260.9								4322.41				7775.5		10572.5	7394.52	23780.2	23586.3	24470.6	23073	18833.5
O60930	RNASEH1	Ribonuclease H1	10666																18870.4	16402.5	29624.6	35263.5
O60934	NBN	Nibrin	5721.95	4810.13	3165.57		153992	168864	26591.4	21664.2	14481.5	15062.2	12917.2	15080.4	15299.8	14980.8	24040.3	22397.5	30640.2	33491.4	72052.2	56180.6	57881.8	50900.8	140946	133134
O60936	NOL3	Nucleolar protein 3	14264.4	12992.8	15228.6	14800.9				50214.6	12171.6	11578.9	12954	13609.6	17883.9	19518.3	29313.7	26216.6	38723.6	38275.3	49459	53743.1			57924	65902.8	328726	353821
O60942	RNGTT	mRNA-capping enzyme	23728.9	28798	22936.1	20310.2	103106	97781.3	11253.5	14779	40643	30141.8	3425.88	26871.1	75811.2	48058.1	28696.8	28838.8	16669.3	16138.9	61486.1	58691.7	52745.8	33969.7	54835.7	57624.2
O75027	ABCB7	ATP-binding cassette sub-family B member 7, mitochondrial	15783.8	7737.96	16045	6959.26	248669	242907	43590.9	43346.9	35831.2	29024.7	33672.1	39855.7	54235.7	41165.8	48992.3	70599.6	28578.5	21017.8	36575.9	28712.5	69830.5	102979	148727	124972	93175.7	102220
O75044	SRGAP2	SLIT-ROBO Rho GTPase-activating protein 2	2226.83	8759.53	10182.6	2333.71	144476	345632	20827.7	14796.4	8762.26	7798.07	7071.45	7847.5	16036.8	1544.58	2340.14	21841.1	22373.4	22665.3	16819.7	35037.2	29512.4	20878.3	18499.2	33883	313945	329542
O75054	IGSF3	Immunoglobulin superfamily member 3																					20015	16438.7	85308.4	47499	144801	148435
O75071	EFCAB14	EF-hand calcium-binding domain-containing protein 14					207510	75315.4	41528.9								5745.65
O75083	WDR1	WD repeat-containing protein 1	85220.1	87692.3	80480.3	81020.9	676591	736522	229360	222549	159378	182209	173243	164007	174365	174664	162892	125391	97009.3	88113.6	175296	157996	336153	361104	623559	710145	832375	876084
O75110	ATP9A	Probable phospholipid-transporting ATPase IIA							53189.9									4354.72		8889.28		75948.8	131116		130686	118158
O75113	N4BP1	NEDD4-binding protein 1								14960.5														1370.46		70642.2
O75116	ROCK2	Rho-associated protein kinase 2	16427.8	19417.4	18499.7	19197.4	94373.3	52243.7	47606.7	39613.3	116116	54108.3	30173.9	30466.8	63881.9	56348.7	292500	62404.1	67421.4	84988.2	49736.9	49707.9	61466.2	90599	85628.5	94234	142567	157982
O75122	CLASP2	CLIP-associating protein 2	6310.11	201536	21472.7		258975	224319	70871.5	46359.4	14891.3	19575.5	23190.1	12721.8		9385.18	14206.7		10923.8	11318.1	16564.3			76720.5		20350.3	56007.1
O75128	COBL	Protein cordon-bleu					88505.2	97146.5	22655.3	22386.7		12608.5			8678.05								27180.2	16396.7	41213.5		62843.7	57037.6
O75131	CPNE3	Copine-3	52310.7	51285.6	48445.6	49720	130192	44355.1	125353	128803	63224.2	58541	67165.9	68231.2	60926	63748.5	71793.3	79282.5	162000	116730	411497	314082	525292	1.36756e+06	1.61755e+06	2.7065e+06	5.04283e+06	4.75752e+06
O75140	DEPDC5	GATOR complex protein DEPDC5	4415.76	5002.29	3859.67	3790.85	26425.4		12650.2	15832.4	4805.23	6883.63		5275.12
O75143	ATG13	Autophagy-related protein 13		7280.38			48586.5	43301.7												24037.2			25790.4	29309.5	179845	112029	44834.7	38790.2
O75146	HIP1R	Huntingtin-interacting protein 1-related protein	3609.28	4742.09	4486.8		28472	94066.9	27844.5	10800.4	6120.41	5932.03	8926	8035.26	5810.6	6128.66	13940.4	5913.46	24286.8	23086.1	28150.6			20184.4
O75150	RNF40	E3 ubiquitin-protein ligase BRE1B	10590.8	9351.48	36042.6	10673.6	122609	106814	37892.3	38042.2	18144.5	16023.8	15576.4	16127	11217.4	12754.5	22467	13226.1	33530.7	35466.2	59448.3	52632.7	92269.2	655323	327589	166681	309739	327534
O75151	PHF2	Lysine-specific demethylase PHF2	19532.9	13366.7	15107.6	11582.4						8730.88			14678.5	24340.2	48258.4	62051.1	49933.4	72109.3	76327.9	80757.5
O75152	ZC3H11A	Zinc finger CCCH domain-containing protein 11A	14868.1	15844.8	16537.1	18542.7	129427	203974	54585.2	15766.6	26809.5	31863.1	22097.2	24037.7	36698.8	41968.8	44345.8	30794.8	130594	155580	100635	35961.1	81745.9	98462.4	210406	196944	148495	184669
O75153	CLUH	Clustered mitochondria protein homolog	53293.3	52101	46970.3	49697.5	150503	148395	143497	160369	99429.7	102137	100354	101547	79379	88880.8	97247.2	89798.3	89833.2	93012.4	212838	233345	390037	450470	442231	413222	452298	413798
O75164	KDM4A	Lysine-specific demethylase 4A											4537.72								19634.3
O75165	DNAJC13	DnaJ homolog subfamily C member 13	10886.9	11499	12259.7	12661.8	59690.5	100961	19652.6	20008.4	19754.8	16691.7	16558.9	17173.8	22492	23167.2	18874.9	14964	44050.1	39173.5	75807.9	67120.4	120732	104065	132600	156318	111875	126611
O75170	PPP6R2	Serine/threonine-protein phosphatase 6 regulatory subunit 2	3667.99	7006.68	4030.55	3615.28	227546	143627	65778.4	43073.4	19178.1	15345.8	16276.4	19497.2	23324.8	19308.3	16704.4	14196.3	8224.39	6176.57			6551.44
O75175	CNOT3	CCR4-NOT transcription complex subunit 3	41060.2	24174.4	22674.7	21999.9	253330	296831	52732	48868		31314.4	29995.5	26888.1	17562.9	20564.4	32113.8	41001.2	99863.9	74257.9	126361	75538.4	185797	219745	292354	266605	843056	845685
O75179	ANKRD17	Ankyrin repeat domain-containing protein 17	14211	16637.6	13379.3	12755.7	92995.8	161397	42948.3	33426.4	29354.7	28907.3	36925	29679.1	27018.2	26114.1	33680.4	32130	60387.7	63274.2	24078.4	26098.6	50955.6	126362	85807.4	80371.1	135173	102627
O75182	SIN3B	Paired amphipathic helix protein Sin3b			653.675		35354.8		10422.2	10611.4	3615.1		27219.6	3548.96	4658.42	12480.8					31588.7	33485.9	48608.7	63557.1		59528	51622.3
O75190	DNAJB6	DnaJ homolog subfamily B member 6	20575.6	13894	15869.1	16498	354110	4741642	63003	56560.1	24303	19135.8	39473.4								8405.6	6406.02	14649	15524.6	25951.5	23414.2	58400.4	72472.6
O75208	COQ9	Ubiquinone biosynthesis protein COQ9, mitochondrial	5388.46	4657.37	4670.88	6096.79	77282.1	74737.3	18531.2	23936.4	13288.7	8894.29	13938.9	11457.7	5866.38	8294.09	4381.92	3633.04	3046.69	6943.95
O75223	GGCT	Gamma-glutamylcyclotransferase	17461.1	17461.6	16045	17279	599236	533862	60258.3	65949.9	35993.1	37475.9	34676.1	33689.9	23824.3	23595.7	38682.8	31651.4	51636.3	50407.6	93518.3	83946.3	116625	112715	243521	225631
O75251	NDUFS7	NADH dehydrogenase [ubiquinone] iron-sulfur protein 7, mitochondrial	24821.4	25829	25327.5	24093	973328	1.11261e+06	43028.4	41575.6	17881.7	12286.4	28427	21711	47805.6	43107.1	36105.5	29165.3	50085.3	50360	12929	10600.9	16133.7	11952
O75306	NDUFS2	NADH dehydrogenase [ubiquinone] iron-sulfur protein 2, mitochondrial	27955.1	25179.4	24724.5	26645.4	987964	4.71286e+06	721108	768573	74490.4	66890.6	76591.4	81434.7	38572	37032.7	38829.3	40390.4	49459.1	51042.1	69697.6	83840	93719.4	108122	194155	247571	273930	241871
O75312	ZPR1	Zinc finger protein ZPR1	16261.9	14218.7	16161.8	15017.8	29850.4	30951.5	60225.2	52543	30386.9	38967.7	18141.8	22277.3	18448.9	30067.6	12895.1	13633.5	23351.2	24433.7	39269.6	38596.2	43720.5	39960.9	59366	66510.5	1.53682e+06	1.19441e+06
O75319	DUSP11	RNA/RNP complex-1-interacting phosphatase			495.799				3044.84			1464.94					10631.1	9136.57		15250.1			3455.93	15951.6	71118.5	46131.9	235564	240816
O75323	NIPSNAP2	Protein NipSnap homolog 2					225397		41993.3	52397.1	24396	29075.1	20663.5	61194.1	9964.14	22129.6	13543.9						31614.5	117665	50532.3	146423
O75330	HMMR	Hyaluronan mediated motility receptor			63214.8	12342.1	26232.9	208908	16205.6	31299	14704.1	9214.89	11142	15117.8	26649.2	17236.5	17142.2	7710.34			49706.8		65743.2		79635.5	75054.4
O75340	PDCD6	Programmed cell death protein 6	78982.8	82705.1	80313.2	76077.2	191711	287996	235924	131958	61811.1	74409.9	80299.9	75061	80740.6	93679.9	112236	89791.6	263860	240113	655685	717943	1.00703e+06	1151372	1.23891e+06	963509	1.69742e+06	1.48263e+06
O75347	TBCA	Tubulin-specific chaperone A	25564.9	37873.2	54364	54789.3			32220	50467.3	108656	97646.3	117923	122730	127239	125193	75674.9	118904	195210	289205	482004	518254	727649	764275	740160	736541
O75348	ATP6V1G1	V-type proton ATPase subunit G 1	44436.2	30910.9	30729.7	29291.1	728052	921012	24762.3		24149	24837.7	30135.9	27678.8	63197.3	59223.8	79965.9	70680.3	201553	106242			64989.9		118521	99943.7	389539	329030
O75351	VPS4B	Vacuolar protein sorting-associated protein 4B	19905	9371.35	10583	11153.8	64061.3	63583.4	32752.6	37403.3	14396.7	21224.3	17061.5	13322.1	29366.7	13881.9	17023.1	13936.6	25323.1	25548.2	48778.9	46087.2	88047.5	84654.3	36576.6	24334.5
O75352	MPDU1	Mannose-P-dolichol utilization defect 1 protein	16489.1	16144.5	13997.1	15256.5	267063	413927	91849.7	49068.9	15845.6	31470.2	28624.8	39708.6	70919.3	104830	104162	127589	89660.9	88111.3	42764.5	44099.9	37273.7	41402.1
O75362	ZNF217	Zinc finger protein 217	900.966				62957.5	36046	14609.4		5063.11	5812.97	4449.38			3552.79
O75367	H2AFY	Core histone macro-H2A.1	334618	326275	313724	303998	463210	1.29883e+06	136095	136865	96477.6	87845.2	107148	31738.3	382909	371972	857104	754778	1350513	1.42901e+06	1.96825e+06	2.16875e+06	2.22477e+06	2.86699e+06	2.19217e+06	1522002	309557	378161
O75368	SH3BGRL	SH3 domain-binding glutamic acid-rich-like protein	22632.7	22301.9	23981.6	22050.6	846064	1.01394e+06	106072	102378	53067.1	56344.8	58358.4	50412.4	59789.1	64467.9	48961.8	58407.2	107405	97086.7	75304.5	95369.4
O75369	FLNB	Filamin-B	136834	112433	106053	111560	1580654	1.9308e+06	797100	622568	150294	252566	122605	131791	26913.5	22703.4	25715.2	27521.6	197947	204765	456884	481828	843199	915860	1.58477e+06	1.34875e+06	1.71687e+06	1571721
O75376	NCOR1	Nuclear receptor corepressor 1	10878.2	12025.1	11240	8756.42	66521.1	82901.8	29703	32798.6	10356.5	10987.8	13251.5	14647.3	3230.33	7194.14	52129.6	2907.92	11112.1	13216.1	29030.4	53033.6	68594.5	76581.9	65891.3	79974.2	333930	302690
O75379	VAMP4	Vesicle-associated membrane protein 4								5353.75	4549.27	4482.37	5830.03	4109.89				12908.4
O75380	NDUFS6	NADH dehydrogenase [ubiquinone] iron-sulfur protein 6, mitochondrial	10058.8	16368.6	8870.33	8896.87					2166.03	2678.54	3514.58	2994.67	10846		19145.6	22701.8	43765.2	47981.4	164396	132511	256428	295934	388168	441471
O75381	PEX14	Peroxisomal membrane protein PEX14	3087.68	2311.45	2460.56	1789.26	183560	188395	34270.1	26529	9144.22	4633.84	5920.56	8908.12	8879.19	6501.06	10767.2	6811.98	12436.9	10021.3	14784.9	14525.6	7529.52	7970.75
O75382	TRIM3	Tripartite motif-containing protein 3								13634	6870.28	7401.23	9215.55				22658.4	19472.5	28211.2	29700.4	42899.8
O75385	ULK1	Serine/threonine-protein kinase ULK1	19472.5	20809.1	18215	18652.8										4813.29	22169.6	19429.8	34408.5	65105.1			194692	215905	377337	304306
O75386	TULP3	Tubby-related protein 3							21772.7				4397.61								6660.3		21577.1		49609.3	37552.4	78181.1	70861.6
O75390	CS	Citrate synthase, mitochondrial	109957	111751	101845	109865	159874	192314	600054	455684	294242	275356	279397	287398	188912	179020	154742	138730	115837	78317.7	223019	248192	520307	583173	1.04455e+06	1.52833e+06	1.2357e+06	595945
O75391	SPAG7	Sperm-associated antigen 7	16154.5	38692.9	14391.8	15752.8		332685	33509.1	36379.1	20513.3	20973.9	33022.4	18226.7	18983.1	20008.6	10243.2	9131.27	29583.8	31987	31171.5	14921.8
O75394	MRPL33	39S ribosomal protein L33, mitochondrial									9870.48	9510.19	12051.4	12399.3	7970.62	8958.08
O75396	SEC22B	Vesicle-trafficking protein SEC22b	62888.4	36866.1	37770.2	39266.5	230163	246566	68733.5	64652.8	63832.4	57432.5	64579.3	97833.6	43935.6	43659.8	72847.2	65483.4	147372	131886	218884	217224	469884	505560	567483	373891	415675	402247
O75400	PRPF40A	Pre-mRNA-processing factor 40 homolog A	25164.4	30040.6	28732.8	30670.4	203114	232340	38217.4	36723.6	26314.5	47238.5	27065.6	28007.1	36398.4	37556.8	44779	39608.4	31317.7	26474.9	13301.2	28497.2	38457.1	114462	468689	416544	1.68356e+06	952416
O75410	TACC1	Transforming acidic coiled-coil-containing protein 1	15778.9	15395.9	15677.3	19864.3	81678.3	130801	31953.7	33085.6	12325.9	17236.7	25098.6	18148.9	28801.9	18153	22339.3	20752.9	66575.8	45551.1	100508	197097	333350	288816	474293	480931	156955	166907
O75414	NME6	Nucleoside diphosphate kinase 6	20414.2	9521.62	18494.2				40763.3	42823.4	26712	27332.3	37458.7	28256	25134.8	27210.7
O75417	POLQ	DNA polymerase theta	9625.09	10833.2	13935.7	13039.3	320838	316708	74919.9	70496.6	20318	20555.9	17849.1	15261.5
O75419	CDC45	Cell division control protein 45 homolog	3828.24			2369.72		79266.9		40257.9										7719.11	16389.4	17554.4	32487.1	34230.5	128763	97146.2	224245	173565
O75427	LRCH4	Leucine-rich repeat and calponin homology domain-containing protein 4																9090.18		11159.9							32963.7
O75431	MTX2	Metaxin-2	23928	7190.69	7257.36	8159.78	109700	102858	32743.9	35248.7	10859.4	10826.7	5288.62	8466.25	6341.52	6253.81	3763.29	7624.68	20553.7	20345	88746	63619.8	147232	140449	235054	251738	314706	437725
O75436	VPS26A	Vacuolar protein sorting-associated protein 26A	33092.5	32380	31420.9	27911.3	307046	141557	126890	168080	98855.8	119813	99341.5	93387	119830	155291	147929	127187	109648	100988	183798	218171	216372	246282	283988	271751	402005	368315
O75438	NDUFB1	NADH dehydrogenase [ubiquinone] 1 beta subcomplex subunit 1	8489.5	17842.1	8494.24	12045.7		24383.5			5227.67	5633.9	8615.07	7601.07	12124.3	24485.7	24838.4	19316.7	25381.7	24877.1	31333.5	31979.4	6857.16	9509.04
O75439	PMPCB	Mitochondrial-processing peptidase subunit beta	29423.4	28252.9	28937.6	28283.3	317424	281735	60254.3	52490.8	19287.8	18346.5	19747.4	18873.9	45272.7	41973.6	53890	50682.4	92224.2	89175.7	224085	144016	216150	261225	335920	289683	537561	700660
O75446	SAP30	Histone deacetylase complex subunit SAP30	7945.75		5958.26	4782.42	49239.6	33134	24588	38629.4	19245.6	19542.6	17841.7	23770.8			9152.12			11190.9
O75448	MED24	Mediator of RNA polymerase II transcription subunit 24	5793.71	4827.35		4647.97	142686	79733.8	14796.1	28934.6	11795.2	13004.7	12317.6	9529.04	7191.39	17068.2		4592.73	7211.35	6763.98	5183.25	6812.65	32188.9	54571.1	100352	44468.9
O75449	KATNA1	Katanin p60 ATPase-containing subunit A1					152620	157549						14754.6									92548.1		168613	177183
O75475	PSIP1	PC4 and SFRS1-interacting protein	27838.3	28325.8	25818.4	27630.8	97008.6	92603.5	108871	102840	56832.2	55497.9	61625.2	62082.7	35297.9	35042.7	43585.8	48943.3	160451	104503	234187	28352.7	66147.5	83030.2	266576	227746	325596	243995
O75477	ERLIN1	Erlin-1	20774.9	16581.8	19437.9	16870.8	176303	313776	81637.9	71431.6	22360.9	24560.3	21943	25158	9811	26946.5	34640.5	31241.7	55476	51163.4	10144.2	13793.7	35214.1	47648.3	34973.4	33297.8	161604	157356
O75486	SUPT3H	Transcription initiation protein SPT3 homolog											6792.93		6013.61	5881.93	16082	6489.85
O75489	NDUFS3	NADH dehydrogenase [ubiquinone] iron-sulfur protein 3, mitochondrial	17284.3	25546.7	17923.3	12131.4	228279	262436	56969	41485.9	77081.2	56694.5	60562.2	40420.3	97846.5	38760	58518.8	49076.7	55745.4	56909.6	110362	117720	261852	267572		46490.7
O75494	SRSF10	Serine/arginine-rich splicing factor 10	32255.6	40151.7	12342.6	21022.8	1.45235e+06	2.04355e+06	60380.7	73079.3	13899.2	12948.9	13679.7	14562.4	16785.7	19910.4	14288.7	15355	71354.8	62495.5	40644.6	54542.8	209865	246082	227029	147556
O75496	GMNN	Geminin									15408.3	14053.9	19332.9	18934.1	8619.94	8613.88		2266.89					11205.1	15511.4		23461.1
O75506	HSBP1	Heat shock factor-binding protein 1				1354.7			55569.8	55567.2	67969.5	71176.1	75192.1	84902	12616.9	18125	14815.6	31094	44947.8	11336	10087.4	18761.8
O75521	ECI2	Enoyl-CoA delta isomerase 2, mitochondrial	45761.2	41904.4	41236.1	41889.1	242144	248579	77860.5	90778	71942.5	69553.9	64295	65287.6	84427	81466.2	65167	74107.4	80519.2	95091.7	84882.6	79726.2	122411	132746	111388	111105	265265	244654
O75528	TADA3	Transcriptional adapter 3					1.20102e+06	1.33203e+06	5848	15862.9											6349.94	8746.91	10130.1	14833.3	27458	22954.6	43582.5	60420.3
O75530	EED	Polycomb protein EED	9699.81	10396.6	11509.9	10158.9	181639	122401	68669.8	68290.2	8506.69	9889.09	8243.34	8757.38	15385.6	19928.3	24502.8	25396.7	58008.3	67801.7	103479	103049	97613.1	93665.1
O75531	BANF1	Barrier-to-autointegration factor	101121	203848	119347	187439	56697.3	66132.2	68142.2	69419.7	215259	224034	238576	223494	365089	373314	506039	654541	76907	87435.6	29153.2	32227	107007	125575	200805	318734	97070.8	19730
O75533	SF3B1	Splicing factor 3B subunit 1	43587.5	42177.4	42758.3	44206.8	256559	438649	25985.9	31818.5	61457.3	56129.9	64261.7	60736.2	40268.6	43762.8	56674.6	76606.5	130711	143678	332272	283325	611852	682384	1.11847e+06	937958	601051	569787
O75534	CSDE1	Cold shock domain-containing protein E1	63989.2	62777.7	55403.1	62042.8	285911	293343	121170	109597	32506.2	32835.4	32712.9	31676.3	17806.1	30274.9	43529.3	87721.9	134227	134312	298990	312004	486604	512331	910892	715874	1.07668e+06	888893
O75569	PRKRA	Interferon-inducible double-stranded RNA-dependent protein kinase activator A	10608.9	11624.4	11846.5	7805.96		113887	42767.1	101080	23088.7	34003.3	21504.6	14948.2	18549.6	19555.5	28034	27491.7	37966.3	84265.5	54270.6	73123.2		90382.5	276488
O75582	RPS6KA5	Ribosomal protein S6 kinase alpha-5	16489.9	18209.7	16206.4	16917.7		47812.4									34139.1	25232.8	75339.4	74385.1		143680	202425	238841	312022	280112
O75592	MYCBP2	E3 ubiquitin-protein ligase MYCBP2	3573.79	2731.31	3565.44	2187.52	41660.9	41289.9	20601.6	27197.8	8838.48	13655.7	8189.35	8147.12	12058.8	15754.4	8797.78	3035.17	9967.5	4547.83	13204.9		41120.7	280653	47423	40900.3	151828	163030
O75600	GCAT	2-amino-3-ketobutyrate coenzyme A ligase, mitochondrial					245998	301611	30582.6	44933.8	21726.7			21971.4	19736.8	32533.9	21157.8	15236.1	11772.2	7098.16	12046.3	12650.5	27070.1	27394.4	48326.1	42757	118881	144736
O75607	NPM3	Nucleoplasmin-3	51905.8	42179.9	42260.5	34709	1.64308e+06	1608759	84562.4	77002.2	25548	29918.6	32173.7	38991.1	39965.2	41069.4	47090.3	45610.7	78794.9	81347.8	135425	134257	85292.4	63889.3			382272	186812
O75608	LYPLA1	Acyl-protein thioesterase 1	16971.3	44147.8	45909.1	45170.5	353437	273065	42727.4	36556.9	45431.6	62544.1	48599.3	43539	45102.8	47645.1	94180.6	92729.9	89699.7	108452	209595	227358	266304	685974				79983.6
O75616	ERAL1	GTPase Era, mitochondrial	15993.4	18315.6	15117.9	15132.6	233966	238547	34395.8	27054.1	31009.6	33892.8	37336.8	27307.4	27474.7	22390.9	30709.9	22438.6	53392.9	41095.8	108161	107714	186015	215307	30917	34147.7	86726.5	116421
O75629	CREG1	Protein CREG1	8090.71	11377.8	13980.1	6415.51	75107.6	61448		18416	19357.6	13176.9	11386.5	11428.7	5205.14	7417.65	4074.12
O75643	SNRNP200	U5 small nuclear ribonucleoprotein 200 kDa helicase	56363	51901	48889.9	49567.9	165492	165546	192820	180526	110754	99344.7	96068.5	107925	103839	107665	124877	113468	115618	122205	285667	370734	345343	399024	378762	387056	239080	434371
O75648	TRMU	Mitochondrial tRNA-specific 2-thiouridylase 1							9658.49	9753.74		8300.61		11814.9		5924.81							32246.1		35621.2	37158.4
O75663	TIPRL	TIP41-like protein	23183.7	22530.7	21347.2	23008.2	25711.8	25457.7	14311.8	15727.3	26213.9	28068.7	28719.7	27008.3	43199.6	43932.7	55159	55078.9	73534.6	75293.5	45645	37851	44506.5	41852.5	176935	195342	740716	1.16123e+06
O75665	OFD1	Oral-facial-digital syndrome 1 protein					51771.7	62799.6	37964					6725.06									26709.2	24492.8	45728.6	40253.2	115763	822659
O75676	RPS6KA4	Ribosomal protein S6 kinase alpha-4	3363.41	2982.85	3896.31	2958.94	50169.3	49318.1	67952.8	32814.1	21048.7	22430.4	19431.3	23301.1	8181.72	10212	5777.21	7888.95	14999.7	20908.3	33521.9	31266.6	24967.2	51245.5	16373
O75683	SURF6	Surfeit locus protein 6		17686.1	23245.7	22414.6							12408.1	11208.5	4186.57	6231.73	30998.4	50944.4	53633.3	72491.5	136046	132512	190162	233381	143047	123590	236942	141738
O75688	PPM1B	Protein phosphatase 1B					278262	227229		40461	4987.28		11051.1	9411.56	18810.9		16412.3								133387			168154
O75691	UTP20	Small subunit processome component 20 homolog	22501.7	25571.5	25626.6	25070.9	36723.5	82967.2	26665.6	25988.7	27337.6	22480.2	24923.3	26201.3	29433.6	26370.4	40282.7	33474.3	46368.3	64893.9	80347.8	70794.9	73879.8	83869.6	71768.8	60373.1	205472	238138
O75694	NUP155	Nuclear pore complex protein Nup155	42008.8	39172.1	35437.2	35348.3	159122	143429	119663	130010	91884.2	91452.8	90042	106090	115253	113705	110049	148615	167306	150296	254389	260652	205109	163749	444124	453458	735956	798884
O75695	RP2	Protein XRP2	12632.5	13038.8	10602.9	10739.3			11389.7	9538.09	13705	12895.7	12699	11605.7	28898	23529.1	37295.9	28261.4	86563.7	101371	75905							136161
O75717	WDHD1	WD repeat and HMG-box DNA-binding protein 1	15121	15888	14699.8	15446.1	72867.4	67494.6	32976.8	51836.8	22590.5	19435	20215.7	19388.9	22303.8	17489.3	36687	18882.5	32029.6	42326	75433.1	93378.1	73685.8	124091	270244	238602	889561	533303
O75718	CRTAP	Cartilage-associated protein	53001.6	57283	56835	54350.6	257581	288847	15286.6	20620.6	21871.7	24097.9	25031.3	35479.3	49205.7	43611.3	57476.4	45176.1	194541	215833	449846	512621	773055	894762	1.25125e+06	1.83452e+06	2.24976e+06	1.76913e+06
O75746	SLC25A12	Calcium-binding mitochondrial carrier protein Aralar1	22220.4	24503.4	22651.7	21297	229222	258382	51870.7	48061.1	49379.7	52981	62327.5	54938.4	44169.3	41452	31503.3	41043.2	190907	162945	482925	280782	19640.7	38407.3	113442		1.57435e+06	1.63026e+06
O75752	B3GALNT1	UDP-GalNAc:beta-1,3-N-acetylgalactosaminyltransferase 1						61475.9													7979.73	10996.2	20716.5	29347.7	41392.1	28017.3	58434.1	103659
O75781	PALM	Paralemmin-1					287407	235292
O75787	ATP6AP2	Renin receptor	15638.8	15072	15025.2	8214.44	64168.2	62205.2	34592.8	30607.7	25080.2	15938.1	16528.7	25129.6	31613.6	18834.3	34967.5	18296.8	23118	52608	25718.7		116000	267704	190216	161195
O75792	RNASEH2A	Ribonuclease H2 subunit A	18611.9	17601.1	17469	16588.1			30025.5	27694.2	35863.2	39165.8	28113.8	24095.7	31865.3	31273.3	58447.5	54816	65238	73158.3	110070	97541.7
O75794	CDC123	Cell division cycle protein 123 homolog	49692.2	34282	41065.4	40163.8	139383	96882.4	124779	93519.4	100875	82400.3	123677	127648	89218.7	83464.2	135721	66017.8	57502.8	28564.3	63895.9	12690.8	113491	127682	186347	355330
O75815	BCAR3	Breast cancer anti-estrogen resistance protein 3									16402.3			23994.1			29179.5		9148.94	8343.39	17609	19700.5	51563	33052.4	56915.9	117043	225502	313152
O75817	POP7	Ribonuclease P protein subunit p20		14408.1	11706.2	9665.5											26048.6		26162.4	29327.1	37444.8	45930.2	78036.9	95696
O75818	RPP40	Ribonuclease P protein subunit p40	5909.35	3017.44	7190.12	5586.54	123292	132163	22316	21869.8	13920	11852	13959.2	15314.5	17123.1	14719.5	12121.1	16445.9	15377.1	18710	33437.7	54373	48380.7	42703.9	54179.7	219350	187134	219390
O75821	EIF3G	Eukaryotic translation initiation factor 3 subunit G	115182	94592.8	93142.1	88117.8	328711	360153	236962	233285	164645	154633	167785	164883	105300	108209	64321.4	54830.9	176814	201761	491404	560255	907087	871884	1.57092e+06	1610526	4.4155e+06	5223873
O75822	EIF3J	Eukaryotic translation initiation factor 3 subunit J	59991.7	65129.6	68828.4	71690.6	160994	178055	129446	138970	56470	57329.5	57287.2	62251	105704	99153.3	159135	137353	196322	208428	127233	103831	18003.8	23152.3		31194.3
O75828	CBR3	Carbonyl reductase [NADPH] 3	75119.9	90514.6	107494	73634.4	985747	1.54057e+06	462915	209723	69067.3	59071.1	66625.3	64176.5	233899	206204	388995	181543	251348	275400	703993	335161	663797	785750
O75832	PSMD10	26S proteasome non-ATPase regulatory subunit 10	29063.8	18552.8	11319.8	18213.4	130120	186447	64596.1	66506.1	16545.9	24286.3	23809.6	24388.3	16235.1	42360.4	27982.1	26965.3	47985	65914.5	86075.3	80806.8	127537	139946	127207	102905	29880.8	70074
O75843	AP1G2	AP-1 complex subunit gamma-like 2					48301.8	38334.4	11769.7	10377.5			9494.81	45626.9		14186.5		130463
O75844	ZMPSTE24	CAAX prenyl protease 1 homolog	44771.7	49440.6	49469.5	49147.3	85508.9		39302.9	24362.8	26989.6	27554.3	25235.9	27989.4	22961.7	21133	29480.2	23931.8	41039.9	41211.7	161828	177983	548348	611925	1.30456e+06	1.14329e+06	2.41636e+06	2.31032e+06
O75864	PPP1R37	Protein phosphatase 1 regulatory subunit 37					48874.3	47879.8	20228.9				4916.98				57752.1										103488
O75874	IDH1	Isocitrate dehydrogenase [NADP] cytoplasmic	211187	216640	181651	203250	1.82587e+06	1.78929e+06	100205	103729	144376	164126	147854	164393	356539	349167	520527	427864	544756	551482	1.00087e+06	657649	829268	1.28439e+06	503269	596331	1.06481e+06	431202
O75879	GATB	Glutamyl-tRNA(Gln) amidotransferase subunit B, mitochondrial			12826.4	11961.7					48022.4	3491.2	17358.4	8397.02	13032.6	5251.6			36576.4	39064.7	35863.8	57494.3
O75880	SCO1	Protein SCO1 homolog, mitochondrial	28032.3	15898.9	19747	16982.9	58975.4	61937.8	21281.7	24039.3	8010.8	7068.1	9366.94	11673.9	33211.8	24494.8	71138	42659.8	46403.3	56674.2					120392	436108	545142	451236
O75884	RBBP9	Putative hydrolase RBBP9	20827.6	20726.2	17576.4					9914.75							26173.1		46072.5	35717	23784.9	61305.1	35776.3	39515.4	51458.3	109190	210015	128944
O75886	STAM2	Signal transducing adapter molecule 2							34450.3			14466.3	20985.9	20223.5				13001	18941.6	19237.2	14728.1	17293.7
O75891	ALDH1L1	Cytosolic 10-formyltetrahydrofolate dehydrogenase					15927.6	20167.9	24356.2	23923.5	12635.4	12401.3	14033.4	12134.1	6236.02	4735.47
O75907	DGAT1	Diacylglycerol O-acyltransferase 1	6442.43				71778.3	84179.4	16425.7	18381.5						8364.28
O75909	CCNK	Cyclin-K	18021	14421	10094.2	8746.24	65840.5	64882.7	13738.7	14000.9	3149.7	10612.4	10549.4	9398.6	7625.83	21762.9	43931.4	38277.2	71835	70810.1	108985	113438	139135	114387	251552	273284	844575	875868
O75915	ARL6IP5	PRA1 family protein 3	33455.4	44019.3	28930.5	29161.1			123222	127242	63452.1	68029.9	75061.1	77462.3	74658.3	71859.1	80944.1	12007.8	75062.8	65679.5	101567	116399	151720	138520	205859	243151	517115	377204
O75923	DYSF	Dysferlin	51037.2	99027	145215	121060	508281						20053.4	23427.8			433253	1.11934e+06	1.0043e+06	1.54715e+06	4136035	3.2711e+06	921383	1.09855e+06
O75925	PIAS1	E3 SUMO-protein ligase PIAS1							2862.79	3010.6	16278	17190.9	14824.6			15690
O75928	PIAS2	E3 SUMO-protein ligase PIAS2					49051.5	84081.8	17933.9	15353.1	6133.92		8049.32
O75934	BCAS2	Pre-mRNA-splicing factor SPF27	16922.4	17925.1	16812	20261.3	33271.1	275583	55087	62301.9	40090	39974.3	39037.8	38417.4	19521.1	21932.7	28299.3	38369.6	27750.8	29228.1	44178.2	52248.7	86217.5	58099.8	54819.9	45475.3	68463.8
O75935	DCTN3	Dynactin subunit 3	16617.4	11677.9	25524.8	11277.1			15557.3	15909.4	28837.8	23539.8	28320.4	35033.5	33240.3	25098.6	33569.9	31841.2	54139.1	43513.1	32054.8	24423.9			54622.6
O75937	DNAJC8	DnaJ homolog subfamily C member 8	56850.3	49336	47964.2	37579.9	71645.7	130688	73554.8	101311	44425.5	51420.6	68048.2	43827	14813.2	16275.5	62415.8	66554	349519	279879	288685	248770	1.0186e+06	490525	649594	914493
O75940	SMNDC1	Survival of motor neuron-related-splicing factor 30	9272.88	9782.43	11943.4	12521.6	310485	380241	77135.9	67389.5	16985.8	18034.5	31299.8	23794.5	24322.2	20868	32182.1	36691.5	46368.5	40061.4	59514.7	57693.2
O75943	RAD17	Cell cycle checkpoint protein RAD17					20374.6	22467.1	44031.5	25654.1	4888.05		10085.3	5209.12	6590.64	5577.8	6591.75					28789.4	10459.9		19470.8
O75947	ATP5H	ATP synthase subunit d, mitochondrial	38950	44867.8	54613.9	54346.2	1.37705e+06	1.68626e+06	258659	238608	61111.2	65295.2	48752.7	51747.3	74675.6	106557	112592	115531	86428.1	87007.6	138546	158960	101195	97249.7	280992	294197	1.37146e+06	886602
O75955	FLOT1	Flotillin-1	9425.38	7446.6	9157.66	8362.02	134114	160693	55574.5	57762.2	30793	30235.8	33427.1	34261.8	29880.8	30987.5	48004	33060.4	45039.6	44269.1	56253.3	48553.1	39863.7	58993.7	54044.1	84493.1		144282
O75962	TRIO	Triple functional domain protein	5339.83	5157.98	4535.57	3916.86	47596.5	157383	15194.6	10387.6	7484.49	9117.22	7237.05	7644.98	9263.89	9616.2	11989.3	11105.3	15464.5	15365.7	33477.4	32295.7	56044.4	62743.7	94717.2	101362	144711	133819
O75964	ATP5L	ATP synthase subunit g, mitochondrial	180121	176540	137524	142594	1.65498e+06	1.88903e+06	659563	682982	250105	250784	235434	227454	55991.8	61796.1	68294.7	96238.6	136703	150297	228850	201422
O75970	MPDZ	Multiple PDZ domain protein		6251.37			79017.6	70768.6	18612.3	13285.8		12511.7	4013.83	5605.13		9590.55	27083.5		3399.69	7336.11		16824.9	18519.1		10252.1			17041
O75976	CPD	Carboxypeptidase D	21167.1	12556.2	11715.7	9001.57	34302.6		51844.8	14332.3	40515.2	21829.9	17309.4	8376.61	8584.25	28080	15203.7	37727.1	40001.5	32731.6	51001.3	71686.8	43782.2	56110	221037	61657.5
O76003	GLRX3	Glutaredoxin-3	75842.3	78532.2	75610.5	79695.8	231753	112734	239351	200634	116010	115114	132378	124838	122600	115470	126654	114130	267723	193781	490523	477591	777700	868825	2.24178e+06	1.31478e+06
O76021	RSL1D1	Ribosomal L1 domain-containing protein 1	63751.1	74391.7	73125	78640.8	1.44809e+06	1516508	191276	86114.8	70086.5	59710.2	78484.3	81167.5	65711.4	68704.3	159118	176997	263858	275901	506078	500757	637592	821506	1.32674e+06	1108051	1.41604e+06	1.46161e+06
O76024	WFS1	Wolframin	11490.3	7872.78	9906.86	5639.86	114369		22909.8	28448.2	11503.3	9122.97	10432.5	5936.48		18552.4	24223.4	10487.7	39369.6	37380.2	35533.3	97800.2	67068.5	85175.1	141640	138784
O76031	CLPX	ATP-dependent Clp protease ATP-binding subunit clpX-like, mitochondrial	26300.5	63509.8	58251.9	56755.3	151049	141897	152439	137464	104902	108014	117986	101831	66464.4	85334	27593.2	28529.8	61823.4	66741.7	82411.5	13719.5	90773.7	108596	17205.5	17805.4
O76041	NEBL	Nebulette					1.56601e+06	586441		503543															313230	297892	1.49935e+06	1.30375e+06
O76070	SNCG	Gamma-synuclein	23797.1	21112.6	21050.5	25909	421495	446303	105776	101755	46999.8	42581	46316.9	41584.4	55693.8	54074.4	36842.7	26907.3	70974.2	74676.2	97318.2	117273	134299	112105
O76071	CIAO1	Probable cytosolic iron-sulfur protein assembly protein CIAO1	22699	24522	25084.1	25841.8		184451	67194.3	77823.5		9141.68	11305	9727.38	21725.6	24731.5	37153.6	34962.9	76006	88594.8	135673	135801	162569	200926	351484	158735
O76075	DFFB	DNA fragmentation factor subunit beta		10322	9655.65	7950.43												13684.1	35897.2	38605.3	58957	53980.4	60606.7	60878.8
O76080	ZFAND5	AN1-type zinc finger protein 5													1638.46	1307.52	1834.89	2416.78	3878.95	3097.1			16974.9
O76094	SRP72	Signal recognition particle subunit SRP72	42972.1	42396.9	48642.2	49710.7	247685	233749	63960.7	56709.4	40970.2	27619.8	53543.8	48301.7	84561.6	81722.1	28147.8	29361.4	26809.1	25657.9	38757.1	55393.2	61845	70254.4		79816.2	198592	214943
O77932	DXO	Decapping and exoribonuclease protein					120452				74041.1								11444.1	9807.67		10707.4
O94760	DDAH1	N(G),N(G)-dimethylarginine dimethylaminohydrolase 1	12078.8	15360.5	33625.9	14759.9	255701	271516	43595.2	95807.6	23555	25136.4	38596.4	34628.6	30184	33902.1	98225.1	70662	87408.8	30097.4	110873	114826	170971	189281	160124	126008
O94761	RECQL4	ATP-dependent DNA helicase Q4		2680.23			95227.4																	22946.6	33252	40705.8		83238.8
O94763	URI1	Unconventional prefoldin RPB5 interactor 1	10044.3	12861.7	10763.5	12297.5	47709.7	170270	53459.2	33446.4	17255.3	12598	10589.6	14514.1	13601.4	14649.4	4502.2	2247.15	26394.9	24195.7	45482.5	50240.4	68003.4	140436	134544	91877.3
O94766	B3GAT3	Galactosylgalactosylxylosylprotein 3-beta-glucuronosyltransferase 3							32904.6	11198.2	18887.8	17722.2	16528.9	16006.3	15345.8	16043.3	18184.9	17702.7	34782.5	31994.7
O94776	MTA2	Metastasis-associated protein MTA2	26902.7	31049.5	31710.9	33989.9	924926	976329	212708	202673	58707	61567.7	64807.3	64925.7	48140.3	51104.4	66492.3	70687	67521.6	77682.7	76488.5	75813.4	150247	159062	474127	418556	1.35532e+06	1.22411e+06
O94782	USP1	Ubiquitin carboxyl-terminal hydrolase 1					13967.2							1557.13	2518.95	2280.75	4701.4	4890.29	7440.29	16941.9	8351.47	11227.6	10614.6	9640.22
O94804	STK10	Serine/threonine-protein kinase 10			675.363	699.753	25480.8	26180.8	30223.4	25315.9	13133.1	3275.39	20655.4	17521.3	13028.2	5925.45	9178.78	6658.08	8062.5	7760.09		12112.6	17879.9	20816.1	31875	38262.5	61273.9	55860.4
O94808	GFPT2	Glutamine--fructose-6-phosphate aminotransferase [isomerizing] 2	31407	28016.1	31235.5	34940.4	206370	211854	48243	47614.1	18703.1	40908.3	27967.2	27948	46133.5	48528.1	93258.4	93589.1	74900	96752.8	43665.7		78399.6	38518.9	152536	82262.9	509559	606695
O94817	ATG12	Ubiquitin-like protein ATG12	4178.68		2265.76	1569.23					9756.06	9712.35	7882.54	9226.05	11852.3	12973	11445.7	11031.9	9876.62	8923.68
O94822	LTN1	E3 ubiquitin-protein ligase listerin	1423.09	7263.36	2860.78	1270.5	49517.2	56586.8	29669	27424.3	17859.4	12301.2	9986.27	11207.3	20456.2			1163.5		17568.6		11506
O94826	TOMM70	Mitochondrial import receptor subunit TOM70	16331.6	16014.1	21713.9	20375.9	524617	585499	63117.1	32417	15934.2	16774.6	20211.1	20586.5	31259.9	35420.8	43228.5	46204	49360.5	48892.4	67582.5	65909.3	83449.3	130066	117978	140663	1.05693e+06	860155
O94829	IPO13	Importin-13					145855	180007	60973.3	65338.5	39113	17754.4	36716.5	17846.6	5261.42	3957.6	3295.66	2539		24594.6			89726.1
O94830	DDHD2	Phospholipase DDHD2					35591.2	38535.2	41649.6			1923.54	5825.69		8934.22		27450.5			7729.04	10519.1			17184.3	50920.3	69276.3	245304	205572
O94842	TOX4	TOX high mobility group box family member 4	10805.2			8318.99	20633.8		26279	25515.5	26822.1	17716.3	13102.2	13203.3	13940.5	22623.8	23587.8	15732.1	10534.1	18725.5	44542.9	43821.5	18190.1	81242.5
O94854	KIAA0754	Uncharacterized protein KIAA0754					52178.1	64640.7	10208.2	9699.99
O94855	SEC24D	Protein transport protein Sec24D	29596.7	25108.5	29250.1	23416.5	232369	241193	79659.3	77715.3	39194.8	40403.1	37171.1	38289.8	37610.2	29720	36471.1	30702.4	35145.2	30090	51246	58533.3	126409	136899	252633	230909	499692	531080
O94864	SUPT7L	STAGA complex 65 subunit gamma		4271.37					3136.37	18271.6	16526.5		11341.2								29563.4		29241.4	57896.8
O94874	UFL1	E3 UFM1-protein ligase 1	19730.6	18479.1	16742.2	17465.6	110433	228459	54392.3	64795.7	36247.8	36254.3	103941	87431.6	42997.2	45326.4	43153.4	36268.9	38321.4	51541.5	60881	65197.7	89275.2	78643.5	165307	204395	1.10702e+06	771062
O94875	SORBS2	Sorbin and SH3 domain-containing protein 2	4476.4					249056	164532		20547.8	12706.9	17247.1	19887.1			14910.9	13501.7		3073.85	21392.5	31668	69352.7	73155.4	139698	149411	85010.6	131488
O94880	PHF14	PHD finger protein 14	6150.12	7726.73		5988.89	78256.7	96843.6	30014.7	31417.8	17841	18409.3	19715.3	12338.1			6894		13889.1	12056.3	37264.4	37938.8	66411.6	115312	406591	351731	925782	908383
O94888	UBXN7	UBX domain-containing protein 7	14243	10546.2	11543.7	9969.28	77636	97801.4	35297.9	29364.7	20412.6	19932.2	20583.2	22565.9	24468.5	27473.5	878.156	3541.73					7176.37		46813.9	41342.7
O94901	SUN1	SUN domain-containing protein 1	6346.21	7141.05			98950.5	124540	20395.1	28323	8511.09	5557.87	6611.16	11660.2	20746.3	23263.7	23782.4	20850.7	29545.1	26434.7		39490.3	61002.8	57528.8	85318.6	51567.7	24813.7
O94903	PLPBP	Pyridoxal phosphate homeostasis protein	33568			33866.7	183779	177133	50116.7	50950.8	15734.4	15965.7	14782.3	13099.7	23547.4	20830.6	92780.5	34081.5	24810.1	33766.2				19132	21636	16104.3		60983.7
O94905	ERLIN2	Erlin-2	16988.9	19153.6	36515.3	23656.4	147723	639133	114768	98929.1	57076.4	56713.6	56861.8	54131.7	67442.4	62471.8	73467.8	74111.9	70649.2	76502.5	128667	111780	74394.2	105166	34859.5	88177.8	35162.6	110266
O94906	PRPF6	Pre-mRNA-processing factor 6	51167.4	48199.1	47362.4	48384.4	192164	212540	56785.7	70232	91724.4	84390.1	90310.8	87517.4	103910	113556	121307	115270	109605	101986	155564	143837	237033	242569	371580	88685.3	1.07847e+06	711350
O94913	PCF11	Pre-mRNA cleavage complex 2 protein Pcf11	13572.2				49399.3	57496.8	42102.6	34242.2	15184.4	13794.2	16482.4	17305.6	18078.5	17073	13464.1	10588.6	11248.3	14526.6	21840.9	17964.2	33996.6	34921.4	27814.6	46804.5	106202	107927
O94915	FRYL	Protein furry homolog-like	50994.6	3655.79	16354.5	64586.9	203179	237554	17665.5	14708.9	10950.1	13082.6	6616.46	8322.29	26402.4	11341.3	117025	115854	20551.7	260574	24359.9	39821.7	19446.4	43980.2	79345.1	70785.1	275012	264265
O94919	ENDOD1	Endonuclease domain-containing 1 protein								14694.7			10731.2												56624.7	46913.1	120864	147651
O94923	GLCE	D-glucuronyl C5-epimerase					109327	84561.2		39051.5		17576.1	17581.3	19642.5	15090.6	15868.6		5213.8
O94925	GLS	Glutaminase kidney isoform, mitochondrial	9615.36	10245.7	12244.8	12640.2	173456	225805	31683.4	31749.3	21504.3	21201.8	21109	20042.3	38915.6	37270.3	31553.6	45623.8	99450.4	100769	117042	136698			143893	468928	241188
O94927	HAUS5	HAUS augmin-like complex subunit 5	13723.9	695.942	3763.5	5923.65	77566.8	112488	46251.7	41050	6311.65	20833.2	6284.61	22537.1	17744.5		7500.25	22556.4	1912.99		4798.74		18939.6		116267	110325	238214	200696
O94955	RHOBTB3	Rho-related BTB domain-containing protein 3			8519.62		49128.8	25608											12288.9
O94966	USP19	Ubiquitin carboxyl-terminal hydrolase 19	26045.7	23853.3	22940.4	23878.3	62136.4	120992	19553.4	27014.7	15502.7	14109.8	13414.6	14519.9	16322.9	19426.3	69955.1	58595.2	71574.8	82391.2	42871.7	45024.9	70415.9	50267.7	106237	77370.5	202412	138924
O94967	WDR47	WD repeat-containing protein 47								10227	5827.96	4150.49	5962.1	6132.53	4463.45		3259.83	28394.7	5525.4
O94973	AP2A2	AP-2 complex subunit alpha-2	51181.4	42978	35604.2	32217.7	211480	245227	162320	202301	94346.1	86447.9	67430.3	85606.3	106790	67478.4	45072.1	12929.8	39690.6	23641.1	35575	27590	122428	101121	279010	211839	636012	661538
O94979	SEC31A	Protein transport protein Sec31A	58926	53829.4	53689.1	57262.2	374569	323271	16609.5	117783	56739.6	58525.5	62257.9	63237.5	118495	127170	142130	123352	164441	142182	92255.6	218383	125617	131279	259320	243632	631570	541127
O94988;Q8NE31;Q9NYF5	FAM13A;FAM13C;FAM13B	Protein FAM13A;Protein FAM13C;Protein FAM13B																							52102.4	36493	54841.9	49532.3
O94992	HEXIM1	Protein HEXIM1	13659.7	8867.2	9405.5	7278.96	155197	156816	75524.6	69356.4	26308	25434.5	27869.5	27310.8	15909.1	15926.1	12492.4	7381.49	14380.2	12064	32428	43099.5	92116	98447	285275	156449	271120	237724
O95067	CCNB2	G2/mitotic-specific cyclin-B2	3907.08	2877.37	6902.16	2393.81	38123.5	164759	8626.05	24060.4	1865.11	1741.69	1433.36	760.48		6446.25			36644	33841.7	31361.5	50824.9	75225.6	100733	110158	105211	198264	170356
O95070	YIF1A	Protein YIF1A	15908.4	18985.7	18086.8	22066.6			58509.8	60810.7	30432.8	26754.7	22305.3	37722.1	40468.2	37545.9	20404.4	13934.9	28884.7	59694.2	112371	117580	254073	202327	428476	420319	74609.1	100315
O95071	UBR5	E3 ubiquitin-protein ligase UBR5	83530.2	81186.9	70363.5	72757	205397	186967	50210	47095.8	60655.5	57060.6	62364.8	60120.6	25757.2	157217	224839	193808	287233	268542	325852	368765	129388	131878	158110	167187	353470	429168
O95081	AGFG2	Arf-GAP domain and FG repeat-containing protein 2									7391.02	6328.15	8627.7	15235.6				3321.07
O95084	PRSS23	Serine protease 23	6258.53			14951.5			6776.31	7151.4	6893.79	7078.23	38979.4	61312.5	4421.58	4962.05	4938.67	5309.18	8607.64	7832.47	13659.4	15182.6	25974.3	20357.8				67457.2
O95104	SCAF4	Splicing factor, arginine/serine-rich 15									6359.12	6733.55	4851.96	4983.49	3195.14	3167.63
O95139	NDUFB6	NADH dehydrogenase [ubiquinone] 1 beta subcomplex subunit 6	31492.4	24780.8	21162.2	18792.7	935803	1.31226e+06	46907.9	42728.4	42794.8	41969.9	52319.5	54747.6	66075.3	59772.3	43370.2	37988
O95140	MFN2	Mitofusin-2	14119.8	14070.2	14080.1	14014.1	157391	129244	25338.4	28543.8	17280.3	12006.3	18744	17202.7	15408.7	17279.2	24213	21518.8	39339.3	43147.4	109269	108046	143377	161632	157902	132868
O95155	UBE4B	Ubiquitin conjugation factor E4 B	12637.7	9786.4	13011.7	16046	127096	167392	25334	27008.3	22515	23047	23374	21863.5	16484.9	19733.1	30341.5	39588	29569.5	38321.7	36283.8	48702.3	80521.7	83373.8	129241	121065	286672	287515
O95159	ZFPL1	Zinc finger protein-like 1	4309.85	5014.19	5207.14	2517.15					8153.85	8235.8	13079.8	13193.8	17541.6	12042.1	27527.9	39038.4	11333.6	15023.7			132871		268476	213128	337941	306901
O95163	ELP1	Elongator complex protein 1	27161.5	29958.5	31487.8	23822.4	324900	359974	67082.3	64738.9	56654.4	58993.2	60930.9	62537.4	52498.6	49330.8	60374.5	60923.4	64202.9	50946.1	94394.6	99488.3	176412	306021	512732	423913	490762	399505
O95167	NDUFA3	NADH dehydrogenase [ubiquinone] 1 alpha subcomplex subunit 3	9808.29			9128.17					20511.4	20266.5	23678.3	21248	13319.2	13052.4	8275.71	9664.72	5268.01	4341.41	6799.61
O95168	NDUFB4	NADH dehydrogenase [ubiquinone] 1 beta subcomplex subunit 4	52792.8	35519.1	31076.7	24345.2	244667	268327	48088.3	49824.7	31813.6	32173.3	41465.7	14996	71966.6	79906.1	100490	129734	208733	215424	97920.2	103499	94783.3	97121.7	173771	155641	235058	232630
O95169	NDUFB8	NADH dehydrogenase [ubiquinone] 1 beta subcomplex subunit 8, mitochondrial	20430.4	37021.8	26046.3	25052.5					31606.8	28280.6	29964.4	35703.9	25750.6	29723.7	55367.4	47963.8	106000	78380.2		156040		233572	349065		449016
O95182	NDUFA7	NADH dehydrogenase [ubiquinone] 1 alpha subcomplex subunit 7		17022.1	16225.3				66698.2	71199.6	35421.9	32732.5	36059.4	34990.9
O95197	RTN3	Reticulon-3	27960.4	28023.7	31453	31752.7	209328	228475	132026	122380	46364.1	22697	46700.7	46155.1	33120	27955.9	70602.9	89355.3	41217	74814.2	346190	276040	1.12692e+06	1.17892e+06	1.55715e+06	1.00167e+06
O95202	LETM1	Mitochondrial proton/calcium exchanger protein	21676.3	20944.6	20595.9	22061	161625	164519	92198.8	102170	43499.4	59436.3	60458.4	50545.2	41790.6	48325.1	39410.8	33024.2	37619.6	40465.1	80472.8	94062.7	123286	150382	66646.1	70893.7	144774
O95208	EPN2	Epsin-2					29794.8		7042.22	5605.56	5980.02	9986.66	3500.62	4701.79	7807.08			9393.5
O95210	STBD1	Starch-binding domain-containing protein 1	26442.3	22049.2	22185.4	23492.3															118882	122092	345739	470184	844086	763468	1.77841e+06	1.76718e+06
O95218	ZRANB2	Zinc finger Ran-binding domain-containing protein 2			8820.58	9201.78			55220.1	43232.4	6754.81	15226.3	15996.5	16846	20941.8	20349.2	23512.7	21698.2								100088
O95219	SNX4	Sorting nexin-4	10262.4	7183.97	8979.22	7256.98	63754.8	46275.9	25408.1	16689.6	29305.3	17438.6	26774	18991.8	27285.5	24994.8	58142	51205.6	37750.4	25240.1				30086.4
O95229	ZWINT	ZW10 interactor		13172			124684	82882.9	53655.8	39683.5	21976.1	23069.6	6453.34	4318.92											150869	143109	37477.7	29516.5
O95232	LUC7L3	Luc7-like protein 3	25152.2	19159.4	24566.4	21937.6	162086	232728	101547	96226.3	43426.5	46760.3	54834.6	45584.9	51707.9	38769.1	10778.8		14412.1	10762	19011.1	12455.2	53269.9	59306	98761.2	76896.3	41147.4	46391.3
O95235	KIF20A	Kinesin-like protein KIF20A	8981.96	3314.92	4538.79	10632.4	189185	145511	27359.1	27122.4	14096.4	17538.5	12696.9	13878.7	11609.5	11033	9191.57	14025.8	15237.2	12685.7	17022.3	17142.9	24454.4	32692.1	40365.8	41779.4
O95239	KIF4A	Chromosome-associated kinesin KIF4A	14745.7	19646	49642.3	14050.1	115928	127036	180334	252099	20873.5	128467	77523.5	54416.8	32485.8	38406.6	44256.5	39139.5	39652.1	39636	72819.5	72755.5	74028.2	85301.6	148705	113338	311099	281474
O95243	MBD4	Methyl-CpG-binding domain protein 4	7052.28	18678.6	19097.4	19403.2	84529.5	122797	32058.9	42198.4	25647	16707.2	16462.9	16811.5	9777.65	34626.2	36457.3	51168.8	47547.6	78491.1	93895.5	82455	40077.2	39600.6	67990.4	79590.9	172988	125193
O95248	SBF1	Myotubularin-related protein 5	81737	63667.9	186488	197292		57781	12037.1	66128.1	19059.2		125059		475768	1785.17	8043.45		30970.3	18405.8	40537	24627.6	19598.9	19503.5
O95249	GOSR1	Golgi SNAP receptor complex member 1	22790.5	16391.5	27770.6	21000.5			8052.97	3702.82					37145.5	36139.6	56485.2		78163.3	77637.7
O95251	KAT7	Histone acetyltransferase KAT7	16696.2	13664.8	14034	11884.5			9505.58	18564.3	11462.3	11497.3	7685.36	11400.1	8901.56	5642.05	5848.07	9848.27	12032.9	10297	19034.1	20690.7	53113.9	44199.4	222375	191445	665287	635661
O95260	ATE1	Arginyl-tRNA--protein transferase 1	3944.84		3358.86	4010.56	48124.3	35332.2	12604.6	14344.7	8821.49	11458.8	9852.5	10190.6					22502	19897.2	21427.5	26138.5	38797.6	34168.2		89042.3	157720	202182
O95273	CCNDBP1	Cyclin-D1-binding protein 1							11586.4	4273.55		2079.17		2290.05
O95292	VAPB	Vesicle-associated membrane protein-associated protein B/C	52565.8	54855	48332.8	47721.9	221296	222786	260752	196831	91126.6	134988	155383	144934	109112	120252					107250	122855	155989	165892	452985	249426	47890.8	43921.3
O95295	SNAPIN	SNARE-associated protein Snapin	7251.8	17694.5	13201.9	17737.9	180812	197187	78178.6	44429.9	31618.5	29779.8	30016.9	31880			57109.8						89922.8	89684.5	134917	149734	396893	432926
O95297	MPZL1	Myelin protein zero-like protein 1	11966.2	15399.5	17032.5	17609.7	28487.1		15754.1	13407	13809.5	13075.9	12873.8	11456	23931.4	25545.8	42510.1	44418	32431.9	91160.5		140945
O95298	NDUFC2	NADH dehydrogenase [ubiquinone] 1 subunit C2	5806.2	5761.2	5712.29	8402.58											17348.9	12405.5	15292.6	25672.4	41974.6	43158.5	57833.2	87438.1
O95299	NDUFA10	NADH dehydrogenase [ubiquinone] 1 alpha subcomplex subunit 10, mitochondrial	4307.49	19422.5	14875.4	19821.3	256021	353431	44393.8	33173.2	16907.3	28793.2	17455.9	21901.9	21278.7	16374.6	53757	47972.8	48161.6	44192.3	21224.4		32124	40078	112829	87573.6	130261	126741
O95302	FKBP9	Peptidyl-prolyl cis-trans isomerase FKBP9	48445.7	41767.8	36552.1	37597	338650	369949	71951.5	90928.7	36071.8	34321.9	31352.1	29608.6	70174.8	68855.8	81007.1	72661.9	112363	118018	258430	218899	300460	339892	286523	276194		70466.1
O95336	PGLS	6-phosphogluconolactonase	77975.8	76205.6	74212.1	74643.3	150839	155259	200647	112816	78269.8	87165.8	83966.6	74085.4	101463	101243	92521.2	85407.4	149231	148141	25826.9	182439	324972	289245	508628	567898	1.00354e+06	965230
O95340	PAPSS2	Bifunctional 3'-phosphoadenosine 5'-phosphosulfate synthase 2	7339.35	8553.37	8795.61	11182.1	138028	74945.4	12622.8	16019.5	13233.4	24556.4	23962.4	24180.7	22478.8	25391.6	23388	24241	20175.6	16668.2			140965	183520	235770	277772	365461	453434
O95347	SMC2	Structural maintenance of chromosomes protein 2	40953.8	42124.7	37487.7	41964.7	512376	403864	256314	215236	60788	57824	61908.5	57634.6	62312	65469.1	81369.1	73010	125100	138726	185758	181448	385760	471572	626755	458557	791244	784334
O95352	ATG7	Ubiquitin-like modifier-activating enzyme ATG7	7049.28	6549.62	7097.1	7465.91	115103	255991	39590.9	42225.5	12215.9	15434.9	17749.7	17847.8	10636.2	4753.15	15044.8	14827.7	17401.5	22506.9	23637.5	23244.6	114824
O95359	TACC2	Transforming acidic coiled-coil-containing protein 2	7137.07	6845.85	7538.89	7775.37				26886.6		6215.84	2605.17		7453.71	8507.37	8183.68	9360.21	12067.3	16176	28029.5	30205.9	71697.2	69936.2	84386.7	60332.8
O95361	TRIM16	Tripartite motif-containing protein 16	11320.9	7267.17	7962.93	20338.2	115597	71662.5	56085.5	64425.8	24117.4	20791.5	17228.7	16481.1	14527.4	17789.2	37471.5	2264.7	6009.51	22176.3	7628.36	6673.73	12587.9	12188.8
O95363	FARS2	Phenylalanine--tRNA ligase, mitochondrial	11911.1														14636.2	13258.5	40530.2	22837.1	87446.4	55336.5	80847.7	105105	48115.8	42205.8		38514.6
O95365	ZBTB7A	Zinc finger and BTB domain-containing protein 7A						103011		31333.7		801.878	1164.03	851.81						3511.05	13485.7		58872.9	55057.8	88161	84390.7	336468	279858
O95372	LYPLA2	Acyl-protein thioesterase 2	14412.3	6074.42	12563.6	9189.38		37005.8		16945	6173.6	8655.07	4802.1	6516.08	10590.8	9184.57	15021.2	10098.9	62064.4	29308.1	74015.1	70200.7	124553	105373	54882.6	133738	172808	191711
O95373	IPO7	Importin-7	61622.4	62861.5	61537.5	57972.6	284177	991290	130615	50468.7	101822	98248.6	101856	102751	118458	104338	124159	122565	153994	142745	220962	94693.5	303351	205645	610909	646898	3.5336e+06	433634
O95376	ARIH2	E3 ubiquitin-protein ligase ARIH2	3513.04	3531.42	3119.77	5175.36	170260	222510	21395.8	18928.1	11649.6	18172.4	10632.5	9826.43	18528.3	11610.8	14226.9	15049.4	14373.6	14172.7						20072.7	183750	134343
O95379	TNFAIP8	Tumor necrosis factor alpha-induced protein 8					19579		7178.65	9664.5	5288.75	4515.87	4931.39	5317.44	3314.61	3885.33
O95391	SLU7	Pre-mRNA-splicing factor SLU7					300076	334206			21013.2	27133.2	24150.2	20355.6	7838.23	8175.52	8398.52	6729.17	31506.3	13717.6	25161.8	24234.2	23318.9	19529.8
O95394	PGM3	Phosphoacetylglucosamine mutase	14252.2	12814.1	11852.4	11020.9	307593	418829	13460.2	24778.2	18118.2	16691.4	21285.8	23355.2	38244.4	38931.1	57025.8	45642.7	70862	71322.6	106729	200843	115609	133472	270269	355701	647830	740697
O95396	MOCS3	Adenylyltransferase and sulfurtransferase MOCS3					112218	112442	23278.8	22056.6	4872.3	51661.1	78352.3	84163.5							25362.5
O95400	CD2BP2	CD2 antigen cytoplasmic tail-binding protein 2	11554.2	22929.6	25462.7	15926.4	11867.9	16973.9	38906	67480	34440.7	36639.9	40995.1	35584.3	6469.74	13689.1		28052.3		77022.4	95974.9	115344	73356.9	102684
O95402	MED26	Mediator of RNA polymerase II transcription subunit 26									551.669														37465.2	38858.5	96154.7	118519
O95425	SVIL	Supervillin		10012.1				29441		4904.15					3889.94											19730.7
O95427	PIGN	GPI ethanolamine phosphate transferase 1	4204.64						6782.85	6868.65	5972.82	7533.58	6590.51	6366.24		7072.43	8218.53	6409.5
O95429	BAG4	BAG family molecular chaperone regulator 4						181999	35890.1	3455.47	9576.16	5652.48	11704.6	7949.46	18906.3	14443	2529.39	5975.84	6108.74	4344.33	12612.8	11956.3
O95433	AHSA1	Activator of 90 kDa heat shock protein ATPase homolog 1	115975	84893.5	86021.5	94662	216203	279403	231300	247390	102705	125066	138142	138362	125166	129023	187028	205937	205596	227545	253490	190329	297513	369200	163783	152504	254668	338492
O95453	PARN	Poly(A)-specific ribonuclease PARN	20066.4	9205.31	185819	9288.06	96745.7	126006	43077.6	56872.4	34370.9	32291.3	30030.4	18673.5	28778.7	31468.6	30144.3	21981.4	50898.8	35332.1	8427.26
O95456	PSMG1	Proteasome assembly chaperone 1	41655	25385.1	26784.1	38892.8	505729	568202	123320	124100	78961.6	83423.8	39198.2	75501.4	67613.4	82287	31329.6	39462.5	115070	146289	196580	305746	508826	498015	602324	581917
O95466	FMNL1	Formin-like protein 1	5882.91	5845.54	7831.43	7448.58	335796	321563	28902.7	56117.2	17133.5	8296.39	12020.4	10961.9	23600.2	28632.5	18590.7	26121	32220.8	33004.1	41934.7	44385.8	29225.4	22780.5	38800.5	47906.8		74180
O95470	SGPL1	Sphingosine-1-phosphate lyase 1	8391	4132.06	11802	6080.03	151632	210365	54717.9	53756.1	21730.8	17857	18283	29164.3	9036.24	9075.3	16515.5	16703.5	23193.8	22239.4	41077.5	50732.9	61848.7	103572	319467	150933	259068	218268
O95478	NSA2	Ribosome biogenesis protein NSA2 homolog	18773.3	19696.8	19121.7	19240.2	219589	154047	40887.8	25254.2	8848.75	10044.4	9227	10946.4	25087.3	24427.9	51198.5	48449.1	88499	66924.5	120590	121140	176794	219719	335700	211156	99120.6	76819.2
O95479	H6PD	GDH/6PGL endoplasmic bifunctional protein							4679.28		1619.36	2225.44	10416.5	3094.25						5223.22	6414.3		11266.9	5348.42
O95486	SEC24A	Protein transport protein Sec24A	56316	23581.8	107680	13798.3	380193	184945	103955	86438.6	33403.4	29422.2	34916.9	32059.8	55015.7	44000.5	175954	128827	463288	84519	39906.6	34892.2	30176.5	28741.3	113939	131012	368589	260358
O95487	SEC24B	Protein transport protein Sec24B	8678.52	7614.51	6752.18	7421.37	116573	144674	46904.8	42004.4	7058.96	7987.12	9470.65	8108.64	16644.9	13581	16626.4	25835.9	38093.2	36804.8	22988	34293.1	57658.1	89775.1	181066	190553	811626	751797
O95498	VNN2	Vascular non-inflammatory molecule 2					67194.7	67389.2		61130.2
O95503	CBX6	Chromobox protein homolog 6		23756.4					127322	105302				135967									742262		1.29394e+06	1.21535e+06
O95544	NADK	NAD kinase					100095	131566	27903.2	30715.3														42928.2
O95551	TDP2	Tyrosyl-DNA phosphodiesterase 2	10675.5	12235.3	17184.2	14610	99959.8	124385	17403	22538	16609.7	29434.8	10426.7	20164.2	39400.8	41765.4	31753.2	29634.5	38128	34028.4			12798.8	5231.94		21052.5
O95562	SFT2D2	Vesicle transport protein SFT2B							24127.5	25592.5		13792.9	7246.4	9925.15
O95563	MPC2	Mitochondrial pyruvate carrier 2	8313.07	7233.01	9472.1	8184.58					27394.5	27731.9	17979.6	16684	18015.1	49423.6	34739.6	27701.8	41701.3	28375	20729.7	25444	113018	182081	465507	427839	938833	890696
O95571	ETHE1	Persulfide dioxygenase ETHE1, mitochondrial	49916.8	33403.6		49198.4	256951	286510	89800.5	105261	59579.4	49508.5	29801.5	21770.5	23396.6	17522.1	23047.3	34709.1			35533.1		62412.5	84765	119365	90582.9	241676	258586
O95573	ACSL3	Long-chain-fatty-acid--CoA ligase 3	31643	35132	33326.2	32049.8	97662.4	101577	25257.7	31183.5	59719.4	53378.1	56284.1	57320.8	31520	34120.7	67533.6	70171.6	121137	126609	215365	210537	242280	307496	383799	439758	204918	122971
O95602	POLR1A	DNA-directed RNA polymerase I subunit RPA1	5895.03	4548.55	4965.29	5328.61	186474	179544	41901.2	40404	19076.6	18855.5	18607	19889.7	12290	10943.3	20701.8	9424.04	36130.3	37428.5	74107.2	66672.8	48271.2	92239.1	102505	86664.9	142828	163323
O95613	PCNT	Pericentrin	116898	265592	84827.1	242846	73020.5	59605.7	14777.6	21904.5	250402	201811	251797	329507	461530	317231	464478	520770	1.05901e+06	931150
O95619	YEATS4	YEATS domain-containing protein 4										3770.61	5803.59	4445.24		6637.72		7128.86			49362.1		81676.2	113029	214198	254405	167498
O95630	STAMBP	STAM-binding protein	16447.8	16171.1	14768.4	15100.5	119666	147379	55068.1	53920.1	21004.3	20903.3	20103.7	20511.4	9760.08	7743.63	5795.24	12235.5	85302.4	51552.6	32631.3	47503.8	57564.8	91212.5	111839	90774.4	233077	343095
O95639	CPSF4	Cleavage and polyadenylation specificity factor subunit 4	5469.68		5822.32		76741.8	65346.1	13267.5	8210.4	799.615	1542.81	1284.13	1437.13	5131	5724.56	11623.2	8702.7	17944	17833.4	23480.4	27153.1	16032.8	14848	58235.8	44157.2	87356.4	94448.5
O95671	ASMTL	N-acetylserotonin O-methyltransferase-like protein	294.899	540.686	2634.24	3009.6	47885.9	33050.1	39205.6	28195.1	49304.5	42401.7	23061.3	8522.06	23237.2	43659.6	10904.3		10431	8488.45	3636.66	18659.9	24000.4	35727.7	61028.3	60679.7	191068	210964
O95674	CDS2	Phosphatidate cytidylyltransferase 2					230755	232503	35925.4	33168.4											21673.4		27136.2		52551	44938.1
O95677	EYA4	Eyes absent homolog 4					154724			57128.6	7994	8307.11	13930.1	7367.8	10766.3	10287.3	38110.1	1997.29	9455.55	7890.24	10575.1	9784.97	14507.8	11531.4		20720.8
O95684	FGFR1OP	FGFR1 oncogene partner		38996.9			93592.5		14010.1	16674.1	12212.2	10982.4	11959.8	11894.5							27675	24871.7	23513.8	5961.11		8139.81
O95696	BRD1	Bromodomain-containing protein 1	2060.97	1736.95	1929.41	1749.4			6833.93	3957.34	6327.6	6284.06	8367.46	20531.9	8936.87	8357.96	5800.62	4290.92	6495.12	6585.05	4781.83	5967.28
O95707	POP4	Ribonuclease P protein subunit p29	2304.41	8525.97	9268.5	11389.3			16663.2		18030.4	19420.2	18051.7	20061.7	27142.7	22271	29025	37346.1	76302.4	65326.2	16555.7		27049.7	36283.5	49527.1	41631.3	68138.1	62824
O95714	HERC2	E3 ubiquitin-protein ligase HERC2	12821.3	11332.3	9728.4	10572.4	70152.9	67721.7	24631.5	28376.4	14132.8	9859.81	13844.5	13113.1	8958.46	9037.96	21126.6	29094.4	30523.2	3441.88	7744.75	7714.09	46263.9	64740.4	112034	124664	141138	90867.6
O95716	RAB3D	Ras-related protein Rab-3D								19759.2		15837.9	18623.2	16120.8	27406.8	22367.9	7265.22	8905.9
O95721	SNAP29	Synaptosomal-associated protein 29	4540.82	7367.54	8567.37	6542.17	98262.6	102100	55754.3	46136	21074	18417.5	22146.7	20198.8	6567.31		8144.47	23192.6	10420.7	12590.7	4899.06		31067.3	37107.2	68017.2	53046.1
O95747	OXSR1	Serine/threonine-protein kinase OSR1	34944.8	35772.1	34856.4	34430.9	432158	435469	131797	130320	60783.6	56800.1	59963.3	61597.4	47033.5	43782.5	32129.5	23603.2	31572.7	43227.6	113158	101383	771403	927073	1.11134e+06	1.76378e+06	2.92592e+06	2.89964e+06
O95749	GGPS1	Geranylgeranyl pyrophosphate synthase	8613.53	9462	8466.55	5716.94							29320.4			12035.9	25803.5	20876.1	33155.4	35162	52383.2	31977.7	20285.9	18151.8
O95757	HSPA4L	Heat shock 70 kDa protein 4L	38421.1	31983.4	31426.5	31661.6	584524	550750	189971	192671	111034	96499.1	117452	111915	58479.1	138288	160084	51892	68788.5	57148.6	98683.8	87663.8	119564	74826.5	118733	181097	367981	413110
O95758	PTBP3	Polypyrimidine tract-binding protein 3	11344	12589.8	10626.6	11585.8	109026		91332.5	67860.2	24168.7	23045.4	16266.3	20226.8	14050.7	17924.1	34292.9	12728.5	11969.8			15017.6
O95777	LSM8	U6 snRNA-associated Sm-like protein LSm8	30412.6	33314.8	39856.1	30602.8	330264	216927	105430	85228.8	59434.1	46582.6	39011	45687.4	25825.5	49498.3	75444.7	87847.6	75601.7	79973.3	106017	52904.8
O95782	AP2A1	AP-2 complex subunit alpha-1	38315.2	33023.6	33244.5	36438.4	174832	293112	40800.4	37609.7	49644.3	51552.3	53676.3	56321	62173.4	63908	87898.2	80684.5	92235.6	98940.7	109186	92194.5	140034	180513	192246	223954	329555	248036
O95785	WIZ	Protein Wiz	8620.54	6719.69	7259.67	7071.92			6252.17		10516.1	11717.7	14702.6	13287	17929	14312.3	14774.2	13488.5	34399.1		41251.7		34093.9	44827.6	96154	80039.5	361188	284872
O95793	STAU1	Double-stranded RNA-binding protein Staufen homolog 1	10530.3	7248.18			36867.6	30534.5	22997.5	26320	10357.1	21561.2	26150.7	25630.9	11498.9
O95801	TTC4	Tetratricopeptide repeat protein 4	6223.84	6621.39	53512.8	7750.26	96120.3	101040	63300.4	60998	11262.6	9326.05	10538.5	11188	136200	13069	94814.4	40440.6	149192	13882.9	43142.2	49626.4	92255.5	109451	238925	199413	245970	205204
O95807	TMEM50A	Transmembrane protein 50A	17837.8	14830.1	13636.7	14322.1	32396.6	31654.9			7380.83	6707.13	7742.75	9918.69	27621	31506.6	41223.6	34309	54055.4	45929.2	51744.3	63145.3	43543.3	44512.7
O95816	BAG2	BAG family molecular chaperone regulator 2	44020.6	42573.9	37931.6	44184.5	322432	488188	196088	197421	132485	130912	136920	148111	126564	133515	31455.4	25522.8	41905.6	41128	70939.6	91623.7	238104	265017	609361	542482	526847	321718
O95817	BAG3	BAG family molecular chaperone regulator 3	38473.7	34072.6	27536.5	33497	130188	148809	62353	62287.5	18187.9	15675.7	15721.3	15297.6	19318.8	20322.8	61197.2	51959.2	151023	147572	254727	246232	53287.1	61699.2	54516.5	62598.5	107540	144460
O95819	MAP4K4	Mitogen-activated protein kinase kinase kinase kinase 4	4169.31	3917.97	3734.52	4018.56	77829		41786.3	35584.7	47170.5	9179.34	11629	11131.3	1467.92	20893.6	17774.9	12256.7	5511.81	5660.1	28541.3	22478.4	62206.9	69084.2	129863	118896	240499	247534
O95822	MLYCD	Malonyl-CoA decarboxylase, mitochondrial					17044.7		8336.22														24452.6	21832	37109	40223
O95825	CRYZL1	Quinone oxidoreductase-like protein 1	10280.6			8677.47					16487.1	19795.4					11759.7	10247.7	501178	23168.8	2.10495e+06	1.82342e+06	406910	469856	111586	95469.6	331062	321629
O95831	AIFM1	Apoptosis-inducing factor 1, mitochondrial	34046.7	42652	43072.1	45553.2	134959	154658	76792	79259.9	85598.3	82487.5	92323	81535.5	73431.7	65278.6	72867.3	73336.9	33554.6	28855.6	126610	111327	70094.5	163214	69962.9	58020
O95833	CLIC3	Chloride intracellular channel protein 3	17365.2	16769.1	17675.9	25392.7	462558	533702	39188	42388.2	20317.3	16447.4	14159.2	13217.8	13637.4	12064.6	4437.85	15133.5	8115.14	10358	49128.8	14757.1	91112.5	117216	289281	240977
O95834	EML2	Echinoderm microtubule-associated protein-like 2	19519.6	10885.1	14650.2	9685.02	278827	76812.8	56764	55915.9	21484.7	14334.7	15273.8	23089.6	23740.6	13813	30279.1	23359.5	52652.7	39763.6	48931.9	58175.4	55206	67130.3	139544	68901.8	91830.8	88842.8
O95861	BPNT1	3'(2'),5'-bisphosphate nucleotidase 1	19262.7	23644.2	20188	19188.1	351548	840766	125133	80649.2	39396.4	39768.1	52712.5	26169.1	26389	38690	42032.1	43286.3	76535	68241	121018	116185	164942	173473	213332	176126
O95865	DDAH2	N(G),N(G)-dimethylarginine dimethylaminohydrolase 2		27393			206684	166438		45082.9			154773			14278.3	46228.1	58384.5	100236	104427		229235	334882	428863				647005
O95870	ABHD16A	Protein ABHD16A	7715.6	8623.73	11748.4	7992.3	212827	307316	106500	55467.7	149712	18737.6	3165.56	7448.37	6558.94	3169.62	3791.98	12266.7	21482.8	18901.2	64058.5	64361.7	98490.5	114007	170332	142763		26320.5
O95881	TXNDC12	Thioredoxin domain-containing protein 12	42810.8	30836.3	30227.3	30707.1	277122	285926	57009.4	54829.7	42598	40521.1	57319.5	53317.6	78589.3	80820.7	95957.6	92464.9	135570	138314	28679.2	23680.8		40105.4	632784	384161	371494	437754
O95900	TRUB2	Mitochondrial mRNA pseudouridine synthase TRUB2			783.61				4086.09	2747.25	13304.8	5778.41	10665.4	8286.74	8668	7126.44	1494.29	1541.18		30994.8
O95905	ECD	Protein ecdysoneless homolog	56593.8	63024.9	100512	101389	110827	45303.9	42447	52657.1	99544.3	115611	8540.69	9865.62	178144	8252.22	11468	197263	29188.4	21396.3	81973.5		97906.6
O95926	SYF2	Pre-mRNA-splicing factor SYF2	4689.63	3535.81					19829.7	21813.6		16448.7		16638.6			14962.2						42609.5				248335
O95983	MBD3	Methyl-CpG-binding domain protein 3	7595.19	12927.6	9827.27	15416.4	341502	235576	68948.3	60007	16816.5	22778.6	23475.8	25069.7	12051.1	18361.6	24052.1	12282.8	20296.7	19501	37396	29354.6
O95985	TOP3B	DNA topoisomerase 3-beta-1			11376.7								9250.57					28636.3	31336.8	32900.3		33147.4	17585.9	12222.7				65247.4
O95997;Q9NZH5	PTTG1;PTTG2	Securin;Securin-2		5092.34			47482.6	38240.7	17585.7	16853.7	8192.42	8171.11	5728.42	6209.11
O95999	BCL10	B-cell lymphoma/leukemia 10	11728	10839		9371.43		35068.8	26957.7	10588	22025.3	26294.1	22669.2	26915.3	11951	21199.1	34490.8	20107.2
O96000	NDUFB10	NADH dehydrogenase [ubiquinone] 1 beta subcomplex subunit 10	55880.5	32376.8	33855	54172.5	657364	644182	92644.1	92075.8	49204.2	59374	49295.1	58498.7	19515	18120.8	23448.9	30394.2	148578	140376	429366	533362	1.10584e+06	996247	838269	630467
O96005	CLPTM1	Cleft lip and palate transmembrane protein 1	16002	7622.54	7794.42	3694.37	10418.2	14454.1	119829	120265	42668.8	39425.5	36302.8	25566.1	14658.9	13424.8	31471.8	924.641	12991.3	3439.25	21640.9	17540.8	50714.5	56830.4	126594	94670.6	101738	78772.7
O96006	ZBED1	Zinc finger BED domain-containing protein 1	1571.98	1421.9		1040.99			11399	10101.3	5146.76	5855.08	6966.43	7229.87	4447.83	5423.59			20829.3			26018.5
O96007	MOCS2	Molybdopterin synthase catalytic subunit	6586	5634.3	4558.77	4809.54	380212	553960	100538	102845	9294.4	11842.1	11274.3	8981.57	10011.5	8957.04	12381.7	9063.75		18681.8
O96008	TOMM40	Mitochondrial import receptor subunit TOM40 homolog	74328.1	50383.5	98846.2	75657.3	486889	794074	393873	405172	106964	139399	139921	119058	109650	106846	105940	84614.3	35580.7	40864	52126.4	46706.7	63337.8	67301.6	200459	249659	166976	150811
O96011	PEX11B	Peroxisomal membrane protein 11B	13688.6	11709.4	11230.2	10873.2	190552	151734	14064.3	13775.2	11347.8	10642.8	12507.5	13131.2	14077.2		15770.4	21654.4	27181.7	24122.8	67308.5	65575.3	187302	176452	195425	323041	746140	772158
O96013	PAK4	Serine/threonine-protein kinase PAK 4	4968.05			5831.14	203947	187561	16543.4	17790.2	10093.6	11053.5	14484.8		3813.2	4403.51	12595.7	12554.1		20596.8					17458.2	17612.3	43465	54652.8
O96018	APBA3	Amyloid-beta A4 precursor protein-binding family A member 3								13816.4
O96019	ACTL6A	Actin-like protein 6A	32237.9	31752.7	31467.3	34164	461221	508670	93826.4	93276.9	66471.2	43101.8	48065.2	44058.6	95661	100769	128488	117909	138579	145679	79240.6	63829.8	157821	161415	143872	140109	466887	430659
O96028	NSD2	Histone-lysine N-methyltransferase NSD2	8851.3	7650.56	6272.07	7146.5	39455.1	35800.3	27854.5	22203.1	10979	14302.3	9949.12	9256.62	18979.7	16566	55090.7	10390.7	16225.9	15851.4	38704.6	27363.6	53708.4	56631			133092
P00167	CYB5A	Cytochrome b5	14101.7	13363.7	13949.7	13891.7			9440.48	8247.98		18098.3	10724.7	13765.3	9704.81	9512.75	14084.6	9879.86	31981.1	29055.4	23469.6	26749			269956		1.15009e+06	886229
P00338	LDHA	L-lactate dehydrogenase A chain	993151	1.11687e+06	1185672	1.15907e+06	724394	601731	2.06973e+06	2018781	1.82001e+06	2.0492e+06	2.51219e+06	2.05221e+06	424448	485066	746613	824504	2.45108e+06	2.36311e+06	9677696	8864763	17400212	18516686	41865920	32194534	67453120	58140932
P00367	GLUD1	Glutamate dehydrogenase 1, mitochondrial	62303.3	52199.1	60098.3	62613.2	311107	308414	128064	145810	111629	103138	99142.8	93360.1	98385.3	100840	183244	131414	214150	178829	236294	318304	453978	489950	643963	551371	722465	875972
P00374	DHFR	Dihydrofolate reductase	40494.8	21669.5	22209.7	20138.7	582174	1.01905e+06	122586	122268	35943.7	36479.2	46269.5	48773.1	23327.1	30098.2	11639.8	25281.7	10935.6	12400	26292	26801.8	272291	296948	1.07938e+06	785924	1.97011e+06	2.44649e+06
P00387	CYB5R3	NADH-cytochrome b5 reductase 3	47866.7	49454.8	47784.1	45276.3	393876	392276	13479.8	11948.4	39876.1	40516.9	51531.5	43303.7	99559.8	104576	133787	119838	185769	170634	123613	133835	186862	201181	267152	326500	531123	777587
P00390	GSR	Glutathione reductase, mitochondrial	34703	36851	35684.8	56202.5	38376.2	63179.7	105584	105933	93820.2	89165.8	88631.8	88542.3	73335.7	75486.4	136210	103861	129768	149621	98736.7	85585.7	185678	191468	261757	209161	792677	978898
P00395	MT-CO1	Cytochrome c oxidase subunit 1					250769	230044	53116.6	41113.1	17710.2	16201.8	19103.4
P00403	MT-CO2	Cytochrome c oxidase subunit 2	149986	133307	131431	141677	353627	481789	74698.5	46688.3	33273.1	48280.1	47455.1	59535.6	31172.3	37143.6	64094.5	121046	57266.2	68202.9	624577	659502	2.88599e+06	3.25785e+06	7091612	6.65755e+06	13748719	11802897
P00441	SOD1	Superoxide dismutase [Cu-Zn]	21904.9	24284.5	24987.1	26038.7	115437	230301	350006	358162	66765.5	63430.4	62615.5	61538.5	30183.6	28286.8	61428.8	161505	69602.8	67683.7	106661	68188.4	113461	89727.8	229043	249778		571038
P00488	F13A1	Coagulation factor XIII A chain					114012	170758	49673.6	53207.6		9993.07	9432.64	11830.1
P00491	PNP	Purine nucleoside phosphorylase	136482	127439	122666	118840	104243	169322	40216.7	237072	196585	184450	239043	228160	311807	369762	364928	302555	381117	395698	238076	255617	108750	132094	546822	524802	496232	414096
P00492	HPRT1	Hypoxanthine-guanine phosphoribosyltransferase	76820.2	69326.3	73694.2	65962	1.72563e+06	5650298	408709	163028	140576	137535	202729	208659	228148	215144	266092	217090	221094	232653	175726	155543	401137	480155	576240	345968	501595	474552
P00505	GOT2	Aspartate aminotransferase, mitochondrial	170668	208278	189277	201693	763987	942896	396038	374324	225689	237879	268673	263808	288101	276659	265470	292883	391150	433523	611601	619166	1.383e+06	1.60998e+06	1.80652e+06	1.74703e+06	509217	465156
P00519	ABL1	Tyrosine-protein kinase ABL1		1141.56	1046.06			321348			85105.6												22725.1	21322.7	58764.5	49223.9	150122	132321
P00533	EGFR	Epidermal growth factor receptor	25642.7	28056.2	24786	29106.6		586244	26133.4	26959.7	18933.9	19583.6	21264.1	22255.4	20395	20979.1	25153.4	28861.6	86887.3	88520	154875	143416	226239	221040	146830	136263	921970	1151134
P00558	PGK1	Phosphoglycerate kinase 1	1.46905e+06	1268202	1.4036e+06	1.36895e+06	2079248	1.94479e+06	369333	363783	883417	1.13409e+06	1245866	1498977	2672384	3.47528e+06	3.36885e+06	2.93724e+06	6864756	5.51208e+06	2.55014e+06	2466595	3.89542e+06	4.15921e+06	5962564	6.58424e+06	5.50849e+06	8.05254e+06
P00568	AK1	Adenylate kinase isoenzyme 1	54535.8	53489.1	48392.4	50081.3	455320	440641	181793	187788	104268	99969.3	108824	102781	98047.3	97232.8	93962.9	80403	44463	45453.9	74947.7	80869.1	457869	495658	1.49732e+06	1.04624e+06	3.80014e+06	2.74854e+06
P00734	F2	Prothrombin	6652.94	6739.67	7800.91	7155.78						18428.7			10278.7		3170.43		9617.28	11956.2	27713.8	25175.1	37065.7	48257.9	31367.6
P00742	F10	Coagulation factor X																			10007.5			13540.4	16210.5	20828.6
P00746	CFD	Complement factor D						23293.3	4705.4	6056.62														14725.1		36289.6	153869	180210
P00747	PLG	Plasminogen					120405	83838.9	49392.9	49980.8	14809	11912	13549.1	11317.2
P00749	PLAU	Urokinase-type plasminogen activator	2528.77	3597.21	645.217				2150.87		1653.34	1559.61	2450.4	2680.7	2624.98								9893.72	13788
P00813	ADA	Adenosine deaminase	11425.1	4457.86	10330.6	9221.57	108647	106838	17409	19055.3			5950.44			22407.9	25941.4	19388.5	54534.6	59056.4	69193.8	88920.7	45979.8	47991	41896.7	153214	122915	68942.3
P00846	MT-ATP6	ATP synthase subunit a		26407.9	23408.2	26246.3					72505.4	65630.2	96409.7	81615.6	169163	181906	211906	160188	66460.6	67415.8
P00966	ASS1	Argininosuccinate synthase	413226	577140	560665	599833	1.43464e+06	1.63706e+06	21471.5	30560.9	376215	339467	427907	428915	1.05119e+06	1.01754e+06	1.63655e+06	1.81406e+06	2.01184e+06	2.37319e+06	2.85368e+06	2.34378e+06	2.85527e+06	3.65841e+06	767689	881530	1874229	2333942
P01008	SERPINC1	Antithrombin-III	27160.5	32768.1	32332.2	34585	331357	88705.7	39542.8	37590.5	25169.2	17880.3	16001.8	15780.7	10988.1	11522.5	44439.9	49495.9	150566	174240	381447	307161	484359	578730	806492	601714	2.07667e+06	1.8241e+06
P01023	A2M	Alpha-2-macroglobulin	64992.2	70482.2	63847.3	68504.4	109529	112065	141928	140524	112695	102507	119337	133218	82517.3	397470	90250.3	84615.1	248013	247865	118214	108151	184155	226675	626350	372347	1.08663e+06	1.03934e+06
P01024	C3	Complement C3	33605.2	34779.9	29299	32340.3	862459	616923	56132.4	54703.6	42001.7	42985.9	47314	48029	46358.5	47890	68211	56629.4	50295.2	56839.5	110243	101536	167951	172832	58758.3	66076
P01031	C5	Complement C5									15805.2	15717.3	14409.9	14221.8	11377.9		15695.3
P01033	TIMP1	Metalloproteinase inhibitor 1																					55397.9	53118.1	128474	94379.4	187038	149205
P01034	CST3	Cystatin-C	5420.5	6549.23						7381.77	3458.13		23959.6						17713				69289.4	74339.7	75773.7	66634.4
P01042	KNG1	Kininogen-1		11352.9	12520																		144087	172273	354418	268690	321650	216468
P01111	NRAS	GTPase NRas	33163.8	57229.7	54942	56927.3	356985	314122	19219.7	25455	58640.6	69205.4	74629.5	74301.1	114057	127133	139883	129445	128598	96168.9	270007	220742	269622	616046	235740	166906	47216.3	76210.8
P01116	KRAS	GTPase KRas	28067.7	22416.6		19352.7	14215					18645.3	31971.4	33351	34572.4	36867.4	17409.9	10171.8
P01130	LDLR	Low-density lipoprotein receptor					82008.5	63212.9	29815.5	36044.8	21522.6	8698.92	8911.27	16711.7				1442.63
P01137	TGFB1	Transforming growth factor beta-1	22091	16398.4	12309.3	85837	38973.9	77618.8	13741.9	14541.8	7395.16	5461.28	38740.2	9938.67	15698.4	16534	34684.7	23395.5	120892	122658	203575	201180	246473	160051	44695.3	51664.6	101105	117933
P01891	HLA-A	HLA class I histocompatibility antigen, A-68 alpha chain	55690.4	54091.7	58282.6	56013.9	327308	536491	272290	300300	141003	151877	141319	173072	59512.5	65699.2	50390.2	49269	77824.9	76371.1	145632	152779	377002	360742	814855	834429	524712	212659
P01893	HLA-H	Putative HLA class I histocompatibility antigen, alpha chain H	21034.3	10770.8	26505.4	24768	705496	704384	147841	167306	63672.9	64534.4	56219.2	57141.6	9574	9168.02				146615		56063	84107	81789.1	103931	81350.8	142341	120263
P02042;P68871	HBD;HBB	Hemoglobin subunit delta;Hemoglobin subunit beta	48306.7	56356.8	61717.2	59744.3			36982.1	51464.2	42533.5	45726.2	46616.2	44936.9	52079.8	40036.9	27762.9	34943.6	151927		499679	363696	1.11551e+06	1.2441e+06	2.15851e+06	1.8002e+06	193294	197930
P02100;P69891;P69892	HBE1;HBG1;HBG2	Hemoglobin subunit epsilon;Hemoglobin subunit gamma-1;Hemoglobin subunit gamma-2	194925	199880	175165	92977.3	517741	392878	878914	862772	436284	192401	427537	436931	202118	305802								123015		93316.5
P02452	COL1A1	Collagen alpha-1(I) chain		18344.7					56082.5	46119.7	27077.2	26932	25870.4	27528.1	13219.4	25373.5	22190.8	38770.1		1869.02	3300.09	2324.12	7071.5	9895.45	16198.5	13311.4
P02458	COL2A1	Collagen alpha-1(II) chain	7887.4			8273.28	32394.3	66938.3	66583.4	56130.2	27288.4	24270.3	19747.3	20191.5
P02461	COL3A1	Collagen alpha-1(III) chain	589.033	5272.71		5994.43	37670.5	55677.2	38235.7	38906.5	23197.8	27895	25018.9	25468.2	12801.4	12680.4		1033.31					69237.3	41543.7	150951	110969	381921	399179
P02462	COL4A1	Collagen alpha-1(IV) chain		18936.5	27806.2		44850.4	50249.4	8507.64	8865.7							32280.7	27413.6
P02545	LMNA	Prelamin-A/C	184721	231304	237254	245263	129951	129604	142822	149391	80098.4	69493.9	113411	106928	255852	302076	434996	478069	815268	871522	1.07796e+06	969448	3.31656e+06	3.97698e+06	6029277	5467527	673209	456657
P02647	APOA1	Apolipoprotein A-I	29468.1	21504.7	23593.9	20607.9	1.4565e+06	1.84054e+06	193323	282000	4038.4								84629.1	69384.7	76768.9	85789.7
P02649	APOE	Apolipoprotein E											21344.2	16839.9											212267	190259
P02656	APOC3	Apolipoprotein C-III					28844.6	36212.6	8151.83	10509.4	1774.39	1741.31	1579.14
P02748	C9	Complement component C9											19064.5	13170.7		18172.3	13534.6	11095.7
P02749	APOH	Beta-2-glycoprotein 1	7417.25	8070.95	8488.67	7719.22			4459.21		3481.87	3123.86	5331.89	6007.52									87091.9	118684	250762	231698	491616	434080
P02751	FN1	Fibronectin	10536.7	20077.7	17430.1	15305	301818	338494	20644.2	18162.1	13077.5	12949	13460	67438.3	13418.9	8150.74	20214.1	19158					23661.4	24141.6	14069.6	20982.2
P02765	AHSG	Alpha-2-HS-glycoprotein			397.697	333.503					6639.82	986.785	25967.1	27321.1		882.179	3632.14	10171.6			27483.5	28858.3	47531.2	38527	83363.3		87116.4
P02768	ALB	Serum albumin	2966857	3.2153e+06	3.13595e+06	3227829	3253404	3528471	3.99545e+06	3335702	10760262	5010705	4.70925e+06	5.07817e+06	6.13145e+06	7897813	13802397	12355973	18244504	16159286	10580174	10528285	3.15147e+06	2.24163e+06	4.7507e+06	34087688	75952344	5764573
P02771	AFP	Alpha-fetoprotein	23366	40231.7	43158.6	42570	45506.3	150264	72843.9	63939.1	47191.2	54386.1	50533.4	49798.1	40283.2	46857	85836.6	89253.1	106548	101301	200397	179468	177028	242690
P02774	GC	Vitamin D-binding protein	11006.9	6973.75	7016.68	6820.69	176580	173436	27520.9	26801.2	9990.96	10433.2	10867.3	10799.8	21697.4	17915	30774.4	23174.8	36940.1	34272		4472.79
P02786	TFRC	Transferrin receptor protein 1	103714	105766	96186.4	103697	1.82458e+06	2.00297e+06	594622	629812	211290	273507	258076	246529	303196	258758	360937	413653	442687	560493	545953	995105	509416	666684	992250	1.00193e+06	2.00131e+06	1.58716e+06
P02787	TF	Serotransferrin		1470.81	2885.17	2751.28														3544.28	39883.6	51019	59631.9	67434.1	116540	149809	171795
P02788	LTF	Lactotransferrin	595277	619649	586186	647355		20915.2	46313.8	49407.8	441999	467792	708203	547996	757781	689187	1.32928e+06	1.18789e+06	1.36956e+06	1332606
P02792	FTL	Ferritin light chain	43217.3	6016.18	34879.7	71706.5	68823.6	59173.4									11053.5		24291.9	27907.7	32582.3	30086.1	536150	661776	2.55961e+06	2577824	3.03137e+06	1.93469e+06
P02794	FTH1	Ferritin heavy chain	11316.6	14884.7	9619.1	15713.1			43004.5	32317.3	19929.1	19411.4	22276.8	23235.3	24937.9	44196.6	59770.8	27631.8	69952.4	42536.4
P02808	STATH	Statherin																				25899.7
P03886	MT-ND1	NADH-ubiquinone oxidoreductase chain 1	8958.08		7072.95	5940.12	381569	305236		17784.3		14067.6		11203.6	22510	29719.3	14890	15492.7	16819.7	16232.1	27210.6	27675.2
P03897	MT-ND3	NADH-ubiquinone oxidoreductase chain 3	10918.4		10796.2				19737.1	16485.6	28900.3	15075.4	22972.4	22927	17113.3	14076.6
P03905	MT-ND4	NADH-ubiquinone oxidoreductase chain 4	5981.18	5590.21	5407.99	5155.23			14158.9	14406.7	14334.8	14447.8	15984.7	16204	15786.3	14620.8	30419.4	26724.3
P03915	MT-ND5	NADH-ubiquinone oxidoreductase chain 5	8786.64	6284.31	5858.05	7999.68	71030.6	83208.3	31125.1	37383.1	1497.34	16081.1	7460.8			22824.4	23172.4	23139.7	29136.6	39485	45326.7	36150.2	58280.6	57472.9
P04004	VTN	Vitronectin	50569.7	31330	37159.8	24455.3			215639	118448	52429.9	54364.1	28231.2	32960.1	39772.7	44368.1	31186.2	27081.7	23989.6	22572.5	8598.29
P04040	CAT	Catalase	27100.6	29920.1	30012.2	33319.2	183439	184656	48839	52530.9	22717.7	29405.2	24918.7	26009	33785.9	29729.8	65413.9	63155.3	130095	134299	209871	214729	266586	289643	570221	413590	287554	320645
P04049	RAF1	RAF proto-oncogene serine/threonine-protein kinase	4991.3	10384.5	11178.2	12083.8	55286.1		29521.1	30144.3	22459.2	17799.6	18741.2	21800	17995.4	18968.4	19840.9	3806.23	24564	13198.3	41160.6	54886	64034.6	88072.8	41356.9	43111.5
P04062	GBA	Glucosylceramidase	11346.8	8539.86	10909.9	10515.9	81807.9	71796.9	51622.2	62504.7	32399.1	33281.2	32547.5	32590.4	28868.9	29110.4	22370.4	24514.1	31326.6	20996		35233.9	105443	93092.3	142097
P04075	ALDOA	Fructose-bisphosphate aldolase A	896550	828421	762292	739268	440047	470583	412438	396122	741079	733356	728852	814481	1498516	1.43348e+06	1.81604e+06	1.524e+06	2878009	2.33564e+06	1626712	2.41065e+06	1.13572e+06	892548	2.20928e+06	2.22662e+06	743788	448149
P04080	CSTB	Cystatin-B	34262.3	38876.5	46188.7	45796.1	259688	444072	51186.4	42583.9	59866.3	65985.5	72692.4	60190.9	133328	135875	147994	59710.7	66643.4	78174.8	158036	116915	310728	538208	773340	218871
P04083	ANXA1	Annexin A1	141120	137980	136962	142141	11295701	12716706	1.45531e+06	1.34154e+06	212740	214552	215316	196211	271288	327511	469456	395235	555061	507975	433673	470956	222997	227406	353296	1.27596e+06	3.90816e+06	2.07478e+06
P04114	APOB	Apolipoprotein B-100	19012.4	19369.1	17142.9	22717.9	160195	216383	81636.8	60449.4	41854.5	22495	43184	43768.4	16947.7	47021.7	12643.2	33738.8	19879.9	21182	39440.8		17158.1	11319.5		7156.36
P04150	NR3C1	Glucocorticoid receptor	12250.7	17497.1	11507.3	13901.3	112473	187617	28365.3	20763.4	28124.2	22516.2	25340.5	24840.4	29163.1	30505.2	33812.6	22381.2	24860.5	27883.3	16500.5			67209		118939		114855
P04156	PRNP	Major prion protein																							57685.4	61228.5	90896.5	117925
P04179	SOD2	Superoxide dismutase [Mn], mitochondrial	37105.7	34004.6	32746.4	33081.6	330753	387723	178412	210003	63520	49662.8	68099.8	68434.5	33112.1	36403.8	49333.5	43733.3	54123.7	65568	84081.2	36183.4	98584.1	127001	267299	143814	150071	332414
P04181	OAT	Ornithine aminotransferase, mitochondrial	23470	25316.9	22163	22876.9	740775	744452	76173.8	66654.4	43712.1	42374.4	38311.3	41461.9	63722.7	65563.4	72435.3	65456.9	62633.4	61985.5	172313	186239	244906	370312	756134	604139	1.42874e+06	1.27618e+06
P04183	TK1	Thymidine kinase, cytosolic	21186	11252.9	11978	13841.3	154661	179832	70326	89000.2	17909.6	33701.4	27079.9	29079.8		4625.89	7157.06				63406.8	88462.3	121950	132194	408712	141724	307900	233677
P04217	A1BG	Alpha-1B-glycoprotein	23410	24614.2	24438.9	23312.5									10872.9	11929.3	39111.9	33339.4	71574.2	67693	92844.8	92524.6	70786.5	102702	40405.8	43345.3
P04264	KRT1	Keratin, type II cytoskeletal 1	704933	517354	502227	246877	183821	222821	124637	130642	427765	420281	167446	184963	1.49942e+06	1.06652e+06	1.17158e+06	2.08722e+06	2.78735e+06	2.38623e+06
P04406	GAPDH	Glyceraldehyde-3-phosphate dehydrogenase	1.69656e+06	1.1849e+06	1.44483e+06	1.08294e+06	15821718	18106866	10545913	9081979	4.40157e+06	4304951	4257171	4742134	1.80772e+06	1.84994e+06	2.41873e+06	2152176	3.59125e+06	1.82386e+06	1507049	1.51383e+06	2.02703e+06	1.82954e+06	1.6409e+06	1.19152e+06	30010968	4.83754e+06
P04424	ASL	Argininosuccinate lyase	5411.9				136394	162987	33241	30242.8	13190.3	10695.1	9073.28	7970.15	9804.02		12692.2
P04626	ERBB2	Receptor tyrosine-protein kinase erbB-2															12326.4		14055.5		13628.1		18420.2				96922.8
P04632	CAPNS1	Calpain small subunit 1	71963.2	66269.2	61118.4	64591.5	348852	532721	129014	129453	103494	91090.1	92597.5	90731.6	140310	127759	122284	102446	137428	125810	106392	96111.3	164314	180533	48534.1	33080.1
P04792	HSPB1	Heat shock protein beta-1	624269	667656	653246	631834	22504258	22417720	1.47426e+06	1.68419e+06	386217	374092	474781	474155	900160	1390869	1.33577e+06	1081166	1.61067e+06	1.4455e+06	2.06173e+06	2.1043e+06	4.09276e+06	5553578	3.16965e+06	5.57443e+06	8148592	9087495
P04818	TYMS	Thymidylate synthase	40016.8	15263.3	15324.2	16138.6	151080	150154	120321	130840	69263.4	71149.6	43623.2	45066.1	87155.3	85994.6	48566.3	58198.8	45749.3	52273.1	151945	136001	89239.3	112468	157979	446589	1.04653e+06	1.08417e+06
P04843	RPN1	Dolichyl-diphosphooligosaccharide--protein glycosyltransferase subunit 1	126307	134668	124796	119167	2.10969e+06	2.07987e+06	505425	488030	65011.3	64949.7	70965	73575	202422	186077	319677	270012	384898	362927	525032	507891	157251	201223	780927	953117	2.33266e+06	2.29205e+06
P04844	RPN2	Dolichyl-diphosphooligosaccharide--protein glycosyltransferase subunit 2	55394.3	73970.9	80489.8	83919	1.84005e+06	2.07386e+06	294135	293891	66897.8	68668.4	78117.2	90491.7	79036.9	86466.2	278958	194288	333556	288086	693706	453135	1285108	1.35531e+06	759785	398015	1.3551e+06	1.80218e+06
P04899	GNAI2	Guanine nucleotide-binding protein G(i) subunit alpha-2	103901	109532	103008	106326	632810	669537	253707	262252	210276	204960	220729	213974	196680	169545	88221.9	79814.5	65834.4	78344.2	186335	143229	326584	383313	329771	279036	259944	255831
P04908;P20671;Q7L7L0	HIST1H2AB;HIST1H2AD;HIST3H2A	Histone H2A type 1-B/E;Histone H2A type 1-D;Histone H2A type 3	3.52334e+06	4.01238e+06	3997224	4.37341e+06	568685	781641	159943	157174	122403	134009	129344	177265	3.52797e+06	6.71726e+06	14513545	15949554	31038996	32345068	54618884	57855500	104159552	108858624	79754232	79373104	78353.3	404486
P05023	ATP1A1	Sodium/potassium-transporting ATPase subunit alpha-1	62601.7	69051.5	66765	71552.3	700807	821012	109692	97533.1	62201.3	66794.4	77500.4	69259.4	70109.2	68190.4	113291	111070	199310	255120	440509	446163	493037	604155	530355	405450	171803	151641
P05026	ATP1B1	Sodium/potassium-transporting ATPase subunit beta-1	10154.9	9913.03	10831.9	10287.9	161656	182061	170082	147073	16851.1	43943.1	18992.6	29331.4	13763.1	17268.7	14046.1	17194.1	19404.2	15203.3	56178.4		80303.8		149973	132295	84502.1	90661.7
P05091	ALDH2	Aldehyde dehydrogenase, mitochondrial	5569.09	12879.8	18743.8	19597.2	78771.8	88551.3	34535.3	28759.8	18576.9	19503.6	17396.9	14722.6	16206.7	9453.44	31086	38711.7	45579.4	47393.8	87572.5	82760.6	123498	146679	333147	416514	358758	108459
P05114	HMGN1	Non-histone chromosomal protein HMG-14		720.019	1370.29	946.738		12234.1			2106.06	2875.71	18818.3	16939.7	971.47	3846.75	6452.12	26013.7
P05121	SERPINE1	Plasminogen activator inhibitor 1																		3127.26	13350.2	15794.6	13338	19681.7	12839.1	9327.14
P05141	SLC25A5	ADP/ATP translocase 2	337156	364446	359768	381087	4.42845e+06	3835978	1491629	1.4753e+06	531638	496981	570364	464195	148855	166192	465297	688879	513174	726540	1.20065e+06	1.10872e+06	1.45764e+06	1.75132e+06	2.42662e+06	3.67656e+06	3.56813e+06	4739454
P05161	ISG15	Ubiquitin-like protein ISG15	60514.4	56503.1	60284.4	23505	1.6251e+06	1.79038e+06	242283	243150		27642.6	122440		84511.4	72685.5	68131.3	92798	143660	137355	79336	135214	28019	19209			348078	263690
P05165	PCCA	Propionyl-CoA carboxylase alpha chain, mitochondrial	10693.1			562.513			4724.79	8551.38	8471.28	4151.89	6179.08	7862.8		14095.7						31117.1	34343	39767.5	48740.6	41724
P05166	PCCB	Propionyl-CoA carboxylase beta chain, mitochondrial	12556.8	9844.25		9411.62	209025	231356	37144.3	70313.9	13356.1	5948.54	17773.3	18528.7	2115.83	32044.4	26415.5		20148.8	8872.02	66293.6	63999.4	100819	100101	203404	108030	390544	360397
P05186	ALPL	Alkaline phosphatase, tissue-nonspecific isozyme	72229.1	71994.2	64690.6	68109.9	230392	216314	247847	249233	125444	115926	106978	113111	108057	88204.8	103846	100294	79137.3	87219.9	265871	249796	679290	781978	1.45444e+06	1.2745e+06	2.47094e+06	2.47714e+06
P05187	ALPP	Alkaline phosphatase, placental type	94070.6	188806	88690.5	96691	181047	219688	474697	428480	239574	239516	238239	254999	215914	200474	13774.8	10602.3						43798.1	72930.5	53341.6	98988.2	83986.2
P05198	EIF2S1	Eukaryotic translation initiation factor 2 subunit 1	60654.4	81245.5	80683	84942.3	280562	331979	29321.4	83834.9	127552	93007.6	105548	95835.3	91678.2	82496.5	136406	133505	193136	165337	207978	206385	274059	194213	454255	264428	490135	622196
P05386	RPLP1	60S acidic ribosomal protein P1	344815	215517	320681	272217	17230774	24981128	5468972	4118545	981406	1.09092e+06	822088	511600	64973.4	64423.6	120898	89434.5	323496	234562	121414	109318
P05387	RPLP2	60S acidic ribosomal protein P2	375372	324047	321805	283149	5.89149e+06	5332713	1.01013e+06	1.05709e+06	691994	690099	822476	735968	665420	773795	658093	529173	327789	343831	414024	430376	400825	373461			770740	54461.1
P05388	RPLP0	60S acidic ribosomal protein P0	288087	236614	292973	279335	9230507	12193462	1.26183e+06	1.45841e+06	317088	254226	274390	257530	423988	398220	292835	227034	119319	81967.2	68082.7	106019	49568.7	56144.9	29810.6	128903	82633.4	92927.3
P05412	JUN	Transcription factor AP-1											7405.86	2744.6					5777.16				13130.6	14787.1	20597.4	23696.7
P05423	POLR3D	DNA-directed RNA polymerase III subunit RPC4					436436	391156	50439.1	34915	3373.94	1738.68	1913.85	2142.04	3207.34	2259.88	15958			25083.1	32529.6		25438.4	15545.7	32097.9	42093.6	87026.6	96061.7
P05452	CLEC3B	Tetranectin									72912.9	42461.1	52241.1	50290.8		26587.8	14367.8	13671.4
P05455	SSB	Lupus La protein	64833	54752.6	45939.1	50659	1.22244e+06	3.84223e+06	350928	228024	31572.3	31310.9	42910.5	37852.9	49153.5	42890.7	80877.8	110646	157459	139657	127604	318004	529451	787589	1.52115e+06	853099	7062491	6500486
P05543	SERPINA7	Thyroxine-binding globulin	5339.67	5136.56	5453.64	3904.45	38157.6	63002.9	14339.4	41046	19850.4	20412.1	19678.7	21701.5	15163.4	20545.1
P05546	SERPIND1	Heparin cofactor 2	2029.7	8602.92	8045.38	11292.9				4488.02	6273.29	1732.18	5416.69	5827.89					25553.2	22524.2	83549.1	46468.6	138689	200297	279117			68332
P05556	ITGB1	Integrin beta-1	39645.4	43732.3	25154.4	46247.5	804816	914585	60720.8	135912	24726.8	25212.7	35154.5	34401.4	54210.6	55558.6	67997.6	86688.4	82696.6	79117.9	134857	104046	1.41243e+06	1.35757e+06	2858886	2.94862e+06	4585586	5.05708e+06
P05783	KRT18	Keratin, type I cytoskeletal 18	207938	248453	248060	268649	68130.1	526871	550936	180907	397951	462510	566671	546523	467688	361418	662715	935190	721932	959504	1.55397e+06	1.13552e+06	1.00621e+06	1.27863e+06	1.90482e+06	4.15643e+06	2.91269e+06	1.80843e+06
P05787	KRT8	Keratin, type II cytoskeletal 8	412330	416875	435562	423001	10743362	10359038	3687818	3659902	1.42019e+06	1.49305e+06	1.84473e+06	1.68021e+06	1.03066e+06	1079823	639457	550180	940568	769669	393408	427939	620300	387342	420181	878318	20883372	27028402
P05976;P08590	MYL1;MYL3	Myosin light chain 1/3, skeletal muscle isoform;Myosin light chain 3	62333.8	91343.5	110955	99867.6			116575	104344	301607	309868	455615	334927	173226	141332	188110	213823
P05997	COL5A2	Collagen alpha-2(V) chain	4913.2	10948.6	33128.7		185543	200618	48980.5	46439.7		3620.21					12566.9	21217.2	23113.5	20860.2	53933.5	26672.8	229100	148661	54187.3	45085.1	124241	149156
P06132	UROD	Uroporphyrinogen decarboxylase	35164.1	36780.2	34506.1	34823.1	836970	304563	19839	19383.9	24239.8	25955.6	27358.4	27131.8	36783	38631.3	61465	53142	79688.4	71707.4	135241	135699	203367	215145	575762	539486	1.85581e+06	1.70505e+06
P06241	FYN	Tyrosine-protein kinase Fyn		4415.35	22317.5	3942.24			38305.3	50886.1	43050.6	21161.4	7607.44	14562.3	7073.19		16987.9	22501.4	23300.9	23958.6	35835.7	30845.9
P06280	GLA	Alpha-galactosidase A	13127.4	13881.7	13556.1	13371			63097.8	34257.9	28977.6	27326.5	33662.5	32179.8	21208.2	38940.3	32538.1	26895.1	31529.8	35058.6	70498.4	86011.6	106459	118036
P06396	GSN	Gelsolin	19380	28587.7	30149.1	26414.4	226627	282880	56789.7	49314.6	15842.3	17228.9	14707.5	15620.6	11167.3	10248.3	70186.3	46363.1	96304.9	89098	74540.1	175334	28523.5	53932.8
P06454	PTMA	Prothymosin alpha	883694	752463	793301	702529	34319472	38158940	10916258	11209800	27428.4	36439.2	16737.7	16370.9			3559.89	13351.3	27093.4	37516.3	43831.4	39989.2	66157.7	73912.8	124613	636264	130206	220863
P06493	CDK1	Cyclin-dependent kinase 1	52854.9	64603.9	68053.5	66801	75170.5	71874.8	55969.6	77646.5	23554.5	23526.4	24679.2	25550.6	11999.4	8020.2	45302.9	38311.4	178153	207857	424651	412991	901298	1.12701e+06	2088659	1.65759e+06	2667032	2341298
P06576	ATP5B	ATP synthase subunit beta, mitochondrial	180591	169112	155888	159643	8411462	9410107	1.06978e+06	1.12383e+06	375533	357075	432660	402761	317125	367769	139593	128703	241333	259939	335859	453444	700868	687192	776707	1.05509e+06	727028	1.17598e+06
P06703	S100A6	Protein S100-A6	90792.4	200514	131207	147069	3634746	227363	145365	100752	706761	592747	506359	397045	79491.9	3271.08	137275	156978	986182	1.11312e+06	2.52548e+06	1.95963e+06	2.82631e+06	3607378	7.88826e+06	14329981	10531151	2.16965e+06
P06730	EIF4E	Eukaryotic translation initiation factor 4E	21012	25065.7	24782.2	24453.8	63422	81988.3	59296.6	63364.1	44878	42141.7	51549.1	48522.4	39683.8	36477.4	32495.6	40233.8	48072.2	58662.8	101234	96938.3	152409	102757	246091	300809	480137	487248
P06733	ENO1	Alpha-enolase	806542	674599	550772	663563	3801508	5248173	6.96844e+06	7454223	3.53596e+06	3.47978e+06	3.11512e+06	3.42104e+06	955866	836018	196237	136189	206160	185710	288386	368507	498953	609743	1.02439e+06	925694	3193823	1.96427e+06
P06737	PYGL	Glycogen phosphorylase, liver form	42105.3	46215.2	46165.6	48335.5	387363	418313	43902.2	44121.8	42951.8	42336.2	52750.8	52172.8	71419.4	69396.5	69668.6	77951.9	49846.8	55491.3	81562.6	71375.3	128752	154484	289797	241582	327887	273269
P06744	GPI	Glucose-6-phosphate isomerase	191325	210359	204670	206140	1.23402e+06	1.53758e+06	869781	623774	331843	293344	345942	287078	359321	339906	434537	540138	504229	519386	327975	274396	933714	1.09019e+06	914182	1.24976e+06	166127	228740
P06746	POLB	DNA polymerase beta	5518.75	31177.5	14255.8	27349			42080.3	117578	16941.4	14966.9	6948.7	14104.7	12582.5	17792.4	9443.4	12280.5	8037.38	13195.1	9629.07	13602.2	17482.2	64566.3	27164.2	22927
P06748	NPM1	Nucleophosmin	284492	141485	181422	178282	3.16054e+06	5986983	1.94956e+06	1.87257e+06	750726	784391	453719	490747	160364	132853	107303	149871	186273	220951	707288	557861	525210	715014	1.68406e+06	10912397	5128270	1.65397e+06
P06753	TPM3	Tropomyosin alpha-3 chain	253562	226394	228440	222101			20259.6	25001	246705	227697	301228	274576	632837	593812	733177	681523	344276	494641	60135.6	49837.1	213822	247124	246064	227592
P06756	ITGAV	Integrin alpha-V	13026.5	13330.2	12929.4	14164.7	195471	111814	46752	45616.5	17155.7	19783.7	18663.5	20744.7	16733.9	18230.3	223465	180247	48520.7	304834	95524.8	87029.1	138135	171918	187209	185019	435537	385840
P06858	LPL	Lipoprotein lipase	7872.38	9718.48	5632	6587.21	210396	189351	25255	23442.4	10368.2	7263.29	8447.26	8591.54	11338	7817.98	16979.6	11657.4	28376.2	29035.4	33452.6	45524	50955.2	35849.5	69372	89567.6
P06865	HEXA	Beta-hexosaminidase subunit alpha	15816.5	52312.9	15002.7	18195.1	35124.5	41076.2	44309.7	40694.5	43900.9	41579.3	40994.1	44152.8	37622.2	42193.4	40767.7	42781.2	83492.6	48407.4			67887.2
P06899;P23527;P33778;Q16778	HIST1H2BJ;HIST1H2BO;HIST1H2BB;HIST2H2BE	Histone H2B type 1-J;Histone H2B type 1-O;Histone H2B type 1-B;Histone H2B type 2-E	1.46321e+06	1.44746e+06	1.40871e+06	1.5233e+06	51019.6	74336.9	34437.1	33583.4	36034.6	35190.2	44674.4	71004.1	1.0082e+06	445280	3.11664e+06	3.09932e+06	4.31778e+06	5990277	7951449	8.26614e+06	2.91377e+06	1.64836e+06
P07099	EPHX1	Epoxide hydrolase 1	30005.3	39129.3	34707.6	45401.5	258990	262355	91389.1	96261.2	46708.5	56097.9	65081.3	60272.8	48769.6	49095.9	80847.1	64970.1	74312.2	109801	154421	150861	171081	176608	213727	185513	363405	425497
P07108	DBI	Acyl-CoA-binding protein	94996.1	97403.9	90700.6	94515.5	462270	457020	57127.3	125654	51285	55779.6	28694.3	38507	96632.9	100876	130920	123666	187455	176531	353795	339845	1.09365e+06	982950	1.83451e+06	2.10883e+06	5187830	5057053
P07195	LDHB	L-lactate dehydrogenase B chain	1.221e+06	1356062	1.29952e+06	1.20305e+06	1.23916e+06	705486	307219	209927	304127	295664	248257	317412	1.03022e+06	1.3097e+06	3.04176e+06	2925639	2983502	2.69408e+06	2690586	3050077	12407662	11337403	18102354	23084884	48771300	50956184
P07199	CENPB	Major centromere autoantigen B		284030	5441.4				6984.22	8100.8	8174.68	6849.66	9633.86	4463.05	51374.2	5096.32		707899		44790.6	31525.3	36648.1	66675.4	82293.5	94196.7	80629.4		371682
P07203	GPX1	Glutathione peroxidase 1		11111	10788.2	6253.93	131205	239036	12369	19378.7					19098.6	33200.9	39210.5	37788.1	35953.5	62359.9	46612.2	67806.8	69340.9	82968.1
P07237	P4HB	Protein disulfide-isomerase	242447	223076	237066	242051	682537	553752	648646	720984	414481	476463	504417	582887	598675	701130	798480	710633	607096	580050	771279	860402	641702	870162	1.11765e+06	911730	5.12733e+06	1.75068e+06
P07311	ACYP1	Acylphosphatase-1	18889.3	19043.9	10107.2	2981.27					15009.6	14895.8	13877.6	13251.5	15918.4	42289.6	30006.2	24827.4	35237.4	38762.6					169837	181360	511715	392838
P07339	CTSD	Cathepsin D	40225.8	39955.3	30930.1	37492.8	566125	738042	107000	123226	34372.2	35165.6	39736.3	37159.7	34926.2	36465.2	41857.4	33868.1	84361	83302.3	128268	138390	190732	254449	1.20352e+06	946153	659120	1.13862e+06
P07355	ANXA2	Annexin A2	277981	294148	264028	275782	452079	443760	118518	139460	330370	337102	366638	486276	545623	561852	597175	482128	722948	703158	1.37789e+06	1559588	344538	2.24882e+06	3.43317e+06	1.37282e+06	705884	228259
P07384	CAPN1	Calpain-1 catalytic subunit	55716.6	58069.9	53650.4	58647.6	1.43774e+06	1.07447e+06	95285.2	107155	118632	33972.2	179695	194332	173173	186465	310686	61849.7	221747	213449	159011	127058	328003	412632	694704	570376	781476	693751
P07437	TUBB	Tubulin beta chain	426268	437398	445792	445819	15902560	16544901	4309164	4.65058e+06	1.13139e+06	1.16663e+06	1149866	1.59124e+06	423039	384175	541453	617041	418150	430987	629761	638605	1.27389e+06	1.12991e+06	1.11532e+06	878544	75310.1	101212
P07602	PSAP	Prosaposin	15258.3	13899.6	11775.7	18618.3	36874.5		37591.9	64620.3	36672.4	37675.8	39542.1	59793	36495.7	23046	21297.6	27377.1			133530	153051	184033	200553	222064	192585	527075	545377
P07686	HEXB	Beta-hexosaminidase subunit beta	28229.6	29010.6	30843.8	31465.4	73743.2	73468.9	36806	35328.7	51689.2	49313.6	104606	85657.8	56866.3	53413.4	58384.5	86126.2	82505.8	81654.9	92147.1	96156.5	65253.4	45464	329518	326740	909143
P07711	CTSL	Cathepsin L1	22343.5			6766.47	245225	243587	82214.9	140678	16808.4	17035.7	19455.4	18758.4	15543.4	19104.2	29417.1	26353.2	34088.2	29656.1
P07737	PFN1	Profilin-1	533268	621278	634373	617905	270852	6874971	3.09611e+06	2.79972e+06	103869	101544	103887	109857	816234	846312	2.14937e+06	2008745	2976503	3003937	3425276	3554867	4934765	5286377	13605644	10296118	4599918	5.68942e+06
P07738	BPGM	Bisphosphoglycerate mutase							14594														23110.3			39395.6	142846	160030
P07741	APRT	Adenine phosphoribosyltransferase	78517.1	79742.3	74472.7	72578.7	304250	393253	238437	227217	208291	195586	121797	129801	174708	243649	248409	284690	125300	301684	181155	307584	120771	149916	122610	135725
P07814	EPRS	Bifunctional glutamate/proline--tRNA ligase	59841.6	68153.3	59668.3	66837.7	333186	723318	89330	100959	81978.6	82461.6	82163.7	79375.5	133910	124620	131879	117085	137404	154937	233987	94826.3	121103	67903.4	436375	334574	217163	196650
P07858	CTSB	Cathepsin B	12677.9	17268.5	23125.3	22147.9	110422	126535	42646.5	45347.6	14201.1	14978.5	17859.4	17655.4	19950.7	17047.5	42342.1	36216.4	28387.1	34826.8	128254	69186.3	218176	767621	789010	556130	645568	317990
P07900	HSP90AA1	Heat shock protein HSP 90-alpha	986951	1.24004e+06	1.04772e+06	1.16614e+06	20248344	18811748	5440401	5.48194e+06	2.09578e+06	1.94519e+06	2.07694e+06	1.87197e+06	648749	698062	374569	854477	872113	481587	1.09686e+06	943584	1.23454e+06	1.48379e+06	10064916	6711962	21795448	19192302
P07910	HNRNPC	Heterogeneous nuclear ribonucleoproteins C1/C2	132397	146559	139144	140814	918001	928294	1.4298e+06	2.11722e+06	803118	751183	649952	847518	72303.5	388105	128555	122099	275186	298160	676839	616782	3.0343e+06	3.38034e+06	3.80807e+06	3.07852e+06	3.26301e+06	2.9893e+06
P07942	LAMB1	Laminin subunit beta-1	30506.9	27495.2	26308.1	25116.3	121384	78079.1	22166.9	21428	35289	33951.5	40690.8	38665.2	65151.7	59442.2	61065.2	48835.1	58912.4	55403.6			56233.7	131687	72004.8	205531	390787	331510
P07947	YES1	Tyrosine-protein kinase Yes	14021.6	17482.3	13258.5	10070.7	895973	427066	64350	56293.3	22771.7	29936	15608.4	30060.7	16904.6	27709.5	5157.44	21322.3		7611.89	11964.4		33816.6
P07948	LYN	Tyrosine-protein kinase Lyn							14447.4	21604.4	13137.3	6464.04	11479.1	14937.7	20048.6	7393	2535.42								86969.7	135214	119136
P07951	TPM2	Tropomyosin beta chain	118247	140893	126679	128875	91411.3	90018.2	41586.1	43408	213683	192713	250415	203361	255165	305928	248163	230971	271878	240954	157982	128021	408191	266433	479168	500443	362771	400148
P07954	FH	Fumarate hydratase, mitochondrial	31323.1	29023.2	28531.3	29367.2	1.26779e+06	1356673	93103.7	93013.9	53893.7	54400.6	56499.1	59376.5	75401.6	77344	138077	131880	367751	345627	99717.6	138142	170879	308010	525538	575961	1.78657e+06	3.78855e+06
P07992	ERCC1	DNA excision repair protein ERCC-1	6937.11		4347.78	2428.48					7617.59	6009.47	4912.65	5678.73	6190.71	6609.98		4200.14	21632
P07996	THBS1	Thrombospondin-1	17209.2	18043.1	17661.7	13948.4	59713.6	45805	61054.2	79276.1	35532.8	33921.1	38981.4	36399.7	21409.7	35500.7			38371.1	3022.18	38350.1	71301.5	93901.4	126089	233919	166515	561636	646422
P08047	SP1	Transcription factor Sp1	4242.85	3473.07	3345.04	3129.43			24529.5	24081.3	8433.05	8368.64	8107.81	7948.04	2940.8	3663.1	4228.67	4004.91					14532.8		43225.3	53062.3
P08069	IGF1R	Insulin-like growth factor 1 receptor					49643.9	22631.9	12781.3	11118.6	5064.96	4363.78	6002.59	6136.07	6932.67												40375.5
P08123	COL1A2	Collagen alpha-2(I) chain					163286	151674	46448	6530.15	3785.89					2057.2							52528.4		43062	48903.1	68415.1
P08133	ANXA6	Annexin A6	101607	99818.9	91454.7	89800.1	288917	59515.7	120620	128312	115694	98801.6	108999	101159	122840	136899	206159	183871	333809	310258	471377	472718	694802	637899	411476	357363	859548	1.11306e+06
P08134	RHOC	Rho-related GTP-binding protein RhoC	63236.9	73615.7	73235.2	76198.4	136540	110612	109891	119098	162937	157433	185375	182674	134784	139220	123089	129967	49728.3	50964	225299	125337	493477	525797	1.32328e+06	1802657	3268982	2514054
P08174	CD55	Complement decay-accelerating factor	69893.5	68421.9	66438.3	67605.5		38931.8	199373	196472	121457	124931	130415	135223	136778	140490	89031.7	98968.4	99999.2	109442	162916	160638	113792	4780.64		255922
P08195	SLC3A2	4F2 cell-surface antigen heavy chain	117409	137782	118273	107338	375289	382993	337478	439747	329632	226865	301577	234452	288147	248451	156486	138007	177866	154454	290646	268848	479941	512757	1.09267e+06	1090163	1.88907e+06	2.36098e+06
P08236	GUSB	Beta-glucuronidase	5556.08	10128.1	5069.47	3535.08	42234.4	46736.9	15124	11917.7	9151.44	10963.6	10393.7	11373.1	15076.8	14869.9	10679.2	15429.6	23815.9	41069.4	7763.32	58591	54825.2	70231.1	136950	132448	329478	159784
P08237	PFKM	ATP-dependent 6-phosphofructokinase, muscle type	28260.7	28460.1	28656.9	34282.6	180160	343676	105687	104445	65691.8	85294.3	134898	79338.9	55252.8	61357.2	79304.2	93748.7	47405	52224.4	145080	58162.1	254496	287137	315287	291370	274333	209508
P08238	HSP90AB1	Heat shock protein HSP 90-beta	2147901	2.0165e+06	1.93253e+06	1993352	20781826	21894918	13119210	14756984	5992861	7.00412e+06	6.78105e+06	6.65949e+06	2.4402e+06	2416442	263668	269808	812089	921828	1.3714e+06	1.31772e+06	1.18866e+06	1.27641e+06	867887	914385	1.13962e+06	962706
P08240	SRPRA	Signal recognition particle receptor subunit alpha	17734.4	27315.8	27856.7	27480.2	347458	363411	33821.7	38930.4	37894.5	26918.3	29028.3	22812.9	52465.3	50258.9	68387.8	61355.5	85082.1	86509.7	108077	116663	111461	126522	182137	209511
P08243	ASNS	Asparagine synthetase [glutamine-hydrolyzing]	33540	35950.1	40422.4	38178.8	188024	243586	86683.5	121074	34692.2	38493.1	40115	37238.4	71194.4	86542.4	131511	101589	194019	117747	234855	246739	192991	187770	41685.4	190394		85926.2
P08397	HMBS	Porphobilinogen deaminase	58447.1	73550.5	40641.4	4544.39	129483	103615	14513	18418.2	10968.2	7114.79	8520.25	8072.74	17996.5	23174.3	53168.8	41117.5	122293	135105			133171	164568	221087	291111	170520	187847
P08559	PDHA1	Pyruvate dehydrogenase E1 component subunit alpha, somatic form, mitochondrial	96374.3	58961.1	62069.4	91824.8	426074	395947	418039	435340	73684.3	71040.8	71342	102274	57652.8	63274.4	76255.9	70772.9	142865	260268	364378	359835	615245	608002	1.14928e+06	1.25597e+06	7277438	6.699e+06
P08572	COL4A2	Collagen alpha-2(IV) chain	5944.21	9087.35	9437.29	7483.95	36166.6	37520.1	28660.5	24351.8	20019.3	19837.5	19529.7	19652.6	19233.5	10150.8	15338.8	18184.1
P08574	CYC1	Cytochrome c1, heme protein, mitochondrial	66208.9	53287.8	54879.9	52236.4	4.41439e+06	4.80706e+06	318388	300846	67249.1	74167.2	91886.7	87205.4	76687.1	76120.3	78616.5	98936.2	91209.1	82855.2	75264.5	104623	94136	124275	161138	217366	167000	188854
P08579	SNRPB2	U2 small nuclear ribonucleoprotein B''	39813.7	26939.9	28115.7	26222.6	219553	124170	45236.1	41654.6	39065.5	36421.1	36133.9	39088.6	46671	49424.3	58638.6	51276.1	82331.1	87379.8	57103.9	47149.4			20212.7	21448	373014	436593
P08581	MET	Hepatocyte growth factor receptor	26701.6		24918.3	27040.5	165410		54882.9	76747.4	33946.5	33445.8	34530.3	35558.1	36679.7				28067.7						104642
P08603	CFH	Complement factor H					43863.2	47675.7	8953.27	8300.95	3908.1	3672.2		4752.25				1415.93
P08621	SNRNP70	U1 small nuclear ribonucleoprotein 70 kDa	179244	170344	163997	159474	154191	76961.8	93938.2	92420.1	50983.4	48218.9	61537.8	55592	72037.7	75157.6	177953	156048	244334	245265	398129	353178	609672	763245	470056	473205	288615	303169
P08648	ITGA5	Integrin alpha-5	21220.3	19273.9	21795.9	15383.2	94805.6	105370	97638.2	105107	17052	22064.3	10404.6	18120.3	29974.8	17990.6	34009.5	38497.2	43927.5	58553.7	66708.4	61725	102585	117145	513175	826495	1.04257e+06	2159684
P08651	NFIC	Nuclear factor 1 C-type	8741.2	6899.58	7101.36	7819.51	48316.9	44597.1	12632.3	11746.9	6227.55	8438.96	6911.37	7558.42	19927.1	30983.1	30372.5	31306.2	53456.6	45351	74831.6	77251.8	133576	105428
P08670	VIM	Vimentin	249836	240059	235447	240334	5270162	4.61201e+06	6801922	5309097	2.63683e+06	2.04422e+06	1.47885e+06	1.20703e+06	259228	266242	168972	140226	273442	220904	251009	373155	183386	225451	11418355	10018373	23991920	22339806
P08697	SERPINF2	Alpha-2-antiplasmin	23769	18064.7	19737.5	18042	104132	142261	259557	226498	111524	118938	84710.5	129603	23922.6	35697.2	11997	7878.78	30812.7	15312.5	45088.9	60029.1	37086.4	39362.8	110350	105575	127865	139315
P08708	RPS17	40S ribosomal protein S17	105856	118151	124328	111450	1.04036e+06	1.54257e+06	148612	166234	208327	217287	173018	151727	285287	251789	231114	213105	337179	478160	380817	362295	287816	311369
P08729	KRT7	Keratin, type II cytoskeletal 7	134851	97617.2	119682	105436	517978	558443	669140	556255	434413	382577	399500	426034	346937	324873	243499	202271	180589	206505	354075	272463	446823	473345	479524	435395	575780	756573
P08754	GNAI3	Guanine nucleotide-binding protein G(k) subunit alpha	38053.6	38699	27301	32889.7	1.09312e+06	940386	161240	361465	2448.88	3072.85	1066.86	6333.37	5185.32	5659.04	19927.9	34019.5	82216.7	37140.7	86369.4	95603.9	162165	204100	391081	361711	707901	631722
P08758	ANXA5	Annexin A5	643056	666734	627497	710778	2.17385e+06	2.37036e+06	1.12332e+06	1.43359e+06	374283	315493	797251	447437	952928	882279	1.63341e+06	1.45746e+06	2.4914e+06	2.88427e+06	3.81743e+06	4.2026e+06	4.95892e+06	5852524	8566324	6639689	2.64766e+06	2.20557e+06
P08865	RPSA	40S ribosomal protein SA	247081	252521	275097	252038	5266787	5.56123e+06	1023117	1.82431e+06	397696	327632	293404	315070	250602	222442	398642	495322	614110	604060	906812	871792	1.63556e+06	1.5904e+06	1.3853e+06	1447762	5.59306e+06	6.21663e+06
P08962	CD63	CD63 antigen	35247.1	35788.3	40090.6	64253.7					25014.4		8811.97		46757.1	46327.9	85229.8	82989.5	93129.4	102578
P09001	MRPL3	39S ribosomal protein L3, mitochondrial	18913.2	16445.5	16468.4	18138.3	48586.5	101515	23450.2	31820.2	11390.2	7163.25	10182	10752.2	24966.1	28781.3	39291.4	29319.4	44449.5	47532	38683.7	45660.7	10679.6	13988.7	18355.7	23738.5
P09012	SNRPA	U1 small nuclear ribonucleoprotein A	60956.8	56985.3	55566.9	56489.4	217104	271786	56758.9	61292.5	46768.3	42117.5	70013.6	70962.5	86325.5	80495.2	71126	72859	81540.6	68662.2	182130	155801	452397	529865	1.09587e+06	1.23758e+06	2.6708e+06	2107903
P09038	FGF2	Fibroblast growth factor 2	13955.4	12703.5	11837.8	14321					11210.4	13141.2	21406.4	20842.4	26990.7	22531.4	32765	22971.4	39775.4	37940	55504.7
P09104	ENO2	Gamma-enolase	566335	914082	249290	741058	15823964	242119	1.79115e+06	1.09376e+06	105312		227759	279113	430041	356872
P09110	ACAA1	3-ketoacyl-CoA thiolase, peroxisomal	21277.2	18876.2	17661.1	17474.2	148517	162462	88664.2	135618	42223	49996.8	32616.9	34846.7	24656.6	31396.4	25544	22436.4	42169.1	41949.2	27911.6	20819.8	68501	54537.9	140533	161255	445523	500334
P09131	SLC10A3	P3 protein				17687.1			18435.1	16681.9	8014.11		12745.4	12506.4
P09132	SRP19	Signal recognition particle 19 kDa protein	28036.6		18838.2	21554.2	172655	160634	76405.9	72309.8	27664.3	25794.8	27250.7	27240.8	14398.8	16927.9
P09211	GSTP1	Glutathione S-transferase P	240619	221630	227377	214794	3.1978e+06	3.38959e+06	638389	612475	83735.3	83152.9	92470.1	86861.6	82230.6	71974.6	295965	288420	930080	1.17187e+06	1.8817e+06	1.60725e+06	1.2588e+06	1.28472e+06	728162	869248	300424	343746
P09234	SNRPC	U1 small nuclear ribonucleoprotein C	8563.98	7103.8	12670.1	13761.1			24347	30715.8	40379.1	70188.5	47158.4	47656	39815.7	45762.5	21632.3	11847.6	7039.48	8325.49	13616.2	14261.7	20726.4	23552.2		31136.8	168244	221897
P09382	LGALS1	Galectin-1	89763.3	94917.9	81656.8	91021.9	214653	441394	96900.8	116773	76902	68241.2	42263.8	45926.7	168597	175413	467698	443722	634649	706302	1278072	1.1855e+06	1.97033e+06	2.25045e+06	2499812	1.88692e+06	5437701	5.36598e+06
P09417	QDPR	Dihydropteridine reductase	22009.1	27856.1	26654.7	25675.8	81053.4	241977	35053.9	34610.3	22051	23912.2	23900.6	24737.1	37679.4	32604.8	43551	43004.1	59104.6	47847.4	33135	36673.3	75916.5	75870.9	51900.2	116902
P09429	HMGB1	High mobility group protein B1	111968	144853	155419	145874	112563	109418	775314	757578	460348	460764	501845	427015	242580	251793	80905.5	75498.6	129252	155248	325659	247214	609492	700328	1.26772e+06	1.20098e+06	156705	115433
P09493	TPM1	Tropomyosin alpha-1 chain	25346.9	43240.8	34293.5	32990.4	458812	368428	246555	244775	151669	135400	131890	141187	78868.7	90520.9	16413.9	13197.6
P09496	CLTA	Clathrin light chain A	47629	43595	33719.3	33888.7		11315.2	3302.64						36864.9	20447.9	65194	109093	76942.5	87172.2	270661	216259	515691	611619	996392	994316	904679	506909
P09497	CLTB	Clathrin light chain B	12931.3	17306.2	19765.6	19690.6			18419.5	21242.4	53793.9	53053.8	50996.4	52714.9	33418.7	47641	41944.6	47465	40654.4	43064.9	57461.6	48432.1	139649	170668	166244	77150.6
P09525	ANXA4	Annexin A4	19597.4	18400.8	16752.3	22900.4	168878	368950	160471	158887	71607.7	24651.5	19133.5	22732.9	33327.6	28499.6	47415.3	43428	87137.3	91249	97256.5	93817.4	224999	278079	464180	496543
P09543	CNP	2',3'-cyclic-nucleotide 3'-phosphodiesterase	22877	19818.3	24834.3	23917.5	358137	397066	49710.2	56041.7	38381.9	38849.2	41385.2	38622.2	38399.6	39217	50248.1	40224	39146	41030.9	87916.4	80969.1	78019	86467.6	85133.7	91985.8	131815	160205
P09601	HMOX1	Heme oxygenase 1				10159.1	116820		41274.7	66434.1	23284.5	24444.4	25050.2	25392.5		33687.1	21685.6				25334.4	44418.9	35213.8	32439.4	47148	54294.9	70519.8	71292.6
P09622	DLD	Dihydrolipoyl dehydrogenase, mitochondrial	29846	51186.2	52080.9	58703.2	723990	562349	77545.4	72052.8	15597.4	17567.1	15854.5	16564.4	34110.5	29151.4	77062.4	55019.7	180563	205127	372624	369801	746559	877666	2.18471e+06	1.3796e+06	2.09555e+06	925158
P09651	HNRNPA1	Heterogeneous nuclear ribonucleoprotein A1	208502	71816.7	155497	65665.9	1.55942e+06	1859397	2.24349e+06	2.80175e+06	808856	1.69937e+06	1075532	1213416	876047	790794	126897	113759	271509	359655	494626	492164	836551	1.0287e+06	1296679	1.24229e+06	1.49621e+06	1.04986e+06
P09661	SNRPA1	U2 small nuclear ribonucleoprotein A'	83938.7	82821.2	78147	81683.8	58752	662361	152506	154772	159046	163803	167653	156999	174639	180868	203636	161431	277299	259761	273652	394559	322029	337409	176066	164097	327411	307151
P09669	COX6C	Cytochrome c oxidase subunit 6C	35418.2	54384.6	57952.4	56907.3					18135.9	47896.1	82765.3	85222.2	37119.3	52239.1	103228	155812	151807	170103	160200	156316
P09874	PARP1	Poly [ADP-ribose] polymerase 1	56613.9	69418.2	69114.6	72557.8	37529.6	51140.6	165150	165307	151430	158480	190485	187125	113491	125523	159689	131487	254182	271636	447707	417944	644118	845937	1.06619e+06	896132	1.00696e+06	1.20583e+06
P09884	POLA1	DNA polymerase alpha catalytic subunit	14640.7	14631.8	13914.8	14763.4	226502	217593	86318.9	83648.7	29188	31872.1	32663.4	29171.9	35529	34875.7	28950.1	16287.2	23076.7	22996.6	40450	33777.5	115665	111457	224364	205798	524919	487249
P09913	IFIT2	Interferon-induced protein with tetratricopeptide repeats 2						11595.5	2263.22	2394.34
P09914	IFIT1	Interferon-induced protein with tetratricopeptide repeats 1	4285.27	4644.35	3888.83	4112.36				23020.2							17939.6		12122.1	11960.6	30419.2	34748	69852.2	82440.4	133401	79239.6	140134	133659
P09923	ALPI	Intestinal-type alkaline phosphatase	220788	175013	153978	164680	4.02907e+06	443332	354401	334695	199412	185765	232512	199521	235352	212323	171556	90447.5	420694	424174	876565	1.02203e+06	1.27717e+06	1.60472e+06	2.58094e+06	2.15875e+06	1.2672e+06	1.19963e+06
P09960	LTA4H	Leukotriene A-4 hydrolase	62280	62454.2	62699.5	64429.1	336114	362976	120474	108860	76611.5	69868.7	79389.6	84587.1	99101.8	105641	73746	80347	95171.5	92573.7	347608	340218	641873	595632	1.14577e+06	1254213	1.80551e+06	1.77467e+06
P09972	ALDOC	Fructose-bisphosphate aldolase C	160602	40120.2	33037.4	39022.4	706516	747191	322839	380603	367592	323698	347646	91840	224266	352294	42175.5	36104	46112.7	48183.7	57484.4	37886.6	61468.5	145798	602977	513712	1.12269e+06	674307
P0C0L4	C4A	Complement C4-A	21862.7	4010.27	3380.94	2851.9	119010	153477	10247.7	16901.4	7057.53	6793.61	10090.8	7371.53	3157.46	2195.53	53751.3		148417	134210	53937.8			164011	276515	318889	200739
P0C0S5;Q71UI9	H2AFZ;H2AFV	Histone H2A.Z;Histone H2A.V	136809	167523	150949	174236	1503696	1.58347e+06	108624	129228	241164	269717	272745	314898	536607	544804	492047	667194	402685	396525	1.13801e+06	358541	1.14617e+06	1.30959e+06	1.19688e+06	780398
P0C221	CCDC175	Coiled-coil domain-containing protein 175							67404.5	63969.7	45492.8	47508	49332.8	47815.2	43468.3
P0C2W1	FBXO45	F-box/SPRY domain-containing protein 1			3784.08				21750.9	22356.7	10630.8	10795.1	9680.46
P0C860;Q8N5Y2	MSL3P1;MSL3	Putative male-specific lethal-3 protein-like 2;Male-specific lethal 3 homolog		16807.6	16408.7	16653.1								49289.3	22584.8	26797.9	48219.6	47574.8		64309.9	103010		39908.4	118126
P0CG12	CHTF8	Chromosome transmission fidelity protein 8 homolog isoform 2		26819.8			63087.7	59910.9	24838.2	31230.9	14422.3	14170	20487.5	15781.9	3383.41					3488.92
P0CG29;P0CG30	GSTT2;GSTT2B	Glutathione S-transferase theta-2;Glutathione S-transferase theta-2B	9309.81	11622.4	9449.46	9591.24	62996	179974	23670.8	33626.5	7937.93	12386.4	12986.5	15053.1	14802.3	15168.5	45521.6	37892.3	80318	52908.3	128723	145373			106776	114113
P0CG47;P0CG48	UBB;UBC	Polyubiquitin-B;Polyubiquitin-C		11429																	30970.7		53725.3	59847.4	117680	89757.8	52137
P0CJ78	ZNF865	Zinc finger protein 865					40950.5	26908.3		6438.98
P0DI81;P0DI82	TRAPPC2;TRAPPC2B	Trafficking protein particle complex subunit 2;Trafficking protein particle complex subunit 2B					83342.3	81367.6	23922.5	26446.4		5661.97	7156.56	7578.58	6847.43
P0DME0	SETSIP	Protein SETSIP	151824	154665	151496	171993	428436	407695	176977	196498	84857.5	87658.1	122156	157241	335050	367223	450968	546703	487944	477915	132204	78840.1	65848.6	133155	915450	1.50895e+06	2.41121e+06	1.08012e+06
P0DMM9;P0DMN0	SULT1A3;SULT1A4	Sulfotransferase 1A3;Sulfotransferase 1A4	12698.2	19897.4	15401.3	11259.5	198208	211632	47924	56002.1	14286.8	22458.8	18422	16085.1	21842.5	5996.64	9880.34	8673.83	26646.4	23510.5	39388.5	51293.7	183173	72241.8	399907	273345	667130
P0DMV8;P0DMV9	HSPA1A;HSPA1B	Heat shock 70 kDa protein 1A;Heat shock 70 kDa protein 1B	383122	369523	403479	367380	1.63828e+06	2.19322e+06	3.46037e+06	3290173	1.45456e+06	1.41428e+06	1.51042e+06	1315430	315807	320487	188248	315312	133538	144746	784902	909803	861176	1.02718e+06	1.46601e+06	1.43255e+06	1185254	1893414
P0DN76;Q01081	U2AF1L5;U2AF1	Splicing factor U2AF 35 kDa subunit-like protein;Splicing factor U2AF 35 kDa subunit	27658.6	32896.6	55322.3	79669	2.37151e+06	336418	79964.7	87544.9	70926.1	80289.9	101576	106056	36239.5	41362.5	66191.1	115421	96409.4	74624	29845.4	42082.9	48506.2	47938.1	81328.9	133911	1.15945e+06	1.13028e+06
P0DN79;P35520	CBSL;CBS	Cystathionine beta-synthase-like protein;Cystathionine beta-synthase	14419.3	13450.2	13320.8	15003.1	181587	190234	37442.3	42013.4	14885.5	13755	9321.43	11708.7	14194	15483.9	16467.5	32176.5	34384.6	34809.6	107955	106667	201910	291501	265706	363641
P0DP23;P0DP24;P0DP25	CALM1;CALM2;CALM3	Calmodulin-1;Calmodulin-2;Calmodulin-3	456142	466244	458917	564997	496090	271056	427834	476308	693008	1.02303e+06	1.0332e+06	907790	1.14344e+06	352289	435592	360675	259530	226877	1.38581e+06	1608266	3.84235e+06	4.68726e+06	9177782	7.27035e+06	17341766	16426244
P0DP91;Q03468	CSB-PGBD3;ERCC6	Chimeric ERCC6-PGBD3 protein;DNA excision repair protein ERCC-6							7925.17	7193.38	4554.95	4364.47	4222.15	3998.12		13488.8		9489.74
P0DPB6	POLR1D	DNA-directed RNA polymerases I and III subunit RPAC2	51537.6	44535.1	47940.3	42581.9			101599	42646.1	61333.7	56123.6	68312.6	50600.9	51607	55660.3	41021.3	37646.4		30684.8			40318.4	37147.1
P10114	RAP2A	Ras-related protein Rap-2a		23109.8	22202.8					109395	21355.7	24329.5	28316.2	19575.7	23918.2	24372	36741.6	82596.7	65486.1	79398.4	137294		110325	132186	187454	140010	278355	225653
P10155	TROVE2	60 kDa SS-A/Ro ribonucleoprotein	27403.9	30508.4	38447.1	26954.4	227264	162114	91112	58954.3	41288.5	44701.9	40927	47936.4	45073.7	39199.1	27735.9	28669.5	97639.8	97946.6	57305.9	56889.5	134238	85455.7	325059	320408	311427	280437
P10244	MYBL2	Myb-related protein B					117354
P10253	GAA	Lysosomal alpha-glucosidase	10943.2	13180.9	19249.7	13176.3	107401	147793	52316.6	44615.7	31451.9	31036.3	35117.8	34454.4	35199.6	33000.4	29344.9	27528.8	16384.4	16262.9	11730.1	12333.8	29887.3	29092.1	110057	84642.2	156034	171745
P10301	RRAS	Ras-related protein R-Ras	14179.8	22531.1	13021.5	14123.1			49864.9	50745	42491.2	42803.4	46011.6	40815.1	78956.5	80148.8	94689	107954	125829	72353	99276.3	82707.2	174441	288127	121007	122835	36336.9	36795
P10398	ARAF	Serine/threonine-protein kinase A-Raf		9909.58		8842.52					20689.9	22801.9	23419.4	20242.2	34887.9	13646.9	36457.8	47485.2	20964.8	25732.9					28853.8
P10412	HIST1H1E	Histone H1.4	2.07296e+06	2.27891e+06	2261452	2396336	237310	661267	271764	279340	2827782	2.24687e+06	2.74623e+06	2.62328e+06	5709864	5163789	5.53027e+06	4694120	1276014	866326	4880353	4125330	10851301	14337497	25465510	29698436	74218016	27451488
P10515	DLAT	Dihydrolipoyllysine-residue acetyltransferase component of pyruvate dehydrogenase complex, mitochondrial	27655.3	29712.7	29080.3	35575.8	83050.6	112923	64907.1	91531.9	30170.9	49732.2	42577	34182.5	43689.8	38250.7	31628.8	14778	91556.3	104427	202980	202759	426225	495575	548960	532703	934843	948068
P10586	PTPRF	Receptor-type tyrosine-protein phosphatase F	6506.77	9869.46	9808.46	13341	166773	186242	42213.4	33390.9	12350.1	11909.7	11252.9	12467.9	9542.23	29899.4	13758.3	18669.6	28863.7	31285	52669.5	54343.1	130658	148582	290021	279233	489683	437137
P10588	NR2F6	Nuclear receptor subfamily 2 group F member 6			13737.4	14588.2	110952	128443		16132.2		23369.1	13710.8		26884.2	19927	20653.5	13574.2	18120.6
P10589	NR2F1	COUP transcription factor 1	5112.14						5976.87	5458.12	3496.75	3620.61		5645.56							3036.11		7720.49	9202.08
P10599	TXN	Thioredoxin	372015	615238	617592	369749	2.06918e+06	2.15152e+06	724807	712462	154438	167298	157003	137478	938031	797297	818040	806761	1.06771e+06	1.15714e+06	242309	274450	291019	313476	771635	761111	1410819	1.294e+06
P10606	COX5B	Cytochrome c oxidase subunit 5B, mitochondrial	77087	87650.5	87284.9	90635.8	21518.1	44812	247739	234612	217452	235371	260054	240107	164477	168064	97223.1	263940	85656.9	94708.1
P10619	CTSA	Lysosomal protective protein	14961.8	19599	14163.7	15265.4	588984	704537	45933.8	49059.8	17051.2	30296.7	18571.9	14861.4	20853.8	22901.8	21928.8	16443.8	19166.9	16715.8	19007.9	21883.9
P10620	MGST1	Microsomal glutathione S-transferase 1	38406.9	39203	17578.3	35470.9	426323	433357	48068.9	46004.4	68524.5	59428.3	42299	54929.8	124312	125499	78076.3	61865.5	49110.4	48920.4
P10636	MAPT	Microtubule-associated protein tau					94322.3	106748		22824.3
P10643	C7	Complement component C7		8196.72	8166.46										15153.2	16440.6	22914.8	16424.3	26069.2	25160.4
P10644	PRKAR1A	cAMP-dependent protein kinase type I-alpha regulatory subunit	30450.4	35880	38006	36084.2	240764	245009	80146.9	72173.3	37431.6	35691.7	47855	45779.4	30779.8	33319.4	83859.2	70452.5	97853.3	102823	184456	188422	246659	211064	179447	279811	236132	303579
P10646	TFPI	Tissue factor pathway inhibitor		2740.72	2098.24	1661.01	152039	81168.2	17876.8	22558	11096.7	9100.25	6124.09	10587.9	7006.22	9462.97				23140.8
P10746	UROS	Uroporphyrinogen-III synthase														3384.11	4288.73	3758.13					69755.2	84967.1		85744.9
P10768	ESD	S-formylglutathione hydrolase	29352.1	27843	29678.4	29235	267548	242750	88718	94894.9	46776.6	47069.3	51080.1	48161	63751.9	56631.8	89216.6	14023.5	177231	30369.8	294347	287071	303935	349529	823948	844312	1.42285e+06	1.00973e+06
P10809	HSPD1	60 kDa heat shock protein, mitochondrial	1.07609e+06	1.19314e+06	1.09759e+06	1.19878e+06	9558192	8495110	63042.3	2.26861e+06	634324	513967	1.04824e+06	1.07581e+06	820244	1161336	2.12993e+06	1.60888e+06	2.39828e+06	1903908	2.98221e+06	2964324	1.267e+06	1.94294e+06	10288965	8.19822e+06	48415580	42868576
P10909	CLU	Clusterin	56349.1	66581.7	64817.9	57816.3	1.12001e+06	1.37853e+06	310640	333633	101015	102456	104607	106528	112620	120490	59633.8	57165.2	85495.9	80456.1	23910.8	20010.3	85860.5	69110.4	150654	293981	540575	60333.4
P11021	HSPA5	78 kDa glucose-regulated protein	370676	315944	306654	311122	3.10532e+06	3.63729e+06	1.52864e+06	1.63016e+06	369970	325560	393288	427770	650524	596350	575500	735962	39694.5	29186	20042.3	100950	307375	322864	673374	610900	696512	719155
P11047	LAMC1	Laminin subunit gamma-1	15142.7	22299.7	19977.6	15832.5	174375	176961	56534.9	77477.6	45073.6	35801.4	45410.9	51370.5	52902.7	39478.9	29914.6	43390.4	39864.6	37568	64101.5	67168.6	74090.2	46005.3	68902.7	66435.6	156551	191306
P11117	ACP2	Lysosomal acid phosphatase	21591.2	22493.6	21896.9	22629.4				92002.1	47620.1	49860.2	45988.1	51214.2	58258.5	59785.5	59169.9	41740	32644.3	27652.8	101004	82116.4	147406	138354	308601	238920	783305	795438
P11142	HSPA8	Heat shock cognate 71 kDa protein	376285	425967	431086	431681	370184	411207	579722	498932	664869	680003	483871	732304	369031	387826	248726	256197	413291	461504	2.38499e+06	2.41444e+06	4646233	4.89988e+06	15130970	11115388	14585308	15273081
P11166	SLC2A1	Solute carrier family 2, facilitated glucose transporter member 1	57702.1	68283.5	57200.7	52854.7	405717	307804	114692	150776	121128	86646.6	117984	102558	119680	119039	222699	159470	274824	249532	493319	508835	520603	764675	912097	791386	302718	274468
P11169;Q8TDB8	SLC2A3;SLC2A14	Solute carrier family 2, facilitated glucose transporter member 3;Solute carrier family 2, facilitated glucose transporter member 14				2693.73			29486.4		3136.32	10276.9	5586.66							24980.8	20152	24065.6	28085	27454.6	50839.2	44768.4
P11171	EPB41	Protein 4.1	673.85	3789.17	439.701	594.925	243601	326890	22607.4	23303.1	7106.44	4883.47	6849.99	6821.8	6211.79	5190.83	9589.39	14510.3	6590.82	22774.3			36302.1	32441.2	63553.8	54530.1	84807.4	53681.9
P11172	UMPS	Uridine 5'-monophosphate synthase	27921	30007.3	28052.8	28397.6	366645	357574	96936.6	100621	52852.7	47819.2	55742.4	52541.5	63978.3	77322.8	116365	91536.5	92907.7	140344	146017	144297	69235.9	70057.8	196673	176292	219316	118628
P11177	PDHB	Pyruvate dehydrogenase E1 component subunit beta, mitochondrial	66227.9	66467.2	66724.2	59116.2	738852	738036	295453	299834	47755.8	51177.5	50826	61487.9	96216.3	88241.2	131631	105532	230675	241582	304650	357483	325608	477930	503794	494349	824548	692249
P11182	DBT	Lipoamide acyltransferase component of branched-chain alpha-keto acid dehydrogenase complex, mitochondrial	7536.33	15320.8	15245.7	16157.9	129752	153439	48835.3	44165.1	20455.2	23508.5	19419.7	25901.6	24574.6	15778.4	23129.9	30274.9	7704.11	41166.8	84911.7	53470.8	26232.5	20566.2	51691.3	57137.4		52341.5
P11216	PYGB	Glycogen phosphorylase, brain form	32666.3	13325.3	25252.7	23706.6	185705	224897	156221	172811	72802.9	67908.1	70836.2	67883.9	46583.5	35266.4	15046.8	13681	17163	16290.4	21315.5	60055.6	42184.6	45602	98608.9	115286	541401	566489
P11217	PYGM	Glycogen phosphorylase, muscle form	75242.1	72506	66371.9	69178.4	243227	231196	67187	68897.1	89665.8	91997.4	96029	86151.3	121037	116975	137862	114709	222431	216482		30437.3	96809.9	106410	148244	142439	182899	141969
P11233	RALA	Ras-related protein Ral-A	19829.2	19068.7	19998	21343.3	229180	235032	57255.5	52054.1	16531.7	16356.7	13649.6	13458.2	15603.3	17407.7	42668.5	49074.4	81419	77580.9	206891	126901	193718	204351	148754	141548	260880	284084
P11234	RALB	Ras-related protein Ral-B	16762	15761.1	17730.8	17961.4					14049.7	16333.2	18869.2	15703	45178.9	45614.6	73854.3	53356.3	95416.8	100173	152757	147151
P11274	BCR	Breakpoint cluster region protein	2162.49	2866.31	2254.85	2391.95	17195.7	79959.7	25508.3	14481.9	16942.1	8325.33	9174.29	8661.44	30481.6					6245.2						2669.92
P11279	LAMP1	Lysosome-associated membrane glycoprotein 1	64710.9	59135.4	59895.8	67518.4	602862	1.50183e+06	100418	96122.6	49977.2	50788.9	61651.7	64078.1	98308.4	89070.6	167529	184534	220080	260326	359336	309644	212938	237246
P11310	ACADM	Medium-chain specific acyl-CoA dehydrogenase, mitochondrial	61109.5	49971.8	48816.2	49412.1	746971	737225	143855	133072	130062	106273	144300	133051	134119	121698	118152	92086.6	97518.5	130306	131577	227374	235872	226990	231914	317621	289986
P11387	TOP1	DNA topoisomerase 1	47025.1	50623.5	48465.4	52433.3	2.14394e+06	2060560	333538	333839	16158.2	23328.6	16830.8	14303.7	57175.5	57706.9	165372	100062	205889	206217	325734	342119	515845	623316	680252	521102	149738	960513
P11388	TOP2A	DNA topoisomerase 2-alpha	40207.9	40677.1	39524.9	42587.7	245133	56121.8	43838.7	47586.4	39034.9	37656.2	34511	42914.7	41310.5	41802.3	55635.2	46949.2	178289	179975	304554	325167	408362	475113	481464	370891	330960	240475
P11413	G6PD	Glucose-6-phosphate 1-dehydrogenase	130723	150537	136928	147395	2424588	2272480	423948	289266	93013.9	83118.3	107261	111459	120451	135566	221890	189467	377189	399292	1.10693e+06	841280	1.2277e+06	1.5467e+06	777168	695736	517590	471790
P11441	UBL4A	Ubiquitin-like protein 4A	17391	17433	6523.8	19617.4	163757	157622	59907.4	58807.2	23198.1	26960.4	24318.6	23249.8	13331.9	27448.9	40262.4	48908.7	13104.8	44985.4
P11474	ESRRA	Steroid hormone receptor ERR1		2851.55	2450.76	3724.33	67600	62496.8	21851.3	24117	14395.8	15788	13660.5	14952.6	12661.9	15599.3	10120	10692					6426.38	4903.62	10205.4	10913.3
P11498	PC	Pyruvate carboxylase, mitochondrial	27481.9	9553.5	6826.14	8087.84	482021	484740	91719.9	105533	15988.4	11529.2	17572.5	35072.4	20599.9	16734.6	28062.8	26114.7	30523	30041.8	35423.9	40804.8	163812	233211	101596	113687	220735	195763
P11532	DMD	Dystrophin	8487.44	4686.71	5071.91	6665.24	145606	176674	37266.3	5268.1	7728.75	7957.76	6691	6534.36	12687.5	8214.01	12047.8	13801.5	21715.7	16343.8	25928.3	24304.3	29584.1	24786.2	28106.2	35009.7		28423.9
P11586	MTHFD1	C-1-tetrahydrofolate synthase, cytoplasmic	110825	130727	123121	133023	369760	364632	174135	167479	66980.3	60258	72910.3	75017.6	178142	183370	155403	150910	442626	468779	987332	1.01158e+06	1.60059e+06	1.95877e+06	2583664	2260391	539761	395170
P11717	IGF2R	Cation-independent mannose-6-phosphate receptor	42394.5	38928.2	30195.4	39647.7	102108	144261	51393.8	50262.2	36981	29800.6	30398.5	32810.4	46824.4	49964.8	65875.1	56729.7	85639.8	89117.7	122556	138819	165803	190662	130551	113272	170178	291440
P11766	ADH5	Alcohol dehydrogenase class-3	90123	83321	55480	82288.4	231716	265340	139682	147929	88520.4	93551.3	98466.5	101509	124395	147486	183440	158675	192509	190704	343188	346767	582471	650564	858882	1.02134e+06	957884	1.35573e+06
P11802	CDK4	Cyclin-dependent kinase 4	13481.4	13850.2	15587.1	11597	149974	164739	56311.7	62473.1	23669.6	21882.5	23212.2	28261.9	41895	45932.6	65860.1	78562.1	66389.5	75100.6	220807	141874	292915	184992	203155	173006	202875	149824
P11908	PRPS2	Ribose-phosphate pyrophosphokinase 2	34583	30669.2	41145.2	31279.8	739740	653839	101735	163339	76952.7	72835	60914.2	65291.5	52255.2	37761.9	80793.9	73988.5	185928	142895	310843	319561	487734	884092	801920	652309
P11940	PABPC1	Polyadenylate-binding protein 1	405414	424563	392372	434959	710941	726027	176355	60259.7	157322	164343	191582	151633	553030	535587	1.1466e+06	1.02871e+06	1.70705e+06	1638766	2.051e+06	2.11092e+06	4.0441e+06	4149939	3.23829e+06	2468621	5.35981e+06	4.66858e+06
P12004	PCNA	Proliferating cell nuclear antigen	92361.8	97237.9	88752.8	100392	273504	324281	132696	135011	64887.8	58076.6	78022.8	75161.7	128725	120941	291987	241134	340629	348725	473389	487780	254976	300376	1.29623e+06	3397511	2.27878e+06	392406
P12081	HARS	Histidine--tRNA ligase, cytoplasmic	72654.3	71210.4	66533.7	66226.6	232065	56251.5	111239	95532.6	99926.4	101732	109829	98538.9	67381.4	64783.5	64968.3	61809.4	258933	223187	535605	603906	964199	976963	1.64706e+06	1.79353e+06	3005784	3353545
P12109	COL6A1	Collagen alpha-1(VI) chain	6754.29			13597.3	24391.1	213329	27282.7	24859.9	10863.4	7498.14	8720.07	12361.5	6097.51	2444.17	1777.03	8464.99	15081.7		56208.3	68308.7		176188	296952	261598	96832.7
P12235	SLC25A4	ADP/ATP translocase 1	159254	148170	127657	116477	1009291	1.08863e+06	750161	757756	228348	252259	254671	211312	61467.8	81589.9	63220.7	46789.8	100857	83261.8	109513	117681	22224.5	21663.7
P12236	SLC25A6	ADP/ATP translocase 3	123002	118579	106756	101162	2.07665e+06	2.23821e+06	593095	521750	223314	201731	202461	185535	102760	116701	83632.5	61552
P12259	F5	Coagulation factor V	11845.4	11786.2	11199.8	13537					18714.9		15725.8		23163.6	24827.6	28716.7	25226
P12268	IMPDH2	Inosine-5'-monophosphate dehydrogenase 2	115326	136432	131704	146863	1.72036e+06	2.01614e+06	237230	199495	87000.2	79871.9	97781.8	90826.1	204567	186426	370008	413253	441466	432626	731589	682135	1.2279e+06	1458989	513377	631747	421087	350303
P12270	TPR	Nucleoprotein TPR	22314.4	25104.5	25094.3	24001.8	211643	82173.7	85719.3	79634.9	61879.2	57792.3	71155.2	70863.3	36228.4	37138.8	67204.1	57292	84172.4	93547.5	154972	183716	280733	300672	388964	346688	898167	1.00072e+06
P12277	CKB	Creatine kinase B-type	681222	557567	720392	564267	15623191	18402376	2.81252e+06	3127833	824923	820364	875552	873202	870809	893909	667819	499324	283049	661700	410703	478277	394312	346554	161457	265919	5299363	3.09477e+06
P12429	ANXA3	Annexin A3	64341.9	69960.2	60838.3	63610.3	644170	626848	173864	162685	126567	128812	155654	172734	118413	121416	137174	130036	133250	227873	259074	287627	215809	240164	85121.5	99648.9	61949.5
P12532	CKMT1A	Creatine kinase U-type, mitochondrial		1			286779	291566	133150	129430	38835.8	39980	49571.2	40499.8													213844	215413
P12814	ACTN1	Alpha-actinin-1	45098.5	48522.3	47550.5	45373	404631	280314	162142	158687	80882.6	74813.9	112985	88912.4	78474.6	70461.5	67572	61141.8	75581.3	80678.1	248169	219579	616676	542369	1.36198e+06	1.19042e+06	822140	757159
P12955	PEPD	Xaa-Pro dipeptidase	65274.7	64499.7	61059.4	60614.2	281284	296954	36190.3	40989.9	54428.3	88093.7	48190.9	47983.3	118318	111849	134474	120241	169236	172073	244253	236995	517170	540852	933000	931805	1.57899e+06	1.5689e+06
P12956	XRCC6	X-ray repair cross-complementing protein 6	103888	105253	95151.2	109251	1.23057e+06	868519	221551	236567	61668.6	66382.5	97138.5	89694.6	172373	189349	268995	224270	374760	378354	324592	205866	603669	501674	600999	557453	853724	846342
P13010	XRCC5	X-ray repair cross-complementing protein 5	216950	219348	232282	224339	947040	894955	157810	148518	91582.4	95316.5	130919	146438	479375	464504	685330	647072	895668	977523	602700	570006	312186	324430	619571	541108	1567829	1.40202e+06
P13051	UNG	Uracil-DNA glycosylase	16295.6	10722.9	1603.7	7962.35	330970	197630	22500.9	36888.9	23453.6	19945.3	30100.1	25859.3	11998.3	4333.67	5798.18	5696.17	6504.93	7234.87	11541.1	13978.2	14027.7	11628.7	28410.6	27157.7
P13073	COX4I1	Cytochrome c oxidase subunit 4 isoform 1, mitochondrial	52109.7	64458.5	68207.6	72169.1	103620	117574	121470	113960	54615	60751.1	70239.9	61900.3	70701.4	65183.5	134854	202935	298131	207234	349716	442884	603082	748653	1.98118e+06	739192	4.091e+06	3.9911e+06
P13284	IFI30	Gamma-interferon-inducible lysosomal thiol reductase																					38395	36323.8	91654.7	101384	219372	244430
P13473	LAMP2	Lysosome-associated membrane glycoprotein 2	95897.2	68820.9	83516.1	73388	932273	1.08937e+06	150862	167749	95418	50271.9	46695.4	49801.2	15851.3	9955.27	63363.8	55396.7	325524	486258	1.08805e+06	1.04779e+06	1.64589e+06	1.96823e+06	3.19943e+06	2.96603e+06
P13489	RNH1	Ribonuclease inhibitor	30851.2	30108	30272.4	30073.8	389038	181125	123876	110444	71414.1	67167.5	82813.3	77904.8	51492.3	52104.3	39885.5	51710	38130.7	41109.8	158433	163783	390779	278679	968229	799211	924382	835607
P13497	BMP1	Bone morphogenetic protein 1	10344		20269.7	8559.29									29015.8			36688.1	66746	19036.8	124618
P13498	CYBA	Cytochrome b-245 light chain	79313.2	58824.9	41247.6	40395.7	66871.1		19847.2	23537.7	22845.3	22478.3	34910	36975.5	62849.6	63922.2	163209	151954	207274	196404	171221	186421	30582	42916.5
P13639	EEF2	Elongation factor 2	199177	192091	177603	196212	1.9846e+06	4.7685e+06	1.00766e+06	1.06653e+06	304315	315585	332233	317375	151479	136091	140214	125821	245229	210298	233249	222000	228072	211185	186514	800529	2433926	2.41961e+06
P13667	PDIA4	Protein disulfide-isomerase A4	35372.4	41507.1	47790.8	50936	343728	322438	38136.5	35874.6	117365	117576	130076	123376	83918.2	87257.3	123595	125150	84440.5	100788	144271	160438	175376	147297	247322	214923	244242	276911
P13674	P4HA1	Prolyl 4-hydroxylase subunit alpha-1	25825.9	21120.1	21742.7	25560.6	347287	388724	36266.1	36413.2	39199.6	36478.2	45252.5	43814.8	20040.5	19839.1	43777.8	51676.9	70331.5	87536.4	138246	128137	153179	184471	436952	301120	309372	334843
P13693	TPT1	Translationally-controlled tumor protein	35616.3	40875	56599	41684.2		90584.8	18487.2	25021.3	46928	50070.5	48682.6	42791.6	72281.3	49283.1	85723.3	89685.2	291034	291846	242098	206572	76971.9	85027.6	223285	246835	977180	572846
P13716	ALAD	Delta-aminolevulinic acid dehydratase													20436.1	8452.5		31203.4	24845.5	12178.1	16686.2	13068.3	22969.2
P13796	LCP1	Plastin-2															6093.63	8236.27	16557.8	15016.6		27569.3	52229.5	36639.4	14942	35696
P13797	PLS3	Plastin-3	64975.9	60665.8	69159.9	60228.8	1.59023e+06	1.70302e+06	421829	322670	97632.6	118329	95547.5	116241	129911	141192	199752	169538	158740	155730	229225	213959	288216	352418	696695	628005	1.77373e+06	1685122
P13798	APEH	Acylamino-acid-releasing enzyme	30714.3	33233.8	33428.4	33279.8	872724	479970	43587.2	105670	50785.1	49144.5	53548.4	52058.7	55054.7	51846.2	51383.5	72668.5	64558.2	70315.8	170004	141153	255476	312941	385673	337964	1.18833e+06	959337
P13804	ETFA	Electron transfer flavoprotein subunit alpha, mitochondrial	40270.9	42528.7	43123.2	38710.3	675742	686841	311797	177693	93649.1	66307.4	70431.5	63007.6	72939.3	68090.8	218261	215007	538327	403785	655424	697086	69698.1	54729.9	225061	165013	707147	717319
P13807	GYS1	Glycogen [starch] synthase, muscle	18016.6	12738.8	13398.8	16044.9	100137	92435.8	63282.6	60900.1	42119.3	42206.4	40107.3	36094.2	35739.8	33794.7	24215.5	27078.2	48767.4	51444.9	63059	69246.9	55582.9	62894.6	131302	98141.1	111427	118518
P13861	PRKAR2A	cAMP-dependent protein kinase type II-alpha regulatory subunit	40932.9	52107.6	45636.6	56726.6	232973	238853	84021.9	90401.3	26411.1	27962.4	21243.9	18910.4	17697.6	17857.9	82728.9	88717.9	179873	32390.2	357709	422553	73703.4	820425	86933.5	26856.8
P13929	ENO3	Beta-enolase	16938.4	22297.5	24471.7	22164.8	311444	343295	51782.4	54144.3	28463.9	70194.7	36449.4	56654.1	42439.2	73790.8	76397	72940.4	76074.4	86822.9	13133.9	30339.3	36635.2	38595.7
P13984	GTF2F2	General transcription factor IIF subunit 2	38515.1	43828.2	49110	50220.4	160794		24619.1	22082.6	39639.7	37495.4	35256	37837.5	51388.2	51002.7	38212.1	27068	91225.4	36361.1	50279.1	306074	548322	533811	516711	817913	195066	127855
P13987	CD59	CD59 glycoprotein	7828.73	12379.3	16933	17981.7			9597.22	9790.96	33968.8	38356.9	45183.6	43991.2	6264.11	5988.12	7079.01	29150.8				6520.06	65931	87855.2	635067	554125	357766	365538
P13995	MTHFD2	Bifunctional methylenetetrahydrofolate dehydrogenase/cyclohydrolase, mitochondrial	58338.4	48528.8	22853.9	23550.3	264263	190326	153842	167693	96153.1	97263.6	115732	105099	118653	112310	101991	83413.6	80298.9	76577.2	136808	133261	154605	136787
P14174	MIF	Macrophage migration inhibitory factor	232678	320527	233699	324297	2.47908e+06	1.25652e+06	881114	1.37427e+06	583384	564811	655218	592431	546113	382338	303185	256543	845416	756498
P14209	CD99	CD99 antigen	9412.94	5519.18	6215.3	6227.43			11714.5	8964.6	18643.5	15839.9	11514.3	10808.1	16023.1	15831	7557.12	7346.77	945.507	2292.46	6354.65
P14314	PRKCSH	Glucosidase 2 subunit beta	114630	130784	134966	129955	1.06454e+06	1.03198e+06	64603.1	68950.9	127374	129397	143391	151143	107576	208014	315990	306986	510822	515335	857582	888247	1.40531e+06	1.54371e+06	1.15019e+06	1886551	1568335	677141
P14324	FDPS	Farnesyl pyrophosphate synthase	116602	86454.8	84538.1	89457.8	1.17707e+06	1.29616e+06	126897	135384	190742	186525	154592	158283	188851	163291	163709	141157	219675	210019	491782	386272	1.06164e+06	608514	165329	179383	1.56344e+06	1.29459e+06
P14373	TRIM27	Zinc finger protein RFP		7087.19				48066.1	28953.2	31343.2	6856.82	12928.1	18742.7	18804			28845.1						10689.6
P14384	CPM	Carboxypeptidase M	26692.7	22458	24739.1	23024.5	12084	8368.69	21297.5	26501.2	21944.3	20046.7	27258.2	18287.6	42878.6	39356.1	69692.3	63996.3	110646	97943.2	170701	187587	327649	285937	299828	295728
P14406	COX7A2	Cytochrome c oxidase subunit 7A2, mitochondrial	34350.6	53453.4	34297.9	56131.5	428574	461479	69801.7	78062.3	81678.2	84675	77902	51253.6	124756	115372	127743	108396	110689	113014
P14550	AKR1A1	Alcohol dehydrogenase [NADP(+)]	109740	109255	107295	104999	382807	148339	210351	208438	72577.1	72234.1	83084.1	80399.2	121504	102957	262935	218085	292638	359573	595381	516613	214930	226460	839885	729974	2.66853e+06	1.95621e+06
P14618	PKM	Pyruvate kinase PKM	856979	903660	895925	934638	9413156	9659551	3.23362e+06	3.18714e+06	706178	622478	589416	578645	395762	388645	1.13673e+06	1.08655e+06	1.90652e+06	2.30401e+06	2.78623e+06	3.15867e+06	2.25009e+06	2.65818e+06	9231347	9855363	38250104	52128204
P14621	ACYP2	Acylphosphatase-2	9815.87	11667.9	8326.34	10475.9									10176.8	15150.5	20419.2	17040.9	33387.1	29366	50449.8	52493.1	75770.8	75351.6
P14625	HSP90B1	Endoplasmin	256421	278090	262893	257228	2.39522e+06	2352503	140929	243609	74258.6	73453.5	103855	83758.6	321900	354739	716201	685006	947741	1.05522e+06	1.6257e+06	1.47915e+06	922781	1.29907e+06	1.97736e+06	1.89357e+06	2349582	4684011
P14635	CCNB1	G2/mitotic-specific cyclin-B1	1117.18	3833.68	6196.03	4042.75	73784.3	286646	21928.2	23836.2	8723.58	8927.52	9999.78	10777.5	10357.4	3908.8	11798.7	8093.58	4055	14867.6	10169	3634.27	67899.1	121340	130199	131962	187734	133334
P14649	MYL6B	Myosin light chain 6B	103288	128330	124876	130302	78322	99298.7	420585	443953	371706	302228	388663	392572	230930	140609	22042.1	20798.6
P14678;P63162	SNRPB;SNRPN	Small nuclear ribonucleoprotein-associated proteins B and B';Small nuclear ribonucleoprotein-associated protein N	161538	175409	171463	174555	204678	302536	321191	324774	302006	296142	310164	336000	428765	413619	564377	468801	720946	765971	1.2373e+06	1142537	958478	1133066	1.3084e+06	1.08468e+06	7641903	6.66206e+06
P14735	IDE	Insulin-degrading enzyme	42649.2	43494.4	44770.3	43540.7	153423	147080	37231.8	51882.8	36901.7	35280	32313.2	39436	68557.4	102473	138576	118378	176697	167518	191011	194783	39760.6	61394.3	450565	1.57238e+06	419743	460956
P14854	COX6B1	Cytochrome c oxidase subunit 6B1	29115.5	30633.6	27688.7	30695.8			58363.8	52276.2	24558.6	20048.8	24884.4	23208.6	27089.3	25696.6	85097.3	69130.9	115090	113018	117665	150397	24173.3	20456.9		34674.5		33449.4
P14859	POU2F1	POU domain, class 2, transcription factor 1	12113.2	16402.5	12228.5		184689	176722	21053.1	20326.1	9579	8492.53	9269.75	8821.63	6450.02	7406.2	3397.12			60691.1			82730.2	104315	123153	107667
P14866	HNRNPL	Heterogeneous nuclear ribonucleoprotein L	24157.9	31833.9	39838.3	40541.2	405843	772057	62721	62164.1	50633	51970.1	51616.2	52834.9	36058.8	37625.7	78494.8	121695	97002	103077	110284	89427.8	61267	57765.5
P14868	DARS	Aspartate--tRNA ligase, cytoplasmic	53280.2	58244	54082.3	71777.5	294113	263965	44623.3	35008.1	54094.7	57715	60909.1	66656.8	114070	114078	158275	127381	216251	199049	415655	444118	203156	245794	255822	212002	919545	917196
P14923	JUP	Junction plakoglobin	11503.8	12846.5	10689	9454.79	141200	112744	50191.7	12176.1	12008.9	16620.9	17824.2	30617.4	16795.1	14708.6	17164.1	15903.8	24756.7	24452.2	52254	49551.9	115574	115935	182603	170602	249966	229043
P14927	UQCRB	Cytochrome b-c1 complex subunit 7	22224.2	25787.6	28599.8	25256.6			31186.4	28469	27321.4	25779.5	27886.9	33727.2	31969.1	30386.4	52126.3	52042.3	73532.2	91351.3	128038	140156	116249	153868	271043	487089	336268
P15036	ETS2	Protein C-ets-2	1			1						2278.74	2082.2	2516.08	4047.61	3197.81	2674.56	2757.27	1538.42	934.71
P15104	GLUL	Glutamine synthetase				9936.12	161443			38976			4412.07				16108.7								274359	16214.7	417138	345065
P15121	AKR1B1	Aldose reductase	50831.2	58990.6	49148.9	46113	178925	163475	87234.9	71943.1	23013.7	10087.7	32557.8	26585.1	15757.9	19039.3	49454.5	60091.9	165866	172614	386817	341521	736830	759953	1421524	1.08518e+06	1.78819e+06	1.5892e+06
P15144	ANPEP	Aminopeptidase N	27465.9	32199.9	30257.4	31608.3	131875	97802.2	62516.2	36191.2	22960.3	25402.8	30316.7	31118.7	79093.9	79893.8	109994	95573.8	111535	111471	186430	170710	294751	337037	521943	379904	340529	342686
P15151	PVR	Poliovirus receptor	22549.9	23553.1	15270.8	15259.6			7591.99	14683.2	17940.8	11657.4	19640.5	19594.5	13112.8	27058.5	39080.9	37289.6	52848.4	75963.2	66877.5	129775	64578.9	80014.3	147648	46097.1	108253	64762.5
P15170	GSPT1	Eukaryotic peptide chain release factor GTP-binding subunit ERF3A	20707.3	25174.7	28046.4	26177	306335	201465	109531	141604	27709.7	28729.4	30624	29967.5	27879.9	25893.1	35144.5	87446.2	60335.3	69798.9	130679	113358	267037	316080	877208	861922	1.74018e+06	1.58784e+06
P15291	B4GALT1	Beta-1,4-galactosyltransferase 1	30657.8	22813.6	19981.7	23570.5	364352	415955	87790.2	83041.1	41733.3	40107.1	17181.1	36088.7	47950.1	44644.8	36444.5	32501.9	22606.5	22390.1		95458.5	191048	166310
P15311	EZR	Ezrin	69217.6	60333.6	71149.7	64400.5	3.06398e+06	4.02584e+06	173779	182616	107142	106063	114369	119324	90884.4	95864.2	85101.8	66267.7	74062	117797	123201	208581	85787.6	79286.4	149414	94036.8	336219	217836
P15374	UCHL3	Ubiquitin carboxyl-terminal hydrolase isozyme L3	24267	23277.4	24016.3	22794.4	667334	967044	182930	171680	22523.6	27534.6	27484.1	28071.4	18611.5	18196.8	31983.5	18723.6	75512.3	58069.6	138622	129671	259585	578013	631432	577465		85227.4
P15529	CD46	Membrane cofactor protein	21497.2	14668.5	19514.3	16611.6					7050.09	8395.47	14777.5	13054.3		4960.25		50456.7	75527.5	82348.2	167749	131997	332836	390754	247815	212631	121853
P15531	NME1	Nucleoside diphosphate kinase A	226408	246477	252766	245369	84180.9	68127.1	122158	115201	301741	274005	413908	416256	393229	356533	434653	346259	259943	264744	537057	625621	472996	563089	786868	752514	1.50809e+06	726706
P15559	NQO1	NAD(P)H dehydrogenase [quinone] 1	60136.6	74324.7	72124.4	71245.5	467220	547129	338931	346795	212696	214450	175813	170186	95677.3	99201.4	39473	41311.6	71516.3	70222.5	93480.8	73451.9	225603	254650	1.95296e+06	1778861	4188462	4383556
P15586	GNS	N-acetylglucosamine-6-sulfatase	5301.12	3087.91	3435.9	3717.71			14171.8	13379.9	7166.36	13374.5	12843.1	19578.8	14179.7	14809	7174.99	9756	16907.4	14419.3	12488.8	21032.4	58240.5	63307.5	167152	134320	136825	110225
P15735	PHKG2	Phosphorylase b kinase gamma catalytic chain, liver/testis isoform	13711.4	16398.2	10531.8	12222.4	47602.7	41818.1	23012.1		19713.7	17618.3	20357.5	18403.2	16494.1	13345.4	23440.6	22770.9	27597.4	29834.8	31512.2	28161.1
P15822	HIVEP1	Zinc finger protein 40	29714.7	22572.3	17841	16571.1					9935.39	7605.66	13897	14030.2	43411.5	37509.3	19754.4	7356.43
P15880	RPS2	40S ribosomal protein S2	144950	177125	201874	243581	7.61832e+06	3.5466e+06	768733	244685	152387	132397	135771	152108	149477	151491	475182	549936	169875	907974	1452878	1.54432e+06	1.48356e+06	1.68046e+06	672059	1.67833e+06	1.99607e+06	1.63625e+06
P15923	TCF3	Transcription factor E2-alpha					64225.1	57960	14050.2	11452.7							9041.55	4910.98	7627.91	8780.25				9745.4		36169.3	152357	133066
P15924	DSP	Desmoplakin	27522.7	28251.7	35024.9	25288.1	115635	495526	184954	189006	90401.5	98993.4	82419.9	37851.9	63749.9	62754.9	28055.5	27397.4	98978.3	96883.7	134160	145103	226179	218915	164774	153126	339435	270036
P15927	RPA2	Replication protein A 32 kDa subunit	8038.17	11003.2	7731.26	7618.29	176599	213991	32921.7	51221.4	13727.7	9014.35	14162.8	20615.8	20330.7	17995.2	21072.6	27650.8	38355.5	34875.4	50928	56331.6	55226.8	42689.7	305774	288240		433812
P16066	NPR1	Atrial natriuretic peptide receptor 1					34528.8	38310		53812.9	2486.71
P16070	CD44	CD44 antigen	54905.5	54487.9	56638.5	62204.3	102929	137472	231266	207745	174023	151475	153733	157316	108409	109583	269137	163908	32581.3	26539.2	9296.41	6483.41	14463.5	15981	93253.2	19250.6	111870	133676
P16083	NQO2	Ribosyldihydronicotinamide dehydrogenase [quinone]	25949.9	34352.1	27526.6	32544	1.00693e+06	958592	149832	145797	30804.2	24720.8	25589.3	25277	34003.5	31227.9	29168.5	40278.2	101789	102184	62273.8	189167	370318	485679	1.16407e+06	943715	1.07977e+06	923828
P16118	PFKFB1	6-phosphofructo-2-kinase/fructose-2,6-bisphosphatase 1							8649.97	11182.1	5527.17	6373.82	6457.79	6305.97
P16152	CBR1	Carbonyl reductase [NADPH] 1	75479.6	68062.9	80333.5	79029	89293.1	78570.5	124872	117971	104725	102706	123307	122662	153846	152774	243576	229259	289535	291334	272404	260001	169827	215845	417049	556222	689472	427609
P16219	ACADS	Short-chain specific acyl-CoA dehydrogenase, mitochondrial			7356.82		698080		30647.3	186392	128751	78828.9	78263.6	88138.1	6708.72	5157.78									67081.2	54080.5	130268	94463.5
P16220	CREB1	Cyclic AMP-responsive element-binding protein 1	47322.5	60746.4	48237.4	31987.7			26428.3	17107.8	24640.1	24002.3	29288.7	28803.2	46018.2	40456	131616	135802	161651	169632		177416	950644	1.22688e+06	2.47839e+06	1.91688e+06
P16278	GLB1	Beta-galactosidase	19107.9	16851.7	21056.5	19314.3	138711	165459	85250.1	81031.6	46579.4	52446.6	40691	47856.8	60508.6	53769.6	36520.1	29114.9	8611.8	9432.18	36326.7	11632.4	69593.6	108166	108635	69238.2		363043
P16333	NCK1	Cytoplasmic protein NCK1	20581	21404.2	21671.4	19531.2	74574.5	74304.2	34843.5	33794.1	22223.2	21092	27789.7	20634.9	11597.6	18000.1	10278.1	39068.8					23085.9	26290.6	61791.3	63792.7		71561.7
P16401	HIST1H1B	Histone H1.5	970076	1086371	1.13014e+06	1.15642e+06	9721234	11102216	2667616	2.1943e+06	1.76136e+06	1.59349e+06	1.85724e+06	1.94606e+06	2.33603e+06	2.22884e+06	2.44155e+06	1826317	303594	296367	845240	824600	2929341	4218844	7550765	6370021	10983472	9910030
P16403	HIST1H1C	Histone H1.2	272591	194472	209081	296110	3882428	5.11485e+06	1.57685e+06	1.54051e+06	546947	535262	480331	492718	519705	941128	44139.4	57192.6	3907.35	5358.96	7773.1		15501.5	23646.4	45995.8	30135.8
P16435	POR	NADPH--cytochrome P450 reductase	72242.5	71376.5	69243.6	75380.4	275617	184979	138884	143870	158747	149853	173549	155456	154051	151928	114050	137143	135860	133471	237212	239188	309751	369984	584474	760816	538174	293642
P16615	ATP2A2	Sarcoplasmic/endoplasmic reticulum calcium ATPase 2	48894.2	47171.8	46598.6	48776.9	785470	876282	68434.3	71222.7	155668	151412	176979	167680	155506	164955	112973	109523	70116.5	76501.6	108452	90179.5	197726	223297	350114	328849	816843	1.40001e+06
P16671	CD36	Platelet glycoprotein 4	11689.1	12030.6		14005.6	153259	174334	47682.8	44686.9	19824.6				17423.6	15419.8	30617.6	41910.8	48747.3	32545.5	56778.6	49387.2
P16930	FAH	Fumarylacetoacetase	12850.3	12088.1	12861.5	9815.8	262650	537448	58048.5	35929.9	27371.7	30616.9	16699.7	18078.8	18784.1	19477.6	21945.8	24852.9	17020.5	28984.6	35287.8	34427.9	122777	157440	231941	182064	165515	132686
P16949	STMN1	Stathmin	259912	236287	223291	236654	6.22417e+06	3.18759e+06	771041	768350	203778	193534	201204	216488	304252	312939	70027.9	69897.3	76004	70619.1
P16989	YBX3	Y-box-binding protein 3	12581.8	14250.6	17292.9	17966.5	318563	382752	217926	224755	87524.4	85690.2	93263.1	87836.4	7827.47	6958.22	23072.9	35674.1	37853.9	49647.6	109572	91697.1	145848	159010	323561	165393	753595	878393
P17026	ZNF22	Zinc finger protein 22		12764.5			34249.9	48938.1																77763.8
P17029	ZKSCAN1	Zinc finger protein with KRAB and SCAN domains 1					27124.8	42927.9	9743.64	10422.2	4831.93								12719.8							22974.4
P17066	HSPA6	Heat shock 70 kDa protein 6	200721	331252	907634	984485			16020.3	20695.3	990409	1.21715e+06	1.50678e+06	1.33483e+06	901508	1.05569e+06	915748	3.49421e+06	982805	1.24058e+06	101952	71750.9	43535	48994.3	17575.3
P17096	HMGA1	High mobility group protein HMG-I/HMG-Y	29676	36331.4	32488	47370.1	2.20194e+06	2.62575e+06	693997	681562	116011	108457	108624	103186	49506	39457.9	92779.9	187354	111032	121442			135667	174429	292610	2727323
P17098	ZNF8	Zinc finger protein 8									1707.96				814.965		2145.83	1793.55
P17152	TMEM11	Transmembrane protein 11, mitochondrial	21744	21038.6	19082.4	19749.3		52156	21053	20480.2	7403	7590.99	9800.51		22420.5	22661.3	50369.5	47782	60589.4	56812.6
P17174	GOT1	Aspartate aminotransferase, cytoplasmic	50887.3	54241.1	54914.9	53862.6	362707	1.2226e+06	126146	48029.7	33828.2	31435.3	32080.6	37718.6	49157.3	56000.7	72882.1	73960.7	154541	168351	360850	348408	610760	1.00964e+06	1.05414e+06	850963	2.28578e+06	1.7104e+06
P17252	PRKCA	Protein kinase C alpha type	7580.67	6173.55	6954.72	7168.02	267822	231025	61575.6	39854.5	20399.9	11507.3	5639.64	14435.3	9818.66	13546.2	9136.02	17333.1	21680.1	18268.3			106446		188197	189375	162548	75918.4
P17275	JUNB	Transcription factor jun-B	6375.76	968.081	1262.86	12069			17851.3		23397.9	26621.4	24189.1	26895.2	27026.4	10488.9	29162.6	23968.5	25494.8	30888.4	15968.1	14022.7	29812.5	26922.1	32511.6	33746
P17301	ITGA2	Integrin alpha-2	14272	17990.7	16460.8	17233.9	38017	97437.7	92785.3	170917	39466.2	61912.8	43550	57662.2	41795	26070.3	46275.1	1717.61	42008.6	48678.1	54266	44675.4	77904.9	112037	94985	67829.3		119031
P17342	NPR3	Atrial natriuretic peptide receptor 3	10185.8	10851.7	13969.6	11857	173154	172653	22417.2	21199.1	14738.8	14117.8	38824.5	29080.2	14612.2	19185.7	45887	27030.8	63149.9	60998.6	107602	81865.5	76661.9	103873	182702	88470.7		70558.9
P17480	UBTF	Nucleolar transcription factor 1	14273.7	14006.2	15647	14818.2	167053	142009	7193.19	13725.8	9949.23	9760.09	10771.2	10301.2	24188.2	27963.5	41333.3	48539.6	54857.6	55262.8	53883.5	89868.3	121391	82422.1	62100	268549
P17535	JUND	Transcription factor jun-D		7725.74	3171.35	2977.58	131952	116668	30532.6		9479.6	7074.82	7359.15	7172.37	10622.1	6700.69	13188.1	17735.1	12282.3	9854.02	10631.7	11257.7
P17544	ATF7	Cyclic AMP-dependent transcription factor ATF-7					143191	145464		39006.4						2530.8	3657.37	2774.82	4870.77	5135.59	6851.18	4689.65
P17568	NDUFB7	NADH dehydrogenase [ubiquinone] 1 beta subcomplex subunit 7							12018.9		17638.7	16209	21893.5	18486.6		25098.3	85453.3								152896	190190	343074	423554
P17612	PRKACA	cAMP-dependent protein kinase catalytic subunit alpha	27180.8	9246.57	10223.4	19827.7	72755.5	109658	50576.7	67805.3	21402.8	26195.9	15912.2	21890.2	16324	48588.9							65449.2	46293	122611	113128	365521	274477
P17655	CAPN2	Calpain-2 catalytic subunit	79479.8	82565.1	79083.7	84907.8	2.04869e+06	2.19239e+06	332482	245755	76988.2	76893	82611.8	77236.8	130545	126676	195122	185665	233222	230166	269993	274241	136626	135994	90637.6	278354	1.51486e+06	1.081e+06
P17676	CEBPB	CCAAT/enhancer-binding protein beta	3392.75	10286.8	11263.7	11131.9	118406	92347.5	16534.7	25407.8	24375.7	24406.4	25449.2	22920.9	10965.7	28497.8	41625.1	17300.9										1.55283e+06
P17693	HLA-G	HLA class I histocompatibility antigen, alpha chain G	37554.4	26378.4	29589.6	25801.8					46073.4	47640.9	50674.1	47543	66101.4	61114.6	59062.4	42588.1
P17706	PTPN2	Tyrosine-protein phosphatase non-receptor type 2	31568.2	22349.8	20920.7	28536				16795.8	17112.4	17838.6	19457.2	30769.6	28617.3	47584.7	53116.9	46123.7	56177.6	51381.5	39282.9
P17707	AMD1	S-adenosylmethionine decarboxylase proenzyme	3905.54		2123.82		52044.7	42758.5	6673.9	3301.51		61143.4						22247.5			25076.1	28016.7	28370.1	24445.2
P17812	CTPS1	CTP synthase 1	26650.6	18060.7	19479.9	19704.6	447627	504633	260895	275514	83506.6	46300.5	51637.1	55016.4	31659.4	32708.5	44688	48482.4	76436.9	97200.1	145039	136753	169482	188259	668437	614070	1.44513e+06	774800
P17813	ENG	Endoglin	20154.9	16361.6	16750.9	22239.6	432474	483092	90462.5	91027.8	42620.6	40668.5	43270.1	42355.5	36538.3	37738.6	1707.46	8438.82	69821	36317.6	97885.2	87267.9	147632	147522	278869	302979	693856	916346
P17844	DDX5	Probable ATP-dependent RNA helicase DDX5	299585	311704	287480	305586	892163	581827	93016.5	92509.8	373794	315053	361207	366002	496228	508384	592657	539857	373489	400285	211955	144959	383230	370346	714112	135476	2910478	2952209
P17858	PFKL	ATP-dependent 6-phosphofructokinase, liver type	58313.1	58545.5	53383.8	82861.9	233131	197805	127101	144867	72000.9	71045.8	71381.4	74135.1	79038.6	67332.2	129071	129937	254104	224896	343390	532598	474929	456295	296183	278597	321067	370361
P17931	LGALS3	Galectin-3	78850.8	80306.9	76160.9	83111.9	343905	536836	144458	100758	71734.6	54393	71760.2	50835.6	107504	101221	167848	154914	239611	254246	443151	473524	550536	627552
P17980	PSMC3	26S proteasome regulatory subunit 6A	58204.4	50687.5	53971.4	51750.1	204315	176818	114552	114296	38006.6	63567.7	36821.1	40652.9	31629.3	38333.4	142808	120005	297799	302886	562000	506433	714338	710329	65543.8	87840.6	561526	551478
P17987	TCP1	T-complex protein 1 subunit alpha	223682	221314	215249	256949	1.1821e+06	1176629	53021.9	52256.6	204083	211898	200718	200214	223582	224468	462816	447217	924928	867426	1.23281e+06	1.37401e+06	2.81894e+06	3.2014e+06	2.27273e+06	1.94821e+06	2.00781e+06	1792931
P18031	PTPN1	Tyrosine-protein phosphatase non-receptor type 1	35614.4	27394.9	16956.3	24078.1	123868	111336	49024.9	44639.5	23169.2	25332	20300.8	26636.9	31354.6	31656.4	45589.3	40574.3	74632	84492.1	73001.5	105788	82340.8	74953.3	150623	153613	187505	189893
P18065	IGFBP2	Insulin-like growth factor-binding protein 2											6743.81												132577	110442	151624	146404
P18074	ERCC2	General transcription and DNA repair factor IIH helicase subunit XPD	14953.7	11027.2	8547.59	8609.76	148122	79135.9	27549.2	23659.9	6044.71	12211.1	26067.5	29020.3	30440.9	19150.4	16352.4	15196.8	28947.8	23730.3				29876.2
P18077	RPL35A	60S ribosomal protein L35a	48066.9	106426	73612.6	75287.5				5591.01	128715	86456.6	99539.2	60147.5	46738.6	83491.6	133899	164423	466769	509251	1.00064e+06	850304	812077	883438	1243314	898291	290039
P18084	ITGB5	Integrin beta-5					72197.1	62603.5
P18085	ARF4	ADP-ribosylation factor 4	84253.6	100473	92583.2	97498.2	276798	275624	240594	257077	255021	257854	300329	293236	222420	242909	255445	279691	246062	260765	347189	358738	489571	912639	408332	333408	261649
P18124	RPL7	60S ribosomal protein L7	147891	178256	192209	198203	2.2019e+06	2.18989e+06	93835.3	380234	658296	659345	730964	150029	259831	255638	339640	399233	164543	170719	446549	389847	998368	1124100	1.62763e+06	1.31648e+06	2.64323e+06	2414988
P18206	VCL	Vinculin	47561.9	55309.4	52126.2	51599.2	599478	560306	116717	120865	69573.4	68320.6	81708.4	95287.2	115423	89362.5	127151	121756	171622	198539	225539	184416	299002	297534	1.69816e+06	1.60779e+06	3.19164e+06	2.67055e+06
P18440	NAT1	Arylamine N-acetyltransferase 1		3737.33								2412.81				3676.73		5490.21	11637.1	7253.1	12911.2	14355.4	18433.3	16623.9	16187.7	10700.3
P18583	SON	Protein SON	22427.3	23078.9	20493	20700	108279	109294	62168.5	70653.6	47887.4	47503.8	50420.6	54731.1	42726.3	45790.9	39820.3	91352.1	16835.2	30512.7	53820.8	36220.1	145958	120767	324617	293368	753886	942670
P18615	NELFE	Negative elongation factor E	2672.55	17082	1353.6	17083	233593	273420	38247.4	39066.7	23747.5	20955	17748.9	18178.1	19352.1	21652.4	2280.19	12816.1					107265		25984.9
P18669	PGAM1	Phosphoglycerate mutase 1	274170	248461	164818	178992	8983714	8298325	2.00709e+06	2.09631e+06	117630	124734	101919	103562	59034.4	71030.2	78641.5	135670	98465.8	126626	189899	154629	338778	404552	1194270	808306	1.37354e+06	932395
P18754	RCC1	Regulator of chromosome condensation	103056	108695	106595	114439	264377	305796	162612	117104	90223.4	82454.3	81618	87094.2	141893	141373	253491	229248	414366	429389	703344	666658	816785	933141	1.43128e+06	1.29979e+06	543915	475565
P18827	SDC1	Syndecan-1					377236	452966	93589.8	18405.4	31088.7	40150.2	36440.1	39469.3
P18846	ATF1	Cyclic AMP-dependent transcription factor ATF-1					166382	180891	65036.3	83060.4		13452	12920	16663
P18850	ATF6	Cyclic AMP-dependent transcription factor ATF-6 alpha		35729.6					7853.78	5567.56					32136.4	35643.3
P18858	LIG1	DNA ligase 1	6778.03	8721.81	10715.7	11132.5	54708.9	62160.3	56361.6	54197.1	16545.1	25638.9	17468.8	15620.8	34608	33554.4	38175.6	46379.8	47882.9	41772.4	59947.6	52458.3	184781	188137	480846	452596	837131	773160
P18859	ATP5J	ATP synthase-coupling factor 6, mitochondrial	10107.7	11004.5	10941.4	9445.91	117491	119668	63337.3	58532.1	20507.1	20270.9	25354.1	25789.6	1745.23	2126.66	7145.4	4685.76	16243.2	23458.9	60409.6	46005.9	77903.5	72535.7	103111	71288.1
P18887	XRCC1	DNA repair protein XRCC1	17985	24696.7	13927.4	12511	148890	167275	33886	85530.5	32338.3	31886.3	31370.3	34188.9	24960.1	43071.2	34488.1	31338.1	36600	38271.3	62919	52916.9	66058.2	73896.1		76436.1	520310	464211
P19021	PAM	Peptidyl-glycine alpha-amidating monooxygenase							5821.05												22255.1	17082.3				193403	64751.5
P19022	CDH2	Cadherin-2	970.83	4841.97	3047.51		125175	130093	32016.4	121268	8806.24	11925.1	7393.56	7431.54	13937.6	14714.4	11360.9	5291.25	9791.08				75919.5	68692.7		222450	472220	504442
P19174	PLCG1	1-phosphatidylinositol 4,5-bisphosphate phosphodiesterase gamma-1	8196.04	11463.2	2857.13	10196.5	121427	116589	56079.3	52935	20048.8	18140.2	28673.9	30604.8	18902.4	22653.9	16499.5	15647.4	25553.7	27229.5	35731.8	338419	90241.9	102051	140626	115327	184764
P19256	CD58	Lymphocyte function-associated antigen 3			11006.8	11268.9									13840.1	14192.4	34837.7	45404.5	46997.4	53974.4	86406.3	65570.5
P19338	NCL	Nucleolin	402463	445935	444689	492183	789591	147802	404796	381986	352224	297456	340159	358638	470582	543040	976457	983436	1656091	1.79822e+06	2997699	2.73332e+06	4.82193e+06	6.46817e+06	3029702	3.43937e+06	3.37639e+06	1.96474e+06
P19367	HK1	Hexokinase-1	29481.8	33317.6	32598.3	26852.4	121567	66095.9	68065	67671.2	79202.6	72902.8	92042.3	88872.5	77096.9	74320	64926.4	62173.5	80424.7	94586.8	195147	207258	242109	272047	680435	557260	268286	191986
P19387	POLR2C	DNA-directed RNA polymerase II subunit RPB3	13224.4	10754.2	13375.5	11157.7	183901	164762	47897	60857.5	20842.1	24020.6	17561.7	19118.1		3872.68	26084	27863.7	37088.2	34316.2	41025.8	43128.3	61886.6	56271.9
P19388	POLR2E	DNA-directed RNA polymerases I, II, and III subunit RPABC1	30009.5	20151.4	20334.5	20710.4	58801.2	61575.7	62986.8	60064.3	30290.3	28072.4	35288.7	31692.8	15574.6	17588.9	27978.3	24979	131691	135243	295408	348082	266321	570619	977773	734921
P19404	NDUFV2	NADH dehydrogenase [ubiquinone] flavoprotein 2, mitochondrial	41309.9	88485.3	88813	60966.4	427213	329840	157111	240455	89265.9	94452.1	127250	89965.2	196303	201254	149672	18190.3	24418.4	26742.9	20035.4	17553.1		57509		103348
P19447	ERCC3	General transcription and DNA repair factor IIH helicase subunit XPB	5731.67		2712.34	4586.85	200202		89659.1	88047.6	29506.2	28253.2	12239.4	26772.3	55629.1	14158.8	16397.6	16524.1			5995.78		36643.7	11129	144280	54042.9	293635	246882
P19474	TRIM21	E3 ubiquitin-protein ligase TRIM21	2463.74			1390.53					7182.33			4454.13			6913.64	8284.85	30414	31193.7			61225.6	80503.2
P19525	EIF2AK2	Interferon-induced, double-stranded RNA-activated protein kinase	19180.2	16307	16335.4	21676.8	243416	266079	75865.2	81138	44825.7	45696.8	43053.5	37532.9	34901.5	37237.4	31235.4	21711.8	41525.1	34933.1	60499.3	56870.4	88542.9	97005.6	222755	357454	278707	304767
P19623	SRM	Spermidine synthase	166092	150806	151173	151860	133255	134277	63316.5	68534.5	237599	237521	281598	273372	356644	360223	381723	321720	44582	44856.5	746568	152100	473341	497494	1.01693e+06	978503	3.90906e+06	3.47755e+06
P19784	CSNK2A2	Casein kinase II subunit alpha'	12460.1	13176.7	12860.9	14618.2	251725	297175	43500.2	44193.6	20711.8	30891.6	19946.1	25099.4	30093.2	24256.8	35712.4	39708.2	41504.1	34086.1	59333.5	51661.2	98711.5	107596	152560	132216	314589	266227
P19793	RXRA	Retinoic acid receptor RXR-alpha	10304.6	10148.1	10199.4	10135.7	118556	130376	21346.7	14364.9	12491.2	18573.1	15854.8	17511.9	18433.6	20392.1	27847.7	20581.4	41517.8	36238.9	28010.1	54450	11522.7	11107		195355		298735
P19823	ITIH2	Inter-alpha-trypsin inhibitor heavy chain H2	48910.4	45195.7	44386.3	68538	193899	175147	155631	145374	59776.1	61436.8	58819.1	63905.3	66151.8	66056.6	80387.5	76310.3	101370	115919	117085	144502	37547.3	88868.6	71492.2	132945	362046	231646
P19827	ITIH1	Inter-alpha-trypsin inhibitor heavy chain H1															28264.3	44170.3	27892.1	32271.3		32381.3
P19838	NFKB1	Nuclear factor NF-kappa-B p105 subunit	19055.7	275834	14287.3	14958.9	109990	62588.7	28552.9	32598.8	27542.2	17524.3	17408.3	17684.2	29496.1	42791.4	35842.9	33408.9	56223.2	54180.1	49692.2	49797.4	73071.4	73203.4	106408	100868	223390	40289.4
P19971	TYMP	Thymidine phosphorylase	14900	14545.5	16657.4	6265.58	242025	169407	28466.8	50219.9	36466.4	45047.8	35988	33389	52484.3	42450.2	53307.3	53163	35247.9	43795.8	52469	43382.9	62424.6	89128.6	139040	143033	215231	71247.6
P20020	ATP2B1	Plasma membrane calcium-transporting ATPase 1	15015.5	21379.5	14488.1	13959.5	147120	169420	55286.4	55436.6	26540.6	22289.8	23794.9	23089.4	18672.6	18696.3	45688.8	23716.4	38075.2	39537.6	66853.9	70446.8	77251.6	101535	201729	134435	460881	414869
P20042	EIF2S2	Eukaryotic translation initiation factor 2 subunit 2	41506.8	53317.9	53758.9	46477	229325	230738	126945	120894	29356.6	66025.2	71074.8	64265.2	55248.9	64997.8	30219.8	65645.1	116933	135071	192047	200034	166043	131596	161746	274269	486410	548823
P20073	ANXA7	Annexin A7	38530	37967.7	36724.8	40174.9	767533	426722	92456.4	87803.5	24190.6	26186	26200.2	25992	55515.3	54424.2	75496.4	67877.3	109016	112375	170152	182432	401297	498037	978845	846612	1.18558e+06	1.15494e+06
P20226	TBP	TATA-box-binding protein				5329.6	140365	139793		45342	7007.82		6725.14	9016.95	7020.1	5321.28				34559.6			78910.3	101127
P20248	CCNA2	Cyclin-A2					210425	241078	74204.7	71558.1	14097.2	8160.4	13058.5	12854.8	7087.31	5451.89			50608.8			68271.2	48521.2	52039.8	102203		245179	302061
P20290	BTF3	Transcription factor BTF3	36404.3	30153.8	72155.4	33588.5	511374	746476	134763	146892	65532.9	59649.9	83882.8	85425.4	64898.7	116503	71125.1	105129	43387.5	42693	26418	37090.4
P20336	RAB3A	Ras-related protein Rab-3A	6324.78	6834.69		6632.75			29930.4	22509	16217.3	12364.3	10528.6	12100.1										15329	32002.2	42557.1	67538.6	71645.7
P20338	RAB4A	Ras-related protein Rab-4A	37191.4	22931.7		13089.7	402350	407223	95844.7	114730	30822.5	21722.2	47748.4	23802.5	22132.6	22927.1	26782.2	21144.7	11274.1	33507		28194.4		52237.3		76186	170638	158113
P20339	RAB5A	Ras-related protein Rab-5A	17380	16293.7	15507.8	15369.5	269695	315803	46567.5	46999.6	31642.7	37572.3	33361	34932.5	27465.6	23282.3	22182	28142.2	12388.6	19107.1		41813.3	14442.7
P20340	RAB6A	Ras-related protein Rab-6A	55457.1	53997.1	49878.4	54698.7	292550	291361	153343	144523	51730.4	51758.9	49065.4	58434.9	84536.6	86400.7	295356	199494	163391	261767	173432	186789	210558	241585	430548	317852	493122	484026
P20585	MSH3	DNA mismatch repair protein Msh3	4314.04	2751.46	3137.35	3169.04	87771.1	135550	40867.1	68868.8	21323.6	8127.94	21406.4	20793.5	13091.6	14861.2	9249.07	9545.13	10818.5	21136.8	26174	25500.7	102262	39533.5	64068.3	194016	674894	651989
P20618	PSMB1	Proteasome subunit beta type-1	78623.3	93912.9	97571.4	94294.3	945457	959887	418095	434384	145195	153869	175693	137047	22780.8	22901.1	115265	116679	273298	290552	643218	603019	1160141	1.25253e+06	2.08244e+06	1.7633e+06	3.71085e+06	2.80498e+06
P20645	M6PR	Cation-dependent mannose-6-phosphate receptor	14687.8	26414.6		24935.1			19350.6	20046.6	22587.7	21974	19750.5	21085.4	22178.5	20670.3	14072.2	15185.5					150025		780404	577982	1.62233e+06	1.64337e+06
P20674	COX5A	Cytochrome c oxidase subunit 5A, mitochondrial	33366.7	48684.7	51236	53726.8	1.51435e+06	950411	164046	110940	11695.2	9424.8	26013.6	20193.9	22468.9	24484.3	90204.3	116905	165240	154961	279080	310207	669497	781834	1.59639e+06	3.01801e+06	3.49259e+06	493531
P20700	LMNB1	Lamin-B1	51882.2	61192	61418.5	64071.5	421823	482503	157912	149539	118316	121015	121647	122287	131200	144578	170348	171560	393837	382900	551864	565905	862093	874595	727108	1.72192e+06	2.08422e+06	1.27158e+06
P20742	PZP	Pregnancy zone protein	16302	15403.5	14346	14249.4	123556	116552	45611.1	44277.5	40729.6	29696.8	36790.5	38256	40409	31046.8	17373.1	12964.4
P20749	BCL3	B-cell lymphoma 3 protein					108056	61780.2	12697.9	37218.1			35228.8
P20809	IL11	Interleukin-11		1937.63		1617.91			7131.5		6312.15	6355.95	4327.36	4625.03	6472.82			5015.12
P20810	CAST	Calpastatin	43212.8	42914.7	41499.4	43781.3	721736	834675	231767	244492	47735.8	47381.3	48419.5	45918.9	68190.1	63681.5	89263.4	90475	129213	136502	104378	119480	151446	235381	241872	187158	80995.6	100319
P20839	IMPDH1	Inosine-5'-monophosphate dehydrogenase 1	18260.4	13230.6	24656.2	20866.9	463453	543744	62319.8	39325.4	57948.4	48178	42920.2	50795.2	65595.5	61347.6	62787.2	82843.4	127334	112288	132678	120837	236070	237968
P20908	COL5A1	Collagen alpha-1(V) chain	19199	18202.6	21541.1	22925.8	116226	130184	47347.5	37201.9	14248.7	16595.1	15692.6	15774.5	23654.5	20833.7	36576.9	39063.4	41651.5	51840	98676	83925.1	60890.9	55921.6	171197	175407	1.2105e+06	1.10694e+06
P20929	NEB	Nebulin	5686.43	4613.31	5026.53	2532.42			7303.49	7733.56	10163	11167.9	10757.1	12418	15174.6	14417.2	16834.4	12980.9	8316.25				66229.7		125713	115678	192906	190367
P20933	AGA	N(4)-(beta-N-acetylglucosaminyl)-L-asparaginase					96741.3	78519.8	40593.1	32339.9	32374.1	12178.9	33862.9	38716.7	34661.9
P20936	RASA1	Ras GTPase-activating protein 1	5741.13	3564.02	5697.45	3535.63	200069	160960	27407.4	36310.7	2432.83	19917	19644.5	17096.2	12820.8	19529.7		18266.8	18052.3	19695.6	12740.6	13431.6	20455.5	17890	25527.2	22838		17417.7
P20962	PTMS	Parathymosin	97148.9	131325	158202	165439			4603.51	4232.71	123133	117674	143427	123599	213533	196803	386668	489784	424512	455878	778179	656213	832718	883787
P21127	CDK11B	Cyclin-dependent kinase 11B	26639.4	35183.5	28536	29729.5	137236	146564	76436.3	67278.5	64701.6	64146.7	64752.1	70825.4	69537.6	73113	81902.9	60192.6	66641	71854.2	77631.7	81924.7	166075	118767	189044	173659	285930	417135
P21266	GSTM3	Glutathione S-transferase Mu 3	53214.1	58204.7	59250.2	61102	554780	539837	230733	212129	86851.5	89003.5	97687.7	100662	127541	137086	116416	162707	138556	150824	110873	76104.6	170978	219648	531381	1153741
P21281	ATP6V1B2	V-type proton ATPase subunit B, brain isoform	25855.8	17143.1	18529.4	17703.3	594369	388696	134934	137907	51873.4	42414.9	44524.2	44745.7	40144.1	41292.5	14477.2	41202.5	26905.4	25349.3	60296.9	80706.1	57037	77461.4	115884	64705.1		47616.1
P21283	ATP6V1C1	V-type proton ATPase subunit C 1	10789.2	18436.7	17482.7	17647.8	161623	261459	58227.9	74873.7	13567.3	36175.4	19662.4	7388.67	15560.8	17061.5	24337.7	21808.4	73059.5	73516.2	181872	200640	282078	268505	436299	332252
P21291	CSRP1	Cysteine and glycine-rich protein 1	45136.7	52082.8	54253.2	58801.6	140376	169296	261894	266075	142731	126869	102428	104465	32189.7	28458.5	43476.1	86369.8	46845	55701.5	127211	111755	32274.6	33535.9				35355.8
P21333	FLNA	Filamin-A	142494	155907	145612	156227	2324061	2.27821e+06	572531	588633	224174	257876	260927	236650	185843	188408	490437	471867	502725	498189	778528	814299	825471	909591	1.77192e+06	1.20639e+06	957429	1.05587e+06
P21359	NF1	Neurofibromin	13790				105093	148911	19311.6	18794	15518.2	22215.9		15131.6	53831.4	64387.4	29373.5			9074.51	4384.64		19085.3	21629.7	32156.8	30371.5	68887.1	51632.1
P21399	ACO1	Cytoplasmic aconitate hydratase	40115.2	35445.6	38810	45975.8	507786	549425	94565.4	88836.2	51661	52648.5	49364.7	51223.6	48147	47177.9	45283.6	42205.6	58628.4	61835.9	75393	110949	445930	430576	557224	516684	1.55655e+06	1.61169e+06
P21675;Q8IZX4	TAF1;TAF1L	Transcription initiation factor TFIID subunit 1;Transcription initiation factor TFIID subunit 1-like										10142.9													37493	48302.8	126368	120774
P21796	VDAC1	Voltage-dependent anion-selective channel protein 1	297054	307742	232343	284804	7.16909e+06	7042816	125108	132715	451196	533265	496108	461126	599156	661644	725782	926817	1.22588e+06	767842	321567	312056	61628.3	261547	2275394	728638	6501907	10226527
P21810	BGN	Biglycan									17576.7		8426.96	15290.2		3929.45		3872.38					55897.7	57674	127092	157280	241359	323261
P21912	SDHB	Succinate dehydrogenase [ubiquinone] iron-sulfur subunit, mitochondrial	84803.9	74313	74237.7	82732.5	188742	192013	128135	144536	182648	186182	162758	161112	198886	191527	134995	80491.2	190217	199357	355881	393805	340670	474843	487230	509682	272873	177257
P21926	CD9	CD9 antigen	53256.6	50410.3	52219.2	47600.1											32169.3	34303.1	95455.4	169547	152135	228288	629882	605880	985896	1.07603e+06
P21953	BCKDHB	2-oxoisovalerate dehydrogenase subunit beta, mitochondrial					132755	97781.4	22297.7	19387	12617.9	11935.6	9026.54	13278.9		21442.7	5593.41	7549.09		8353.02	9748.89		23274.8	11551.5	38379	39754.1	131689	173361
P21964	COMT	Catechol O-methyltransferase	23708.5	19798.7	21439.9	13590	800781	914084	164783	166483	7601.87	9300.77	10049.1	11732	22798.8	19375	31209.2	33415	42088.8	42170.7	61590.3	69635.8	74438.9	85737.4	291089	226849	477058	389025
P21980	TGM2	Protein-glutamine gamma-glutamyltransferase 2	91821.4	137072	117983	148315	220344	286298	88487.7	89801.6	35494.6	33697	33516.1	31934.5	85888	90987.2	305401	339098	478699	614649	641346	560726	191672	410100	333298	278395	282494
P22033	MUT	Methylmalonyl-CoA mutase, mitochondrial	13770.4	21877.8	21489.4	21430.8	260761	270112	48104.8	56818.5	28923.7	25763.9	29601.9	28648.2	29171.4	25890.3	46586.3	41789	38647.8	67715.9	18276.3	17912.2	65457.2	36678.7	135926	133130	380600	424344
P22059	OSBP	Oxysterol-binding protein 1	20538.5	19388.5	19368.2	19594.9	134099	142852	50401.1	51125.9	41714.7	42569.6	44302	42207.6	31072.4	34880.6	20103.4	12380.2	32379.7	37546.5	107348	125568	157670	173415	244190	368665	1.05732e+06	1.30627e+06
P22061	PCMT1	Protein-L-isoaspartate(D-aspartate) O-methyltransferase	47857.3	48701.2	45094.6	45917.6	687136	679946	132668	110336	93208.6	80169.4	80930.5	76825.6	79891.4	76726	60975.2	77720.5	99252.2	72120.1	134178	163379	268259	303321	278913	271642	590661	659357
P22087	FBL	rRNA 2'-O-methyltransferase fibrillarin	95226	97171.4	90598.8	95420.5	862196	896967	182619	162714	130129	125220	119379	120853	125655	123931	154102	163008	209918	215181	218788	227321	370694	466596	979629	708260	2109736	1.54313e+06
P22102	GART	Trifunctional purine biosynthetic protein adenosine-3	24099.7	30545.5	42471.9	32427.6	122948	159474	125303	94239.3	70027.4	65009.6	71076.7	58943.6	45149.1	46108.7	73528.8	100793	83343.7	92416.1	157581	300924	767587	979565	1.70495e+06	1573260	1.91391e+06	2.03353e+06
P22105	TNXB	Tenascin-X	8816.76	16278.7	19423	21972.5			10069.2									22152.4	22952.6	27481.9	80391.8	56351.7	149481	187834
P22234	PAICS	Multifunctional protein ADE2	100947	82846.5	74732	71050.3	1.21088e+06	1820230	733442	743304	365092	350342	297842	305525	263824	257627	227659	212324	187683	178859	504704	487271	763294	904456	1.70495e+06	1.61003e+06	2.03743e+06	1.58646e+06
P22307	SCP2	Non-specific lipid-transfer protein	41481	39621.2	39989.5	42085.4	234067	324745	125007	115916	65772.3	68338.2	85959.3	66534.3	36836	38285.4	20861	28403.1	58198.4	53591.3	168933	183001	498606	595843	1.46494e+06	1.35639e+06	2905791	3.05329e+06
P22314	UBA1	Ubiquitin-like modifier-activating enzyme 1	94963.7	99870	98191.5	103363	2.45089e+06	2.62615e+06	269938	257884	143043	159078	185560	182249	122473	131713	158426	201511	153722	169254	330307	271383	830301	632461	918819	637370	1.34425e+06	1.34544e+06
P22392	NME2	Nucleoside diphosphate kinase B	709528	800012	738346	767109	701518	804519	284162	293180	666623	666400	727712	649413	1.01277e+06	957299	1.5357e+06	1.29278e+06	1.83565e+06	2.0118e+06	1.55607e+06	1.43544e+06	2.4954e+06	3.24454e+06	361173	435121	8376007	9113154
P22413	ENPP1	Ectonucleotide pyrophosphatase/phosphodiesterase family member 1					88041.5		23110.2	22703.6					5337.2
P22466	GAL	Galanin peptides							13004.9		15811.6		15750.1	17459.3	9919.46
P22570	FDXR	NADPH:adrenodoxin oxidoreductase, mitochondrial	13177.4	13720.6	6036.54	10178.6	89204.3	89589.2	31108.3	29179.4	8099.22	18435.4	6165.45	6927.76	8759.54	5597.14	15169.4	27528.2	45949.7	50275.9	74803.4	72204.6	113056	126190	215896	126215	88958.6	53335.5
P22612	PRKACG	cAMP-dependent protein kinase catalytic subunit gamma	8880.87		7259.28										12392.4	13291.5	21432.6	13232.7	32432.1	29413.3	44605.8	44564.1
P22626	HNRNPA2B1	Heterogeneous nuclear ribonucleoproteins A2/B1	158205	158460	145518	150811	518552	972293	2.3587e+06	2.40201e+06	784820	1.43732e+06	369053	920356	264377	234575	227996	222596	622737	595125	1.31891e+06	1.26111e+06	2227743	2.29154e+06	1.85441e+06	1.64821e+06	2.23969e+06	2.83284e+06
P22670	RFX1	MHC class II regulatory factor RFX1	3010.34	3325.26	2665.23	3351.33	73094.2	112712		38458.6	2830.44	2385.02	13567.8	8054.02	4715.22	4113.87	6761.05	6266.31	16579.9	10723	17962.3	18071.7	23755.3	19802		13160.1
P22694	PRKACB	cAMP-dependent protein kinase catalytic subunit beta	15083	13411.1	11772	8109.6	225722	332325	120284	61487.3	24746.4	23650.9	28982.5	19975.4	18342.9	12531.9	23212.7	40104.5	29382.9	31658.8	131013	114091	238667	241915	352480	390460	389544	427124
P22695	UQCRC2	Cytochrome b-c1 complex subunit 2, mitochondrial	41496.4	37640.5	36882.2	38451.3	478668	529976	184233	137009	30877.4	30605	32205.5	30350.1	49895.4	49748.1	60004.1	52239.4	124051	126483	213001	226876	375408	416710	725334	626905	1.81093e+06	2.33623e+06
P22736	NR4A1	Nuclear receptor subfamily 4 group A member 1								114180			6189.88	5821.77						11280.4	20923.2		34236.5
P22830	FECH	Ferrochelatase, mitochondrial	4994.03		8750.67								37555	18943.5						1202.91	6152.39		37881.5	41748.2	47899.9	37619.3
P23025	XPA	DNA repair protein complementing XP-A cells	7603.87								13776.8	13923	11506.9	12246.9		12856.3
P23142	FBLN1	Fibulin-1	21609.5	18136.5	20285.1	21758.4			6682.12		10211	11713.5	8240.63		35218.3	12899.1	14509.2	17485.1	49670.7	42678.2	48432.4	56207.6	78346.1	86592.6	158510	143917	184337	165924
P23193	TCEA1	Transcription elongation factor A protein 1	22105.8	25759.5	22255.3	24627.4	150609	160813	100683	105091	22101	24322.3	18288	22869.5	36651.9	38888.1	42826.9	43364.5	54630.5	59386.1	95943.6	98039.3	190194	291513	414771	367136	1.31203e+06	1.10412e+06
P23219	PTGS1	Prostaglandin G/H synthase 1	13940	23781.8	24406.1	22255.3		46384.1	10132.9	13018.6	12479.2	13044.1	15862.8	12887	16744.9	19095.1	34503.2	29860.4	94649.6	103988	158913	170047	136077	138733	117775	119398	175256	189083
P23229	ITGA6	Integrin alpha-6	7452.59			1529.9	362086	168956	8211.24	8768.81	19919.3	31777.9	12831.8	15544.7		8697.71	6377.93	5802.17	6622.79	6987.04	15344.8		23634.7	21670.8	37201.4	36630.2	93336.1	99354
P23246	SFPQ	Splicing factor, proline- and glutamine-rich	39088.5	79018.2	110265	107672	1.73552e+06	1.73743e+06	524007	503066	82631.6	72880.3	88781.1	77855.1	33611.2	28700.2	76300.7	169291	139520	167063	458992	360804	1.00554e+06	1.33974e+06	2.06353e+06	2.45664e+06	3.18468e+06	510412
P23258	TUBG1	Tubulin gamma-1 chain	39004.9	40128.2	34221.7	35337.3	244923	219818	74014.3	82065.6	57960.7	66478.4	72399.5	74707.4	71827.1	74465.5	57146.4	49239.2	62585	59385	109986	90992.9	154974	165700	248834	225873	601714	775998
P23284	PPIB	Peptidyl-prolyl cis-trans isomerase B	317712	330847	327116	370284	125671	121448	319471	249539	258265	241054	253997	244839	213362	253581	849359	734168	1.4282e+06	1.51757e+06	2.29936e+06	2.92824e+06	4.23503e+06	5303358	2.85302e+06	3.54832e+06	483038
P23368	ME2	NAD-dependent malic enzyme, mitochondrial	24240.1	18872.9	28791.7	14864.1	95992	114597	61356.6	60275.6	33279.9	28586.6	34966.6	32510.6	33927.5	32199.5	42030.3	44422.2	58613.3	54849.3	115603	128867	189588	145721	503908	309990
P23381	WARS	Tryptophan--tRNA ligase, cytoplasmic	63900.7	23825.1	25533.8	24315.4	714526	763497	143768	159812	68724.2	44096.1	78765.6	87623.4	39759	33826.5	30960	27188.3	65067.8	47777	80067.3	90262.9	418272	461151	1.34707e+06	1.4407e+06	5379075	5518052
P23396	RPS3	40S ribosomal protein S3	573087	541429	567062	587808	318832	199841	789472	639969	733999	649640	900439	886674	1.09451e+06	1.24611e+06	1.80914e+06	1.4644e+06	3.09589e+06	2928697	4.20405e+06	4549800	7711138	7847499	11381291	14863069	35718116	29845500
P23434	GCSH	Glycine cleavage system H protein, mitochondrial	6282.76	11782.7	7357.54						4204.21		6322.88	6005.5	13274.1	11267.1	15188.2	12576.2	22149.9	20889.9
P23443	RPS6KB1	Ribosomal protein S6 kinase beta-1													13656.8	12637.8			20030.6		35916.7			67587.8		105603
P23458	JAK1	Tyrosine-protein kinase JAK1														4448.16			30617.1			5537.73	7991.35	7610.13
P23497	SP100	Nuclear autoantigen Sp-100	7703.64						44908.6	40903.4	16640.1	14852.1	9026.72	21028.7					18952.5	19383.5	107779		154343
P23511	NFYA	Nuclear transcription factor Y subunit alpha	6520.97												10116.2		9082.97	7819.12	14225.6	13305.1
P23526	AHCY	Adenosylhomocysteinase	236625	244096	237052	254711	75326.2	77612.2	43212.2	27244.3	14542.5	20609.3	21658.8	20415.7	90836.5	96132.1	258977	242610	477780	504850	1.57273e+06	1.52335e+06	3.45508e+06	3.88747e+06	6028488	5583336	10862793	10147496
P23528	CFL1	Cofilin-1	295393	241991	253990	259230	2.02953e+06	2.466e+06	160984	231202	394648	318191	469271	454985	463480	423762	598463	508536	203243	371081	244764	259137	29627.9	21571.7	5.8855e+06	10100597		781447
P23588	EIF4B	Eukaryotic translation initiation factor 4B	68737.1	71013.9	127532	96355.8	924987	999015	131533	199508	32862.2	30182.3	35280.6	34375.4	45366.1	48914.2	189743	247078	317597	323369	384334	585576	867423	1.03562e+06	1.42052e+06	1.46999e+06	2.04598e+06	723617
P23610	F8A1	Factor VIII intron 22 protein							30583.6	30054.9	11547.6	7060.06			18467.2	17458.6	16303.4	15249.2	19728
P23634	ATP2B4	Plasma membrane calcium-transporting ATPase 4	4139.12	6770.62			114773	112742	36798.8	28132.7	15041.8	12710.3	14340.3	15362.5	9398.18				10890.7	9643.69						54518.8	117597	123953
P23743	DGKA	Diacylglycerol kinase alpha					60009.4		20548.8	13930.5	12532.5		9951.2	9687.31											160642	21022.9		37362
P23786	CPT2	Carnitine O-palmitoyltransferase 2, mitochondrial	15193.9	16012.8	14059	14658.3	47680.9	126621	43883	48263.7	24630	24635.9	23356.6	23779.5	31722.7	31870	46538.6	43406.6	16528.3	80375.9	21926.6	24332.2	49812.7	42036.9	99569.9	76550.1
P23919	DTYMK	Thymidylate kinase	27191.6	27199.2	25857.5	26207.9	42748	75490.4	61578.7	53735.8	38247.6	31667.2	43526.8	39394.6	50928.4	50599.9	52665.9	63372.7	56775.7	66672.3	53029.6	40451.5	90919.5	123141	147271	158294	222605	212920
P23921	RRM1	Ribonucleoside-diphosphate reductase large subunit	69523.6	67997.2	67257.5	72046.7	145256	329244	87217.3	81188.3	130266	117565	122716	122890	113629	106351	123587	110077	126591	118260	362271	222959	454049	442179	1.01181e+06	495766	760297	886739
P24298	GPT	Alanine aminotransferase 1	5430.51	4975.49	40678.6				4656.61	28788	12239.4	10846	10765.8	11606.8	5209.7	7187.79	47939.4	3184.77		4347.86	16933.3						172864	116880
P24386	CHM	Rab proteins geranylgeranyltransferase component A 1	3474.43				132869	114686	20836.6	24760.7	9018.02	10089.8	6307.03	4729.23	3261.23	3074.27	8988.76	10214.6
P24390	KDELR1	ER lumen protein-retaining receptor 1	43513	40447.7	39997.7	28842.9	1.10495e+06	955551										2243.9			4154.42	3921.1				21025.2
P24468	NR2F2	COUP transcription factor 2	2398.64	2594.17	2761.78	2942.94			18037	4237.84	8533.75	10112.1	10886.5	8789.89	10954.8	2749.3	25092.8	11879.8	7481.04	7035.66	12967	11116.6	7624.86	18303.1	27579	34155.7
P24534	EEF1B2	Elongation factor 1-beta	556657	551478	507800	530378	206458	173871	544262	493662	667764	699878	732528	677822	978855	904494	748985	671057	828173	836618	1.3435e+06	1.24768e+06	858028	851345	1.10623e+06	1.16659e+06	2.40389e+06	3.20214e+06
P24539	ATP5F1	ATP synthase F(0) complex subunit B1, mitochondrial	72231.4	71905.8	67812.1	72827.8	334238	108979	133547	87950.9	126875	121882	121779	118476	119585	114887	55811.9	61901.9	70300.4	70973.5	118826	108110	67675.4	89095	126596	89974.8	142825	100898
P24666	ACP1	Low molecular weight phosphotyrosine protein phosphatase	78787.6	80207.9	75252.6	78112.4	616080	709870	79708.6	87898.8	103663	97985.8	111574	100177	152785	158975	64296.7	68850.1	39811.8	38494	62107.1	60852.3	45381.7	36259.1	111279	56402.4	2.00067e+06	1840466
P24752	ACAT1	Acetyl-CoA acetyltransferase, mitochondrial	45354	56132.2	36113.4	39762.4	922575	1.94192e+06	83237.4	82558.7	71536.9	83538.5	78709.3	76760	80111.9	88134.2	23218.1	42006.2	33265.4	33657.3	85663	87973.8	88455.8	95794.2	377790	407559	1.09485e+06	579053
P24928	POLR2A	DNA-directed RNA polymerase II subunit RPB1	12465.1	14735.9	11202.2	16207.2	199876	76677.3	39021.6	40889.3	13039	15795.1	7174.34	12057.6	14028.2	17846.2	34316.6	32775.6	48280.3	45610.1	55203.4	62758.8	90192.6	95963.4	252672	214729	234855	146143
P24941	CDK2	Cyclin-dependent kinase 2	14582.1	18649.1	18208.8	19847	205963	77494.5	183197	110148	95566.1	61385.3	58793	98636.2	43191.3	33201	11812.3	6395.93	88941.4	8798.15	214822	170931	84359.8	79682.7	324163	175960	589251	600944
P25054	APC	Adenomatous polyposis coli protein			538.395		64318.3	17094.2	5883.79	6952.47	890.263	786.646	1455.61	1023.69	6632.29	1427.03	6490.58	1422.57	2851.65	2317.96					26542.3		93637.8	91400.3
P25098	GRK2	Beta-adrenergic receptor kinase 1	5319.48	5535.14	5168.64	4702.03		35528.1	40519.3	22149.3	16062.3	15248.9	15235.1	15106.8	28724.6	27811.7	10384.6	9569.81	16322.1	11832.4	27548.1	19397.7	32705.7			16088.8
P25205	MCM3	DNA replication licensing factor MCM3	85000.3	91065.6	88428.1	87783.9	580695	649267	295680	233375	174072	201343	192423	201858	233953	182635	234501	202153	161837	114914	196340	204537	488303	585337	1.13937e+06	935784	1.09835e+06	1.00366e+06
P25325	MPST	3-mercaptopyruvate sulfurtransferase	10153.1	9154.45	10120.7	9701.33		230757	44836.9	34656.8	26131.6	34767.2	16952.2	16674.8	18840.4	17248.4	15949.1	14011.9	10387.2	13917.3	20278.5	19813.1	34864		106531	87722	226819
P25398	RPS12	40S ribosomal protein S12	101904	112853	118219	121383	533779	410881	492919	451044	259242	294649	272909	297674	308472	333630	192316	132206	155594	178292	325992	203281	754902	1.06403e+06	682786	655330	283974	94806.5
P25440	BRD2	Bromodomain-containing protein 2	9611.81	15113.7	15224.5	11601.8	153816	162316	42901	40875.3	6897.43	11625.8				2280.01	13973.5	12813	37328.2	36621.3	74372.1	35170.2	78491.2	38956.4	83602	62922.4		177349
P25490	YY1	Transcriptional repressor protein YY1	12502.4	14210.2	11475.3	10487.5		33704.6	37312.9	36711.6	9431.68	13882.1	13913.8	11703.5	30526.2	26533.3	80473.1	21956.7	139646	94987.1	149024	163581
P25685	DNAJB1	DnaJ homolog subfamily B member 1	67378	65027.2	62942.4	64895	375927	518481	110643	108994	78015.1	68389.9	76257.7	71926.8	77224.7	78633.4	128051	124986	194511	203814	370250	416756	450470	551326	435514	271267
P25705	ATP5A1	ATP synthase subunit alpha, mitochondrial	321141	343490	330004	325136	3.26342e+06	3.1495e+06	2147111	2.09352e+06	717809	654863	757485	732192	472741	488641	708964	656238	866556	828965	915774	863124	795177	971592	1.83483e+06	1822903	6.061e+06	5282905
P25774	CTSS	Cathepsin S							25249.6	20002.2	7526.46	1878.68	8445.08	6639.38	2683.15	2711.62							135717	73818.8		15367.9
P25786	PSMA1	Proteasome subunit alpha type-1	66696.2	42829.8	67018	78389.9	48208.5	49407.9	83629.5	47301.8	178759	183250	167010	138394	233965	204330	279948	339091	168809	220521	313462	262011	605020	632655	936681	1015829	1.28872e+06	838636
P25787	PSMA2	Proteasome subunit alpha type-2	107218	87119.8	82218.9	95588.2	424267	482348	225024	178059	124280	129358	73363.3	93564.9	109984	117179	166813	166741	226911	219434	153163	149435	148441	177490
P25788	PSMA3	Proteasome subunit alpha type-3	98708.9	104044	99542.4	109087	467181	830768	100083	94634.4	58943.6	53799	73617.6	69204.5	127680	125227	198060	172130	340649	351377	365917	390835	468789	470345	1.02988e+06	1.02233e+06	829354	1.37023e+06
P25789	PSMA4	Proteasome subunit alpha type-4	86208.5	89495.5	90094.8	94086.2	627901	807415	133014	135557	55565.7	57450.4	67714.7	68573.1	94768.7	98476.8	108323	93695.2	245769	271533	319853	719333	2.34186e+06	2.84928e+06	6.14821e+06	5671507	7769725	4.88073e+06
P25815	S100P	Protein S100-P	52323.7	52125.5	54176.7	60313								20552.9	96139.4	92507.8	63828.7	62974.9	145935	77478.4
P25963	NFKBIA	NF-kappa-B inhibitor alpha		9278.39	10209.2								14254.7		5783.61	6145.77		13404.9		29647	34320.1	60532.4	41780.5	13528.4	23686.3	39434.4	174550	180761
P26006	ITGA3	Integrin alpha-3	25028.8	25055.9	20706.2	26770.6	191164	158052	112842	47937.3	36820.6	37609.6	42036.8	45062.9	39761	52485.2	50734.5	41139.4	61786.4	60037.7			36610.7	27223	69980.2	61690.2	259528	170905
P26012	ITGB8	Integrin beta-8						152334
P26038	MSN	Moesin	89879.1	99480.7	102551	104975	356089	398322	124000	90914.3	23334.6	20275.8	21365.1	22119.8	117098	114805	241917	275838	294419	328912	458488	426582	120383	95262.3	142276	145526	222449	215534
P26196	DDX6	Probable ATP-dependent RNA helicase DDX6	20743.4	18594.4	26092.3	17901.1	327103	357578	124349	137181	41574.9	43429.7	36678.7	35125.8	29079.3	25590.3	19156.6	19220.3	29624.3	16170.3	101776	39482.6	333562	287163	568773	532215	1.01184e+06	1.08886e+06
P26232	CTNNA2	Catenin alpha-2	13380.7	20427.5	11959.6	12850.8	276488	359938	97038.9	93223.2	53358.6	88339.3	21058	40195.3	57164.8	62778.4	32769	26946.4
P26358	DNMT1	DNA (cytosine-5)-methyltransferase 1	24993.8	24896.5	24481.9	26980.6	812708	564638	105325	109404	18606.6	18778.5	22556.8	23260.1	40321.7	42926.4	61549	57198.2	100117	90415.4	141850	146459	157831	168370	275976	218688	314447	325855
P26368	U2AF2	Splicing factor U2AF 65 kDa subunit	127637	130087	125108	124567	2042449	2070954	408242	301003	120297	101965	116289	129745	363036	287611	392232	367279	486096	457708	944248	976445	392275	375613	939912	1.2503e+06	3331445	3677901
P26373	RPL13	60S ribosomal protein L13	449566	478190	424429	458963	773101	549721	929288	887548	994617	1.00524e+06	1.04944e+06	1033798	1.125e+06	1.13656e+06	849491	688012	474767	495512	568210	611483	158366	199093	300507	277480	397803	386039
P26374	CHML	Rab proteins geranylgeranyltransferase component A 2			14571.1						7116.97						36105						60205.6	65049.7	105878	170428	143415	232855
P26440	IVD	Isovaleryl-CoA dehydrogenase, mitochondrial	2997.55	4610.07	5644.41	5418.47	85347.9	92322.1	29297.3	26929.8	154099	129995	151446	155950	239665	6107.12	14781.2	26832.7	21027.5	15391.8	29030.3	14611.3	157518	207471	395805	331053	222897	61120.9
P26447	S100A4	Protein S100-A4	271414	321237	297890	300000	1356177	1.47604e+06	437055	384790	138003	147970	138384	123834	65494.8	55346.4	395809	181420	1.89451e+06	2.08959e+06	3.42057e+06	3.5183e+06	2.75458e+06	3.25292e+06
P26572	MGAT1	Alpha-1,3-mannosyl-glycoprotein 2-beta-N-acetylglucosaminyltransferase	7927.48	7480.75	5514.53	7167.02	107533	96098.9	15373	17372.3	5064.34	10506.5	9074.84	11488.3	12845.5	14290.4	21723.8	18530	31219.6	23481.4	47413.7	45093.5	32189.5	30489.6	118484	112579	281184	307770
P26583	HMGB2	High mobility group protein B2	15282.8	25171	26810.4	28483.9	99829	221433	241420	253714	75061.1	82057.2	97474.3	93372.2	38219.2	44363.9	53353.6	45529.4	51449	70419.7	118298	107178	239086	223250	992986	848304	548259	234165
P26599	PTBP1	Polypyrimidine tract-binding protein 1	261924	233247	241440	208349	2.75692e+06	3.80136e+06	342322	353432	371651	376877	350694	405819	435349	440822	496106	414818	250861	247245	552130	578055	229802	234857	109152	306378	476433
P26639	TARS	Threonine--tRNA ligase, cytoplasmic	60606.7	68141.9	63542.9	62226.4	951826	113465	287211	272531	201638	234606	198986	184314	89836	92335.5	168753	138420	216600	235303	432144	379525	589952	771088	1.80224e+06	2.82537e+06	2851528	2.27341e+06
P26640	VARS	Valine--tRNA ligase	63113.9	62301.7	60778.2	61388.2	178511	174598	83746.4	76434.1	69999.7	69924.6	86312.1	79250.5	107359	107185	97732.6	78907.9	102243	137282	274653	276659	530605	590470	1.08108e+06	929711	2.00952e+06	2296118
P26641	EEF1G	Elongation factor 1-gamma	706549	572513	540923	604474	8.14824e+06	8832370	1032264	1.11366e+06	1315024	759389	1.24205e+06	1.17176e+06	990126	824423	1.3394e+06	450801	103102	89473.6	101598	201625	116862	345865	3.55876e+06	5134028	3.86573e+06	1.08636e+06
P26885	FKBP2	Peptidyl-prolyl cis-trans isomerase FKBP2	17593	39909	38939.5	40275.4	435739	492821	94452.9	100295	150495	148804	173883	157935	173511	95513.7	258045	107146	19975.6	21068.5	17808.6	17379.8	47219.4	41045.1	100907	62811	37468.4	45785.7
P27105	STOM	Erythrocyte band 7 integral membrane protein	24044.2	27287.8	23090.9	25120.1	435991	488069	152923	132744	46046.5	26814.5	43696.5	47348.9	32758.4	42939.1	45122.9	59909.1	73183.8	83926.5	156319	117773	502547	443046
P27144	AK4	Adenylate kinase 4, mitochondrial	20169.9	20469.7	19811.4	20291	209495	272185	64465.7	67570.9	29565	27768.3	30950.4	29500.4	11913.1	11958.6	33240.9	41839.2	70191.2	82552.6	98265.5	104020	131869	103011	468815	362454	757499	817372
P27216	ANXA13	Annexin A13	34194.7	28446	26135.7	28010.5					9861.22	8857.39	8917.07		46247.7	33935.9	96336.8	79508.6	59464.5	44148.6
P27348	YWHAQ	14-3-3 protein theta	24592.8	30975.5	35817	33348.7	303138	376773	142940	138600	124009	133511	155479	117889	82546.1	73578.2	39256.9	58225.9	25273.9	33085.1	53631.2	61455.7	154771	145599	47386.4	49084	117214	155818
P27361	MAPK3	Mitogen-activated protein kinase 3	776.266	1791.14	3260.6	3288.1	108506	35410.1	40455.6	36001.5	19857.5	18988.1	19299.7	22710.2				19530.8		88710.8	147446		178904	16765.9			47812.6
P27448	MARK3	MAP/microtubule affinity-regulating kinase 3	9891.67	10519.5	12295.5	14471.9	81202.2	122018	31503.7	36658.4	15289.4	17575.4	12606.2	16509	20046.7	23330	19439.7	34971.7	32817.7	34205.3	41025.7	40730.7	74739.5	40999.3	176540	43971.2	148993	146149
P27449	ATP6V0C	V-type proton ATPase 16 kDa proteolipid subunit		19092.4	21531.9	24813.4	48324.9	43087.1															92561.2	79914.4	175403	152115	456602	345343
P27540	ARNT	Aryl hydrocarbon receptor nuclear translocator				13260.2	59337.2	63636.3	10640.1	10410.4	2360.44	2846.97	2179.23	1719.13	8897.2		3250	3798.37	7077.04		1337.9		20266.8		30635.3	37630.8	60066.8
P27635	RPL10	60S ribosomal protein L10	81194.2	89839.1	101309	110256	139038	18707.3	38110	43314.7	125167	121121	166655	159939	156595	147306	217280	286829	135742	157534	231453	188554	104969	112288	318537	1503133	487705	70809.7
P27658	COL8A1	Collagen alpha-1(VIII) chain			123089		255744	350399			279454	282299
P27694	RPA1	Replication protein A 70 kDa DNA-binding subunit	45814.6	44233.2	43376.3	40611.4	282484	260852	99806.6	99919.2	80013.2	77965.1	90035.1	90948.8	77946.7	91441.7	137788	118764	111034	113522	170822	182434	153101	172244	1.42268e+06	969018	4.56401e+06	4.73621e+06
P27695	APEX1	DNA-(apurinic or apyrimidinic site) lyase	98989.7	96528.7	95053.8	109937	1.88797e+06	3.00054e+06	357199	349764	206639	210359	237372	208420	169305	172318	126647	132454	156299	138173	172345	195325	91045.7	123031	258779	195995	235051	199814
P27701	CD82	CD82 antigen	3500.21	1760.48	2738.75	2833.44			18902.6	26479.5	10670.1	9597.94	5854.51	11504.9	11360.2	11223.9	20164	14070.2
P27707	DCK	Deoxycytidine kinase	27248.1	28939.4	26424.7	27592.3	12800.8		3953.22		14961.2	17407.5	7761.46	9469.88	25520.2	29575.6	79774.3	79594.3	119651	128601	175234	205793	232963	289534	285994	236165	273976	218568
P27708	CAD	CAD protein	54092.7	53818.6	50998.8	48954.5	418364	419922	299646	413762	89185	87520	97296	95635.7	128119	118003	106271	98358.4	186087	178430	194081	213867	433381	434549	992260	826265	1.19918e+06	1.1892e+06
P27797	CALR	Calreticulin	434415	395088	398282	391650	8551661	8894556	424703	423027	688060	612819	677724	636493	739275	700203	396808	314931	120204	138451	482816	428002	1502706	1.63372e+06	3.032e+06	2.65447e+06	3.44802e+06	2.40273e+06
P27816	MAP4	Microtubule-associated protein 4	31671.4	30454.6	29262.2	30327.4	324489	297210	247297	233189	77493.1	50271.3	47877.1	46512.5	84504.2	76949.2	65208.6	63332.4	42356.5	45168.7	148011	107975	375695	465908	930144	1.0681e+06	1.03392e+06	811226
P27824	CANX	Calnexin	131354	180358	148722	180418	2.33506e+06	1.53444e+06	1.06214e+06	926397	352650	354610	307250	306096	34596.2	41775	206192	210254	532224	634770	1.28594e+06	1.19925e+06	1.8626e+06	2.35156e+06	3.55277e+06	3.17544e+06	3.51314e+06	2.98042e+06
P28062	PSMB8	Proteasome subunit beta type-8	13307.9	8690.21	11237.6	16113.2					7815.69	10805.2	15223.9	12549.9	17589.3	20225.7	43527.7	35134.5	70925.1	58036.9	101326	164702	52750	79741.9	84678.5	47492.3
P28066	PSMA5	Proteasome subunit alpha type-5	74302.8	67692.2	75311	69566	236322	178077	242007	228570	119165	109734	82424.1	85533.2	49062.4	58034.7	58701.5	123833	69677.1	83693.3	154164	256400	480397	405568	632974	485064	2593785	2.81517e+06
P28070	PSMB4	Proteasome subunit beta type-4	55363.6	58453.1	60742.2	52287.1	300897	336417	178417	136419	82422.7	88526.6	70801.9	77389	73337.9	54633.3	53526.1	52786.1	126287	132582	325895	278351	642066	873246	1.38471e+06	1.48918e+06	5.06772e+06	4.24429e+06
P28072	PSMB6	Proteasome subunit beta type-6	55345	58677.6	66617.5	67960.6	54767.6	77861.9	95942.1	103028	60276.5	59074.8	60695.6	55763.2	50803.6	42323.2	72992.5	75442.6	216917	93816.1	564741	432678	808841	2.56849e+06	2.16547e+06	1.74276e+06
P28074	PSMB5	Proteasome subunit beta type-5	32605.2	35031.6	36683.1	35907	389923	293448	221461	209328	110798	92378.6	116993	100799	45410.5	52174.5	42749.2	47492	55762.7	60241.5	124391	99007.7	196228	246172	404350	643845	711641	107509
P28288	ABCD3	ATP-binding cassette sub-family D member 3	24857.7	31525.9	27941.4	24098	199641	432325	205295	134748	49854.3	87647	72856	96113.9	101700	73015.1	59950.7	79706.8	40312.1	48525.3	75882.8	64839.3	114026	132941	144615	139939	1.09234e+06	1530666
P28289	TMOD1	Tropomodulin-1					158388		32790.3	26614.7	30903.3		13884.3	41133.4									14973	18933.8
P28290	SSFA2	Sperm-specific antigen 2	14377.2	1489.61		41328.8	65554.1	63933.8	32718.7	27578.1	21502.9	19568.6	14001.4	19895.6	23422.2	22343.3	37760	33005.4		85750.9		7293.23				87122.8		70837.3
P28300	LOX	Protein-lysine 6-oxidase		6670.65	5953.45	5837.91											9844.44	7752.28	26343.4	23900.1	23288.1	19281.4		45177.7	69329.7	50607	46629.1	49952.2
P28331	NDUFS1	NADH-ubiquinone oxidoreductase 75 kDa subunit, mitochondrial	32248	32254.4	30890.2	33240.2	393721	608641	137908	119125	109332	107617	108287	109442	119566	68462.5	114756	73513.1	90596.4	168162	136870	146271	135397	161911	245640	40426.4	1.02839e+06	1.76459e+06
P28340	POLD1	DNA polymerase delta catalytic subunit	30321.3	31803.5	29143.4	30626.6		33766.2	34796.9	32495.1	30682.1	29053.9	34735.8	36692.2	54397.2	57559.1	67453.8	56894.8	67696.6	66233.5	111789	115268	237683	256778	469940	449570	883832	870207
P28347	TEAD1	Transcriptional enhancer factor TEF-1	9721.49	10724.7	14754	10163.1	86091.7	63974	44919.6	40534.7	21233.7	21787.6	6546.28	7543.62	11244.7	10133	18497.8	18501.2	35794.2	33256.3	60695.2	40437.6	42688.3	107242	16160.5	137810
P28370	SMARCA1	Probable global transcription activator SNF2L1	2424.38	4330.11	5703.16	5861.1	250603	365128	109491	43547.2	30165	31640.2	28832	23402.7	8129.44	5843.07	39314.6	24004.5	23858.9	21477.9	29037.9	86516.1	75840.4	79345.8	187964	146144
P28482	MAPK1	Mitogen-activated protein kinase 1	23795.7	17614.6	17672.3	27275.5	409090	396992	100689	109029	15715.5	23718.6	23124.2	23175.3	20933.5	9260.21	42005.5	46724.8	58388.8	56800.2	94461.9	76899.2	131097	131415	64169.8	55227.6	184637	193755
P28676	GCA	Grancalcin	4433.02	5154.6	4298.1	4153.36						61870.7	74080	68286.1	94421	100847	55522.9	5189.52	20468.5	19902.5	37353.3	34954.1	39427.2	47058.3	30634.9
P28702	RXRB	Retinoic acid receptor RXR-beta	13081.3	11148.2	8850.34	9643.71		74859.6	14250.1	13433.8	19982.2	9250.6	9959.98	3049.13	6802.87	8318.55	19412.9	13653	28736.8	42705.9	80080	96970.5	43851.2	19245.9
P28715;R4GMW8	ERCC5;BIVM-ERCC5	DNA repair protein complementing XP-G cells;BIVM-ERCC5 readthrough							8646.37	21699	9181.72	9110.12	7517.41	5980.98	11702.3	2250.4	10937	8913.83	3469.79	4029.51	43395.5	7517.14	13077.6				213463
P28799	GRN	Granulins															15945.1	12971.8					40447.6	55077.7	114960	99545.7	201506	196815
P28827	PTPRM	Receptor-type tyrosine-protein phosphatase mu					159197	107417	39558.6	35037.1													11158.8	10715.3	25943.1	34552	40428.8	90957.8
P28838	LAP3	Cytosol aminopeptidase	53741.7	39830.5	39633.8	40194.8	556049	567934	285616	234706	69196.6	71305.8	57311	64722.3	89915.8	91647.9	139174	170107	231730	254743	228333	353286	219249	258392	121906	361883	145128	154311
P29083	GTF2E1	General transcription factor IIE subunit 1	15453.5	9350.33	9586.75	3031.8	155527	193528	30521.5	47187.8	9401.86	8394.34	6014.26	13231.9	3484.05	11547.1	5738.82	11604
P29084	GTF2E2	Transcription initiation factor IIE subunit beta	10928.1	11264.4	12995	12938.1	359239	94405.5	73895.4	33225.1			1899.78	2501.42	10292.2	13719.7	37087.6	28796.4	41201	54309.7	105924	111325	85521.9	185480	41475.2	37964.2	72237.5	69558.9
P29122	PCSK6	Proprotein convertase subtilisin/kexin type 6	40584.4	38139.2	38321.2	37987.4							8876.78	9674.27	11593.8	11749.7	12670	13218.3	50464.2	48060.8	199550	225164	552803	611163	1.16611e+06	1.01859e+06	2.4744e+06	2.21358e+06
P29144	TPP2	Tripeptidyl-peptidase 2	9255.65	17503.5	10123.6	10036.7	104503	103178	30685.9	31935.8	31442.9	29674.7	31392	26137	34498.8	32842.3	9937.87	38799.9	46386.9	43931.8	83692.2	79206.3	146859	115500	134442	162207	421615	431609
P29218	IMPA1	Inositol monophosphatase 1	29520.3	31963.6	30249.8	29738.5	121131	155010	51636	63354.9	40059.9	40419.2	34811	37649.9	35913.2	40944.8	71779.6	94532.8	117591	119827	227223	246913	211189	264716	242896	204300	434614	300456
P29353	SHC1	SHC-transforming protein 1	12686.1	15315.6	14589.7	14333	25757	110725	23873.8	17465.3	25416.6	13086.2	30377.5	19743.4	16682	18830.2	18083.1	31562.2	13757.2	56188.7	28049.9	36986.1	88464.4	115507	518486	678443	963116	560687
P29372	MPG	DNA-3-methyladenine glycosylase	16090.8	10871.9	10564.4	11428.4	366597	535784	111908	52879.2	20094.8	12625.5	10902.2	15533.4	23804.4	25056.3	24030.3	25302.5	51340	32182.4	60742.7	61345.1	38300.7	38719.2
P29373	CRABP2	Cellular retinoic acid-binding protein 2	142600	149653	137021	142408	198093	311626	87181.2	87173.1	93142.2	83651.1	108231	99603.2	180482	173874	320789	250747	609293	542137	787374	867465	1221814	1.04059e+06	673824	1.09473e+06	1.28924e+06	535036
P29401	TKT	Transketolase	404901	466769	429120	456910	8122107	8903742	2.43668e+06	2.37926e+06	286712	290051	211094	228275	351791	395657	980691	1082762	1.56749e+06	1.62887e+06	2.10636e+06	2.0674e+06	2.29402e+06	2463533	613055	458529	9151170	10099862
P29558	RBMS1	RNA-binding motif, single-stranded-interacting protein 1				5602.8			50541.3	73815.6	26883.7		25374.6	23537.8	12258.1	19215.1
P29692	EEF1D	Elongation factor 1-delta	215301	218224	220504	252280	793606	658834	609008	629154	255520	266306	403526	314528	350662	350942	504397	478705	674886	678041	995413	979011	1.36573e+06	1.38645e+06	2.2772e+06	1944872	560900	319768
P29966	MARCKS	Myristoylated alanine-rich C-kinase substrate	9555.07	17329.6	27818.1	29196.4	198806	137293	265736	210170	123243	135179	133525	125391	12460.1	20400.6	10617.9	26501.2	12679.5	13161.5	25768.8	25611	205811	232564	925285	860955	1.86035e+06	962611
P29992	GNA11	Guanine nucleotide-binding protein subunit alpha-11	8156.8	7546.58	6864.36	7467.98	360661	317177	161112	154309	51332.7	52636.5	22663.6	62810.2	9892.94	12875.3	18107.8	16626.3	23667.4	23109.4	12666.3	16728.6		24475.3
P30038	ALDH4A1	Delta-1-pyrroline-5-carboxylate dehydrogenase, mitochondrial							25126.9	26284.9	11449.9	10454.3	11991.6	12800.9
P30040	ERP29	Endoplasmic reticulum resident protein 29	86179.9	93576.9	91016	93371.4	126000	269100	138275	180473	265776	241993	209230	276577	154317	165347	100334	101498	208210	243384	227316	224426	153079	175918
P30041	PRDX6	Peroxiredoxin-6	1.04481e+06	945654	878891	912277	519249	642921	647370	584409	1.81936e+06	1720885	1.6979e+06	2091487	2.56389e+06	2.788e+06	3.63984e+06	2.75101e+06	3.09079e+06	3.15833e+06	1179227	1.33214e+06	437570	487007	793354	680702	1.47826e+06	1.1456e+06
P30043	BLVRB	Flavin reductase (NADPH)	32832.6	29617.4	33118.6	27138.4	219480	210172	142293	146523	64310.2	47045.3	57949.6	54731.8	49306.9	47646.9	46324.8	40847.1	77025	74171.9	86070.8	91434.8	84063.6	78110.2	423121	194837	1.52612e+06	1.61899e+06
P30044	PRDX5	Peroxiredoxin-5, mitochondrial	406485	446536	370183	378172	3929186	3550690	2.37502e+06	2.20207e+06	899059	879770	974300	984724	530559	522768	1.08771e+06	1.00258e+06	1.7282e+06	1.56536e+06	1.71032e+06	1.65944e+06	1.68206e+06	2.04434e+06	136523	128222	245655	188926
P30046	DDT	D-dopachrome decarboxylase	77955.3	63113.5	65572.5	60468.5	824990	717801	407846	397658	267643	262202	266414	272294	177624	164540	89831	65001.3	62569.3	55829	132218	126310	209104	331206	856226	305481	1.68282e+06	1431360
P30048	PRDX3	Thioredoxin-dependent peroxide reductase, mitochondrial	149686	140390	140577	139875	373611	286363	320483	347706	228160	238185	202920	182918	179042	185094	155024	151834	288410	275780	491443	397150	627580	689568	1.82219e+06	1.80277e+06	1.96775e+06	2599025
P30049	ATP5D	ATP synthase subunit delta, mitochondrial	14856.2	21616.1	26190.4	27495.1	32730.5	47275.8	13872.4	14869	71716.3	72837.9	87866.2	78509	164929	144790	217482	355123	237645	280197	61032.8	59107.5	266582	341302	754285	727080	737876	333990
P30050	RPL12	60S ribosomal protein L12	229360	237393	246504	259167	781815	703043	1090743	1.28348e+06	766032	802803	834741	729356	571860	473839	100730	76664.8	328217	356112	155636	192562	760624	753538	1.5121e+06	1.26254e+06	1.64466e+06	825024
P30084	ECHS1	Enoyl-CoA hydratase, mitochondrial	65267.1	58783.5	53693.7	51895.4	1.98421e+06	2.11096e+06	356828	381643	98828.4	103374	92201.9	95983.8	42038.5	36357.6	28898.5	20991.5	48551.1	47088.4	128687	55734.2	133289	264001	250300	159109
P30085	CMPK1	UMP-CMP kinase	140580	122708	118709	118032	667770	1.34599e+06	371264	358331	240144	253198	160101	238907	211712	219781	225614	188335	152825	131239	57112.1	76866.7	198345	275285	788008	620375	1.54987e+06	1.71432e+06
P30086	PEBP1	Phosphatidylethanolamine-binding protein 1	161632	153054	150824	126503	2.89411e+06	3.12476e+06	902037	917825	280458	289076	283723	273544	100645	113527	52383.4	40019	89725	53440.4	186638	250537	336791	361864	1111894	632859	1.97444e+06	1.34285e+06
P30101	PDIA3	Protein disulfide-isomerase A3	157324	179558	189174	200055	2.96603e+06	3238159	1.01698e+06	1.16955e+06	154753	159115	172025	160609	56258	120045	110394	162077	235557	282722	737988	630007	1361647	1790189	3.84936e+06	3.81643e+06	4.97851e+06	2662469
P30153	PPP2R1A	Serine/threonine-protein phosphatase 2A 65 kDa regulatory subunit A alpha isoform	40077.4	47304.4	45611	50568.7	1.29227e+06	1.59674e+06	115490	197996	102226	117914	99855	101445	96647.1	58307.2	92580.1	124936	150621	199255	334462	288416	602268	728883	146193	152731	448431	688717
P30154	PPP2R1B	Serine/threonine-protein phosphatase 2A 65 kDa regulatory subunit A beta isoform	8667.49	3624.5	8578.03	7961.97	76412.2	68396.2	39893.5	24699.7	27251	22701.2	15599.5	15730.4	23239.1	19989.8	38048.7	35308.5	38706.9	39402.1
P30260	CDC27	Cell division cycle protein 27 homolog	23199.1	30065.7	30611.5	34448.5	140019	163318	31194.5	20395.4	13724.7	12701.9	12511.9	13019.8	14097.6	14990.7	70887	86685.5	110598	125939	322255	188440	540897	578246	835838	454879	141622	135930
P30281	CCND3	G1/S-specific cyclin-D3	2009.38		1718.24																	11403.1	15914.3	13398.7	22638.3	24032.4
P30291	WEE1	Wee1-like protein kinase		7186.3					30597.9	22702.8	10413.6	10173.8	7911.15	8970.98									4728.63	2042.93
P30307	CDC25C	M-phase inducer phosphatase 3			3232.61		24055.6	24479.7		3660.4	1314.27		4048.56	3781.38	7154.45	7053.25	10294.4		11551.3	11282.6
P30405	PPIF	Peptidyl-prolyl cis-trans isomerase F, mitochondrial	60869.1	65147.5	62442.9	63480.9					13644.9	13597.7	9142.54	13891.6	29637.7	22954.5	26620.9	22207.4	125942	128428	1.01411e+06	1.1091e+06	1956782	2.17419e+06	3.81201e+06	3.41089e+06	761654	728465
P30414	NKTR	NK-tumor recognition protein	108355	107222	57633.2	91711.6							5023.3	11898.7	101473	106130	222426	210078	323951	314888	250778	340430
P30419	NMT1	Glycylpeptide N-tetradecanoyltransferase 1	20595.8	19216	19629.9	20796.6	339168	372783	134936	139730	81730.6	38517	41216.4	40201.9	21539	16800	26857.8	22361.8	27711.1	29950.3	52361.8	31032.6	102720	249847		28843.6
P30519	HMOX2	Heme oxygenase 2	21040.5	21837.2	19842.4	18881.8	77481.2	73805.4	35927	41165	33939.4	23511.5	40745.9	31938.3	31397.3	28512.5	30191.8	40210.5	46403.1	35470.8	62184.5		236347	248810	484773	292990	858046	792132
P30520	ADSS	Adenylosuccinate synthetase isozyme 2	47486.7	31365.3	25758.7	37169.6	458703	302032	247789	217056	96603.9	91415.1	91229.8	101407	83664.7	80793.1	34501	19998	41933.4	39944.8	55145.5	52380.6	116626	103208	200923	368230	356854	996574
P30530	AXL	Tyrosine-protein kinase receptor UFO				6420.38				24867.2	14175.2	9556.2	25906.8	26678.7	14645	6697.21	25067.1	22080.9	26569.1	34980	59681.9	59625.9	70570	90797.9	148365	102911	133458	121793
P30533	LRPAP1	Alpha-2-macroglobulin receptor-associated protein	20499.3	19562.2	20671.6	19133.7	61961.5	47940.9	85169.6	75125.3	47488.6	38267.4	46878.4	50832.5	14531.3	26755.1	25563.7	24767.3	51282.8	63115.2	114115	137933	211495	252519	257612	234700	123401
P30566	ADSL	Adenylosuccinate lyase	4509.89	5084.43	5650.02	4911.66	204203	123417	35032.8	79500.2	14841.8	14344.8	13928.7	13737.5	8324.79	11620.6	12905.9	21067.7	46614.8	46521.2	78432.7	76312.3	142041	136434	77970	78565.7	865538	878830
P30622	CLIP1	CAP-Gly domain-containing linker protein 1	17296.6	23795.3	9872.27	20625.1	115994	135473	82636.9	81182.6	40001.9	38702.6	40863.5	39809.3	28559	27387.4	42948.1	40873	52899.6	37057.4	47038.7	45592.6	102667	117599	208127	184932	312937	280347
P30626	SRI	Sorcin	40349.3	40706.1	52158.9	40730.7	51466.6	48618.9	224719	216790	84897.5	75581.5	74507.3	83030.6	125909	113781	108080	143170	129972	121505	82360.5	69889.4	87359.9	101187	112552	182475	112766
P30740	SERPINB1	Leukocyte elastase inhibitor	14294.9	15501.3	17477.8	17408.1	1.35762e+06	1023653	88408.6	173365	32302	37408.7	31251.7	31646.5	29105.1	26669.4	35308	44852	44457.6	46476.8	49324.7	46688.8	116185	111753	206907	262821	486625	630598
P30825	SLC7A1	High affinity cationic amino acid transporter 1	35785.1	28383.6	26276	29142.7	77580.7	140606	77995.4	99282.6	17395.2	34437.1	66236.8	65764.6	50409.1	59659.3	30660.6	41058.3	59399.6	54393.7	85212	74961.4
P30837	ALDH1B1	Aldehyde dehydrogenase X, mitochondrial	28644.4	18821.3	15547	22886.1	255870	152019	61828.8	43544.3	34459	31230.9	40550.2	36758	37631.9	37669.1	41662	36719.1	98472.9	100698	68392.1	90990.7	41403.3	35981.5	71544.5	67354.7	197815	200736
P30838	ALDH3A1	Aldehyde dehydrogenase, dimeric NADP-preferring							21770																	21503.1	52930.1	59701.7
P30876	POLR2B	DNA-directed RNA polymerase II subunit RPB2	27659.8	28308.9	19928.3	28050.1	149964	372322	29310.1	28282.7	14083.5	8217.22	10264	11134.4	16328.3	16366.6	65425.1	53038.3	113460	117513	219765	220569	375204	443794	517834	390989	340489	290580
P31040	SDHA	Succinate dehydrogenase [ubiquinone] flavoprotein subunit, mitochondrial	31103.3	46363.3	29440.4	93753.8	458219	1.65873e+06	240978	688392	65718.3	65194.4	106804	95666	59791	39203.4	41816.6	72258.6	37348.7	66469	121347	114426	183433	216229	357012	603804	815517	575530
P31150	GDI1	Rab GDP dissociation inhibitor alpha	15888.7	20778.3	18410.4	21477.1	332236	383820	46327.7	43433.8	26746.4	24801.8	28527.5	21888.2	20225.8	23836.2	22116.7	24066.5	29067.7	27655.1	55497.2	31691.1	59895.3	88023.3	94589.5	80547.5	157813	148726
P31153	MAT2A	S-adenosylmethionine synthase isoform type-2	51263.7	54266.5	51336.4	52974.7	650296	609207	232381	228283	180940	179352	216970	202481	189879	194581	217362	170050	66348.4	79808.2	40395.8	40154.7	68981.3	81398.1	310429	323462	301411	264937
P31321	PRKAR1B	cAMP-dependent protein kinase type I-beta regulatory subunit	12039.2	7402.29	7198.1	9978.47				43461.5	18826.6	28814.6	14853	16443.5	25677.7	22074.2	34620	44382.1	62805.2	29670.1	15809.5		17686.8	15910.7
P31327	CPS1	Carbamoyl-phosphate synthase [ammonia], mitochondrial	320731	308641	304466	321649	1.63312e+06	1.69271e+06	1.64506e+06	1.87135e+06	641661	777821	563680	613724	510660	503979	582047	481617	330501	281142	338217	81366.5	396963	554941	2.64058e+06	2.06994e+06	4416628	2431701
P31350	RRM2	Ribonucleoside-diphosphate reductase subunit M2	20497.7	14109.8	17857.2	24257.9	153834	92209.6	73308	72302.9	19113.9	44240.3	22010.8	18836.9	68254.3	74298.6	180331	61480.8	43435.6	86326.5	117474	13705.4	64328.1	72039.3	191411	130983	365075	759892
P31483	TIA1	Nucleolysin TIA-1 isoform p40	24650.3	32850.6	35511.3	27399.6	664940	671208	16625.8	15276.1	47933.5	42480.6	42770.8	47018.1	43916.7	42265.8	57354.1	77091	66996.2	97274.2	56576.1	58058	76260.9	93275.5	156070	145898	85003.2	68910.7
P31689	DNAJA1	DnaJ homolog subfamily A member 1	50365	58160.3	63092.1	65153	651608	769023	432287	410041	94013.3	94547	59828.8	127022	68735.4	67455.1	57841.7	50839.1	78489.2	74070	66848	103066	354949	450889	1.08832e+06	1.01552e+06	1.93505e+06	2.07671e+06
P31749	AKT1	RAC-alpha serine/threonine-protein kinase	13290.1	12371.3	6590.57	13122.1			15050.9	16882.2		8251.72	2647.84	3245.48	5607.07	11122.7	35585.7	31306.8	60091.2	43921.1	84743.8	75466.6	94199	113997	150815	145499	198057	231715
P31751	AKT2	RAC-beta serine/threonine-protein kinase	12400	11953.2	12019.6	13240.4	23106.8	35626.2	20727.1	16909.9	16146.7	10709.5	12153.6	11435.8	20820.1	17806.8	34682.5	32665.1	58493	68324	107613	107824	96039.6	84559.7	112310	108978	364140	384827
P31930	UQCRC1	Cytochrome b-c1 complex subunit 1, mitochondrial	70811.3	70301.5	70087.7	67616.3	595205	587250	53286.5	59016.6	22878.7	28322.5	29300.1	28860.7	70033.8	52707.8	89615.2	83184	181282	183019	309816	281488	356539	359767	958482	330223	4229530	4405426
P31937	HIBADH	3-hydroxyisobutyrate dehydrogenase, mitochondrial	16608.3	18019.2	15361.2	7618.23	120195	114091	79447.7	89768	47140	27086.3	38886.7	40633	37946.3	32260.1	39660.6	29368	29534.1	24908.7	119468	142235	213416	183913	381862	364971	1.5221e+06	880678
P31939	ATIC	Bifunctional purine biosynthesis protein PURH	71796.6	75089.6	68578	69406.9	381827	113928	116248	124617	64968.9	65272.4	56276.1	53498	150908	127511	219843	193033	287095	278649	567338	615616	461966	883771	475402	445660	2.87554e+06	2.27049e+06
P31942	HNRNPH3	Heterogeneous nuclear ribonucleoprotein H3	40996.8	35916.3	39596.6	40221.5	1.34581e+06	1.64229e+06	238104	166082	36322.5	38218.3	33030.4	33473.5	31466.6	30528.7	38102.6	30048.3	83837.7	73851.4	145514	157498	386410	438537	625175	879490	526293	380409
P31943	HNRNPH1	Heterogeneous nuclear ribonucleoprotein H	189053	173478	172638	149895	7403501	9533278	893193	1.14934e+06	76374.7	86171.7	79220.3	82208.1	109653	120725	145624	165702	230517	251917	691068	616048	1.93504e+06	2220859	3.73332e+06	3.39322e+06	2.30857e+06	1.52912e+06
P31946	YWHAB	14-3-3 protein beta/alpha	316195	267097	317100	321928	166440	324681	757768	844409	705290	895693	850063	1.08653e+06	601022	679860	770468	649044	29596.6	34656.9	284416	328494	2414043	3.26967e+06	10934164	9215789	27099026	28029280
P31947	SFN	14-3-3 protein sigma	28476	36301.9	43216.4	42365.1			32432.2	37111.4	67835.4	91063.4	112717	98806.7	56705.4	50802.1	98324.8	125976	110856	115317	81038.6	57954.4	70968.3	275950	464798	424982	930545	879530
P31948	STIP1	Stress-induced-phosphoprotein 1	337170	322023	320793	327688	3.18112e+06	3.09159e+06	187868	173467	313867	301928	306178	297696	726491	639680	863543	797806	1.07563e+06	1.04801e+06	535959	488843	1.05814e+06	1.17744e+06	2.10956e+06	2.44885e+06	1.23688e+06	1.03073e+06
P31949	S100A11	Protein S100-A11	52196.5	62949	100230	74644.9	213193	374700	230707	546974	276407	192202	109317	174921	123669	88749.4	139117	292873	269720	175689	344862	324304	184182	220134	340064	394087	568221	751776
P32004	L1CAM	Neural cell adhesion molecule L1	24568.4	22049.2	21997.9	19845.6	118597	138705	19219.3	21343.5	43859.6	41673	40889.3	37288	59523.5	61758.6	71438.1	86664	71042.4	112925	119725	219413	312505	262015	434435	247365	1.24801e+06	883039
P32019	INPP5B	Type II inositol 1,4,5-trisphosphate 5-phosphatase							8126.13	11342.4	2819.39		3301.63	3040.99
P32119	PRDX2	Peroxiredoxin-2	242782	292974	223940	230515	3.08828e+06	11889216	1.77864e+06	3.3487e+06	218289	151977	166999	226273	250207	244348	135720	191258	539937	549007	1.34362e+06	1.25136e+06	2257623	3561464	3.16126e+06	3.87419e+06	2525428	868673
P32121	ARRB2	Beta-arrestin-2			12686.2	14858.3			38815	29570	25461.7	21058.3	20592.1	19266	34036.5		16146.2	14372.2		22921.7					81381.1	73227.9	271710	223249
P32189	GK	Glycerol kinase	11274.6			11163.2			32323.5	33801.3		18870	20938.5	22620.4	29891.2	25607.3	26781.5	24068	37409.7	34646.6			70328.8	50382.6	98695.6	87807	242035	200117
P32320	CDA	Cytidine deaminase	13184							31837.7			23415.4	19335.8					24101		46694.1	45513.2	75090.7	61560.6	109307	117736
P32321	DCTD	Deoxycytidylate deaminase	18195.2	11890.2	13801	16605.8			9013.86		33801	34929.6	35264.5	34149.7	72816.8	65809	43113.8	37398.3	34122.4	31575.3	69348.2	85964.6	131055	91524.2	251366	255710
P32322	PYCR1	Pyrroline-5-carboxylate reductase 1, mitochondrial	8549.75	10731.3	11969.3	10625.6	151097	177552	28964.7	28694.7	11877.5	10362.2	9263.71	11726.1	6432.12	8123.28	7043.89	13667.2	35848.4	32044.4	100217	98837.2	219681	238515	321290	389164	1.19406e+06	1.11427e+06
P32455	GBP1	Guanylate-binding protein 1		520278	444334	424141	52036.4	74266.1	1.42875e+06	2263466			45416.4			500174	333876	4266.26		3588.56				128545	47721.2
P32519	ELF1	ETS-related transcription factor Elf-1					22717.1	29938.6	2883.8	3170.55													33783.1	40868.5			49616.5
P32754	HPD	4-hydroxyphenylpyruvate dioxygenase	14463.3	15191.5	15268.4	15917.1	202264	240208	52585.7	44796.1	22325.1	22271.8	26250.3	23684.5	28888.2	27271	22000.6	20085.7	24858.9	27550.5	120886	126009	203618	224849	391297	423512	431492	381917
P32780	GTF2H1	General transcription factor IIH subunit 1	2596.59	3173.41	6190.03	3089.22			27161.3	28608.8	10258.2	11267.4	12964.1	13117.2			6438.45	4993.61	7971.88				16805.6	19892.1	43146.3
P32929	CTH	Cystathionine gamma-lyase	43342.4	24942.7	33364.2	40660.5	101485	102117	86747.8	82511.5	45746.5	71803	59171.5	73393.5	52707.3	56854	65589.1	33218.6	38537.4	31143	65887.9	55309.8	122832	76459.2	108008	114196	189598	201786
P32969	RPL9	60S ribosomal protein L9	279258	230331	224360	232536	404962	386475	139866	164031	421823	343541	391939	432713	483291	553232	670194	503301	546579	397306	636587	858004	1.06792e+06	889166	112297	70075.2	72334.1	457349
P33121	ACSL1	Long-chain-fatty-acid--CoA ligase 1	9360.8	11341.9	10969.4	8951.15	110941	103125	9296.76		30482.4	28571.8	17881.2	26552	24705.2	460176	12946.1	12985.5	33306.5	26375.9	40266.3	38199.5	79110.9	69411.5	146908	158926	340958	294974
P33176	KIF5B	Kinesin-1 heavy chain	36114.9	41745.3	47774.8	50979.3	589993	659047	110798	118967	109629	96644.8	111013	114412	98042.8	103578	103364	81154	64924.2	102025	89558	92096.7	150291	120160	82291.3	130027	345026	376934
P33240	CSTF2	Cleavage stimulation factor subunit 2	28141.8	45440.2	24278.1	16334.8		40219.6	54334.1	108133	35405.8	27393.9	21774.1	23286.8	25059.5	20281.7	7317.14	5504.91	13082.1	14020	98514.6	92452.8	202697	435986	774936	338832	554395	496667
P33316	DUT	Deoxyuridine 5'-triphosphate nucleotidohydrolase, mitochondrial	98712.5	54841.1	88591	51397.8	470361	481413	379993	415247	171497	161031	173381	167747	47009.8	50783.3	56296.3	58566.9	80107.3	92530.3	45835.6	54364.8	18750.4
P33527	ABCC1	Multidrug resistance-associated protein 1	9085.82	7399.04	9318.6	7370.65	142736	137317	14467.6	19129.2	17882.8	12130.1	14375.1	12546.9	13940.2	14627.6	21891.3	17448.9	19983.2	32415.9	45654.8	20066.2	24070.1	22323.5	25275.8
P33897	ABCD1	ATP-binding cassette sub-family D member 1	19979.2	23510.1	19778	18779.4	130057	158494	47418.3	50370.4	25321.7	25750.8	26627	37135.3	27288.6	39386.3	37155.3	30331.6	33646.8	33508.1	71860.8	52828.8	94866.9	83485.6	26430.3	119495	242624	137315
P33981	TTK	Dual specificity protein kinase TTK					67938.7	99294.1	29017.5	32174.8	9998.32	11656.4	15914.2	10941.8	8662.28	8972.02	14295.2		8832.77	9512.88	20112.9	21559.8	23317.4	32107.1	53400.3	57640.8		276613
P33991	MCM4	DNA replication licensing factor MCM4	48095.8	36159	36932.9	40320.1	307711	342989	210269	129715	106493	109195	95060.4	93344.4	75154.5	57785.7	74451.2	68000.6	53368.5	55056.2	68644.9	123137	355932	391703	1172138	666009	1.53255e+06	3.18535e+06
P33992	MCM5	DNA replication licensing factor MCM5	55980.1	60623.8	63093.8	63997.8	145500	83512.9	52247	69288	52308.4	46932.1	43739.8	42302.2	87796.3	83770.8	85730.8	75071.5	229212	187113	459951	424717	838203	879678	1.18526e+06	1182248	1.0658e+06	873051
P33993	MCM7	DNA replication licensing factor MCM7	75825.3	72187.8	71439.6	73951.2	987332	1.10786e+06	302233	318868	134879	117871	140155	127866	142012	131638	88241.1	69811.5	189415	173258	405664	407441	778583	1.02837e+06	1.61464e+06	1.29043e+06	2.53333e+06	2.26317e+06
P34059	GALNS	N-acetylgalactosamine-6-sulfatase			1676.43								7085.34	5770.24										36409.8	57302.4	54270.3	138210	175149
P34896	SHMT1	Serine hydroxymethyltransferase, cytosolic	16963.5	22048.3	18372.1	23404.2	141829	165720	72237.4	66232.5	41223.8	43252	40964.7	37050.4	44001.2	42152.3	34106.8	51942.5	60101.5	61984.4	96203.1	91350.6	121464	192584	92510.5	141023	169338
P34897	SHMT2	Serine hydroxymethyltransferase, mitochondrial	95117	110001	103796	111315	1.1794e+06	1.37583e+06	213079	225242	86358.7	63714.7	89692.9	80448.5	219767	206029	252357	220509	348060	400123	417116	378134	792839	1.03578e+06	2582488	2.08687e+06	1.49004e+06	970261
P34932	HSPA4	Heat shock 70 kDa protein 4	107029	96091.1	95636.2	92631.2	5.34452e+06	6744179	570749	465517	65993.1	65764.4	73207.1	71775.8	146119	131721	144679	145753	86053.9	79650.8	157673	203844	715350	424744	488700	422289	1.22113e+06	1.37908e+06
P34949	MPI	Mannose-6-phosphate isomerase	12754.3	9025.67	12707.7	12899.4	180787	203739	48337.6	49068.6	22410.2	22056.2	19558.9	22496.1	29350.9	27364.3	20022	21094.8	37844.6	34327.3	17382.8	4726.42	13020.4	14093.6	42791.4	32761.2	88531.6	88421.4
P35052	GPC1	Glypican-1	22221.3	20039.6	26024	36975.7		23756.6	72492.7	65097.9	31568.7	30727.7	38693.9	35367.1	39932.7	41660.2	29219.6	23946.4	25990.8	41545.2			21983.8		87211.9	64189.2		159301
P35080	PFN2	Profilin-2	31348.5	34660.8	36550.1	36793.8	118139		43901.9	48474.1	34221.7	37196.1	37394.6	33689.7	46042.8	31838.6	50435.1	66465.7	86194.5	97945.4	142914	151222	327872	276531	465844	345172	1.18379e+06	810936
P35221	CTNNA1	Catenin alpha-1	30123.7	15162.7	45148.4	18980.4	291475	265578	34653.4	40734.1	28254.4	27274.5	28007.3	28613.3	61158.1	61947.5	136891	137474	79384.4	79542.7	137940	116170	301861	327858	433045	458924	763277	247604
P35222	CTNNB1	Catenin beta-1	9162.63	15438.3	18030.4	15862.2	76825.7	88563	26438.4	24117.1	16650.4	18669.6	12812.8	13719.3	6336.19	17953.9	20807.3	19786.3	22976.9	22326.7	63733.9	74554.5	116726	136170	317520	278722	787612	730431
P35232	PHB	Prohibitin	167480	168858	163428	159874	653585	1381353	190286	183982	412372	402730	336275	350504	424388	461583	509857	492745	193959	175026	733518	686072	816211	953791	350013	525874	682752	838321
P35237	SERPINB6	Serpin B6	107767	93018.1	88388.5	124428	2.68702e+06	2597565	569551	561889	43663.6	34115.9	35638	37629.4	139669	128822	212317	190709	210615	208431	240364	225425	197806	197904	364804	454321	1.02457e+06	922746
P35240	NF2	Merlin																					28601.3	30824.1
P35241	RDX	Radixin	635973	565305	547361	599197	409703	535439	1.24528e+06	1.21395e+06	1.22869e+06	1.22357e+06	1.23424e+06	1.27896e+06	1.61303e+06	1.6488e+06	1.0734e+06	940366	661689	581210	161303	195712	90045.2	101748	127805	860180	218408	219826
P35244	RPA3	Replication protein A 14 kDa subunit	39406.5	28995.2	29755.1	28879.7	242641	258393	31946.3	26026.1	36509.8	29508.7	32212.7	39288.4	42238.7	46387.2	18306.9	35925.4	54170.6	54330.1	88050.3	89380.7	162277	166695	197543	192739	125704	189154
P35249	RFC4	Replication factor C subunit 4	48369.1	49300.1	53094	53264.2	765196	1.15573e+06	76164.3	71724.3	61821.2	55682.6	64843.9	60229.2	108760	121875	169007	163983	210460	225778	193338	203283	186093	194293	97436.8	98319.7
P35250	RFC2	Replication factor C subunit 2	26693.7	28321.9	32442.4	32738.5	613957	659651	94347.3	116291	52658.5	55188.8	50722.3	52241.1	46250.9	42806	71658.4	84376.6	126750	153047	181112	186335	126237	240607	376778	326798		57456
P35251	RFC1	Replication factor C subunit 1	18324.3	13312.9	19386.4	13827.2	174270	240094	34334	48239.7	12347.5	12889.9	14823	15928	34713.2	18564.6	30653.6	24337.2	31783.7	29007.3	24596.3	22359.3	33398.1	29735.8	66032.1	100678	173706	179966
P35268	RPL22	60S ribosomal protein L22	767208	525505	726638	768674	118162	176964	796912	1.16494e+06	1.00693e+06	981689	969854	1.11083e+06	1192116	1.16473e+06	1.27962e+06	923951	1444161	1.39627e+06	103076	144438		77014.5
P35269	GTF2F1	General transcription factor IIF subunit 1	10327.5	3933.77	5608.82	5830.09	312693	304319	79991.9	56628.3	20164.5	21661.1	22465.9	19217.2	29643.8	32370.4	11915.3	19437.6	26207.8	26116	34616.3	27981.1	49494.2	89857.9	171915	156140	225819	180962
P35270	SPR	Sepiapterin reductase	36010.1	25317	32852.4	35523.9	357130	431881	110727	48741.2	26379.8	41554	32786.6	34345.9	78104.2	33414	63844.6	80948.9	83153.1	204241	126339	141714	188618	200564	202809	156277	156336	139638
P35354	PTGS2	Prostaglandin G/H synthase 2	5565.56	12596.9	6259.92	9052.82	95171.8	83806.1	26873.4	12943.7	13352.7	12907	16748.5	16157.5	19643.4	21823	28188	25600.6	24668.3	24109.5	37639.1	39304	75856.7	78168.5	126362	117554	145003	150588
P35527	KRT9	Keratin, type I cytoskeletal 9						31966.9	8076.56	9322.08				4098.15					607596
P35555	FBN1	Fibrillin-1	6666.94		4815.74		56229.1	54911.1	22822.3	21736.8	13767.2	14555	16600.5	11333.5	15701.4	16764.7		10657.1
P35573	AGL	Glycogen debranching enzyme	18265.6	20227	18036.8	20446.7	56881.8	141576	50090.3	57531.7	17152.5	19727.4	17809.4	12256.1	29589.1	27924.4	46365.2	39614.2	65227	66710.2	112402	110714	132509	152019	271653	291588	458648	660138
P35579	MYH9	Myosin-9	100170	104360	96960.9	92984.2	1.80631e+06	2.24319e+06	305203	356485	140599	141250	118546	140168	153402	139378	177370	122858	191112	140171	133204	133169	576972	103206	344440	483309	1728689	2.19133e+06
P35606	COPB2	Coatomer subunit beta'	25788.2	28717.1	27025.2	28393.1	319585	320313	109764	112596	35284.5	38264.8	40831.9	38687.2	33081.3	33854	55177.5	64067.6	125078	135684	285055	271608	731882	851620	1.63579e+06	1.29903e+06	3226603	3.3366e+06
P35610	SOAT1	Sterol O-acyltransferase 1	26517.8	26043	25991.3	27205.9	172403	156222	15513.1	14775.8	21460.4	27852.6	16781.6	23467.2	22644.3	18401.9	19334.4	17063.7	49843.2	35134.3	199752	198813	543000	582610	1.01027e+06	624816	1.34883e+06	1.39308e+06
P35611	ADD1	Alpha-adducin	14406.3	14759.2	16733.2	16783.3	293456	341355	40704.4	38505.4	19602.3	21220.8	24541.4	21255.8	26918.1	22375.4	6766.07	39191	1788.02	18299.7	12356.4	15136	70291.2	50126.6	48418.6	60173.8
P35613	BSG	Basigin	64497.9	97681.9	109105	113875	320437	294957	229983	211825	179320	178188	206725	188787	121304	130783	269987	390691	302316	352458	499554	349606	1.47674e+06	1.53368e+06	1.18289e+06	1065779	2549558	4668440
P35637	FUS	RNA-binding protein FUS	180639	200030	192978	202760	3611555	3.72725e+06	727202	689417	402792	273138	326283	307270	352910	343165	622746	697763	427055	431111	775781	711111	1.28053e+06	1.34669e+06	451499	311044	485268	74684.5
P35658	NUP214	Nuclear pore complex protein Nup214	12227.3	13446	9931.53	10233.2	86905.6	79978.6	36282.6	35788.6	26456.8	26216	28471.5	24670.6	18718.6	16788.8	29272.9	13856.2	34990.7	49622.6	54866.9	41274.1	30022.9	52613	30468.9	66870.7	173101	129322
P35659	DEK	Protein DEK	59010.6	55412	54431.7	57207.1	123347	138678	59151.3	66483.3	112588	115974	132454	132444	116398	125854	38244.5	61243	63566.4	72172.2	214419	173480	293674	392602	433635	419377	909212	207776
P35754	GLRX	Glutaredoxin-1	28058.6	30051.8	24875.9			24457.9	56234	40426.7	24125.2	19089.1	20265.4	27590.7
P35790	CHKA	Choline kinase alpha	190220			5892.74	13712		11164.4	78060.8	12618.1	11362.7	10848.8	18170.5	14475.2	13916		6588.77	7541.38	6754.46			98680.2			137729	276776	292234
P35813	PPM1A	Protein phosphatase 1A			4358.39		108123	162189	7747.1	22201.3	11839.9	11427.3	19137.1	16022.3	4646.9	9781.05	4374.49	5124.15	11867.5	12524.1			31618.4	28516.7	75978.5	92089	199534	213237
P35908	KRT2	Keratin, type II cytoskeletal 2 epidermal	23326.5	2015.63			63552.7	68368.3	41478.4	38736.3	19286						37442.8			97772.7		88539.4
P35914	HMGCL	Hydroxymethylglutaryl-CoA lyase, mitochondrial				7660.22		16774.9	16420.8		15340.4	12390.7	18935.2	13173.5	9740.24	9618.46
P35998	PSMC2	26S proteasome regulatory subunit 7	47738	39850.4	40697.5	42135.7	87280.9	90993	245224	268384	177044	48838.2	66483.7	68454.3	88426	92279.8	112760	140601	77895.5	96837	183243	137453	759857	900608	1.46006e+06	1.19228e+06	1.10406e+06	1.00914e+06
P36404	ARL2	ADP-ribosylation factor-like protein 2	46273.8	98955.6	35934.4	38208.7	163624	382358	71909.1	110424	75069.9	80688.1	91684.1	86742.4	68778.6	72016.3	106723	95076.9	190682	201488	357001	412357	382819
P36405	ARL3	ADP-ribosylation factor-like protein 3	47908.5	46564.5	45506.7	47852.3	107419	66971	199095	128081	66736.9	69638.2	70511.5	68794.2	43932.1	58023.7	47166.4	39434	86089.3	87864.3	130119	133666	137226	159935	93376.9	122510	299903	289791
P36406	TRIM23	E3 ubiquitin-protein ligase TRIM23	35211.6	30097.1	28270.5	23126.5	756886	819525	284083	255798	91265.3	94154.3	75030.5	84034
P36507	MAP2K2	Dual specificity mitogen-activated protein kinase kinase 2	15413.8	16431.7	16921.3	17606	368521	652250	47988.6	44645	34897.9	34594.2	32157.7	40436.5	15192.6	13969.3	22650.2	25413.4	31912.1	36529.7	56948.4	56864	180706	192394	359378	303738	1.13666e+06	808001
P36542	ATP5C1	ATP synthase subunit gamma, mitochondrial	32494.6	43517.5	51262.1	50949.5	885331	543660	49299	46905.5	68379.3	70553.2	87353	71603.7	131844	89596.1	149995	183050	172784	182536	272788	227058	500099	593854	764231	775030	719762	141370
P36543	ATP6V1E1	V-type proton ATPase subunit E 1	36304.4	36191.6	27082.4	31202.7	332333	355438	63544.7	49499.4	49176.8	57680.1	59917.2	66288	56691.8	58645.4	79273.8	82056.5	154412	97145	37275	43289
P36551	CPOX	Oxygen-dependent coproporphyrinogen-III oxidase, mitochondrial	26938.5	13856.2	10437.5	10915.9	37837.9	37384.1		7085.51	4297.56	2699.45	13769.6	10253.8	41452.1	81435.9	47695.1	48332.2	41831.4	75496.8	53303.9	57153.4	97524.9	98549.1	126806	128120	297607	288108
P36578	RPL4	60S ribosomal protein L4	350063	396980	376807	397359	1.3931e+06	1.34285e+06	1.10207e+06	1060307	480768	476756	459418	489057	74643.5	64245.2	525051	473107	1.02307e+06	974213	2.06865e+06	2.08888e+06	3.74925e+06	3867366	1.48792e+06	1073992	578572	310419
P36639	NUDT1	7,8-dihydro-8-oxoguanine triphosphatase					53664.6	64776	59074.1	63833.6	38599.6	28072.2	34952.7		10118		5792.74	11222.8	21265.5	16811.5	25727.6	25619.5	28407.2		51126.6			94311.8
P36776	LONP1	Lon protease homolog, mitochondrial	38328.1	35169.4	50835.9	48550.2	493283	489775	66524.6	100970	76353.7	74544	69981.9	74471.6	91988.5	74692.5	74089	58590.6	69296.4	66703.9	92323	82074.4	153955	193857	441796	259818	629275	694925
P36871	PGM1	Phosphoglucomutase-1	36282.3	37585.2	36237.5	32354.4	665086	745324	126458	132771	28795.1	28090.1	25592.3	32195.9	14722.5	16761.4	59863.9	62848.1	149883	163281	312718	321563	690190	767005	1.04307e+06	924004	1435203	1069976
P36873	PPP1CC	Serine/threonine-protein phosphatase PP1-gamma catalytic subunit	67570.6	75179.9	71038	81224.3	46732.6	46258.3	141572	139558	100247	94035.1	98936.2	104241	99596.3	101338	59874.8	97831.7	111931	118078	1.01948e+06	1.08296e+06	1.56207e+06	1.54481e+06	1151647	1080600	3254275	2463986
P36897	TGFBR1	TGF-beta receptor type-1																					24426.7		40453.3	40724.5	88750.2	85787
P36915	GNL1	Guanine nucleotide-binding protein-like 1	12683.1	9342.33	14847.7	7419.02	167110	208198	37352.5	39790	26123.6	26328.6	25749.8	24962.2	21794.7	30855.2	27790.3	30251.3	71244.7	72579.4	99635.7	103972	97646.3	34871.1	296337	240898	347897	205581
P36952	SERPINB5	Serpin B5		33324.9			160752	168138	34961.2		23278.2	2989.04	4072.27				16333.3	4367.79	21866	20027.2
P36954	POLR2I	DNA-directed RNA polymerase II subunit RPB9	7095.12		1733.86				36820.9	39257.1	17727.3	20143.4	29850.1	19988	9857.4	11038.4	6288.26	6245.18
P36955	SERPINF1	Pigment epithelium-derived factor	9592.91	11967.1	10468.1	8838.08	27486.9	29951.5	87306.9	82548	47746	39475.9	48952.7	43677.8	40256.3	34154.5									68809.1	72841.8	150725	164101
P36956	SREBF1	Sterol regulatory element-binding protein 1					34259.6	43641.7	3978.04		4439.1	4637.6	4474.39	3553.4				5734
P36957	DLST	Dihydrolipoyllysine-residue succinyltransferase component of 2-oxoglutarate dehydrogenase complex, mitochondrial	69815.6	80111.1	265294	74086.5	436049	626124	97575.3	82524.7	98940.2	94098.6	106909	105911	130513	140322	107817	79529	149491	150351	171622	87437	232025	228362	287592	192219	172612	175568
P36969	GPX4	Phospholipid hydroperoxide glutathione peroxidase, mitochondrial			15198.4	15505.9		104208	9131.03	8166.8	16850.8	16854.6	15685.5	3604.04	13771.4	16134.8		27973.7	54805.2	56670	62044.1	62789.7		121647		130886	82966.1
P37108	SRP14	Signal recognition particle 14 kDa protein	44461.2	38018.8	42015.4	46339.8	1.91244e+06	1.80622e+06	621198	543561	129962	175631	177206	162469	55617.3	53863.9	75067.5	78576.2	168567	166282	325711	270385	808869	749429	989348	632986
P37198	NUP62	Nuclear pore glycoprotein p62	15544.1	19356.7	17675.4	22309.6	280859	338577	79088.5	82444.1	43660.1	46514.3	45584.5	52346.9	51399.4	51225	44368.8	35224.3	50306.4	53954.5	22898.2	59559.9	61191.3	51349.6	102922	85179.3
P37235	HPCAL1	Hippocalcin-like protein 1	40021.7	26502.1	37161.2	33522.7	62595.6		53719.6	71030.8	50606.1	53102.6	46465.7	36694.2	69389.1	74021.1	109198	109839	136536	118468
P37268	FDFT1	Squalene synthase	27997.8	11929.1	24134.8	19754.2	73161.4	243419	53500.8	84675.8	25801.2	22748.5	37039.1	25340.8	40941.9	42029.5	46753.7	19030.1	41784.6	16183.8	8856.28	36638.4	31440.4	22504.9	72577.1	75764.5	252534	291142
P37802	TAGLN2	Transgelin-2	59458.8	68086.9	48756.7	57513.4	761408	2771121	821236	885262	292438	292974	303817	350284	70824.5	73083	67149.3	86280	49833.6	63395.2	158262	182104	161641	150184	921190	152104	650642	289988
P37837	TALDO1	Transaldolase	71969.9	81702.9	74450.3	71858	715241	776145	338209	343547	144753	217286	163952	138282	107895	134749	124416	57131.8	160928	165466	284808	227832	427507	417463	960784	794341	1.17274e+06	1.11483e+06
P37840	SNCA	Alpha-synuclein	13001.4	12883.5	13345.3	13965.6	436117	484601	47699.6	50545.9	29122.2	31573.1	19605.7	30687.9	35712	35673.2	20492.2	46473.3	6135	30083.1	13106.5	7786.89
P38117	ETFB	Electron transfer flavoprotein subunit beta	75056.9	77230.1	72323	77474.8	415704	112429	253757	201262	128532	130358	137913	136365	75248.2	73394.8	202172	160801	347412	350066	591238	643406	1.45519e+06	1.79111e+06	1687618	1.29631e+06	1299649	1.11316e+06
P38159	RBMX	RNA-binding motif protein, X chromosome	166358	90632.4	84808.8	94489.7	319086	130136	874002	912363	483498	7916.72	357610	168159	72618.7	76868.8	126151	190196	145830	153407	485575	479747	1.42402e+06	1.34839e+06	3.36331e+06	3.1392e+06	4262586	3.18738e+06
P38398	BRCA1	Breast cancer type 1 susceptibility protein							4491.17	3709.59														67660.4	81687.2	56225
P38432	COIL	Coilin	10381.6	10055	8739.22	9398.79	181402	225850	27582.3	25190	17737.3	21469.9	17429.3	21861.5	29606.2	21391.6	30326.1	17873.7	67748.3	79529.8	93513.1	59826.7		64260.2	105226	76737.9
P38435	GGCX	Vitamin K-dependent gamma-carboxylase	16632	8265.25	5284.77	4753	43961.3		38885.2	68653.2	27465.8	27557.9	26154.8	29159.5	25500.9	27612.8							95451.4	116901	137548	111772	249855	229894
P38606	ATP6V1A	V-type proton ATPase catalytic subunit A	50166.4	59380.8	60827.1	57882.3	219169	126070	35031.9	38539.6	22202.7	25408.4	42913.1	39491.4	20988.6	16443.4	69112.9	71365	203768	206998	317728	314906	588537	729082	884456	685099	679834	694828
P38646	HSPA9	Stress-70 protein, mitochondrial	203632	206849	179825	189543	4719717	5.55864e+06	1.81078e+06	1.78975e+06	988700	997125	788477	963583	412149	463367	97640.1	87411.5	127025	130854	216138	153436	96929.2	169035	154577	131176	4.07986e+06	3.63057e+06
P38919	EIF4A3	Eukaryotic initiation factor 4A-III	38242.5	51235.2	49073.6	53361.7	2539631	728160	25934.1	32173.3	54834.6	46611.1	65334.1	48088.8	63927.4	63996.9	290021	155363	165968	162043	220008	191781	466840	1.27562e+06	1130308	749050	1.27361e+06	609660
P38935	IGHMBP2	DNA-binding protein SMUBP-2	13599.3	4083.97	7705.87	7564.46	189297	163440	24816.2	26289	12092.5	11241.4	11790.5	9466.74	11005.7	16443.5	25607.1	12457.8	21809.3	50773.8	57647.9	53419.2	110351	93112.3	183826	188017	361778	380695
P39019	RPS19	40S ribosomal protein S19	381807	444643	443612	461593	59707.4	118775	116769	124080	302644	327046	384892	378033	445170	416069	554565	667472	1.2113e+06	1.2216e+06	1.44312e+06	1.56447e+06	3579095	4450421	6021559	4.32516e+06	69802.8	76186.6
P39023	RPL3	60S ribosomal protein L3	170419	207972	247498	242736	764848	1.1785e+06	245764	211457	70402.5	103052	57035.9	71894	160872	139832	309611	298204	447329	468495	952220	851794	1.91351e+06	2.33364e+06	1.44035e+06	3531147	1807572	327992
P39059	COL15A1	Collagen alpha-1(XV) chain													9254.98								86289.5	18499.2	47823.8	73272
P39060	COL18A1	Collagen alpha-1(XVIII) chain						34263.9	25457.5	29273.7		14114.1	14015.5	12982.1			9104.47	7589.71		27379.2			35526.6	24369.3	46283.9	35868.4	74637	64377.5
P39656	DDOST	Dolichyl-diphosphooligosaccharide--protein glycosyltransferase 48 kDa subunit	96398.3	105000	96714.7	105524	164624	130511	46819	45996.2	131543	134307	144195	137078	179967	135850	255012	225635	419478	423525	619713	715396	438914	484434	289412	270734	733214	578501
P39687	ANP32A	Acidic leucine-rich nuclear phosphoprotein 32 family member A	271220	278414	258868	277996	1.32456e+06	1.13294e+06	480493	446496	21504.1	22601.8	25352.5	42820.2	245054	274333	703446	640843	1.00085e+06	1.03996e+06	1.50291e+06	1.51771e+06	967442	1168885
P39748	FEN1	Flap endonuclease 1	35070.5	36680.5	37134.8	40351.1	105729	137620	59926.3	60988.5	37681.6	37477.2	42776.6	38865.8	40146.3	35722.7	54216.1	61116	76672	76273.1	262770	215477	678936	667865	5.57948e+06	4562949	12106498	11568623
P39880	CUX1	Homeobox protein cut-like 1	21057.1	10098.8	8151.71		50522.2	43097.3	59208	63986.2	25952.1	37201.7	39998.3	45801	6002.25	14849.1	13589.3	13489	24203.1	26998	41197.9	46175.6	52323	45433	96964.5	38856.1
P40121	CAPG	Macrophage-capping protein	18645.1	13659.2	16500.3	19076.1	1.17827e+06	1.17748e+06	195481	136363	34503.2	32601.2	27091.1	31857.7	24252	27056.3	34124.8	39017.1	67025.4	65062	116015	118667	90466.7	83923.4	120371	138442	178342	248091
P40123	CAP2	Adenylyl cyclase-associated protein 2	4784.7		3764.37	9487.84			38221.6	36165.2	22178.8	32635.1	31145.6	18289.8	17375.6	14030.4	7278.98	6775.51	16611.6	12089.4	47605	41142.5	67458.4	87932.2	161108	123732	198539	228931
P40222	TXLNA	Alpha-taxilin	9637.96	9685.36	11911.5	10684.9	50284.7	61696.2	30138.4	25748.9	16890.4	16926	16465.6	16758.7	6247.88	15799.5	21574.2	20977.6	33101.6	35341.3	99853.5	103849	125950	143330	166629	129639	115372	114385
P40227	CCT6A	T-complex protein 1 subunit zeta	95802.6	117340	126676	140528	1.93271e+06	877010	369028	43603.2	211539	224046	268278	251711	264987	254988	117410	136998	324252	345930	963326	768541	1.71639e+06	2.31979e+06	2988703	2468525	2053931	1.94051e+06
P40261	NNMT	Nicotinamide N-methyltransferase	36367.4	39356.1	42332.2	41489.4	130810	119783	90734	99448.8	70579.7	54318.4	72733.6	48945.9	66588.6	64512.9	58648.6	59614.4	122262	144426	238666	224864	344892	404939	889546	779997	2180724	1.11725e+06
P40424	PBX1	Pre-B-cell leukemia transcription factor 1	676.025	13357.5	977.47	598.266	10118.2	7586.77	63724.6	40816.3	118654	12030.1	6189.69	6301.96				1969.2
P40425	PBX2	Pre-B-cell leukemia transcription factor 2															5159.15	4217.36					46749.4
P40429	RPL13A	60S ribosomal protein L13a	332105	345265	326712	344131	3.20978e+06	3547930	930836	851017	653546	634293	692256	711207	531668	524427	70758.4	59936.5	23642.1	18191	31872.4	39246.8	49067.6	44542.4	34513.9	165527	58213.6
P40616	ARL1	ADP-ribosylation factor-like protein 1	98304.7	97093.1	93602.7	111596	128894	119749	85107	89285.8	96589.4	104047	99092.2	104229	120512	113569	168108	152053	321044	53777.2	44534.7	44776.8	119355	78204.8	402108	436828	1.07852e+06	971991
P40692	MLH1	DNA mismatch repair protein Mlh1	11392.9	14816.2	15479.7	9916.8	71228.7	69758.8	27707	36307.2	20768.3	20262.8	21841	21375.3	16231.2	15093.5	28554.7	28576.3	26001.5	56423.6	17852.9	16719.9	110878	146712	308662	209173	244940	167626
P40763	STAT3	Signal transducer and activator of transcription 3	14883.1	16439.8	18979.5	17937.4	388912	503123	53211.4	102938	25556.9	27125	30608.2	29349.1	32458.6	30345	45217	44733	57694.9	96418.2	91825.3	86943.4	143732	151720	308430	244492	377092	389504
P40818	USP8	Ubiquitin carboxyl-terminal hydrolase 8	15719.2	25867.3	15340.8	25414.5	96496.4	104478	37647.8	33143.8	15525.3	23768.7	15929.1	18566.8	25740.4	30769.3	38337	40288.5	6874.34	122961		158987	15372.4	96195.1	26910.5	419988	76216	72146.5
P40855	PEX19	Peroxisomal biogenesis factor 19	11436.4	3160.73	4514.68	4356.52	8141.31	22592.1	5764.17	6823.02	2789.03	2412.51	3195.37	2715.29		8497.42	37785.4						63731.1	84852.9	61310.4	48410.2	119629
P40925	MDH1	Malate dehydrogenase, cytoplasmic	103637	90880	68650.6	86619.4	3.28702e+06	3.52864e+06	797478	849355	388251	356675	351071	356956	357806	425498	101595	179354	245515	292033	443285	441353	835985	1.05426e+06	617331	567578	823364	855959
P40926	MDH2	Malate dehydrogenase, mitochondrial	121157	90836.2	88894.6	103123	3.37118e+06	3.24403e+06	1.05585e+06	1182901	634245	757549	677655	661433	621956	771489	713166	672354	143085	131864	81841.4	87772.4	140511	87890.8	1.25018e+06	1.92546e+06	1.52598e+06	1.35331e+06
P40937	RFC5	Replication factor C subunit 5	42451.9	31619.8	31139.7	33312.9	230014	228063	76173.2	109611	58463	58703.3	62236	58674.7	41192.1	52750.1	47818.6	50162.7	55532.7	68223.6	121610	114099	269514	303989	418213	432187	567016	585057
P40938	RFC3	Replication factor C subunit 3	20471.3	19910	18600	17949.1	141229	100748	29007.9	29573.7	18425.2	26367.9	20652.6	14254.5	18065	19727.8	40151.4	38022.2	65357.8	77989.5	120349	115561	184301	190721	224531	214303	547256	630919
P40939	HADHA	Trifunctional enzyme subunit alpha, mitochondrial	29557.3	20196	20527	22697.4	251906	119658	85194.5	100062	56002	55382.8	57636.4	57861.9	64822.1	63343.7	50029.7	49186.3	40708.6	62850	92503.9	166883	292084	256588	222280	191338	193614	231108
P41091	EIF2S3	Eukaryotic translation initiation factor 2 subunit 3	121976	100945	141442	104486	2.84242e+06	2.5414e+06	957223	830255	101222	90606.2	117310	122760	55771.9	63819.2	50607.6	96945.8	118171	134218	309009	252901	551478	712419	948487	720772	1.07258e+06	1.05008e+06
P41134	ID1	DNA-binding protein inhibitor ID-1						76252.1	12262.6	22594.9	5485.93	5586.5	5074.95	5701	36914.8	42162.7	43935.3	37344.5	49819.1	27831.6	9101.5	10400.9	12554.6	11187.3
P41208	CETN2	Centrin-2				8106.81	67805.1	68835.4		16728.7	19482.3	31937.1	13943.8				4075.35	3950.49		4466.14
P41214	EIF2D	Eukaryotic translation initiation factor 2D	2867.62	8238.32	6004.67	7975.79	93686.1	71406.4	22570.4	15736.6	8679.7	17855.9	19606.4	15502.3	19428.5	9384.82	22239.8	18904.2	14689.1	17332.2	19103.3	20909.3	23596.5	24137.6	179859	27784.8		36822.4
P41223	BUD31	Protein BUD31 homolog	21974.2	15858	15279.5	15591.8	26713.7	25711.2	26070.8	29757.3	31014.5	43957.8	47597.2	42804.8	89779.3	60454.7	93192.2	87940	67535.6	89815.1	97014.4	47156.2
P41227	NAA10	N-alpha-acetyltransferase 10	23400.4	36008.9	33675.5	33814.9	19667.7	24295.1	31465.8	37323.6	7320.63	9405.44	17831.6	9624.94	21717.9	11984.7	37409.3	39156.6	82497	82104.9	147575	133868	309311	365638	446101	378036	218418	129274
P41229	KDM5C	Lysine-specific demethylase 5C					90628	96089.8	25095	21919.6	3319.43		3917.42	8478.65			21975.8	10695.8	9313.85	17766.1	24421.2	8357.37	57455	53408.2	80557.5	86672.4	123546	125931
P41236	PPP1R2	Protein phosphatase inhibitor 2	10962.9	19529.5	21213.8	26160	331834	312340	47419.8	57402.2	35433.9	37927.1	41992.1	37641.5	28825.7	32298.2	46671.2	67964.3	31889.8	36825.5	102046	55424.5	49563.1	43695
P41240	CSK	Tyrosine-protein kinase CSK	9603.67	4457.52	8696.25	8519.82	281193	232781	37620.5	45929.7	16584.8	18275.8	16868.5	18515.6	12990.5	11167	15826.5	22120.1	2065.28				67603.7	60524.2	139152	407756	326469	323187
P41247	PNPLA4	Patatin-like phospholipase domain-containing protein 4				7724.02	175626		37198.2	49517.8	5653.54	8061.67	8906.46	7104	4483.89										80279.4	97133		355318
P41250	GARS	Glycine--tRNA ligase	58919	60134	56270.2	56279.1	74341.6	322662	42592.5	248499	78717.5	81885.4	96265.1	88573.4	139572	146742	117901	108747	155601	157786	169121	149090	172345	197071	460148	635796	1.00111e+06	1.05122e+06
P41252	IARS	Isoleucine--tRNA ligase, cytoplasmic	86842.4	79605.5	73098.7	73350.6	113650	145893	124793	126933	68587.9	70729.4	74363.6	82603.4	168677	161721	230901	194507	294752	262392	231549	260580	206943	225563	252751	282481	723630	938702
P41567	EIF1	Eukaryotic translation initiation factor 1	89609.6	80504.4	74888.1	74007.9	2.7626e+06	3132943	31280.2	31383.5	13703.6	16786.7			15583.6				3177.89	2198.79		3290.35	4528.94			7544.46
P41743	PRKCI	Protein kinase C iota type	13777	16337.5	18683.1	13895.9	142586	134630	63495.9	65273.2	41575.3	45085.5	41097.8	38135.6	184419	122536	23344.7	16932.1	38488.1	48755				6833.89
P42025	ACTR1B	Beta-centractin	25430.9	29195.7	30470.8	30851.3	313075	174640	78032.9	65373.6	39016.9	39527.7	43007	41078.1	38220.6	38287	51228.6	48511.3	114176	72031	44478	36854.1					77319.6	114461
P42126	ECI1	Enoyl-CoA delta isomerase 1, mitochondrial	33833.8	31488.3	22122.6	30976.1	6436.89	13261.3	60658.9	69665.2	62915.6	60112.6	66999.6	69247.4	78548.4	62250.1	58612.5	52266.3	74144	67294.6	94442.8	98475.4	50054.7	108010	245283	221996	141431
P42166	TMPO	Lamina-associated polypeptide 2, isoform alpha	80994.8	102684	111918	107690	2804655	3.14062e+06	453959	410142	192989	174293	185474	119813	46367.6	43503.9	108920	108180	165990	145719	224258	246329	151844	266511	160550	142773	229422
P42224	STAT1	Signal transducer and activator of transcription 1-alpha/beta	34443.4	36375.6	35796.5	37165.4	54840.1	131548	145874	149712	69680.5	71987.4	34913.8	79001.4	35631.8	41515.5	143082	134454	143951	141271	203226	199583	199557	233683	380844	427854	537213	452951
P42226	STAT6	Signal transducer and activator of transcription 6	5307.15	5170.78	5012.36	4697.26	63733.6	75656.4	23380.7	26374.8	12634	9976.59	9471.66	9006.92	10844	10782.7	8711.07	7752.38	34016.4	36197.3	52277.6	52684.8	47318	48841.1	193603	122502	217817	194431
P42285	MTREX	Exosome RNA helicase MTR4	31491	29367.4	31956.9	32009.2	103027	76109.2	31757.3	50375.7	48013.5	41860.4	31857.4	46907.1	59726	60010.2	87092.5	79619.5	124779	124948	131089	121726	179750	214041	436413	517993	939917	911623
P42330	AKR1C3	Aldo-keto reductase family 1 member C3	8251.44	8045.09	9223.33	9431.73	304962	352450	26598.1	26264.7	7349.32	12272.1	13030.6	7493.33	12986.8	8124.8	19049.6	25577.1	25244.3	29337.9	56408	64141.7	307351	274588	729454	736611	2.3063e+06	2414555
P42338	PIK3CB	Phosphatidylinositol 4,5-bisphosphate 3-kinase catalytic subunit beta isoform	4069.28	3334.74			84597.1		31029.2	26791.4	14198.2	10171.7	10147.3	14797.2														61847.1
P42345	MTOR	Serine/threonine-protein kinase mTOR	13212.1	12900.4	8135.04	21662.8	128658	134972	38940	99462.3	17400.7	23047.6	78904.2	19610.9	14084	15169.9	16551.2	14282.2	23655.7	22638.1	38759	45575.3	58788	40466.8	71784.4	65973.2	63908.1	73365.5
P42356	PI4KA	Phosphatidylinositol 4-kinase alpha	9278.69	6068.63	4896.54		55593.8	61156.5	40349.8	33059	14168	9785.39	14553.5	13853	14575.3	18571.6	11964.6						26852.3		41015.2	52454.7	109238	91733.3
P42566	EPS15	Epidermal growth factor receptor substrate 15	8421.28	7668.79	7924.56	8042.25	53164.9	47397.7	32268.6	8536.2	5795.85	6410.31	5183.01	5948.66	13158	10650.2	14068.8	11929.5	19102.5	18146.5	35405.9	41904.8	80396.6	87884	300371	195566	465355	707617
P42574	CASP3	Caspase-3	16609.1	7167.55	6740.59	7155.9	107914	128278	28822.5	20067.8	11934.7	4838.11	14111.9	15751.9	47029.9	48133.1	14713.3	66439.5	22172.1	28230.6			27064.7	17457		36655.1		77311.2
P42575	CASP2	Caspase-2					58781.9	67876.4			80051.8					13589.2				15133.2			46385.1	31145.8		34628.1
P42677	RPS27	40S ribosomal protein S27	41835.4	54003.4	67749.2	70435.1			16309.1	16456.3	168327	174544	185313	153986	137551	114749	127481	236545	34261.8	39729.3					55091.6
P42684	ABL2	Abelson tyrosine-protein kinase 2	4942.57		5360							1218.16	2295.16	3350.61	4504.72	3335.83	9147	11912.7	14111.7				37897.4	50637.6	116318	61011.6	117449	135945
P42694	HELZ	Probable helicase with zinc finger domain					94448.4	89815.9	22526.8	24873.4		2166.74	14596.5		7761.04	10105.6		5776.53
P42695	NCAPD3	Condensin-2 complex subunit D3	2875.64	6854.24	1790.57	6036.96	97926.1	51830.5	21894.7	16196	14675.1	16400.2	14129.9	14849.1	7831.04	16184.2					10073.1		17858.6		48916.7	44832.1	155169	149744
P42696	RBM34	RNA-binding protein 34	16561.4	16533.1	11395.9	14372.2	101921	46977.8	39091.9	49381.6	28408.9	25403.7	30783.2	28021.3	24648.2	30102.9	31437.6	28209.2	63575	56215.3	43610.7		61734				74651.8	132766
P42704	LRPPRC	Leucine-rich PPR motif-containing protein, mitochondrial	165398	150190	142094	151098	510880	109283	119599	166352	72300	122248	136080	108797	216805	252561	401592	384724	633219	694601	790709	823373	171432	251436	100814	314577	3.0935e+06	1.72993e+06
P42765	ACAA2	3-ketoacyl-CoA thiolase, mitochondrial	25077.1	45734.8	43332.8	47195.8	238379	258313	75814.6	84911.5	70718.1	76393.4	69833.3	76270.5	89045.1	90062.3	104094	114918	124465	113815	133411	108611	296013	303630	207986	213562	126720	133930
P42766	RPL35	60S ribosomal protein L35	66777.7	149159	185881	184705	21116.8	26427.8	202507	212581	696843	694666	665678	674023	232425	163859	56981.3	84125	364367	589033	3342603	2.8413e+06	7.47271e+06	8.38333e+06	14949057	17102316	750861	194368
P42771	CDKN2A	Cyclin-dependent kinase inhibitor 2A	106953	86249	85638.6	95758.2	662535	676904	371553	357251	175212	176841	181585	180795	144977	130081	221391	203663	134983	120429	59043.2	43061.4	134842	132684	473039	551577	2.16946e+06	2.12731e+06
P42773	CDKN2C	Cyclin-dependent kinase 4 inhibitor C	7388.02	5015.34	5295.43	6043.44			19688.1						6449.15		8521.25	9118.53	13136.9	13614.8	30119.6	29868	34061.1	45615		91129.6
P42785	PRCP	Lysosomal Pro-X carboxypeptidase	9698.93	1474.66		2991.55	38186.1	72406.4	616490	8072.4	11130.2	11488.4	7101.29	64236.1	12793.6	26264.6	33855.5	31356.6		18090.9		25847.6	38045.1	32166.7
P42858	HTT	Huntingtin	14273.2	4556.82	9000.54	10863.9	115892	117604	40995.1	40754.2	25613.1	27142	25536.5	29614.9	23220.7	24052.3	20720.6	20540	25206.7	27213	30091.5	27160.7	89786	97240.9	114448	132678	589902	549343
P42892	ECE1	Endothelin-converting enzyme 1	8495.92	8310.03	6130.83	16393.6	254204	304193	44520.7	40799.8	25520	26448.7	23629	22140.7	16203.5	18353.4	24618.5	21059.5	19392	19668.8	67044.5		123120	123062	222656	207157	821784	860554
P43003	SLC1A3	Excitatory amino acid transporter 1	2743.46		4939.56		113167	122334	37420.2	36907.5	25087.3	8784.83	23149.8	9286.51	7116.46	6565.35							5961.43	5657.51	15657.2	14734.2
P43007	SLC1A4	Neutral amino acid transporter A		3101.61			51553.3				6279.03	5875.64	16218.4	4867.65	16968.9	16629.8	28316	26355.5	35322.2	35189
P43034	PAFAH1B1	Platelet-activating factor acetylhydrolase IB subunit alpha	28921.7	29245.2	29113.7	29663.7	452251	450863	80680.5	133251	25865.1	26385.2	30093.7	19010.4	48572.1	47167.7	68223.2	62111.1	77467.4	84882.5	32124.9	31341.6	36424.1	52647.2	88264.7	167208
P43121	MCAM	Cell surface glycoprotein MUC18	43276.7	46971.2	44595.2	45299.3	187041	177236	164862	170213	89042.1	89088.6	91895.6	82671.7	77231.7	51734	48437.1	25090	28480.3	3772.35	58067.4	24007.5	101052	121573	251663	247584	1842652	1.06116e+06
P43155	CRAT	Carnitine O-acetyltransferase					113746	115799	10778.9	10923.7	4261.69	2325.53		3828.77
P43243	MATR3	Matrin-3	116545	108630	91954	75752.8	3.74215e+06	5526729	981961	723031	112521	102334	71162.6	73568.6	102891	102788	111573	147130	160554	186274	295076	220366	140945	110485	1.52821e+06	1.30072e+06	1.27846e+06	1.34792e+06
P43246	MSH2	DNA mismatch repair protein Msh2	36169.9	39721.5	39893.8	42682.3	413454	411742	34339.3	35128.1	29827.7	29315.9	33333.7	30688.9	53873.2	51212.8	74890.6	72899.1	115173	90452.7	138271	129565	329167	393692	661695	499638	930493	566749
P43250	GRK6	G protein-coupled receptor kinase 6				1086.38	65725.8		64219.7
P43304	GPD2	Glycerol-3-phosphate dehydrogenase, mitochondrial	29890.2	23305.9	28183.3	24372.2	160244	208362	105772	119352	83942.6	59041.3	63525	82441.9	58645.9	56781.5	105158	76522.3	77280.5	73890	126743	137961	54949.5	49312	85253.8	87631.6	217567	216615
P43307	SSR1	Translocon-associated protein subunit alpha	135218	144573	142683	144828	268957	314984	127036	124921	166159	161512	172977	177010	171568	186117	334227	284172	464144	438284	429402	445673
P43353	ALDH3B1	Aldehyde dehydrogenase family 3 member B1			12132				25341.3	15888.8	15516.6	17059.6	10715.2	14174.9	14262.3	17997.4	14967.7	18360.5
P43355	MAGEA1	Melanoma-associated antigen 1	22176.2	18351.6	14589.4	15738.5	288013	493464	57009.8	54106.3	26797.7	15059.9	11099.4	9775.56	39339.4	39172.5	38557.7	27491.4	77282.5	63758.5	104633	208903	92528.6	159112	184419	100484
P43357	MAGEA3	Melanoma-associated antigen 3	615.085	611.96	706.919	494.01					1192.24	1691.87	1822.65	2267.82		473.413
P43360	MAGEA6	Melanoma-associated antigen 6				6108.34	69120.5	90795.6		13641.1					8830.06		15034.4	14472.6	28444.9	26109.8	30521.8				50100.3	49913.2	107243	104425
P43365	MAGEA12	Melanoma-associated antigen 12		1853.22							472.437			1704.86
P43378	PTPN9	Tyrosine-protein phosphatase non-receptor type 9									12285.4	6085.23	5917.02	12578.3			16192.8	2624.7			15922.3		11044.4	6238.78
P43487	RANBP1	Ran-specific GTPase-activating protein	67948.8	66802.3	65357.7	40123.8		28455.2	32836			50746.4	41744.2	45485.5	78534.1	93249.4	87965.4	82429.1	28122.3	27774	63761.5	58917.7	135868	129957	180257	824780	558244	160039
P43490	NAMPT	Nicotinamide phosphoribosyltransferase	38832.2	40258.6	36712.6	38720.9	553108	583581	41882.2	42723.4	45703.5	43221.5	59846.9	52252.1	60581.2	66027	119851	62395	102748	107366	184363	199449	524407	470219	898244	1029839	1973933	2193805
P43652	AFM	Afamin	17430	19669.9	17297.4	20137.4												4407.6	27770.6	34118.7	121816	144742	274542	402055	700761	513237	1.32796e+06	1.31332e+06
P43686	PSMC4	26S proteasome regulatory subunit 6B	59893.3	70809.8	66418.7	71806.5	1.06295e+06	565259	130494	82304.7	104196	103474	125667	100780	116220	109271	115476	111317	134958	154332	278276	246294	365448	475618	346731	401126
P43897	TSFM	Elongation factor Ts, mitochondrial	36837.2	35934.9	37191.2	47350.5	280444	217921	164902	170322	70857.1	71194.6	71034.8	75235.8	17143.4	17085.4	38036.5	34878.1	55418.2	55972.7	109058	102951	177461	189021	923753	808721	1.96068e+06	2.06164e+06
P45877	PPIC	Peptidyl-prolyl cis-trans isomerase C	32628.3	32373.6	30236.7	25177			92006.7	111570	67063.3	34244.7	37751.8	35897.6	41332.3	77554.4	28247.9	24443.8	145027	135734	181734	189478	315679	799622	563922	900081	724402	618909
P45880	VDAC2	Voltage-dependent anion-selective channel protein 2	256472	257352	229980	229338	438218	411357	283422	17366	136627	132661	158440	151832	510113	551325	752486	589576	959572	948685	1.13339e+06	1.1312e+06	302516	411657	1.55084e+06	1559243	2.48981e+06	466712
P45954	ACADSB	Short/branched chain specific acyl-CoA dehydrogenase, mitochondrial		5812.44		6380.36	88147.2	75842.1	24583.1	15826.4	14764.8	13934.9	25919.7	14081.5			40312.2	2496.78					16999.2	10803.5
P45973	CBX5	Chromobox protein homolog 5	32903.2	22687.2	21182.3	20662	107782	116434	37373.7	39418.5	20301.7	24737.5	43747.4	38656	21916.5	22499.4	41181	33557.2	68121.5	70958.2	158655	159564	335410	407319	638586	533603	316076	269342
P45974	USP5	Ubiquitin carboxyl-terminal hydrolase 5	69533.4	62907	41373.4	30643.5	993574	1.02048e+06	264862	225473	44400.9	31394.7	33182.5	45534	15701.3	14802.2	17872.3	13861.3	22508.8	115392	167786	178872	297996	314086	334342	411494	47950.2	82883.3
P45983	MAPK8	Mitogen-activated protein kinase 8	5056.03	2590.69	2232.91			141199	18865.1	17537.2	9393.43	10023.3	9778.12	8889.15
P45984	MAPK9	Mitogen-activated protein kinase 9	11340.6	9981.35	5825.18	14010.4		20934.5	17570.3	27514.4	20287.7	17350.6	18156.3	17251.8	25802.2	24415.4
P45985	MAP2K4	Dual specificity mitogen-activated protein kinase kinase 4					88606.5	114118	37380	39951			6934.85	16899.8	21235.9		43085.4	15213.1							42220.8	30133.8
P46013	MKI67	Proliferation marker protein Ki-67	31252	42279.2	40293.4	44332.3	42927.8	66784.7	35767.2	22754.7	60750.5	62968.9	61464.2	63430.6	108168	118360	106476	109265	151525	158646	58079.6	66847.9	54154.8	54848.1	104701	101940	233099	187009
P46019	PHKA2	Phosphorylase b kinase regulatory subunit alpha, liver isoform	7139.06	6475			77934	93778.1	27464.7	53170.7	16519.4	15731.7	10293.1	15026.3	14288.6		14711	14107.1	15278.9	34704.5	43790		24738.1	74880.3	78411.8	66782
P46020	PHKA1	Phosphorylase b kinase regulatory subunit alpha, skeletal muscle isoform			44194.4			17809.5			21603	31043.4	90723.2	83671.7	73332.1		12433.5		23344.3				33473.1	34829.4	82466	81850.8	201670	239861
P46060	RANGAP1	Ran GTPase-activating protein 1	24743.7	17988.3	17259.3	37115.9	255073	322655	96174.2	105672	38256.6	38568.2	44705.4	41770.7	62644.9	61256.5	85961.1	88673.9	109762	104512	135774	152923	136610	174716	136529	133703	165549	187156
P46063	RECQL	ATP-dependent DNA helicase Q1	41015.6	35813	39880.3	45723.4	352225	294706	52917	53768.5	33784.2	34380.2	41731.4	35862.9	72302.8	73805.5	114631	106636	143011	137778	188471	181845	123308	142913	328628	280892	587212	581199
P46087	NOP2	Probable 28S rRNA (cytosine(4447)-C(5))-methyltransferase	45931.4	48235.8	49685.2	51580.3	263125	256794	32730.2	113337	57167.4	57904.1	64279.4	60784.8	78451.5	79300.1	89654.4	91153.6	161291	132794	289416	331119	612163	673895	1.03182e+06	1.29448e+06	5.51929e+06	5.83301e+06
P46100	ATRX	Transcriptional regulator ATRX	17794.9	7789.39	27774.7	1531.62	285072	185949	52420.1	41683	5183.23	16193.4	7116.08	14645.6	3344.84	2234.4	9933.53	16224.2	12092.7	12526.7	18063.7	5340.83	44388.9	24138	72381.9	53081.6
P46108	CRK	Adapter molecule crk	13906.8	12187.2	12198.2	12248.6	180559	130845	40015.9	42805.3	18878.8	17319.1	14732.7	14316.4	11641.9	12370.6	73108.1	18524.8	101631	62096.4	154307	170612	154882	141240
P46109	CRKL	Crk-like protein	42016.5	21055	15220	19636.4	131859	139802	89990.6	88608.7	33459.4	32490.6	34331.4	36533.5	30589.4	39148.5	12892.9	11776.5	17836.1	16969.3	19754.8	18083.5	47495.2	32515.5
P46199	MTIF2	Translation initiation factor IF-2, mitochondrial	5776.73		8110.37		122570	129746	39185.8	41459.4	8870.97	12268.5	16064.2	15966.3	19226.5	19720.4											122702	187660
P46379	BAG6	Large proline-rich protein BAG6	36951.2	35841.1	36369.7	37719.6	254997	292302	69741.3	75422.9	28508.3	31064.6	33109.4	31333.5	61418.1	66480.6	69125.4	61747.3	83795.1	82616.7	85774.9	172496	187694	222849	308847	245442	202390	241450
P46459	NSF	Vesicle-fusing ATPase	41400.6	41215.4	37727.7	42112.2	264016	288395	86397.5	95293.9	51779	54659.6	67175.2	67224.4	93901.3	95010.2	115339	102741	142080	142874	68849	59568.4	87305.9	95648.9	120195	105869	193074	100130
P46734	MAP2K3	Dual specificity mitogen-activated protein kinase kinase 3	18245.8	4827.31	3220.35	3972.75	213875	222593	48407	61504.9	24187.2	18073.7	22027.6	17492.6	4718.03	11106.4	22947.3	3695.21					276197	382720	106477	86836.4
P46736	BRCC3	Lys-63-specific deubiquitinase BRCC36	4188.03	6475.62	5460.08	10858.8	79117.9	85055.7	11420	12081.5	11835.9	12225.9	5940	15372.1	26247.1	30615.6	26636.3	22364.4	27748.7	30704.4	26361.8	44695.1	57923.5	53264.9	109765	67390.8	95493	127545
P46776	RPL27A	60S ribosomal protein L27a	658979	708401	640353	658612	71256.7	68069.9	94601.2	94509.1	149162	145645	197348	190775	959107	945606	2.37513e+06	2.14181e+06	2831601	3.0151e+06	7150996	6020105	1.06687e+06	976533	162859	371653	489328	449833
P46777	RPL5	60S ribosomal protein L5	61703.1	77481.6	86817.5	81402	2.76567e+06	2.88619e+06	561007	583927	32405.4	39699.2	48208.3	44087.4	123265	98009.8	257423	309989	304149	236838	476209	390296	348491	317115	92647	290420	80300.5
P46778	RPL21	60S ribosomal protein L21	87959.2	98232.8	97910	104188	1705718	1.33017e+06	380512	382516	114469	115678	215787	224578	74612.9	88107.4	132391	148964	378770	301767	951333	900757	780222	941300		86084.1	113935	92716.6
P46779	RPL28	60S ribosomal protein L28	124676	110427	86765.4	76087.5	23769.2	39256.2	21434.3	18140	107890	79677.3	92729.5	99810.6	244452	167787	190670	187216	358580	152866	32521.5	44334.6	36222.1	43917.4	44389.3	44249.1	855009	261161
P46781	RPS9	40S ribosomal protein S9	697016	746671	741891	742479	1.27124e+06	1.12657e+06	1.03024e+06	847149	666710	706654	647728	636192	1.27126e+06	1.3048e+06	1966451	1.69657e+06	2.35385e+06	2335295	2.85427e+06	3.24927e+06	1.87529e+06	2.47006e+06	562039	842264	146421
P46782	RPS5	40S ribosomal protein S5	34063.7	32019.1	36857.1	33474.1	2.60952e+06	2.88377e+06	273515	251026	95293.6	102252	110470	94465.8	72140.3	100415	57827.8	74852.5	63141.1	54339.4	82607.7	56329.9	316787	367866	405034	330816	165876	263504
P46783	RPS10	40S ribosomal protein S10	326701	335490	325444	209923	742555	1.31152e+06	375369	480923	552428	433771	729351	645670	1.32263e+06	1.37879e+06	1.11192e+06	1.0491e+06	1.28288e+06	1.39081e+06	328670	326390	97851.6	99366.7	185868	180389	214768	335965
P46926	GNPDA1	Glucosamine-6-phosphate isomerase 1	53784.2	52551.8	52554.5	63408.8	325891	319879	52266.8	51723.7	39233.9	40377	43610.6	28970.2	81207.2	78181.2	113435	118174	119137	117163	183955	183381	115332	141278	215456	204785	444198	733613
P46934	NEDD4	E3 ubiquitin-protein ligase NEDD4			17694		94343.8	113437	86617.3						2345.75	1712.83	4656.75	4451.54	8351.54	5688.28	11790.2	13605.2	17189.3	21676.9
P46937	YAP1	Transcriptional coactivator YAP1	8525.19		1669.2		107586	107104	15683.1	14117.4	12174.6	11301.3	15478.4	14696.9	4267.17	4081.01	8276.08	6389.7	8449.37	15083.3	25038.6	21497.8	44755.7	40251.2	74771.7	69681.2	124575	143561
P46939	UTRN	Utrophin	45026.6		1463.72	1446.5	188673	95017.4	7879.17	25421.8	7707.41	6140.72	4439.02	4596.69		25665.1	1245.84	15326.7					18815.5	99436	47159.3	112425
P46940	IQGAP1	Ras GTPase-activating-like protein IQGAP1	89906	79009.4	74962	83524.5	1.28806e+06	1.47881e+06	256662	262082	177963	204879	184053	212132	164032	195105	164709	163031	104920	107556	113422	113711	268573	259774	327771	111893	623436	408399
P46976	GYG1	Glycogenin-1	11028.8		5554.3		196942	206858	119531	116220	3895.28	4188.52	87345.8	80530							20264.6		43342.3
P46977	STT3A	Dolichyl-diphosphooligosaccharide--protein glycosyltransferase subunit STT3A	84233	86071.3	82929.2	88321	77532.5	72401.9	104701	75815.3	40572.7	36392.1	44159.9	41975.3	69925.6	67441.7	157213	139029	264663	261060	259508	267488	172555	172716	54047.4	121515	275831
P47224	RABIF	Guanine nucleotide exchange factor MSS4	18562.7	17205.2	25207.7		434515		52937.7		14289.1		36563.7	38276	11296.9	11795.6	88100.7		32016.8	37069.9	62322	66978.3	107032	97375.1	165706	154274	220294	175105
P47712	PLA2G4A	Cytosolic phospholipase A2	74178.7	83168.1	71239.7	65612.8	1.78355e+06	1.97713e+06	250349	424462	82806.7	80346.9	81623.8	86820.8	105104	106921	125668	119906	161283	152662	131479	83733.9	381496	407782	567827	762735	5.51074e+06	5.16046e+06
P47736	RAP1GAP	Rap1 GTPase-activating protein 1					136102
P47755	CAPZA2	F-actin-capping protein subunit alpha-2	40313.7	37565.8	37715.1	36453.2	389062	442918	94894.7	144935	29774.3	52257.5	36336.3	38657.1	12185.6	11607.9	7299.51	4875.87	151732	73939.3	207270	391383	269291	235089	498286	560314	1.29626e+06	1.40301e+06
P47756	CAPZB	F-actin-capping protein subunit beta	67328.7	69833.5	68519.9	68825.8	453912	527589	128019	126947	111006	138614	130071	118729	146735	140235	136765	118297	159714	178349	186886	161513	378388	416133	570268	705683	2.13025e+06	213459
P47813	EIF1AX	Eukaryotic translation initiation factor 1A, X-chromosomal	19288.4	28577.1	20755.6	20512.9	506076	552128	189293	206809	78944.7	52941.8	71978.7	79619.2	40004.1	42642.8	79267.8	77764.7	64320.8	77295	190129	173903	102720	119505
P47897	QARS	Glutamine--tRNA ligase	41334.1	45539	42632.7	42470.9	542198	644517	92946.3	96395.1	68763.6	69313.8	70989.1	72923.8	112400	112046	100054	98308.9	145429	142677	235092	230595	313766	340231	378994	343075	1.08075e+06	1.15203e+06
P47914	RPL29	60S ribosomal protein L29	37691.1	94071.2	160490	166194	376049	384026	566651	1.14082e+06	502013	495256	236692	239359	53682.7	42490.1
P47974	ZFP36L2	mRNA decay activator protein ZFP36L2		24667.2			225280	324836	35608.5	45517														19602.4
P47985	UQCRFS1	Cytochrome b-c1 complex subunit Rieske, mitochondrial	58937.4	60261.8	79581.5	58608.3	194333	316594	62735.9	90102.9	44879.2	39349	30461.4	37608.1	35647	38929.4	263726	114872	457953	268280	458516	459887	1103048	1365958
P48047	ATP5O	ATP synthase subunit O, mitochondrial	40077.3	77452.4	74124.7	74597.8	1.44832e+06	904925	100666	98658	87456.8	85205.5	104790	97753.3	99169.7	95093.6	60555.2	53923.1	174928	240829	145906	95326.1	58235.8	67796.5	83210	91736.5
P48059	LIMS1	LIM and senescent cell antigen-like-containing domain protein 1	14680	6912.92	13878.5	13454.1			74135.1	128022	35285.2	35501.9	65780	60218	53193.2	39181.5	32980.8	26529.4	16796.3	17044.9	49315.3	55178.5	100104	79446.6	170486	111330	203496	306744
P48060	GLIPR1	Glioma pathogenesis-related protein 1			3986.79		153978	169741	46406.6	45776.5	6224.35	9044.85	6593.17	8579.61	7854.92	5650.59	6739.31	5549.96	7337.47	5257.16
P48147	PREP	Prolyl endopeptidase	42534.1	40524.6	39338.3	39103.2	391577	458965	88482.7	91267.1	164774	26023.9	21550.5	22047.2	51083.5	46532.6	94496.9	77942	141119	143146	172767	184377	149485	157678	149918	154376	570672	640230
P48163	ME1	NADP-dependent malic enzyme	64437.6	74858.4	86447.9	80890.2	637521	673378	380939	351069	210060	201931	220222	218429	108653	114282	129087	111642	125952	122857	236775	253581	380946	445792	537207	484959	747705	742714
P48200	IREB2	Iron-responsive element-binding protein 2	25872	3882.04	23270.2	2711.61			25800.2		10400.3	11672.2			10095.9	24855.1	9643.77	7153.95	12472.3	18328.1	31508.9	53585.4	86146.3	142092	120091	115440	309587	194379
P48382	RFX5	DNA-binding protein RFX5	9484.62		65048.5				11315.3	11555.7	6330.67	6796.94	12402.8	7855.38		7516.49					222289
P48426	PIP4K2A	Phosphatidylinositol 5-phosphate 4-kinase type-2 alpha	10943.3	8964.97	8305.72	7899.09	76235.6	78690.1	29035.6	31485.4	10380.6	11194.6	10182.5	9737.45	14798.3	16292.3	14395.3	19453.7	37741.2	20749.5		22906.7						118245
P48444	ARCN1	Coatomer subunit delta	24667.6	18357.6	19210.3	19009.5	326797	258066	58917.4	40735.8	84531.4	32603.6	32735.7	37252.8	37823.1	40874.3	50975.4	63259.1	34240.1	26462	52460.3	51718	61670.5	55043	46518.9	46856.6	225611	338634
P48449	LSS	Lanosterol synthase	20636.5	15911	14306.3	19009.2	80408.5	80836.1	27183.4	27148.9	38223.4	37849.9	44895.5	49887	58007	51994	29787.3	51115.2	68372.3	22467.4	44856.2	40128	194532	180768	313432	261811	2.04449e+06	356972
P48506	GCLC	Glutamate--cysteine ligase catalytic subunit	10966.7	8248.63	15008.5	10275.4		68358.6	77223.7	11264.3	21155.2	22909.3	22077.6	23677.1	32849.8	33631.9	38678.4	30096	60302.7	59540.7	48451.4	48993.9	76624.3	69431.1	167495	154471	366280	365405
P48507	GCLM	Glutamate--cysteine ligase regulatory subunit	57680.2	59653	54314.3	56645	436749	484180	208450	183763	78099.3	54065.7	65784.3	95085.1	92949.9	98912.1	81050.2	128278	120436	136167		152656	291832	292419	1018733	1.08437e+06	2.91735e+06	3.47092e+06
P48509	CD151	CD151 antigen	19837.7	18000	15858.3	18088.4	22513.6	34374.9	32132.1	40489.8	18665.1	16024.8	21209.6	9795.42	27289.9	26609.9	38020.6	41759.8	40827.4	44626.2
P48552	NRIP1	Nuclear receptor-interacting protein 1																					9300.6	8376.68	22096.5	12079.7	36400.2
P48556	PSMD8	26S proteasome non-ATPase regulatory subunit 8	106839	72182.8	65361.7	65237.9	612457	1547345	158321	326168	109267	95871.3	111066	108569	108709	116299	138242	154033	124099	119978	167134	166169	110836	15373.8	19045	107831
P48634	PRRC2A	Protein PRRC2A	17700.1	15162.7	16764	15524.4	186590	202574	33970.5	42230.9	28593.4	10273.5	14188.3	12273.6	24328.4	25508.6	21934	21081.5	27148.8	29095	18813.7	17503.8	27565.5	37219.8	65174.3	122578	74556	75050.6
P48637	GSS	Glutathione synthetase	36323.7	40626.7	37343.4	39078.6	432597	202897	48724.9	56224.4	47187.1	42600.9	42571.2	49853	40501.6	37961.9	70844.6	61738.2	118913	120044	231931	228151	421323	499289	401149	343803	1.55585e+06	1.36393e+06
P48643	CCT5	T-complex protein 1 subunit epsilon	73915.3	57616.2	66790.5	58028.9	740341	711076	393023	612142	293588	238957	194680	151156	205508	176589	39050.7	86661.4	118981	182278	290225	262342	646362	464624	1496676	1.28253e+06	732251	657207
P48651	PTDSS1	Phosphatidylserine synthase 1	37797.4	34001.4	26773.5	29495.4	637752	409427	146382	134577	39334.9	41053.1	40110.2	44122	31109.9	26600.2	19354.5	17409.7	16128.9	14663.1	22749.9	17036.7	25867.5	22136.3		15185.4
P48681	NES	Nestin	7066.35	7772.76	5051.53	6456.23	281690	195993	23456.6	40848.4	15882.6	15127.9	14558.6	13318.5	15339.5	17849.1	23105.1	18791.3	13677	8587.28	25354	38141.8	42140	60528.1	343920	295255	1.59804e+06	1.03783e+06
P48723	HSPA13	Heat shock 70 kDa protein 13					32076.1	22496.9	29185.8	53741.2	43704.8	39529.6	21179.6	20866.3	22184.2		5542.22	24611.5
P48729	CSNK1A1	Casein kinase I isoform alpha	29620	22758.7	21640.2	25525.7	148746	204886	54049.3	100441	32052.5	38580.9	42277.9	37883.9	53068.9	68749.7	76708.5	68402.4	75530.2	70117.2	69787.9	73126.7	160845	195372	152674	105167	394760	556282
P48730	CSNK1D	Casein kinase I isoform delta	20212.9	17624.5	19613.2	18771.2	185731	189036	84409.4	109100	35129.2	25857.1	30704	30375.7	15696.5	2556.21	6108.88	6898.3	11208.1	11425.6	25261.4	21581.2	57886	23819.9	36939.5	32015.6	109743	280711
P48735	IDH2	Isocitrate dehydrogenase [NADP], mitochondrial	23330.5	22999.3	22802	22459.7	160664	168475	61255.6	51682.4	47573.7	43681.2	45263.4	47757.6	52270.4	57517.9	63185.2	30434.5	88635	71305	114127	127218	164756	146986	325191	303732	614353	531121
P48739	PITPNB	Phosphatidylinositol transfer protein beta isoform	18595.4	18515.1	23297.1	20482.5	108790	225189	51769.4	65552.2	39316.1	42412.7	48313.4	45437.2	31901.9	33410.8	23140.6	33194.9	29515.4	32447.4	91935.5	111214	120968	332761	290158	341854	374723	44095.8
P48960	CD97	CD97 antigen	13631.5	10315.6	23806.3	19811.9	253499	266649	18368.8	41467.7	29435.4	19324.3	19983.1	19775.9	21371.9	19673.4	20159.4	23263	18537.4	18246.5	25825.1	26506	70669.5	69982.3	141646	118377	139144	129935
P49005	POLD2	DNA polymerase delta subunit 2	14696.8	15536.3	14110.1	15230	150477	165262	46073.9	46092.2	26599.7	24865.2	28172.4	25863.3	22678.9	24645	13730.2	30385.2	22438.4	37368.8	113510	70157.9	129800	152398	126685	105266	374938	376697
P49006	MARCKSL1	MARCKS-related protein	3473.72	6665.82	11202	11977.8			40579.6	44689	28158.3	31420.1	17725.2	20710.6	6799.7	5806.28
P49023	PXN	Paxillin	3867	16367.8	9270.5	4695.76	235172	228554	39980.5	39489.6		8917.78	8441.06	8604.8	21613.6	36001.6	23867.1	28505.4	29449.6	42517.1	6087.9		11088.3	18411.4	52718.5	69132.3	58225
P49069	CAMLG	Calcium signal-modulating cyclophilin ligand					31887.2	42150.6	5798.86	6677.92														32363.2	44949.7	50910.1		124987
P49116	NR2C2	Nuclear receptor subfamily 2 group C member 2								13972.3														19586.2		46279.2	108713	88480.7
P49137	MAPKAPK2	MAP kinase-activated protein kinase 2	10705.4	5909.05	6309.44	2438.55			16784.2	10680.4	10280.2	9015.1	7584.3	7618.21	8563.52	10818.1	20726	18529.8	12776.8	17983.5	22943.3	19565.5	49769.1				74518.1	75075.5
P49189	ALDH9A1	4-trimethylaminobutyraldehyde dehydrogenase	15045.1	20051.3	21556.8	21666.2	349204	405053	173327	122018	22886.8	23048.9	23870.9	18234.3	37019.5	10724.2	50715.3	56822	43214.4	47059.8	198035	167640	377448	1050538	920301	657629	1.51353e+06	812364
P49207	RPL34	60S ribosomal protein L34	78633.7	130861	132754	142587	38189.7	47165.6	361123	652309	216658	229539	249728	241983	193469	197678	322144	395106	270038	280499	31229.4	67742.9				608578
P49247	RPIA	Ribose-5-phosphate isomerase	18660.2	13132.8	13530.5	12240.6	63456.5	97105.1	43638	38267.1	12890.7	12937.3	18676.1	14658.4	17480.2	17326	27537.6	27621.4	59011.8	85126.1	94189.9	97876	220229	154798	170962	173184
P49257	LMAN1	Protein ERGIC-53	48500.7	49949.6	47360.9	46697.5	455631	416306	136265	152941	64041.8	64992.5	61688.8	65646.8	78008.6	88455.1	109841	93311.7	122283	118417	74764.5	77239.3	138374	122764	137746	129447	200730	202321
P49321	NASP	Nuclear autoantigenic sperm protein	57087.9	71742.7	70367.4	74371.2	1.17092e+06	588781	197544	196295	53694.3	60859.9	156106	160246	72490.8	91829.1	234708	246789	299980	312130	337607	302035	439594	521254	698001	515163	102065	105819
P49327	FASN	Fatty acid synthase	113035	151689	119995	152520	148097	156959	90535.6	127626	315368	295464	331932	304546	428635	401031	370336	306301	246907	269549	292033	201670	405053	598736	4.87216e+06	3.82501e+06	3.97323e+06	4.13823e+06
P49336;Q9BWU1	CDK8;CDK19	Cyclin-dependent kinase 8;Cyclin-dependent kinase 19							12937.9	13566.4	12397.7	17125	13895		12028.2	11895.5	14389.9	11791.3	14696.8
P49354	FNTA	Protein farnesyltransferase/geranylgeranyltransferase type-1 subunit alpha	4147.44	10307.4	9747.25	10060.7	71904.1	79637.5	19624.9	33795.4	19494.8	17848.5	17564.9	19251.1	20351	23828.6	31711	27363.7			58510.9	58022.9		119802		104985	166784	200185
P49356	FNTB	Protein farnesyltransferase subunit beta	15254.1	11414.4	13802.3	12734.1	55421.1	57862.6	32291.6	38274.2	26132.1	25929.2	27611.3	28917	26010.6	23031.7	19094.9	22254.2	25155.6	24943.4	55858.7	54838.6	75514.3	90414	149112	120636	139889	207317
P49366	DHPS	Deoxyhypusine synthase	8484.04	4542.33	9213.44	4344.05	163491	303655	67118.1	62416.2	15753.3	19442.1	17561.8	17732.2	39713.8	35655.2	44061	36517.2	24863.5	26393.8	19571	51977.9	35357.7	36586.7	47491.3	55091
P49368	CCT3	T-complex protein 1 subunit gamma	256973	249142	231460	236562	507030	521415	950661	938465	531596	519308	491656	462195	402756	429643	260996	225899	204373	172910	23361	19811.5	143477	310517	258683	260047	261237	476840
P49406	MRPL19	39S ribosomal protein L19, mitochondrial	37253.1	34280.3	28247.1	28866		42663.5	36873.5	28792.7	36577.8	32254.4	49739	29102.7	53237.1	49912.2	105172	65393.6	100066	125444	197308	373389	214737	246784	481761	674776	428855	1.5197e+06
P49407	ARRB1	Beta-arrestin-1	1171.88		3007.69																			19528.5	63087.1	54165.2	65136	133313
P49411	TUFM	Elongation factor Tu, mitochondrial	98750.7	96672.3	92611.4	94176.7	1.93323e+06	2.27479e+06	947015	876641	250976	443516	237414	262086	182217	182509	107773	158111	178321	184427	372167	377252	573406	666208	1.03745e+06	1.09518e+06	2.24574e+06	1.60275e+06
P49419	ALDH7A1	Alpha-aminoadipic semialdehyde dehydrogenase	103653	53854.5	59610.4	65250.4	569722	533099	59459.9	61992.4	77905.5	68958.3	84849.3	73481.1	101516	97843.1	206109	168844	59693.9	60015.5	158247	142316	87105.8	98833	209300	190326	390059	256377
P49427	CDC34	Ubiquitin-conjugating enzyme E2 R1	20467.1	31443.2	13906.5	20906.1	412335	293951	106038	112098	61570.3	49858.9	33428.6	54398.2	45236.6	48359.6	35674.8	32413.8
P49441	INPP1	Inositol polyphosphate 1-phosphatase		8501.96				35498.5	42402			25580.5	21911.6	20683.1	27347.6	10623.3	1876.17	1163.23	6491.63		9725.67		111143	65937.6	130170	106241
P49454	CENPF	Centromere protein F	11240.7	11936	15640.5	3220.19	359753	107398	8686.62	15537.9	10468.2	8152.45	3681.21	5078.23	83443.1	9344.84	17052.5	18808.5	10903.2	13356.1	14168.9	18430.8	65519.1	39448.9	550534	194080	142382	174836
P49458	SRP9	Signal recognition particle 9 kDa protein	99059.8	102058	108650	94166.2			78738.4	84886.2	85492.2	90808.8	129545	124457	209621	187542	230712	180400	479250	165539	179365	203624	63428.3	48870.9	109982	61795.9
P49459	UBE2A	Ubiquitin-conjugating enzyme E2 A	51695.8	22812.8	24693.4	59311.6	138023	165285							59333.2	16035.2	63445.9	83969.3	112101	84287.2	155776	65349	241651	198614	449846	417976	358092	392686
P49585	PCYT1A	Choline-phosphate cytidylyltransferase A	12014.4	16832.7	12635.9	16456.3	135970	144282	25136.7	25704.8	18761.6	17196.5	20188.2	19687.6	16768	17236.1	31776.2	32863.8	59166.7	58683.2	77668.1	69424.8	54065.3	34877.3
P49588	AARS	Alanine--tRNA ligase, cytoplasmic	25983.1	28777.2	32903.4	31391.3	274694	285287	69048.3	74312.2	46515.3	49520	64094	63153.5	22645.4	24179.1	54676.1	73249.4	77677.7	94926.4	257161	227461	311219	327662	567516	926908	781964	574527
P49589	CARS	Cysteine--tRNA ligase, cytoplasmic	15614.1	13941	14828.2	21992.7	153992	73681.7	39932.7	43020.5	31567.1	29857.9	31772.8	31104.3	26970.5	25620.5	87066.6	83859.8	83808.4	102349	136946	103045	43144.7	28686.5	15419.5	24459.5
P49590	HARS2	Probable histidine--tRNA ligase, mitochondrial	20316	48502.3	18364.7	20739.7			44494	42318.7	31085.4	31488.2	29779.1	30595.7	28327.9	33922.9	50767.4	31443.4	59474.9	56846.2	73905.7	72699.3
P49591	SARS	Serine--tRNA ligase, cytoplasmic	136979	133654	118510	130855	1.54681e+06	1.49281e+06	448216	523204	202509	212663	194662	228373	240932	215116	177923	156435	470582	499541	617857	772173	748396	718540	1.62359e+06	1.14429e+06	178794	258318
P49593	PPM1F	Protein phosphatase 1F	2082.22	1577.43	2111.23	2176.65					3479.96	3092.49	5733.66	6528.25		6685.99	2991.99	9304.25	8267.02	2910.67		24461				195710
P49641	MAN2A2	Alpha-mannosidase 2x							2816.82	4360.49	1385.15		987.201	1247.68
P49642	PRIM1	DNA primase small subunit	11131.7	10292.8	10356.9	10384.2	30082.3	53667.2	19999	21289	18782.5	9502.9	22555.2	9560.88	47501.6	25712.8	29268.7	28370.4	37979.4	36327.9	43340.4		59742.4	112115	229237	2.0346e+06	2351802	25579.3
P49643	PRIM2	DNA primase large subunit	16153.9	15996.1	13434.8	12011.1	63402.5	300677	89717.1	89682.8	34897	39573.5	35678.4	38766.6	41093.2	41454.8	31117.4	34089.9	43778.2	47142.8	68312.5	72873.1	94966.1	104810	207705	191358
P49662	CASP4	Caspase-4			3619.86		64795.3	28081.9	18560.7	16842.5	6125.59	8015.66	8412.2
P49674	CSNK1E	Casein kinase I isoform epsilon		4534.04	6270.39	7273.75			14794.8		19267.4	16729		16360.6
P49711	CTCF	Transcriptional repressor CTCF	6804.59	8244.78	7802.35	7624.47	142680	172671	46304.6	30472.8	7866.99	9244.7	3929.67	6992.59			16429.3	14201	34994.2	25357.3	45965	46550.4	70706.8	59013.7	16894.4	18438.1
P49716	CEBPD	CCAAT/enhancer-binding protein delta					74706.8	90272													53917.7	52625.2	144041	114203	249501	268895	573989	630045
P49720	PSMB3	Proteasome subunit beta type-3	87359.6	71685	51222.1	68498.7	2094982	1.72786e+06	200486	221000	84636.6	97119.2	80576.2	92702.6	184258	165844	98714.1	199308	246077	204035	276559	393089	270915	264479	579498	670483	236121	344974
P49721	PSMB2	Proteasome subunit beta type-2	165529	126878	130246	145605	257558	242704	187706	203068	432689	267804	301592	158911	329014	347517	261232	512084	208296	336000	307408	250028	557193	659676	795216	1.14713e+06
P49736	MCM2	DNA replication licensing factor MCM2	49284.9	46789.3	45504.3	48625.2	214142	293901	118063	97020.7	81462.7	81671.9	87531.6	88175.7	119958	121058	94830.8	78327	158961	171452	125013	125656	114348	105573	283945	286806	518329	306804
P49748	ACADVL	Very long-chain specific acyl-CoA dehydrogenase, mitochondrial	51097.9	54787.9	52929.4	55354.1	759058	471150	359046	348940	114545	113717	106457	82341.6	73525.4	71401.8	102046	96559.7	138656	128636	300143	287469	389305	484636	613716	282616	495995	597455
P49750	YLPM1	YLP motif-containing protein 1	16222.3	12244.5	5363.81	13129	106756	122892	44575.3	44700.2	22673.7	21885	24035.9	21732.9	10652.6	13887.4	28080.9	27256.3	33909.7	26632.7	8025.58	8429.96	15544.7	21872.1	19731	18494.2	426302	311407
P49754	VPS41	Vacuolar protein sorting-associated protein 41 homolog															23114.2	21490.8	31820.2	15119.2
P49755	TMED10	Transmembrane emp24 domain-containing protein 10	63150.3	64084.4	64597.9	67401	122893	247715	75664.9	76153.1	76023.5	72499	77751.7	78169.5	105351	114258	202792	197044	186287	198477	308880	310374	15749.6	14982.3
P49756	RBM25	RNA-binding protein 25	35484.4	38290.6	37415.9	29320.6	107559	183040	87856.1	75824.8	40413.6	41242.5	47266.2	44407.8	30744.4	27390.3	41959.8	49863.3	74980.6	75353.5	132335	141877	277681	310494	425134	439264	377275	422200
P49757	NUMB	Protein numb homolog	5656.92				80804.9	82506.4	5439.74	53114.5			15852.1				3745.82	3168.89	4969.28		12072.9	11359.5	28919.1	15624.7		11821.9
P49760	CLK2	Dual specificity protein kinase CLK2					23931.2		14449.7	14143.6	9714.3	9190.26	9428.22	9860.62	10795.1	10122.4
P49770	EIF2B2	Translation initiation factor eIF-2B subunit beta	10353.3	12895.6	19165.8	14881.5	85587.7	90124.7	33140.2	24456	15615.4	17802.7	20076.2	19176.5	13443.2	23178.2	23595.6	18174.9	42422.8	39648	132762	129755	257460	340784	610822	512375	880430	518638
P49773	HINT1	Histidine triad nucleotide-binding protein 1	108108	96688.2	110276	120566		49147.1	57140.9	56935.9	31360.3	28412.9	38887.6	38821	34034.4	37587.4	126592	201682	290175	391526	656699	599349	531283	611038	1.23847e+06	1.93321e+06	3.38612e+06	2072315
P49790	NUP153	Nuclear pore complex protein Nup153	17950.3	31916.6	22902.5	25787.9	155355	139320	76607.5	57979.8	32686.6	26567.5	30337.8	26449.2	35514.1	36587.7	14598.2	27852.4	31730.7	56019.8	100048	99920.8	111141	132894	225530	241717	489845	365103
P49792	RANBP2	E3 SUMO-protein ligase RanBP2	25305.7	19322.3	19149.8	19980.1	196684	131926	78825.5	81341.1	41581.8	41423.1	43633.4	40640.7	18900.3	25147.9	14613.9	27513.2	17612	23864	47920.4	45342.2	107889	164094	185093	177339	440492	374517
P49815	TSC2	Tuberin	6932.27				80025	62769.7	17964.3	16871.2	5512.43	4902.79	10951.4	14573.8	26514.2		13579.2	12684	8539.87	19876.3	27030.6	27591.9	77653.9	83189.5	65791.2	47033.9	203260	178870
P49821	NDUFV1	NADH dehydrogenase [ubiquinone] flavoprotein 1, mitochondrial	18633.1	20247.3	20229.9	21123.9	190387	233968	80105.8	40836.9	49252	51105.5	57092.8	53677.1	51458.8	46662.1	58129.3	55587.3	79032.7	80196.1	65540.5	61500.2	79112.5	93245.1	203458	130959
P49840	GSK3A	Glycogen synthase kinase-3 alpha	16906.9	9722.87	14835.6	11826.9		31516.8	44234.5	28731.4	23053	22224	25850.3	25551.9	31256.5	30826.2	35577.2	21181.5	30056.6	31813.5			29624.9	36643.5	38746	67192.1	186752	216085
P49841	GSK3B	Glycogen synthase kinase-3 beta	15055.6	12995.4	7760.43	9632.42			51956.3	45917.9	11907.9	12225.1	12985	24932.5	9554.08	12574.3	11756.8	13539.6	12304.4	12280.8	17432	28079.7	58055.3	77590.4	303519	252237
P49842	STK19	Serine/threonine-protein kinase 19			1400.5	1099.64				9203.25	7444.45	5288.34	5300.91	6211.43		6984.12	6877.86	6784.71
P49848	TAF6	Transcription initiation factor TFIID subunit 6	80315.9	1116.8	51494.1		15357.3	30401.2	39343.2			10503.3	1172.22	7147.68	12826.8		47493.1	5971.47				53933.3			21203.5	23528.2	56132.5	57458.6
P49902	NT5C2	Cytosolic purine 5'-nucleotidase	13425.1	10874.3	12020.3	11631.6	132834	208929	22923.2	30852.2	12492.5	13554.9	15115.9	16050.5	17120.4	17177.5	29617	19634.6	40126.3	38337.4	167986	165571	98985.1	116792	93960.5	76862.4		68812.8
P49903	SEPHS1	Selenide, water dikinase 1	19955.8	19280.8	19904.1	19246.1			98192.6	111105	32298.7	49791.4	39828.7	59103.7	32967.2	51816	37617.9	33162.9	15550.3	24947.2	65554.4	21762.3	66520.5	76043.9	204546	310000	924574	983021
P49915	GMPS	GMP synthase [glutamine-hydrolyzing]	104319	106283	95704	103595	419207	510251	53252.5	41765.4	121685	125309	143634	134785	169200	172509	202494	183234	143448	142069	253894	270818	589066	559583	1.17056e+06	944463	1.61074e+06	1.32841e+06
P49916	LIG3	DNA ligase 3	15345.9	24346.3	16456	16484.4	72820.7	65019.6	40694.4	21991.8	42970.4	32805.8	49192.1	39048.6	80052.2	92390.6	102540	76900.2	78771.8	96649	57081.2	61135.9	44066	31180.5
P49917	LIG4	DNA ligase 4	7258.32	5087.66	16571.1	22412.2	110214	123587	60884.8	63101.3	23210.5	21970.2	11258.9	18933.7	15010.1	13963.6	6605.64				11844.7		256643	708521			73409.7
P49918	CDKN1C	Cyclin-dependent kinase inhibitor 1C	8241	7278.12	7016.31	4960.35					28893.6	18522.4	30910	34780.6	36610.4	34056.2	8642.51	8151.63	14937.6	20246.2	30918.5	24861	39693.7	50105.1		43671.7	144921
P49959	MRE11	Double-strand break repair protein MRE11	32997.9	24923.3	24104.6	23930.8	145154	199962	49229.5	48891	39720.4	36160.4	41809.4	39783.5	56344.1	63421.1	60492.5	62051.1	58848.3	59032.8	36945.1	31620.9	35909.9	43504.2	72530.3	73359.2	330104	287507
P50135	HNMT	Histamine N-methyltransferase	14423.9	6306.91	6564.81	9997.25	62666.6	117520	30557	30345	7363.79	6743.16	4894.6	6583.04	9651.98	8562.88	17358.4	18067.1	29262.4	18707.9	41881.1	40552.3	16034	21479.8	42579.2
P50213	IDH3A	Isocitrate dehydrogenase [NAD] subunit alpha, mitochondrial	55171.9	55857.5	49752.9	52795.8	201559	284028	98510.7	132659	92691.7	83759.1	87488.8	89051.8	85308.1	85835.1	83195.2	79348	142980	149553	282155	291150	421503	379562	481001	406570	365268	359565
P50238	CRIP1	Cysteine-rich protein 1	943.862	21388.7	19823.6	21015				6801.24	6632.42	5741.69	9537.69	9370.96	4625.47	4630.22	32079.7	28368.4	47831	58247.7	151072	202854	84319.1	130987	160427
P50336	PPOX	Protoporphyrinogen oxidase	41403.3	6083.71	6563.05	6911.22	239604	68973.2	28903.9	140720	11923	11884.4		13094.4	7429.12	9410.93	40990.2	97266.4	66928.5	75626	44655.4	45371.6	16184.3		89644	73210.1	151783	142337
P50395	GDI2	Rab GDP dissociation inhibitor beta	94730.3	117623	127126	127883	817081	1.08613e+06	425577	213894	48369.4	65586.3	79127.5	75343.8	288155	248977	270791	306200	431055	460138	595481	523588	878928	1.05372e+06	2.22587e+06	2.59761e+06	1.87428e+06	1.08443e+06
P50402	EMD	Emerin	27585.2	29304.9	33416.8	38274	558335	316521	150245	129502	92180.4	89392.2	91842.4	78393.8	47206.9	44454.2	34527.2	56922	43466.4	49888	163207	140468	344008	370429	580230	859600		48160.7
P50416	CPT1A	Carnitine O-palmitoyltransferase 1, liver isoform	17812.7	20649.9	22034.4	22319.8	523590	547518	183961	182425	23496.2	24950	32253.3	28027.2	43280.9	45168.5	37255.3	59960.3	64797.8	62986.7	160299	134485	210805	217304	215557	214753	356706	290380
P50452	SERPINB8	Serpin B8	33693.9	25565.8	27072.1	33706.7	83471.4	81602.9	45154.8	48517.5	65353.9	42629.2	38288.2	38731.6	74188.9	68855	99316.9	109148	92572.2	117265	210788	92240.8	40829.9	26744.8
P50454	SERPINH1	Serpin H1	211621	170023	167116	147118	1.65952e+06	1.69417e+06	843243	949293	191926	162301	202934	180792	350405	187688	193621	376885	285918	279542	91406	65586.6	289275	275540	573948	689580	2720127	2.94898e+06
P50502	ST13	Hsc70-interacting protein	81732.2	109634	101400	99662.5	234405	180024	199031	178048	263666	254448	290757	283158	281256	265120	143503	131412	30592.8	45772.7	109496	107575	411197	456824	897791	769557	1.16637e+06	710627
P50542	PEX5	Peroxisomal targeting signal 1 receptor		8258.12	5743.51			17043.8	18712.1	19419.5	4236.52	4025.89	11290.3	11431.9	3381.07	3001.84	5427.85	4892.99				32942.2	29030.1		51508.3			434682
P50548	ERF	ETS domain-containing transcription factor ERF	16372.3	10877.9	8265.75	9187.96	90779.9	81959.7	21469.4	20050.8	8260.9	9056.66	5408.97	5690.79	5303.44	4511.47								173416	266185	172463
P50552	VASP	Vasodilator-stimulated phosphoprotein	20688.6	11655.1	12148.5	11925.7	66687	54843.5	47481.8	64690.1	12550.3	10909.8	20063.8	10167.5	29913.7	26845.7	51380.1	39313.5	75087.7	74404.5	69848.5	70252.1	183336	227158	542620	641321		131891
P50570	DNM2	Dynamin-2	42858.4	38698.7	41257.6	38387.1	199626	454972	17133.7	72968.2	47066.5	24050.6	26484.4	25220.8	90096.3	86191.7	120499	116100	169743	154916	153252	182905	150527	147459	119315	127032	107446	102540
P50579	METAP2	Methionine aminopeptidase 2	19508.1	18090.1	19660.1	18701.4	83951.3	91485	60984.6	52133.3	18217.3	14027.4	16752.1	19519.7	18844.3	18573.2	32450.9	29388.4	47774	46408.1	38914.9	34493.4			188890	126035	79733
P50583	NUDT2	Bis(5'-nucleosyl)-tetraphosphatase [asymmetrical]	22876.2	12741.6	13876.3	9848.81	199136	277043	67839.1	71279.6	24238.5	24777.5	24299.6	26976.2	11491.6						17193.2	19037.4	31039.8	25325.6	43600.3	49873.6	163630	212346
P50613	CDK7	Cyclin-dependent kinase 7	15152.7	10217	7990.4	8106.75			39743.4	48493.2	24391.7	24042.5	22542	33510.2	21572.5	24697.9	40198.3	22519.1	34529.6	35955.4		99717.2	31195.5	641567	353733	260206	253633	209949
P50616	TOB1	Protein Tob1					68380.6	56136.1
P50748	KNTC1	Kinetochore-associated protein 1	39951.5	31348.8	246813	41878.8	105096	169044	22271.8	17380.7	22334.7	20917.9	26617.4	29292.1	67334.5	63902.9	158750	139451	155753	157340	143081	152890	42687.2	55169.9	100170	145134	131123	129720
P50750	CDK9	Cyclin-dependent kinase 9	30898.8	24527.2	26182.2	24809.6	168525	300053	34092.5	27827.5	20182.9	18443.2	21333.4	21728.3	39263.1	41192.9	51875.4	54808.7	109019	97049	136736	147488	193148	180923	609072	378689	1121436	1.24659e+06
P50851	LRBA	Lipopolysaccharide-responsive and beige-like anchor protein	23173.7	25595.7	23793.5	23295.2	80083	89951.4	84751	65670.3	37203.4	34158.2	41438.2	39632.2	60960.5	54703	53474.3	61885.1	63653.9	71756.4	49327.2	46621.7	80265.4	91237.6	150831	131946	131022	102744
P50895	BCAM	Basal cell adhesion molecule	10009.7	7366.77	7814.98		51926.5	44441.8	51897.9	35799.7	4292.56	7628.67	9805.46	10373	9537.86	9731.82	24662.4	17795.9	24450.7	23171								43694.3
P50897	PPT1	Palmitoyl-protein thioesterase 1	13730	15769.8	14361.1	13287.9	345196	198222	62923.9	59747.6	20596.9	28822.4	29503.3	30484.2	27538.6	26841.6	20963.8	15297.8	29752.8	24232.3	88240	98052.4	131566	145547
P50914	RPL14	60S ribosomal protein L14	406470	379193	421907	388157	241824	273396	1.34085e+06	1312008	1.38163e+06	1.36555e+06	1.12878e+06	1.18837e+06	1.02761e+06	939537	366181	448346	202413	177579	443764	410644	825599	1.43112e+06	2.91866e+06	1.8406e+06	4053962	3.67864e+06
P50990	CCT8	T-complex protein 1 subunit theta	127829	180808	171337	182785	169750	205283	145291	235757	98814.9	110236	68019.2	127721	190293	185494	336055	315257	486650	456237	587216	752451	525664	696719	1.95691e+06	1.62249e+06	3727162	3.12402e+06
P50991	CCT4	T-complex protein 1 subunit delta	205249	111702	119083	181849	3299242	2.93461e+06	1.54869e+06	1.33474e+06	329186	340149	330467	310168	239595	257524	374401	248237	328747	428056	324349	472079	623792	949774	669367	901734	3.51179e+06	6.1711e+06
P50995	ANXA11	Annexin A11	14712.7	11404.5	14206	12565.7	111397	139314	85784.4	110049	50565	56343.6	35726.4	26690.2	25746.3	25018.1	101431	71448.7	43139.6	45570.5	131610	145831	165106	154278	250184	247482	513963	482170
P51003	PAPOLA	Poly(A) polymerase alpha	21493	24017.5	24420.2	21286.4	191841	238189	36084.9	38014	40625.3	35682.1	27819.5	38819.9	39325.6	37178.2	58938.2	56694.9	77433.3	77194.8	145700	138606	221727	226984	343253	431527	154250	213796
P51114	FXR1	Fragile X mental retardation syndrome-related protein 1	9164.97	10672.3	13303.6	13443.4	94249.5	99651.8	42543	33260.4	25147.4	24669.5	24925.7	38357.1	16400.7	15022	12494	17073.3	44413.8	32207.2	129014	114335	161814	175456	201280	153596	462098	495185
P51116	FXR2	Fragile X mental retardation syndrome-related protein 2	37204.3	38660.8	41583.5	43381.1	172196	163434	21434.5	29659.6	63839	64198.9	65349.8	53385.2	76338.2	233925	94774.1	89545.6	116685	126231	181750	203182	151939	177688	314330	290498	406811	210806
P51148	RAB5C	Ras-related protein Rab-5C	61203.4	74809.3	68342.4	68861.8	932930	1138606	28442.7	65285.2	51890.3	54836.8	65876.7	62264.9	129854	125039	175081	135863	217327	206676	245212	259136	65070.4	88403.2	58943.3	53599.2
P51149	RAB7A	Ras-related protein Rab-7a	98264.6	100209	95124.3	99119.4	266108	261770	340656	329883	233795	223132	289108	252852	187498	167603	251802	234242	353261	340083	252642	307196	285276	262038	431849	267606	660212	508569
P51151	RAB9A	Ras-related protein Rab-9A	30649	31835.2	29721.7	32293.8	200996	210974	74748.4	72733.4	45100.8	41112.6	45179.6	43642.4	66683.5	65879.3	55720.5	56148	90320.1	76425.2	52542.9	54886.3	139146	103736	207911	75461.2	287952	206259
P51153	RAB13	Ras-related protein Rab-13	20699.4	32981.5	27885	26547.6			66860.9	47888.8	48754.9	52682.9	55466.5	52267.2	48282.2	47909.5	40131.6	32014.4					60294.6	54901.7	82294.5	73722.7		161851
P51157	RAB28	Ras-related protein Rab-28					38070		13138							10484.1								24278.7	41859.7	36815.9	59577.9	79143.7
P51397	DAP	Death-associated protein 1	24942.6	20033.6	17892.8	19011.6			73900.6	88920.1	32971.7	42500.3		21731.1	32005.3	31346.4	43592.3	45369.8	90844.2	82371.5	133112	130416	152168	124577
P51398	DAP3	28S ribosomal protein S29, mitochondrial	27071.8	18731.9	25760.4	27743.3	240862	316257	104493	97214.1	53728.5	50255.8	51752.7	52591.7	47315.4	58450.3	53141.2	42361.4	100518	83579.9	117021	116707	132966	158752	167792	144912
P51452	DUSP3	Dual specificity protein phosphatase 3	14865.9	15490.6	14996.7	13605.2	126675	145712	64343	64627.2	30520.4	29385.9	27991.9	27709	16261.1	15771.9									18644.6	94635.6	33260.5	26725.1
P51532	SMARCA4	Transcription activator BRG1	22840	19222.3	28687.4	34816.9	311237	368436	95037.1	99267.6	19622.1	21230.3	25457.2	23827	50827.6	43899.7	26639.7	29214.5	41102.8	41902.3	75467.1	81251	189798	128868	89845.7	88911.7	163351
P51553	IDH3G	Isocitrate dehydrogenase [NAD] subunit gamma, mitochondrial	15538.3	12479.6	13029.2	14977.4	170657	169838	17253.3	17001.1	11827.8	12427.5	15661.7	15416	17528.8	16040.5	39008.2	34177.3	77866.7	68299.3	97371.3	110178	138137	145581	258218	366052	314894
P51570	GALK1	Galactokinase	36305.5	54028.5	36584.8	54381.3	305849	331450	59431.6	56199.8	81135.8	67857.8	57696.2	94642.8	80689.9	69483.4	103543	85364.9	121882	150394	201631	193601	42402.9	61891.3	61853.2	103259	180924	169719
P51571	SSR4	Translocon-associated protein subunit delta	54543.5	48055.2	73657.2	42988.7	342749	454301	199783	197773	105631	84047.4	93869.2	122856	131924	112800	115912	87671.6	79630.3	75343.7
P51572	BCAP31	B-cell receptor-associated protein 31	12595.9	10966.4	24289.3	24056.3	35236.1	38038.9	14744.2	7946.03	18208.8	21848.1	36316.8	34098.4	25755.4	23064.9	50161.8	106307	71207.8	86743.9	106471	69717.3	19835.8	21595.5
P51580	TPMT	Thiopurine S-methyltransferase	13583.8	14572.2	15592.7	21442.5	332695	350986	43964.1	38719.2	16840.4	23526.6	21684.4	25295.8	31037	33024.5	48800.5	44141.5	59082.8	63276.9
P51608	MECP2	Methyl-CpG-binding protein 2			26884.1	23165.3	141915			27065.5	5480.03			3162.45	20393.4	21319	47148.3	4796.21	127244			42681.1	55561.9	53236.4	61558.4	56599.3
P51610	HCFC1	Host cell factor 1	24492.4	22852.9	22790.2	23960.4	612206	284230	130535	92284.7	20146.4	18108.3	22188.9	14944.8	30559.3	33351	65124.4	59080.6	87604.2	81470.2	76779.4	83280.9	36921.5	40316.5	70327.5	77434.6	324471	337369
P51617	IRAK1	Interleukin-1 receptor-associated kinase 1		480.923			57067.4	73623.5	13190.5	23165.1	12303.6	10947.7	5648.98	9984.43	11628.1	9578.63	20698.5	11741.5	21222.8	25765	30363.8	29301.7	43906.9	38607.4
P51648	ALDH3A2	Fatty aldehyde dehydrogenase	19388.8	15034.3	18112.1	14995.6	47492.2	118407	63130.1	86041.8	25004.4	24337.3	26044.1	15317	35187.9	22519.2	23941.9	43461.2	56744.5	38456.5		127377	54353.1	32769.4	45769.2	56070.5	214421	230171
P51649	ALDH5A1	Succinate-semialdehyde dehydrogenase, mitochondrial	12259.4	9727.93	9882.42		57961.2	51514.1	7983.29	8287.83	101049	15914.6	10448.8				38107.1	29783.9	55732.3								21796.8	29293.8
P51659	HSD17B4	Peroxisomal multifunctional enzyme type 2	43344.1	47347.8	47171.5	44407.8	147043	173709	148635	141345	67036.7	76792.2	73482.1	70960.1	76958.3	72523.6	39000	45179.4	59022.2	67819.5	163576	159577	365945	402673	704081	794050	1.31126e+06	594126
P51665	PSMD7	26S proteasome non-ATPase regulatory subunit 7	45313.5	38105.9	39600.2	43219.6	477447	461791	115399	98669.7	58883	75102	99672.1	102709	56785.4	62375.8	60486.8	67844.2	62130.8	53844.4	23839.1	14615.6	145263	190310	286168	287735	558253	603427
P51692	STAT5B	Signal transducer and activator of transcription 5B	9249.77	5406.42	7350.21	10684.1	98399.6	112702	50961.7	37125.5	12267.6	14778.9	11866	13535.7	12558.8	7661.74	24988.2	6491.79	31304.2	52483.7	90205	99868.4	72589.8	80310.7	160561	145282	193667	174980
P51784	USP11	Ubiquitin carboxyl-terminal hydrolase 11	5844.36	16585.5	25749.4	15075.3	72366.1	94382.2	75690.8	46109.8	41263.6	31229.7	22264.7	28816.9	31365.8	53686.8	13328.5	29105.8		32057.4	26906	41834.6	93827.9	98503	73649.4	69638.1
P51790	CLCN3	H(+)/Cl(-) exchange transporter 3					27548.5	23811.1
P51798	CLCN7	H(+)/Cl(-) exchange transporter 7	2947.28																			10590.4	33752	40078.7	80735.8	69848.1	126482	89740.6
P51808	DYNLT3	Dynein light chain Tctex-type 3			8026.74	8805.89					15995.2		12790.3	11770.1	13991.5
P51809	VAMP7	Vesicle-associated membrane protein 7	9472.41	18154	17091.2	17647.7	51761.7	22356.2	28598.7	39551.2	15696.5	18436.6	25249.9	27943.5	33873.5	33039.7	46847.4	37284.8	87286.3	84285.9	126471	132619	163123	213195	266669	261317	351628	306562
P51812	RPS6KA3	Ribosomal protein S6 kinase alpha-3	20454.2	20914.9	20738.3	21264.5	185508	181305	77326.6	77762.4	27204.2	25863.1	26587.2	26989.9	32989.7	33438.5	39427.2	34682.3	83416.5	86528.5	150185	153644	284369	327874	410723	381166	754246	811711
P51857	AKR1D1	3-oxo-5-beta-steroid 4-dehydrogenase	15872.9	26106.5	31344	33703.2					38997.2	45665.7	54597.6	45911.8	55598.2	51570	93497		83589.4	122335
P51858	HDGF	Hepatoma-derived growth factor	101590	134008	132524	142742	1.09733e+06	1.25183e+06	366451	391411	91607.2	102644	111876	115199	151034	156707	252857	342540	308892	353234	594408	545202	1.14512e+06	772880	1.64971e+06	1.73177e+06	2.42546e+06	2.57667e+06
[truncated: 4,339 more rows]

## Sheet: Peptides
Peptide	No FAIMS_01	No FAIMS_02	No FAIMS_03	NO FAIMS_04	CV35_01	CV35_02	CV40_01	CV40_02	CV45_01	CV45_02	CV45_03	CV45_04	CV50_01	CV50_02	CV55_01	CV55_02	CV60_01	CV60_02	CV65_01	CV65_02	CV70_01	CV70_02	CV75_01	CV75_02	CV80_01	CV80_02
[truncated: 59,191 more rows]
