# Supplementary material for: A Compact Quadrupole-Orbitrap Mass Spectrometer with FAIMS Interface Improves Proteome Coverage in Short LC Gradients
Source: Mol Cell Proteomics. 2020 Feb 12;19(4):716–29. doi: 10.1074/mcp.TIR119.001906 (PMC7124470; doi:10.1074/mcp.TIR119.001906)
Supplement: Supplementary Table S3 [file 157671_1_supp_469130_q54wx1.xlsx]

## Sheet: ProteinGroups
ProteinGroups	Genes	ProteinDescriptions	5ng_15k1s_CV-45_5min_01	5ng_15k1s_CV-45_5min_02	5ng_15k1s_CV-45_5min_03	5ng_15k1s_CV-50_5min_01	5ng_15k1s_CV-50_5min_02	5ng_15k1s_CV-50_5min_03	5ng_15k2s_CV-45_5min_01	5ng_15k2s_CV-45_5min_02	5ng_15k2s_CV-45_5min_03	5ng_15k2s_CV-50_5min_01	5ng_15k2s_CV-50_5min_02	5ng_15k2s_CV-50_5min_03	5ng_30k1s_CV-45_5min_01	5ng_30k1s_CV-45_5min_02	5ng_30k1s_CV-45_5min_03	5ng_30k1s_CV-50_5min_01	5ng_30k1s_CV-50_5min_02	5ng_30k1s_CV-50_5min_03	5ng_30k2s_CV-45_5min_01	5ng_30k2s_CV-45_5min_02	5ng_30k2s_CV-45_5min_03	5ng_30k2s_CV-50_5min_01	5ng_30k2s_CV-50_5min_03	5ng_30k2s_CV-50_5min_03	50ng_15k1s_CV-45_5min_01	50ng_15k1s_CV-45_5min_02	50ng_15k1s_CV-45_5min_03	50ng_15k1s_CV-50_5min_01	50ng_15k1s_CV-50_5min_02	50ng_15k1s_CV-50_5min_03	50ng_15k2s_CV-50_5min_01	50ng_15k2s_CV-50_5min_02	50ng_15k2s_CV-50_5min_03	50ng_30k1s_CV-45_5min_01	50ng_30k1s_CV-45_5min_02	50ng_30k1s_CV-45_5min_03	50ng_30k1s_CV-50_5min_01	50ng_30k1s_CV-50_5min_02	50ng_30k1s_CV-50_5min_03	50ng_30k2s_CV-45_5min_01	50ng_30k2s_CV-45_5min_02	50ng_30k2s_CV-45_5min_03	50ng_30k2s_CV-50_5min_01	50ng_30k2s_CV-50_5min_02	50ng_30k2s_CV-50_5min_03	500ng_15k1s_CV-45_5min_01	500ng_15k1s_CV-45_5min_02
A0A024R1R8;Q9Y2S6	hCG_2014768;TMA7	HCG2014768, isoform CRA_a;Translation machinery-associated protein 7				90007.7		36785.4				205703	144465	185458				52229.5	38447.9	41526											11089	18303.7			15741.7											11938.9
A0A096LPI6		Uncharacterized protein (Fragment)																													6402.46	5368.02					10274.2		8259.8		10755.9	9258.77					7694.66	10804.6	13170.8
A0A0A6YYA0;Q9Y3B3	TMED7-TICAM2;TMED7	Protein TMED7-TICAM2;Transmembrane emp24 domain-containing protein 7													14298.6													7736.07	6186.3	8216.38	12357.3	3991.37	7004.46	6322.51	3008.9	10522.7	8165.63	8163.74				17373.2			5024.32			6460.45	6038.36
A0A0A6YYG9;P59998	ARPC4-TTLL3;ARPC4	Protein ARPC4-TTLL3;Actin-related protein 2/3 complex subunit 4	134649	120831	58758.2	38894.1	71119.1	24931.2	72098584		55677052	166541	202928	170786	84380.6	77589.2	86358.2	21952.4	35629.9	35055.8		98542.8	68008.6		15708.9	38861.3	78729.5	50211.9	50496.6	17756.3	22863.4	18155.5	35627.3	35354.6	25996.9	37167.5	15283.6	22124.3	17999.5	13912.5	17886.4	94476	33571	22380.2	14111.6	13038.3	8287.59	11848.2	14425.7
A0A0A6YYL6;P18621	RPL17-C18orf32;RPL17	Protein RPL17-C18orf32;60S ribosomal protein L17		64114.4		55451.9					28016904				44433.6	27377.8	23573	3518.01	6646.18	8437.01		18754.5	22523.5	16932.6	25086.9		32537.5	19356.7	19318.2	21487.3	14205.5	19007.3	33159.9	19277.7	13730	20993.2	14449.8	11279.6	12941.1	6815.69	6612.1	17294.2	28347	46764.5	26605.1	18990.8	12338.2	9590.26	4915.92
A0A0B4J269;Q13509	;TUBB3	Uncharacterized protein;Tubulin beta-3 chain	107860	106955	308026	48602.7	115318	165178		54968572		206037	145008		83395	59838.6	58156.2	29123.5	34793.2	23161.9	119960	579939	280181	33627.9	367860	100406	145708	73442.3	54544.3	100012	63522.9	35532.9	51787.2	174549	72439.7	53243.7	166900	146040	144797	70935.4	103598	111835	136259	98353.3	48726.6	34428.3	73890.6	36583.2	41613.6
A0A0B4J2E5;Q15269	LOC102724159;PWP2	Uncharacterized protein;Periodic tryptophan protein 2 homolog																															30600.6	14268.5	3333.91														4843.59
A0A0U1RQM0;Q15004	;PCLAF	Uncharacterized protein;PCNA-associated factor																3309.75										1283.27	2550.33	2726.74	1556.88	2693.25	2553.25	1306.02	1350.97		1856.79		3865.34	2193.26	2112.36				4438.6	1658.44	1268.99	3239.07	1808.75
A0A1B0GU03;P07339	;CTSD	Uncharacterized protein;Cathepsin D																									5132.48	5006.63	4903.21	3293.23	2148.92	3229.38		4181.65	4422.96	10308.9	7911.31		6054.17	7176.14	7011.74	7843.68	6323.53	8130.32	5858.71	4253.96	4457.36	6961.12	6918.17
A0A1W2PNV4		Uncharacterized protein				10765.7		7341.21										13030.7										1236.01	19368.9	8020.04	5757.72	6697.85	11826.4	14844.6	7144.9	11778.7	2697.27			5877.47	2242.27			25177.5	20921.1	19388	772.67	5936.93	6117.44
A0A286YET3;Q6ZNW5	;GDPGP1	Uncharacterized protein;GDP-D-glucose phosphorylase 1	141114		134901		91940.4				41345552	223704		176234				100507	84807.5	84694.3								23098		23675	18425.3		30455.3	20098.2	21645.5				26987.9	22864.4	32418.5	32482.3	36372.8		29370.7	31796		15152.9	15103.3
A0A286YFD6;P31350	;RRM2	Uncharacterized protein;Ribonucleoside-diphosphate reductase subunit M2																		23686								5206.88	3503.21		4907.55	2091.14		12451.8	7204.96	4287.97	7376.04	8644.63	8216.35	8055.77	6113.08		3575.03		8599.21	15347.1	7615.02	9707.05	9721.7
A0A2R8YDQ0;Q9H267	;VPS33B	Uncharacterized protein;Vacuolar protein sorting-associated protein 33B																																														2401.46	2666.99
A0A3B3ISG8;Q16795	;NDUFA9	Uncharacterized protein;NADH dehydrogenase [ubiquinone] 1 alpha subcomplex subunit 9, mitochondrial																										4250.8			2393.45				2715.61			3876.35		4173.31	2980.88				3456.5			4685.97	7256.52
A0AVT1	UBA6	Ubiquitin-like modifier-activating enzyme 6														39552.9				31233.5								2426.65	4299.78	10617.8	10983.1	13024.2	8959.18	6017.95	12838.9			4067.86	3741.01	2269.03	3605.5				6410.48	4782	2301.56	6688.74	5415.05
A0MZ66	SHTN1	Shootin-1																							9967.04	152414	12015.5	2019.95	1450.59	3674.34	2830.82	2172.96	10031.8	5361.77	12037.5	6539.89	5190.71	5962.94		40530.2	64333.8	19127.3		22426.2				4359.25	3842.76
A1L0T0	ILVBL	Acetolactate synthase-like protein																																														7472.71	5407.3
A2A2Z9;Q8IVF6	ANKRD18B;ANKRD18A	Ankyrin repeat domain-containing protein 18B;Ankyrin repeat domain-containing protein 18A	89105.3	74516	45809.4	57577.5	28446.6	33105.2	39806416	41919392					49536.9	61652	72311.7	30845.1	34976.2	33447.6	51318.2		85429	27329.5	41847.2		62288.3	43327.9	52985	31713.3	21746.3	27998.5	20242.7	29774.2	24970	50531.7	31293.8	33154.6	25045.5	21017.1	24590.7	68952.2	58385.7	65016.6	44591.9		26950.7	32904	31398.6
A5YKK6	CNOT1	CCR4-NOT transcription complex subunit 1																									13013.1	6689.66	8067.55		3247.63	3174.5	9622.1	2903.16	4550.13	6899.68	2688.22	4424.14		2656.67	2750.51		7823.13		4806.02		8853.13	5952.82	5548.87
A6NDG6	PGP	Glycerol-3-phosphate phosphatase																				18346.7															7689.61											6723.49
A6NDU8	C5orf51	UPF0600 protein C5orf51																															8995.08															4070.02	4955.28
A6NGU5;P36268	GGT3P;GGT2	Putative glutathione hydrolase 3 proenzyme;Inactive glutathione hydrolase 2
A6NHR9	SMCHD1	Structural maintenance of chromosomes flexible hinge domain-containing protein 1																											6845.2	5736.33	6756.83		6592.88	1463.04	11137.9				5070.02				9456.9					2625.94	4662.14
A6QL64;Q8N2N9	ANKRD36;ANKRD36B	Ankyrin repeat domain-containing protein 36A;Ankyrin repeat domain-containing protein 36B	148979	338222	79536.8	21260.2		14101.5							99124.7	84855.5			17653.7	14431.5			86944.1				85451.4	9064.43	63346.2	14551.8	15029.3	16893.1					38227.7		12654.2	11702.8	10427.4				19206.3	14588.2	15179.1	39610.9
A8MWD9;P62308	SNRPGP15;SNRPG	Putative small nuclear ribonucleoprotein G-like protein 15;Small nuclear ribonucleoprotein G	128781		50406.6	40865.8	58013.4	58798.1		57976732		203566			87706.3	71041.3	47739.7	21795.5	21528.3	23364.5	105521		20334.8	39189	40544.6	39405.4	25403.8	20908.4	21183.7	25416.4	28596.3	31657.9	31039.5	21594.8	43611.6	20010.9	13301.6	14111.7	16551	14272.7	22438.6		47101.6		20320.1	21623.6	16624.9	51511.1	50589.8
B4DLN1		cDNA FLJ60124, highly similar to Mitochondrial dicarboxylate carrier			16796	348870	454107	138344				89240.2	108286	129797	415061	552495	701124	155874	352464	175685	40539	28161.1		63979.3		54758.9	294057	134020	148692	39445.5	41720.3	39352.6	21435.2	11452.4	12901.6	128427	56511.3	94142.2	44138.3	28375.5	101545		16293.4	27560.1	20387.7	25272.4	17719.7	116405	92796
B5ME19;Q99613	EIF3CL;EIF3C	Eukaryotic translation initiation factor 3 subunit C-like protein;Eukaryotic translation initiation factor 3 subunit C	58532.2		28265.1	58514.6	66821.2	36497.6				228436	106828	198335	45178.8	28630.5	55073.8	54398.3	31488.4	34720.2	64183	35193.5	42691.4	110113	32939	114841	29586.9	20738	22937.2	26833	21826.1	33374.1	37161.5	18143	21409.7	20890.8	17803.3	19117.9	26503.6	19206.1	18555.2	38442.3	48248.3	39428.7	37136.9	43781.9	36412.3	15986.7	17766.4
CON__Q3MHN5	NaN	NaN
E7EVH7;Q07866	;KLC1	Uncharacterized protein;Kinesin light chain 1																											3057.63	1920.8	2815.76	2475.35		1696.62		46998.5			19913.8	27815.7	19903	6457.57	2977.51		1448.58	4813.15		3656.81	2574.1
E9PAV3	NACA	Nascent polypeptide-associated complex subunit alpha, muscle-specific form	58855.6	94599.7	59038.4	34543.1	41617.6	27040.9	46572132	51011584	33961684		88622.3	92831.9	43798	43473	41447.9	18637.2	23832.5	16984.2	80266.3	27135.8	94412.6	29290.5	37973.1	26630	42651.7	46788.2	56668.1	28746.5	27368.7	30450.4	20423.9	45579	41289.8	31563	29213.7	26871.5	32268.4	28799.2	30706.2	24413.7	75908.6	147212	48635.4	43384.6	41854.2	42122.8	44044.7
F8W031		Uncharacterized protein (Fragment)			44256.9			28350.9							38205.8	29432.9	29706.6	14405.7	15144.3	14518.4		19842.4	91774		22285.1	10983.5	40777.7	42159.4	44027.5	31538.2	25265.8	18397.8	43046.4	29475.7	35460.8	54183.6	53444.1	49717.6	31422.6	37572.2	34974.8	85383.3	30917.3	63969.3	36215.2	29333.8	48444.2	31860.1	50662.5
G3V325	ATP5MF-PTCD1	ATP5MF-PTCD1 readthrough			51756.1			10080.3																	18990.4	17388.5	30441.2	17951.1	21447.2	10189.3	16926.2	7435.61		19680	20114.5	25955.8	24216.5	28987.5	5727.82	11223.9	13354.8	18684.6	38618.2	16630.5	9382.89	12061.4	15790.9	16720.9	19121.5
H0YAA0		Uncharacterized protein (Fragment)
H0YHG0;P82979	;SARNP	Uncharacterized protein (Fragment);SAP domain-containing ribonucleoprotein				30010.8		13016.6					145500		23845.4	26165.6	27330.3	28160.1	18693.1	20467.1			24673.1	15289.1	15635	14299.3	20348.9	16990.1	16453.2	16278.9	14764.1	12729.3	24149.4	9178.57	19343.9	26752.6	29667.9	27541.5	12294.8	13972.4	14428.7	17373.8	18554.1	19387.6	21890.6	23601.1	20780.3	24611.2	28836
H0YIV9;P12074	;COX6A1	Uncharacterized protein (Fragment);Cytochrome c oxidase subunit 6A1, mitochondrial																											23639.7																			15854.7	15170.5
H3BNC9;P08708	;RPS17	Uncharacterized protein;40S ribosomal protein S17	158773	147740	21837.7	35698.6			79598032	54806860			44777.5		108235	92916	113814	30483.6	18145.7	32575.1	98019.7		17842.4		14137.7	7255.96		11141	14307.3	8240.3	10809.3	11399.9		2466.41	18568.6	10181.6	11874.3	6787.88	7078.8	7266.21	9642.56	15032.6	41346.9	14132.6	36135.9	17171.2	11831.9	55875.7	25847.4
H3BQZ7;Q1KMD3	HNRNPUL2-BSCL2;HNRNPUL2	HCG2044799;Heterogeneous nuclear ribonucleoprotein U-like protein 2											95907.8						8449.84	11121.5						19706.7	5123.18	7916.44	5874.33	3501.8	4309.87	3494.11	10436.5	9423.91	7717.15	7775.21	9121.52	10346.8	5359.37	7006.17	6394.51	8801.77	3808.82	11177.8	8351.31	6669.56	6184.18	6681.2	7821.69
J3QQQ9;P61254	;RPL26	Uncharacterized protein;60S ribosomal protein L26	1.69682e+06	1.30521e+06	549629	790670	711654	325429	511711328	340274240	578052736	1.06226e+06	1.22493e+06	1.26354e+06	485430	458627	1.12979e+06	514442	611615	307931	1607921	404598	683219	665136	109707	242115	612790	175326	204666	162991	104530	95319.8	172681	130402	124783	199481	139962	145763	104685	81302.2	89674.5	190919	250404	209124	179945	137066	106205	122981	123204
K7EKS7;P35268	;RPL22	Uncharacterized protein;60S ribosomal protein L22	491279	398068	194348	814448	667746	204863		110883800	94641752	2042135	1.76215e+06	1381920	250256	262152	327626	506415	578187	554523	151449	68674.5	213684	710060	400918	164219	284539	130246	126851	187027	141686	184518	536372	153665	142757	127223	92860.2	92547.2	201386	97226.7	224301	137239	108129	209497	307093	408420	356296	69686	58833.4
K7EQG2		Uncharacterized protein (Fragment)
L0R819	ASDURF	ASNSD1 upstream open reading frame protein																												1961.37	2767.36	2366.48	4528.91	2795.12		15318.1	10703.6		3126.67										12809.6
L7N2F9;P63027	;VAMP2	Uncharacterized protein (Fragment);Vesicle-associated membrane protein 2														19871.4			10583.9	9812.71			25064	12877.4		10643.5	27145.2	20689.1	20398.8	14791	9137.57	16419.7	9720.29	12126.3	7372.2	27236.9	18760.4	18412.8	15279.6	14368.1	12834.6	23470.6	32201.6	33208	7600.17	19571.2	14021.9	10152.1	10683
M0QYT0		Uncharacterized protein (Fragment)				141362	113568	54108.4				272141	279118	355855	20271.6	22452.7	30719.6	46472.4	93477	108157		22942		89649.2	42751.2	19511.2	7606.56	7418.59	6860.14	23901	11806	14284.3	33248.5	12967.6	14938.1	8927.67	7226.81	7017.34	11758.9	10129.8	11320.7	5443.03	5019.85	13313.4	21034.4	13585.7	12029.5	8304.95	7688.63
M0QYV0;P49840	;GSK3A	Uncharacterized protein (Fragment);Glycogen synthase kinase-3 alpha																18575.6										6767.85					6015.19		6533.76	15502.8	10957.2						23642.2		40994.5			7552.03	5796.29
M0QZK8;O75223	;GGCT	Uncharacterized protein;Gamma-glutamylcyclotransferase																12621.2		10233.4					7986.21			4948.59			3848.4	3561.35	6921.19		6562.13	5382.65	7305.54	7788.56		4371.32		5191.98	4299.36	4646.01	6807.44	9848.15	9814.35	11614.9	14055.9
O00116	AGPS	Alkyldihydroxyacetonephosphate synthase, peroxisomal															42434.7									24030.4	8727.5	2372.91	7245.17		14667.8	14486.8	12020.4	9522.42	14020.2	8786.35	5848.05	4626.5	7948.48	5786.23	11773.8	10116.4	7395.44	3113.34	9545.99	8324.39	2685.64	11587.4	12173.7
O00139	KIF2A	Kinesin-like protein KIF2A																				26808.6				27744.8			14122.4				24059.9									25113.9			20281.8			9930.96	10698.1
O00148	DDX39A	ATP-dependent RNA helicase DDX39A	176768	226523	143906	271607	197198	80653.3	277283360	114018208	145148432	454830	342046		139394	136514	163481	43380.2	38389.7	57178.1	147515	159237	123061	59391.2	113237	65197.3	154837	119506	117175	68111.4	59964	67579.6	68404.5	76484.4	78728.9	110800	78407.3	65421.2	67398.8	52224.9	46481.5	169039	100020	125474	65445.7	109515	51509.2	78732.9	68257.2
O00154	ACOT7	Cytosolic acyl coenzyme A thioester hydrolase						50878.7																	8143.75	32452.5	20519.5	15021.6	18063.6		29621.3	37144.2	43137.1	26108.9	23418.6								28621		30959.9	27253.8	28573.6	8222.72	8236.58
O00159	MYO1C	Unconventional myosin-Ic			23733.2															144405							10913.7	7070.6		3613.57		8791.11	27079.1	10823.7	8429.81	11299.1	4774.32	2354.79		26479.8	75231.9	2274.87		3073.48				6981.96	5909.37
O00165	HAX1	HCLS1-associated protein X-1																																														2090.84	4651.67
O00170	AIP	AH receptor-interacting protein																							21457.5			13079.9	2050.34	5570.05	14927.1	14584.2	19258.8	7130.49	11871.6	3716.08			6456.64	9594.47	14644.1			3581.82	4960.42			2931.14	2426.44
O00178	GTPBP1	GTP-binding protein 1						77307.1																			5863.79	4242.14	4318.19					3170.37	3027.54	4840.65	4338.75			3145.67			3986.88	8644.33				3809.04	4056.21
O00186	STXBP3	Syntaxin-binding protein 3																4564.05												3287.5	2821.33	4337.97	9239.61						4735.85	3591.2	3985.76				2743.65		6628.21		3799.23
O00193	SMAP	Small acidic protein																										1408.48	1470.37	715.701	690.754	838.42		1141.3	1404.79	2255.04	2260.9	2119.55	1278.8	1483.04	863.138	1979.2	1281.9	1492.29	944.787	854.251	1164.51	3881.17	2486.38
O00203	AP3B1	AP-3 complex subunit beta-1																43550.2								6783.37		5882.96	9082.99	7218.72	6914.38	5490.27	9808.74	9937.31	5130.74				12146	3927.61	5440.95							4208.98	2914.05
O00231	PSMD11	26S proteasome non-ATPase regulatory subunit 11		21047.6	26147.6		59654	18626.5				280195	128877		77808.3	93986.7	75188.6	35897.4	48693.3	46843.2	113456	36879.8		38131.4	11044.5	24791.9	8851.37	13317.4	16714.6	15460.1	12268.4	15699.2	23906.6	18898.4	15232.8	12421.2	10268.4	8813.66	10719.7	8844.7	6986.3	12157.3	41358.5	10877	10455.5	5530.16	7836.36	7900.32	8818.25
O00232	PSMD12	26S proteasome non-ATPase regulatory subunit 12			37965.9	20787.3		19889.1				238274	121753			30394.3	49560.1	22688.9	29385.6	25140.6			58369.3	44895.7		20786.1	22884.8	10187.4	10937.3	16579	11844.6	13473.6	14056.4	13183.9	14567.4	7635.37	6157.23		7598.78	7346.5	6340.44		10588.6		16129	13328.8	13193.6	5106.93	4083.67
O00233	PSMD9	26S proteasome non-ATPase regulatory subunit 9			55082.5	51643.6		24799.9								30140.6	39863.5	66718	61184.1	54041		47024.7			11005.9	16370.3	45923.7	18982.1	22687.5	13074.1	13715.5	15228.3	10342.7	16252.5	13177.4	18507.8	9776.27	14581.5					28967	9479.49	10115.5	11368.7	6159.11	9875.53	8527.08
O00264	PGRMC1	Membrane-associated progesterone receptor component 1						29260.7										12230.5	12059.5	10967.8					25754.9	39833.4		8970.78		21005.3	21401.6	22838.9	29991.8	32209.6	19374.6		6137.62		15810.5	15687.3	14222.1		6696.7		27733.3		32641.5
O00267	SUPT5H	Transcription elongation factor SPT5	645160		304527	1391611				220562336		2.94883e+06	2.21985e+06	1.40304e+06							444064							2440.37	1797.05		1516.04	711.429	754.116	1808.19	1790.85	1520.86	1681.83	1451.58	2163.04	1578.52	1334.36		3981.93	2898.47	3746.04	3485.76		9721.62	9672.06
O00273	DFFA	DNA fragmentation factor subunit alpha																											4148.95		5739.49			4331.86		4850.13	3074.69					8787.96	6799.57					7679.99	4546.7
O00299	CLIC1	Chloride intracellular channel protein 1			59529.2	78047.2	79326.4	40557.4					131038	194674				37671.6	60004.5	56829.9		83015	64803.9	117469	43628.2	44648.6	13750.8	17803.9	16363	28724	23317.4	24435.6	34702	28451.7	28166.8	12094.3	21974.1	22029.8	20844	22430.7	22629.3	33413.4	10646	34186.4	36446.3	37808.3	39038.9	11212.5	8915.01
O00303	EIF3F	Eukaryotic translation initiation factor 3 subunit F	65138.1	69657.8	19057.8	32167	44094	26812.6			26662764	78544.1	133106	80751.6	58474.1	46122.2	57402.8	24434.2	27829.6	21382.8		15793.7		17223.9		27933.5	15835.3	5086.02	13673.8	29419.2	18041.7	30369.8	28913.8	27800.2	30376.1	8275.62	9011.54	11401.2	17358.3	6941.79	11909.8	9659.5	13192.5	7973.7	24431.2	18674.4	14483.3	16236.1	17185.3
O00410	IPO5	Importin-5			49477.8			17971					49980.1		92214.8	60533		7321.11	13043.9	15785.2		54009.6	13574.6	27815.2	6822.57	9414.7	54896.5	15696.8	13845.6	12478.2	18022.2	12177.9	11133.2	25804.7	7940	15086.6	17825.9	24289.4	20920.9	23051.8	22295.7	16065.2	10563.8	23909.8	17850.6	19525.1	22483.9	26435.7	28789.9
O00422	SAP18	Histone deacetylase complex subunit SAP18																										1337.67									2874.27	4021.52										5511.82	5962.87
O00425	IGF2BP3	Insulin-like growth factor 2 mRNA-binding protein 3																										1262.13			3062.4	1266.89		2670.36				6487.58			3001.62				1756.49	3215.17	2876.93	7411.78	6843.95
O00429	DNM1L	Dynamin-1-like protein				10960.8		16915.9										32158.5	34472.8	38873.7		7423.54			18761.8		10190.7	8680.93	7702.98	12881.9	5285.26	12096.6	17965.7	11643.3	12140.1	13977.6	7308.84	5148.84	9905.21	8229.29	8881.99	9892.37	9851.6	8593.25	13903.5	13257.8	6926.87	6643.47	5292.89
O00458	IFRD1	Interferon-related developmental regulator 1																												312.039				7765.02	943.479		684.407			406.244			1065.1		1059.92	645.718		337.256	394.31
O00461	GOLIM4	Golgi integral membrane protein 4																										1742.71	49403.5		29497.2	34874.2	61600.5							13375.8			5057.78						3014.25
O00469	PLOD2	Procollagen-lysine,2-oxoglutarate 5-dioxygenase 2																4284.03										13692.8			7176.39	7807.92	1670.17	4198.75			5120.5						1789.67			15016.3	1431.98	5826.36	5054.77
O00483	NDUFA4	Cytochrome c oxidase subunit NDUFA4						16441.7										9921.75	14838.2							27849.4				15885.1	10284.6	17170.4	15992.9	15934.1	23287.2		2532.82	4396.54	11134.2	11220.5	10141.6					9293.07	12986.8		6233.57
O00487	PSMD14	26S proteasome non-ATPase regulatory subunit 14			13984.1		36847.4	44071.9					70449.1			13584.6		26354.7	32676.3	27176.8				47054.4		32151.8		5240.6	4067.32	9887.57	6861.99	9601.32		9144.41		8599.29	5132.19		8982.25	6138.76		4029.27						3882.4	5048.21
O00499	BIN1	Myc box-dependent-interacting protein 1																											745.941							1161.35	879.342	710.654						8472.5		3842.2		2446.87	2162.1
O00505	KPNA3	Importin subunit alpha-4																										23045.9	1411.99		665.434		20983.1		3233.15	9711.11	6350.66	6148.22		4368.3	1187.27	783.352		1991.67	423.9			9127.6	9410.11
O00541	PES1	Pescadillo homolog																	11748.2										22441.4											3597.68	3948.49				5931.67	5683.14		5991.94	6144.1
O00560	SDCBP	Syntenin-1															33551				44531.7	4898.63	24260.1		4757.75		10883.1	32166.7	39329.9	2682.64	2557.26	2411.71		2286.61	2191.49	10545	18155.1	9955.1	2837.27	2332.8		26992	29329.1	23036.8		1167.57	2036.75	9143.93	8983.54
O00567	NOP56	Nucleolar protein 56				85953.1							182186					48971.9	49819.9	45077.2								2537.74	11576.3	13734.5	13737.1	17825.2	28769.1	14020.8	19759.6	3922.66	5528.58	6425.41	13949.9	8268.72	9101.71	1369.91		2147.79	28849.9	18786.9	26523.1	9442.06	5634.16
O00571	DDX3X	ATP-dependent RNA helicase DDX3X	53772.6	33259.2	28115.3			18685.6					105299	52080.4	19853.7	19815.1		18933.5	12979.8	15497		26980.1	28630.4	42829.6	51854.7	29183.4	13928.8	16575.2	17752.8	8116.44	12738	9024.29	6927.73	20201	4624.03	14023.7	15467.7	18214.9	11757.1	12445.9	12254.8	8905.43	33975.5	12593.1	21262.4	28442.8	23702.8	17909.4	23402
O00625	PIR	Pirin																																														3486.1	5292.52
O00629	KPNA4	Importin subunit alpha-3																				5722.51						2152.84	1859.21		1036.88			1295.26			2992	3038.56	907.753	2608.91	1870.61					1956.96		6132.76	4988.48
O00743	PPP6C	Serine/threonine-protein phosphatase 6 catalytic subunit																												2849.7	3186.41	3338.04		3346.2	4152.31		1024.17		2420.8	2149.93	1910.3	3253.51	3534.85		5292.7	3470.89
O00750	PIK3C2B	Phosphatidylinositol 4-phosphate 3-kinase C2 domain-containing subunit beta			31296.1	58716.6		30631.4							45629.6			40454.9	44898.6	46229				51951.2	27094.1	12452.8		16457.4	19434.5	24371	22826.9	22852.9		19923	28306.4	11294	8799.28	11082.6	17507.4	15358.4	15725.2		16411.4	24172.5	18444.7	12553.7	26692.2	13570.6	9516.94
O00762	UBE2C	Ubiquitin-conjugating enzyme E2 C																						29579.2				8222.04	3566.56		4414.14	19152.7	21909.8	23599			7404.97	9508.26		4940.23	5438.64				12199.8	13110.4	14692.3	9988.55	9749.24
O00764	PDXK	Pyridoxal kinase		39872.8	22100.1	29504.4	25263.7	10069.1						76679.5		18248.8	16135.9		21410	23653.1	28559.6	11249		13793.6		6672.76		4823.79	4171.83	8310.42	4152.82	6662.45	15797.6	7045.66	11354.9	2827.73	2114.42	3796.73	3202.95	1712.79	3485.77	16906.2	12637.8	3661.21	7292.49	5489.4	4246.32	9988.06	7596.54
O14497	ARID1A	AT-rich interactive domain-containing protein 1A																															6633.99												612.79			2907.58	2944.41
O14530	TXNDC9	Thioredoxin domain-containing protein 9			34283.4											28675.5	81047.2	76321.8		51500.1				84146.7		9688.85		14192.8	17300.6	10059.3	16146.8	22371.4	21751.3		15103.2	11203.2	7369.57	8173.16	8300.6	15444.2	15181.9		19769.7	5485.96	8233.48	38510	26393.9	10125.6	8720.08
O14561	NDUFAB1	Acyl carrier protein, mitochondrial														18540.7												3593.66		5504.62	4525.34	6795.35	6003.98	2241	3953.93		3150.34		4952.38	3205.99		2258.12			1955.29	3249.64		5128.5	7545.11
O14562	UBFD1	Ubiquitin domain-containing protein UBFD1																																	6785.07		3124.84	3047.51		14685.5								3213.82
O14579	COPE	Coatomer subunit epsilon													107022	102340	125200	55280.3	41080.5	70723.1		102708	112311	84416.8	78063.3	44410.4		10324.3	11233.8	13636.3	13432.1	22126.3	8211.98	10058.9	13847.5	74695.6	25520.3	58861.8	25888.2	26763.3	19242.2	63101.8	116000	8563.07	19281.6	28791.6	32836.8	7440.65	6793.68
O14602;P47813	EIF1AY;EIF1AX	Eukaryotic translation initiation factor 1A, Y-chromosomal;Eukaryotic translation initiation factor 1A, X-chromosomal			84205	100724		25250.7		119598344					124112	96790.7		53563	77555.6	45856.7	98700.9			95072.4		84092.4	7683.16	20578.5	37645.2	7186.71	27312.4	32926	21791.7	29899.4	9691.78	23129.3	12896	22962.6	18202.1	12646.1	8529.07		23145.9	37459.8	11080.4	25595.1		18829.8	16271.1
O14617	AP3D1	AP-3 complex subunit delta-1									43274064					15505.2	13611				92829.6							14059.5	15827.2				144260	20155	21905.8	11939.7	12905.3			4833.93		17724.4	7850.69	16030.2	6414.47			7741.27	7341.23
O14735	CDIPT	CDP-diacylglycerol--inositol 3-phosphatidyltransferase
O14737	PDCD5	Programmed cell death protein 5			78876.9			39380.9		43781532		61435.4	37073.8		31269.4	30823.1	33790.1	12711.9	16872.2	13251.7	44352.2		20908	22934.9	26786.2	28226.9	65788.9	27917.3	23330	15684.2	14368	13084.5	13789.3	9535.61	8486.3	21921.5	20246.9	28971	9513.98	8139.97	12724.2	30383.9	94595.3	75893.8	20717	8594.5	38187	14190.9	18491.4
O14744	PRMT5	Protein arginine N-methyltransferase 5			19350.2										32706.7	26992.1							16617.5					5843.42	17022.3	6626.39	6453.46	7005.49	55743.3	12379		16234.4		15692.5		781.91	817.663	28184.6	30732.7	29340.8	7401.88	12736.3		7031.64	6850.28
O14745	SLC9A3R1	Na(+)/H(+) exchange regulatory cofactor NHE-RF1			18068.7			12393.9	22699394	24989976					30772.9	30871	34310.3	16967.1	16100.8	16970.5	39663.8	11182.3	18621		10700.7	10542.2	17766.5	12924.6	13003	7271.52	6502.23	6635.58	10364.5	8573.28	9236.95	30921.1	28470.6	13587.7	17063	13899.1	13262.9	20153.9	15778.7	19102.5	5878.06	7085.98	8523.11	9990.71	10229.8
O14773	TPP1	Tripeptidyl-peptidase 1																																												339.52		5966.93	5271.11
O14776	TCERG1	Transcription elongation regulator 1				59604.4	47287.4	35076.2					132065					42778.8								37798.7	44948.5	15001.2	13575.9	16109.8	12668.9	13620.4	22932.9	33530.6	18131.2				4825.76	3018.5	4432.41		1232.2		4381.34	2920.43	2566.51	6430.1	8064.24
O14787	TNPO2	Transportin-2																										13819.5	14807.1	12835.4	11327.5	12831.7		13128.8	16370.3	18252.2	13186.7	14611.5	10537.2	8198.69	11571.4	22703.7	21936.7	20984.5	14752.4	14235.1	13101.8
O14818	PSMA7	Proteasome subunit alpha type-7		89609.1	68407	98796.3	93443.2	41144.8			35968280			206953	88354.5		52115.9	77029.5	66210	95009.2	72346.1	98447.3	86217.6	103585	68807.5	40987.3		26109.8	19953.7	14091.7	12605.4	11976.4	10222.5	16499.8	9696.03	20552.2	16237.5	3917.09	11787.1	12747.9	12185	32617.3	30622.2	46976.5	13439.1	19428.9	35181.1	21154.8	18269.6
O14828	SCAMP3	Secretory carrier-associated membrane protein 3																					19570.9		4853.02	7617.76	17894.6	6325.37	12659.5	9515.79	5743.11	10527.9	7374.79	3789.55	6546.83	26910.2	5261.55	5835.2	7627.31	7236.33	1518.8				8447.97	8928.48	16581.8	9703.81	7323.69
O14880	MGST3	Microsomal glutathione S-transferase 3																										4221.52	3713.75	5427.07	4279.93	4793.02	5110.91	3773.33	4716.4		6490.81	6417.87	5506.95	6784.94	5141.2				4560.46			15862.7	16618
O14907	TAX1BP3	Tax1-binding protein 3																				11876.7				7015.98	13908.7	13956	11982.4	9063.83	10404.1	6928.09	10026.4	7228.23	7520.35	17336.1	12036.1	13590.3	14730.9	11542.8		9263.47	8514.71	12814.3	8582.53	7060.32	5109.09	8288.55	9252.1
O14908	GIPC1	PDZ domain-containing protein GIPC1																										6778.36						4958.11	6587.81									8732.23	6316.56	6589.36	6600.98	5101.14	5089.52
O14910;Q9NUP9	LIN7A;LIN7C	Protein lin-7 homolog A;Protein lin-7 homolog C																																			2417.4											3040.18	3253.28
O14929	HAT1	Histone acetyltransferase type B catalytic subunit																															2631.25		1303.02					1525.58						3269.97	633.781	4488.91	8503.38
O14949	UQCRQ	Cytochrome b-c1 complex subunit 8																												3959.64					3457.92										4849.33	3487.31
O14950;P19105	MYL12B;MYL12A	Myosin regulatory light chain 12B;Myosin regulatory light chain 12A		42215.9	26215.3	69737.4	63548.2	51571	24116992	36970128		220229	247035	124128	40371.1	45137.6	50887.3	54524.6	60656.3	57172.2		23649.6	67178.6	45732.7	56296.3	81748.5	33325.4	22101.7	24555.8	32110.6	28601.4	35165.8	34090.1	36167.2	49296	19255.4	16438	16328.4	30601	18845.9	25013.8		12507.9	31595.3	50657.9	43826.1	22371.2	7137.4	8933.33
O14964	HGS	Hepatocyte growth factor-regulated tyrosine kinase substrate																										20094.8				11257.4												18383	1917.87			8156.47	9047.66
O14974	PPP1R12A	Protein phosphatase 1 regulatory subunit 12A											160873											92727.7					9046.5	7130.25	5453.87			4704.92	5026.83	4450.09			298.859						5920.4			2872.23	2723.57
O14979	HNRNPDL	Heterogeneous nuclear ribonucleoprotein D-like	303376	184599	131203	101025	117693	54078	317640800		161297888	162912	331752	153604	150367	156774	199878	84051.7	114113	78060.8		205301	178184	23084.7	153879	50164	112959	52792.9	58718.3	52765.4	45404.3	49877.9	115369	41558.7	69920.2	148084	90151.8	112777	75599	54353.4	77963.4	204271	107130	138146	34318.2	103255	54131.9	45940.4	46274.5
O14980	XPO1	Exportin-1						23287.4				113403	94800.1			22335.9	22338.5	23851.2	21306	37687.3	37171.6		24858			21008	19107.7	12382.5	10679.4	11743.6	12052	14526.2	21243.1	16304.8	7171.87	14595.5	8340.26	7950.56	9583.44	3451.09	4407.12	17099.6	5269.05	26294.6	15624.8			7159.83	6579.4
O15027	SEC16A	Protein transport protein Sec16A											50441.2								97031									35768.1	23695.1	29375.3	42664.6	29975.2	20859.5		16580.3	15553.2		12434.1			15248.7		39100			8509.01	6467.5
O15042	U2SURP	U2 snRNP-associated SURP motif-containing protein																											3632.99			3417.2	9582.82	5882.12	5008.38	5982.21		4055.85			3225.25				4047.65			3286.73	2347.39
O15067	PFAS	Phosphoribosylformylglycinamidine synthase			29688		59144.8	30499.6		46242308	33507134				55605.7	64231.9	53488.2	29239.1	44031.1	35931.3	81668.6	39719.3	68187.3	50355.5	32386.6	38135.6	22566	37602.9	32295	15471.1	9560.35	17974	15903.5	22705.6	29492.6	25846.1	15490.9	20322.7	16943.4	12793.9	13318.9	38912.2	30115.8	41286	26958.2	16655.5	30394.8	17784.6	17342.7
O15091	KIAA0391	Mitochondrial ribonuclease P catalytic subunit																												3965.64		3507.15			3955.94														6348.84
O15118	NPC1	NPC intracellular cholesterol transporter 1																													3127.4				6259.79						5586.45							7343.42	8000.38
O15143	ARPC1B	Actin-related protein 2/3 complex subunit 1B											38852.2					39575.7												15082.1	16040.5	14453.4	14572.9	13672.5	15853.3				20128.9	17948.3
O15144	ARPC2	Actin-related protein 2/3 complex subunit 2			20763.5	39703.5	29551.6	8402.6						159336	21266.1	35339.4	47333.6	43162.5	37810.3	38316.9	51905.2		13434.6	29189.6	12565.5	15277.9		9698.15	9337.55	10577.1	12032.5	11623.4	17018.1	9745.93	12774.9	12143.7	9458.99	8481.38	7973.63	7367.88	5898.68	9241.02	11095	10479.8	9689.09	7238.66	7865.13	11654.9	10934.2
O15145	ARPC3	Actin-related protein 2/3 complex subunit 3						23718.1																						20934.3	11761.1	22350.3	51120.3		19557.6					15874.4					36745.5		6373.37		2383.76
O15155	BET1	BET1 homolog																										6127.51	7898.8							7379.96	4977.85	5231.87				7731.43	4756.72	11957.2				6061.05	6541.07
O15173	PGRMC2	Membrane-associated progesterone receptor component 2												69002.3				15717.7	13979.4	30229.2			19283.7		7746.05		19985.5	14833.9	11704	10258.4	10529.1	10376.4	9788.42	11958.2	14470.7	15848.2	9625.37	8455.06	9680.04	9338.54	8460	23533	13934.5	21758	13551.6	11601.9	11465.9	9462.57	9452.8
O15212	PFDN6	Prefoldin subunit 6						12183.7																	16037.5		11095.9		10668.3	11913.4	12964.4	12172.5	22053.1	22605.6	17320.5	8705.08	10479.3	9753.41	12958.6	9039.64	5695.12				16364.9	21113.9	19986.1	8267.01	11521
O15258	RER1	Protein RER1										80609.8							8540.55				32990.8				21705.3	11396.9	10618.9		3380.77					12833.6				4785.81		24017.3		29750.1	15655.6	17578.8		5394.88	5895.81
O15260	SURF4	Surfeit locus protein 4						22715																					3347.32											9168.94					18755.5			4710.86	7053.8
O15270	SPTLC2	Serine palmitoyltransferase 2																														2984.46	11123.6	4182.21	6729.73					4599.44						1021.75		4422.28	4650.46
O15305	PMM2	Phosphomannomutase 2										230284				67698.1	100081						71633.2				51825.2	14500.9	15057.9	8163.57	2745.68	3174.75	31856.6	11143.1	5434.24	36318.1	15181.2	25392.2	3160.05	3588.68	2608.9	28111.7	44602.9	39693.2		16341.9	6888.76	9648.21	12216.5
O15347	HMGB3	High mobility group protein B3	93006.5	101264	44161	76635.9	64583.2	41691.2				241491	191699	147891	41732.3	39682.3	49297.2	53398.5	54782.2	34544.5		16956.5	65123.1	77450.7	20988.3	19136.5	29470.1	23820.8	24269.8	26272.6	21227.5	24023	23735.4	16808.8	16027	26454.7	19658.6	17950.3	35648.8	23398.1	30653.2	35627.9	22714.7	37652.3	32323.9	30790.9	20233.7	13457.2	15562.2
O15355	PPM1G	Protein phosphatase 1G				49045.2									31914.7	42454.2		38971.1									26086.2	11240.4		23698.4	8853.41	17830.4	27658.1	11839.8	17953.3	5228.67									16996.8			8167.94	9061.03
O15357	INPPL1	Phosphatidylinositol 3,4,5-trisphosphate 5-phosphatase 2																												9467.67				5286.65	6352										6733.96		10704.7	3576.21	4963.85
O15360	FANCA	Fanconi anemia group A protein																																														1471.83	1545.97
O15371	EIF3D	Eukaryotic translation initiation factor 3 subunit D						34114.3								4798.6			28326.1		57539.4			16122.1				4892.37	4190.54	4396.45	5567.28	6940.35	9835.79	2263.23	5663.89	4710.8	5664.88	5428.89	5865.37	4608.66	4563.4	8408.13	16303.4	7783.09	9791.43	6656.49	7157.25	4304.98	5521.36
O15372	EIF3H	Eukaryotic translation initiation factor 3 subunit H		57986.5	27435.3			8989.49	38402876	27849366					21684.2	33645.2	44546.4	7958.4	14667.4	9907.89	57333.8	16692.1				25383.1		20021.3	29577.2	13969.7	5585.09	23954.9	23865	8946.34	15404.8	6870.72	15471	5050.48	3884.32	2984.56	3319.53	19524	17217.7	18373.7	6161.8	739.206	2954.61	14525.4	8895.6
O15382	BCAT2	Branched-chain-amino-acid aminotransferase, mitochondrial																							4527.25		12755.9	8931.81	8289.01	4312.61	5569.27	4504.1	5942.8	5746.33	5121.83	9594.8	7117.14	13483.1	9600.63	8723.58	8306.22	13688.1	10584.7		6373.73	3465.63	6544.11	10176.6	9777.8
O15397	IPO8	Importin-8																																		4096.64	5133.36											4174.26	4442.52
O15427	SLC16A3	Monocarboxylate transporter 4						18436.9										51803		7918				13979.8				2512.63	4866.91	12584.7	6999.7	11152.9	4045.24	16259.7	9830.63	4413.37		3345.7	10027.9	9670.43	9419.9				11954.1	10278.3	17557.6	10284.1	9957.79
O15446	CD3EAP	DNA-directed RNA polymerase I subunit RPA34																																			2493.76			336.407		1353.76	9514.45				833.863	5353.78	4334.73
O15498	YKT6	Synaptobrevin homolog YKT6									933869952																	4975.81	3944.91	1249.52	2006.22	1699.8		2470.72	57606.6		4872.53	5772.94		3675.53	3572.16	2689.54		3068.2	2933.03	2828.56	1829.49	10365.5	9955.37
O15533	TAPBP	Tapasin																															13401.7
O43143	DHX15	Pre-mRNA-splicing factor ATP-dependent RNA helicase DHX15	91881.3	216873	111216	144727		35680.1	40412544	93161992	55288560	247930	222173	99753.3	92375.5	71412	128481	75691.7	80499.4	93506.8	149682	62221.4	17736.8	107443	30628	50453.5	92965.1	36900.2	37460.3	47089.5	32062.2	40102.8	46290.8	34541.5	34358.1	25545.4	16051.9	20688.6	27881.9	21789.3	17159.5	46595.4	64680.1	31589	26516.3	26743.3	22026.7	22176.1	20772.5
O43159	RRP8	Ribosomal RNA-processing protein 8																									6562.74	6014.01		4257.88		3300.97		4140.61		906773	5414.88	4539.63				8249.5	4621.5	7218.04	3777.32	2975.13	4091.83	8799.55	7005.77
O43169	CYB5B	Cytochrome b5 type B			33954.4	15955.2	17199.4	13420.4		54896296			92834.3		46492	37171.9	40853.9	22189.7	25692.9	30368.1	22000.2		18116.9		19420	7137.08	45858.2	21394.5	21765.2	13771.7	12081.1	13182.1	19165.6	16146.6	10158.9	17527.2	14906.8	12467.5	13241.3	15221.6	14120	18740.3	13262.2	19228.7	16557	19188.1	19141.4	12332	13924.5
O43172	PRPF4	U4/U6 small nuclear ribonucleoprotein Prp4			9763.18															1260.97								7405.44	6755.51	6134.59	5734.18	7918.8	11523.5	11212	7573.14	9365.59	5134.66	8902.72	6019.47	4791.63	5863.71	11813.2	11621			5959.82		4297.72	3514.08
O43175	PHGDH	D-3-phosphoglycerate dehydrogenase	754418	956938	439623	266809	272868	138321	857005120	162208800	351112928	735433	645999	660663	405419	439733	497014	159046	200218	143097	295392	454202	191344	93677.1	127044	68168.8	421588	263525	270603	110930	102324	128496	116471	207710	125703	236310	151084	159639	110400	75758.5	79424.9	324637	171072	229919	30351.1	62855.1	65740.1	177073	172609
O43237	DYNC1LI2	Cytoplasmic dynein 1 light intermediate chain 2																														6802.32	10213		13125.1	21581									3655.85			3572.72
O43242	PSMD3	26S proteasome non-ATPase regulatory subunit 3				29902.6							71405.7		23724.6	17153.9		15997	17711.3	18630.2		18543		20041.5	7815.79	8867.44	14426.8	7563.87	8709.36	14860.2	12554.5	13412.5	16375.1	14493	10144.5	6631.49	6577.54	5141.66	12336.4	11631.9	9485.48	10520.1	12510.8	5779.55	15839.2	12091.9	9472.21	5290.96	4919.67
O43264	ZW10	Centromere/kinetochore protein zw10 homolog																														11837.5		1422.28											3071.41		3699.08		3479.62
O43286	B4GALT5	Beta-1,4-galactosyltransferase 5					24750.4	17483.8							33353	28754		34238.8	38050.5	25741.9					10882.4		14772.1	10486.1	11021.9	15067.7	10946.9	19208.1	30259.7		3026.6	23580.5	15616.2	16049.2	30710.9	20382	19960.8	13346.2			4350.51		13727.9	7116.66	8073.43
O43290	SART1	U4/U6.U5 tri-snRNP-associated protein 1																										5994.72	12399.4	7821.74	5798.73	6859.61	1890.82	8697.56	7981.66	6040.53	6507.69	1264.81		7984.57			5318.21	14715.2	6447.14	8873.3	7682.21	4003.75	4969.53
O43324	EEF1E1	Eukaryotic translation elongation factor 1 epsilon-1				38417	38586.5							83161.6		20198		29380.9		36325.9	37837.6				26918.6	14058.8	20897.2	9890.75	9872.52	19065	13820.4	17844.1	23611.7	18613.4	12460.8	11154.6	9163.84		12081.4	6792.64		13910.4	14761.8		8728.05	17145.5		6828.3	5509.32
O43390	HNRNPR	Heterogeneous nuclear ribonucleoprotein R		371332	60581.3	294331	299761	66952.6				611758	491845	1.92725e+06	158869	154858	146638	197387	267673	272373		37644.5	78125.2	288835	97545.1	133260	35652.2	19162.6	22072.8	47245.6	36186.4	39025.5	68333.8	47148.4	27892	10931.2	10954.5	12440.4	38692.7	32857	32231.2	20049.1	37127.7	45326.2	56510	62561.5	52335.1	7651.77	7613
O43395	PRPF3	U4/U6 small nuclear ribonucleoprotein Prp3																37629.2												4508.74	5837.38	6120.35	7196.18	3728.13	7664.82	7476			7437.1	6898.89	7115.5				23949.9	13065.5	7229.83
O43396	TXNL1	Thioredoxin-like protein 1		154981	101757	90028.1	99447.5	77734.4		88102584	38378304		224477		110011	150157	145823	76018.7	73116.5	41967.6	186483	101248			95595.4	32362.8	90096.4	35144.6	29238.4	19514.9	27101.9	18760.4	20865.4	21366.4	14557.4	38046.6	49392.8	54478.2	29240.9	18659.7	21378.8	68872.7	43575.8	52974.6	18995.2	42240.1	15054.4	17743.6	16870.2
O43399	TPD52L2	Tumor protein D54	158300	170307	69513.7	71033	85329.9	55639.7	73920376	66680624	30690922	182309	135664	117853	83857.5	89721.6	86811	34608.4	44272.8	40265.4	114779	50333.1	111976	90133.8	58076.2	26088.7	83811.7	40660.2	42981.6	23250.1	25548.8	34479	49730.5	35748	31063.8	37764.2	33956.6	33972.4	29315.1	21630.4	21734.5	71755.3	35672.9	61904.4	36972.7	37498.8	48085.8	34116.3	31783.7
O43432	EIF4G3	Eukaryotic translation initiation factor 4 gamma 3				55158.5	46075	30954					148937					14593.3	28496.8	32428.2				49732.4	37388.1				14561.1	11166.1	7818.24	10938.7	34721.8	8398	8658.06				8874.54	7937.58	8326.65	19107.9	18396.5		15355.7	32336.2	12947.2
O43447	PPIH	Peptidyl-prolyl cis-trans isomerase H											78985.5			26208.3	22500.4		22975.9	25319.1												16027	33736.5	20714.2	18757.2					5888.32					17767.1			20993.5	21051.3
O43488	AKR7A2	Aflatoxin B1 aldehyde reductase member 2																									5859.27	6844.12	6043.13	3121.3	3555.94	3211.5	2968.66	6382.47	10672.8	9656.13	9338.73	9199.76	5033.69	5659.79	5600.44		7969.72		5378.31	7224.9		10182.2	10030.9
O43491	EPB41L2	Band 4.1-like protein 2																5934.06	9484.59						6023.16	5283.1		7439.8	8258.28	5832.87	4554.12	6183.7			12476	14450.4	8892.5	9155.26		5715.48	4993.58			12743.7	6805.38	4790.83		5645.53	7611.84
O43567	RNF13	E3 ubiquitin-protein ligase RNF13											127207																	7638.84	8526.37	9750.02	9980.55		6834.65										11534	10304	8815.95
O43592	XPOT	Exportin-T			25538.9											13316.4	11570.2	17042.8	22430.6	29391.1		5887.07	9497.41	8204.6	11110.1	8099.49	13000.4	14469.9	13230.9	7522.42	9058.94	5569.06	12263.7	12209.8	10757.3	12245.9	10269.8	11820.8	19288.3	5806.2	6394.02	15736.5	12681.7	15544.1	13961.1	7493.91	9749.08	14277.1	17088
O43598	DNPH1	2'-deoxynucleoside 5'-phosphate N-hydrolase 1																													1805.52			1902.64	2792.48		4169.16	4777.62		2534.08								11682	8412.66
O43615	TIMM44	Mitochondrial import inner membrane translocase subunit TIM44					17009.3									8624.98		8030.75		3253.36							13931.3	10726.8	10510.3	6458.69	7498.02	14928.3	10171.5	6551.79	8532.55	13947.4	10643.5	8930.05	7318.58	6473.74	6117.78	55926		17226.5	5879.22	7193.83	6827.06	10257.1	11505
O43660	PLRG1	Pleiotropic regulator 1																		70166.4									10746.2				3328.33							79559.9								6293.37	6655.43
O43663	PRC1	Protein regulator of cytokinesis 1																																						12035.5							474.932	2858.77	4018.27
O43678	NDUFA2	NADH dehydrogenase [ubiquinone] 1 alpha subcomplex subunit 2																															4746.3												6075.84	5245.8	2687.07
O43681	ASNA1	ATPase ASNA1																																14719.6															7932.81
O43684	BUB3	Mitotic checkpoint protein BUB3		96579.2	42862.1	64089.8	66753.6	38734.8		86788544		260102	159044	28881.2	64117.1	68757.9	70047.6	57331.5	63075.3	68933	47505.6	29946.4	53717.1	48317	41507.7	41621.7	18733.9	29445.3	34815.9	31965.6	31914.8	30948.6	53571.6	25718.3	26193	35868.9	24087.5	24059	27810.2	23359.7	25908.1	42042.7	54657.9	47372.7	41913.8	26626.9	35200.5	25900.5	26935.2
O43707	ACTN4	Alpha-actinin-4	360550	279477	63052.1	73935.2	70871.1	35218.7	37366360	55622892	50772608	179842	121682	114086	45086.6	48935.2	54136.5	23360.5	23051.9	19979.6	134454	135569	57844.9	34202.6	30478.6	26258.8	45388.6	35189.3	37084.9	21199.2	17747.5	19631.3	27951.5	24845.9	20156.4	29707	25059.3	25162.8	14637.4	14097.6	13440.1	40594.9	41665.7	33089.3	18684.6	16439.7	17524.9	22613.1	22681.1
O43747	AP1G1	AP-1 complex subunit gamma-1																															7026.72	4624.2	13148.5										6390.96			1657.31	1197.64
O43768	ENSA	Alpha-endosulfine																										5213.29	6928.65							8450.27	9431.41	10076.8				10441.1	6423.19	5440.79				10915	11816.2
O43776	NARS	Asparagine--tRNA ligase, cytoplasmic	112409	79818	34277.3	59625.4	37984	34312.5	49952768		31229406	140927	59333.8	104481	57886.2	43561.1	66741.1	27621	35781.3	39130.2	94805.4	22252	46866.1	54756.8	21524.2	19753	26450	25561.6	25070.2	21878.7	18151.8	21393.5	29802	24198.8	21784.9	21968.9	17013.6	17296.8	15951.5	14193	13501.2	36944.2	22796.9	29906.6	14152.3	20040.7	12686.1	17589.7	16791.4
O43808	SLC25A17	Peroxisomal membrane protein PMP34																																						15535.8								2710.08	2452.23
O43809	NUDT21	Cleavage and polyadenylation specificity factor subunit 5		111579	62650.2		54119.6	62255.4			61959916					89977.9	127480	22993.7	15180.5		107176		101184		19228	42298.8	35658.4	18862.7	24916	12548.1	12851.1	13242.1	22091.7	24323.2	16419.2	16394.5	16386.7	17772.9	10104.1	12161.3	12699.5	22238.5	30200.8	27779.4	16602.9	18625.3	7164.95	10779.3	10223
O43813	LANCL1	Glutathione S-transferase LANCL1											169804					41122.3		27113.2						12318.9				14462.5	13157.4	12651.7	22631.9	27480.3	14465.7				10692.4	8626.83	9447.08		11290		17128.4	12557.6	14766.1		2152.12
O43818	RRP9	U3 small nucleolar RNA-interacting protein 2			1.16095e+06											45466.1		30937.1	39896.6	35019.3			152222	40040.5		50701.8	6350.43			13844.3	11401.2	12843.2	28732.9	16723.3	11556.6	4693.54	4167.15	5391.6	11273.9	8952.08	11536.5				11415.1
O43837	IDH3B	Isocitrate dehydrogenase [NAD] subunit beta, mitochondrial																										33624.6	13173.9		7071.21	17905.6	7658.59	3639.83	5708.75	9780.61		6918.02		1310.06	2230.61	23766.2	18188.2					4651.44	4797.65
O43847	NRDC	Nardilysin				41829.5	29298.1						69451.1					24923.9	27738.3	27139.4			86409.2	36644.3	86012.7	22173.7	20420	20875.9	23526.8	32464.3	13548.9	36567	82251.7	48707	9372.04	18133.8	13091.8	12974.8	9464.23	12340.2	9317.49	38790	70700.5	39774.5	9546.18	30863.2		13017.4	16318.6
O43852	CALU	Calumenin		87152.8	41754.5	148636	129685	81783.8						394743		56653.9	62576.1	111495	123114			27690.3		172839	4632.44	67632.9	24121.3	3211.84	17978.3	52719.1	45862.8	54118.4	106358	60606.1	45361.2	1470.81	7175.64	5787.21	41225.4	35811.8	37399.7			2638.98		17076	18513.7	12363.7	12100.7
O43865	AHCYL1	S-adenosylhomocysteine hydrolase-like protein 1						81379.3										185287	194599			8091.61						5922.64	4655.1	5343.77	5867.85	6335.34	6534.82	5825.85	3889.53	5581.03	7779.87	10274.5	2860.88	17963.3	9914.58	5280.07	13902.3	10852.3				7349.01	6125.8
O60216	RAD21	Double-strand-break repair protein rad21 homolog																											3387.48					4403.14	12408.1	4751.04	3644.95	5534.64			5500.05		3616.49		2007.24			19967.9	2280.59
O60232	SSSCA1	Sjoegren syndrome/scleroderma autoantigen 1																												5890.33			6073.03	3396.32			7096.3		6942.77	8124.04					5990.1	8009.04		3773.76	6136.95
O60264	SMARCA5	SWI/SNF-related matrix-associated actin-dependent regulator of chromatin subfamily A member 5					26706.5						58346.2		15633.8	14121.4		23429.9	22049.1	22768.3		21656.1	15596.7		10997.2		18100.8	15698.3	14651.5	7465.5	4707.27	8456.65	6639.58	5562.26	4907.93	15897.4	12818.1	17026.4	6615.14	8152.3	6830.11	19264.2	7927.01	18323.6	3932.14	4487.63	7514.5	6833.31	7076.57
O60341	KDM1A	Lysine-specific histone demethylase 1A														12626.7	20307.8	10421.6									19463.9	6051.6	10087.5	6796.51	4218.85	7885.19	9085.5	8080.37	8019.26	5747.45	8233.68	12853.5	4557.91	5015.4			8943.78		2660.97	8952.11		6978.79	7794.88
O60443	GSDME	Gasdermin-E																																3205.84
O60488	ACSL4	Long-chain-fatty-acid--CoA ligase 4																					17141.8		8230.56		8167.97	10689.7	8664.14	11771.6	7184.57	5147.64	9911.38	8279.93	7414.19	7887.45	6970.04	9813.43	11948	8952.49	10078.5	2838.29		8992.73	4989.27	11683.9	15577.7	3820.11	7966.44
O60493	SNX3	Sorting nexin-3																												8498.9	6412.38	8454.24	10088.2	7882.84	8205.05				4216.99	4623.71	5054.74				8158.9	7721.53	6590.36
O60499	STX10	Syntaxin-10																															5614.4															3497.79
O60506	SYNCRIP	Heterogeneous nuclear ribonucleoprotein Q			12421.2	44886.1	63775.8	31956.3				254587	55034		84425.2	39012.7	28482.8	26142.4	32586.4	20540.5	51616.6			79926.2	21513.3	31717.4	5299.73	5718.48	3659.48	21493.7	15267.7	17632.8	19138.3	23560.8	16793.1	3643.89	5219.07	6767.38	11054.7	4877.23	4024.73	6965.28	4084.24	7146.94	12898.6	21598.8	13765.3	25329.3	27716
O60568	PLOD3	Multifunctional procollagen lysine hydroxylase and glycosyltransferase LH3				18232.4		10801.8					38371.2					15502.9		26041.5				19296.2		18826.5	73989.2	17581.7	2297.03	14446	8019.39	2650.9	22176.8	13257.9	16566.8	87278.1	2469.61		2035.98	6460.58	2460.88	44242.4	21964.9	26858.2	14852.3	12497.4	24129.5	7049.5	4469.56
O60610	DIAPH1	Protein diaphanous homolog 1		150445	82505.7										104879	88906.4		39628.1		20964.2		15216.4	10582.5	52531.1	4962.13		13980.7	17555.5	17513.2	10246.9	7917.38	7798.9	4927.31	8649.71	13249.1	8933.3	10887.4	15215.2	13730.6	2894.2	2643.69	9104.93	15165.9	21861.7	4409.18	4638.58		6970.09	10869.7
O60664	PLIN3	Perilipin-3	117474		25716.7	20810.7	11499.1	18328.7		23678878			29324.4		33154.7	23180.1	26524.6	11111.1	10700.7	12926.7	23268.7	14616.6	31507.2	19499.7	19937	10091.9	29538.3	24770.3	25923.8	18678.5	14315.2	17308.6	25493.5	15219.1	11456.6	27093.9	18832.5	19538.6	14636.7	11688.3	11076.7	39703.7	31046	30042.5	19812.4	16489.6	20655.2	18605.4	17996.7
O60684	KPNA6	Importin subunit alpha-7														29575.7					39793.1		34270.7		17128.4	15983.3	31257	15575.9	15379.4	11326.8	7742.01	9781.48	5637.83	22924.1	13380.9	15862.9	11085.9	13884.8	1812.83	9504.41	20746.5	48219.7	39520.9	21471.6	12274.9	10399.6	22823.4	11880.2	12124
O60701	UGDH	UDP-glucose 6-dehydrogenase						7707.8											11444.7						5881.06			7544.01	8738.64	9924.36	4360.95	7792.55	15097.3	6676.8	3669.73	11359.4	10904.1			4875.99	7431.44	6103.51	12528	6895.28	4003.31	9572.77	1875.24	6621.98	7107.17
O60716	CTNND1	Catenin delta-1																										11008.6		4723.35	7709.94	5554.34		1356.42	6726.16	4131.17	4668.96	4310.99	4205.32	3391.14	3351.95	2201.63			900.383	1214.95	9492.88	3340.8	3418.56
O60739	EIF1B	Eukaryotic translation initiation factor 1b	32623.8	31556.2	35475.2		11892.6	25716.5		25317166					17847	21404.6	16144.1	8511.68	11134.6	8581.83	48704.8	36108		18115.5	14058.6	31974.6	28183.6	25587.6	12917.9	26052.7	8300.71	16547.3	13649.7	16313.7	27002.1	21855.1	9805.17	19890.5	7358.6	5785.55	8786.16	20981.4	42400.3	19584.8	10264.6	12015.4	6641.57	10182.7	12231.2
O60749	SNX2	Sorting nexin-2			27768.9			12801.3								28437.6			13260.9		48740.9	32332.5				23944.5	30102.7	19581.1	14900.8	10859.9	7410.22	8910.11	12832.3	12768.6	10622	14907.6	8420.38	11219.8	5749.53	5168.52	3811.86	20255	24965.9	13121.9	9914.29	5930.52	10019	9872.31	9440.39
O60762	DPM1	Dolichol-phosphate mannosyltransferase subunit 1			26336.9	27800.5		33077.1						114465		41640.2							47221.7	54477.1		37968.7	30585.3	14633.4	20920.7	16717.1	15127.3	17093	26798.6	17116.5	21552.1		5447.31	3997.85	1026.94	1271.26		23104.9		29398.2	16529.8	18298.6	19753.5	6879.91	7852.84
O60763	USO1	General vesicular transport factor p115											61242.3					23256		33133.6							12669.4	5564.92	5718.91	3339.61	3141.14	4082.8	3379.82	6456.42	2573.74	8628.88	4592.29	9030.98	4071.76	4609.04	4720.88	7116.86	10039.6	6698.28	4766.8	3251.22	4368.02	10262	11122.2
O60784	TOM1	Target of Myb protein 1																																														2392.92	2248.01
O60814;P57053;P58876;P62807;Q5QNW6;Q93079;Q99877;Q99879;Q99880	HIST1H2BK;H2BFS;HIST1H2BD;HIST1H2BC;HIST2H2BF;HIST1H2BH;HIST1H2BN;HIST1H2BM;HIST1H2BL	Histone H2B type 1-K;Histone H2B type F-S;Histone H2B type 1-D;Histone H2B type 1-C/E/F/G/I;Histone H2B type 2-F;Histone H2B type 1-H;Histone H2B type 1-N;Histone H2B type 1-M;Histone H2B type 1-L	228111	183100	163604	870892	1.22387e+06	455171	176962080		123546576	1.33413e+06	1.1067e+06	1.0037e+06	172742	105290	142866	227454	514354	503354	156216	142989	203359	586110	451901	649784	105596	70284.9	63989.9	153788	93877.3	137017	134139	161672	180949	35773.9	75477.5	81092.2	111982	85594.1	124877	40363.8	44616.2	75087.2	96243.5	164421	163180	36812.2	83767.8
O60828	PQBP1	Polyglutamine-binding protein 1																								5348.53				9642.2	12501.1	12643.7	9623.73	6638.85	7925.45										9991.31		8402.31
O60832	DKC1	H/ACA ribonucleoprotein complex subunit DKC1		91956.1	96171.8			22208.4							16632.4	54992.1			33441.4	33213.2		19388.9		52471.8		13238.7	45411	30520.7	34216.4	6003.81	4365.19	6887.22	4258.71	10310.4	18019.8	5182.41	18325.9	27285.4	7410.9	6626.08	3386.25	33993.8	45203.8	40159.8	9062.1	8267.94	8767.95	4726.58	3809.22
O60841	EIF5B	Eukaryotic translation initiation factor 5B			27218.7	30488.9	37183.3	22042.3			18522788			51135.1	24751.9	33107.4	30331.7	28845.4	27765.1			27308.8	27671.6	29693.2	4614.72	14587.5	34160.5	22335.8	24385.8	13177.4	11176.4	13654.9	29443.5	16729.7	12726	12880.8	15442.3	15909.8	10051	8593.85	9141.96	14604.8	32724.4	27726.4	18414.6	10584.5	9087.63	9663.43	14874.1
O60869	EDF1	Endothelial differentiation-related factor 1					137103									36287.3
O60884	DNAJA2	DnaJ homolog subfamily A member 2																										7383.23	12911.3					9816.03	7615.3	8527.03	6661.14	8373.97						2536.68				16208.6	17871
O60888	CUTA	Protein CutA			66812.5			37025.3												7170.3		69915.3	66285.3		90671.1	28596.4	32756.8	33675.1	29796.7	21885.4	27781.5	32128.8	24739.8	12301.8	30285.1	28297.1	38546.9	40367.8	29851.4	19717.6	20715.3	53371.3		27281.6	1397.56	35621.7		37250.3	35172.2
O60934	NBN	Nibrin																										1356.69		9006.99	7384.14	5814.56	10038.6		4179.71	2128.96	2758.01	2674.7										5287.69	3530.48
O75037	KIF21B	Kinesin-like protein KIF21B	458781	451030	178456	340557	328147	156434	172273248	122652992	270885472	802033	1.02419e+06	686652	350851	327355	415826	338982	301633	244965	674674	183817	98909.4	371362	131168	155960	72813.8	39182.3	41285	44944.9	39543.6	40186.7	146738	68755.3	48562.9	57212.9	33322.2	30206	42027.5	36123	37806.4	75963.7	87458	38217.5	36212.7		39763.4	7094.03	6282.51
O75083	WDR1	WD repeat-containing protein 1		126739	91071.2	71150.6		45406.5					175047	275839	61045.9	77495.4	89674.7	26283.2	29249.8	18120	63303.8	123207		62250.2	54867.1	31701.7	78435.4	8258.2	54888.6	30146	26802.8	29119.1	32314.9	18189.4	35139.1	38051.9	11307.8	10608.3	25440.5	14103.9	13909.8	1026.74	22964.9	16648.6	14531.9	20004.3	12298.7	13242.8	13499.1
O75122	CLASP2	CLIP-associating protein 2				190080	195758							237641			219388	164988	164410	173653	180741	41413.1		112830	39709.8	71733.9					35067.6	43483.5		41898	39576.3	35704.8			38749.8	48072.6		32484.3			41145.1	34364.1		466.759	627.028
O75131	CPNE3	Copine-3			7239.81	56041.3										16455.7											17510.7	9874.62	17795.5	9100.81	8197.48	11923.4	11059.2	15433.9	7203.25	7654.42	9640.79	11408	11913.5	6856.49	11661.5		10517.5		17244.2	14830.2		13321.4	14876
O75150	RNF40	E3 ubiquitin-protein ligase BRE1B															33887.3	8844.26										6864.64	7128.37	2049.43			11635.5	10610.7	9505.67	4399.18	8462.54	3054.04	3223.07	3565.5			15405.4	16025.2	8069			5481.13	4574.65
O75152	ZC3H11A	Zinc finger CCCH domain-containing protein 11A																																9696.98
O75153	CLUH	Clustered mitochondria protein homolog			20271.2			29526.7							12537.3	14166.6					116035	58308.3	59389.6		39902		42763.4	27732.4	22552.9	16403.9	10323	18094.4	23623.6	10780.4	11991.3	4713.9	5537.56	5025.63	6817.31	7573.16	8637.84	58739.9	36603	44942.5	7505.68	12982.1	5143.29	10849.9	11931.2
O75165	DNAJC13	DnaJ homolog subfamily C member 13																											4641.59	3611.66		5495.32	4472.3	6217.89		7700.91				3313.31					7864.1	5708.01		1340.34	4485.5
O75170	PPP6R2	Serine/threonine-protein phosphatase 6 regulatory subunit 2																																														6650.26	7714.03
O75175	CNOT3	CCR4-NOT transcription complex subunit 3																																		2689.44						3074.58	2076.05					4881.44
O75179	ANKRD17	Ankyrin repeat domain-containing protein 17														28869.5											3638.31	1112.29	2487.29	583.522	860.331	1650.25	11358.7	1122.07		5550.19	1492.03	3960.4	1452.86	2147.6	2437.52		2322.91		926.722	880.032		2532.58	5261.63
O75306	NDUFS2	NADH dehydrogenase [ubiquinone] iron-sulfur protein 2, mitochondrial																								9026.42		16553.3	7067.16		11260.9	8995.22	12351.7	13415.5	12514.4	10348.1	9168.01	10196.5	5867.49	8485.86	8516		7393.71			8692.63		7296.92	5017.91
O75323	NIPSNAP2	Protein NipSnap homolog 2																														6121.25
O75340	PDCD6	Programmed cell death protein 6														17038.9		8935.05	6927.59	42515.8					9197.92			6032.8	5114.54	9773.4	3832.49	6303.06	8251.54	3279.32	4792.64	6635.4	5636.85	6181.27	9722.3	6942.6	5954.67				11169.7	13979.4			3195.19
O75347	TBCA	Tubulin-specific chaperone A				73515.2	52704.4	69454.5						103187				37763	37288.2	31321.9					70154					43909.7	35958.9	27018.1	26548.5	12072.4	6774.41				15811.4	15991.9	14850.5				43917
O75367	H2AFY	Core histone macro-H2A.1		24193.3	36313.6	164027	172592	69285.6				399221	272106	271805	65400.2	74630.3	88730.8	103597	107113	111094	88030.4	28556	78891.7	102813	84223.7	68718.1	54221.5	30602.9	30704.8	47206	36066.7	43252	69835.4	56024.4	56764.5	32056.1	21094.9	22697.9	38784.3	33175.2	26875.3	40094.5	39287.6	36136.1	52052.6	56050	48639.5	14831.6	12589.1
O75368	SH3BGRL	SH3 domain-binding glutamic acid-rich-like protein				25113												19490.3	13084.8	17242.8								9287.44	13409.4	9818.31	2929.91	11792.1		19554.9	4207.05	9818.77	8755.86	9460.06	8770.96	10134.9	8271.71	19043.5		12298.8	14798.1	9438.35	9145.13	8373.16	8722.66
O75369	FLNB	Filamin-B	192503	214736	37479	111586	105223	40672.4	1027720128	1302502784	584996928	238719	176025	135884	107536	68188.6	56993.1	75493.1	59998.2	94260.1	84182.1	31920.3	96152.7	72318.8	55035.2	43008.5	27345.4	16465.5	24240.5	25743.9	19703.2	22836.6	37027.3	26049.7	25959.3	21471.8	37893.1	16233.8	21624.8	16197.6	14314.6	12024	95118.6	78246.4	22752.9	18108.4	8688.07	18713.7	17105.6
O75376	NCOR1	Nuclear receptor corepressor 1				51427.4																				17156.7		10491.1	8773.91	5650.86		5244.82	13409.7				8633.27					3016.35				2249.71			5374.77
O75390	CS	Citrate synthase, mitochondrial	140776	130806	59066.7	76851.1	93324.3	31050.7	46355372	83452552	36260020	143767	177330	117789	95778.6	80340.7	115522	39359.3	40002.9	65811.6	123268	56159	79976	45360.7	27513.7	35673.3	60177.1	31845	34059.1	27875.2	26494.6	29200.9	29934.1	23083	31445	30201.2	21470.4	24831.1	23512	20261.1	21715.1	65058.2	73342.3	47062	33603.9	38054.5	29813.4	19296.1	20961
O75391	SPAG7	Sperm-associated antigen 7																													2772.67														3532.29			1619.1	3023.29
O75396	SEC22B	Vesicle-trafficking protein SEC22b			22474.1	31890.3	26095.9	10116.9				137011	58091.3			11380.8		18251.9	17834.8	14366.2		11200.4		29203.9	10230.7	10317.1	15528.8	6782.14	12203.7	11518.2	9671.74	10246.7	11219.4	10184.1	9886.91	10015.1	17751.6	11994.6	8400.63	7866.63	8984.59	12397.9	11372.1	6839.41	7196.55	10626	9472.84	8700.39	7316.49
O75400	PRPF40A	Pre-mRNA-processing factor 40 homolog A						30565.1										20990.3								19858.9	16553.1	3298.89		19904.6	19132	22496.5	8621.31	17946.4	35630.6										14499.1	7950.16		7784.72
O75419	CDC45	Cell division control protein 45 homolog
O75436	VPS26A	Vacuolar protein sorting-associated protein 26A			8317.93										10181.5	10064.2			4748.52	9386.01			22485.7			7742.36	13952.7	12647.1	11803.9	9316.64	8942.35	9493.51		12383.5	11793.4	26358.5	10400.1	12206.4	20894.5	18069.3	13689.6	36248.1	18732.2	7964.52	16728.4	24112.2	4755.25	9428.74	10297.9
O75438	NDUFB1	NADH dehydrogenase [ubiquinone] 1 beta subcomplex subunit 1											66202.5																	13438.8	13197.4	14270.4		19337.7	17349.6				42072.6	66894.2	21534.7
O75439	PMPCB	Mitochondrial-processing peptidase subunit beta																											9824.51								6281.32	7083.13					2495.74	2494.85				4234.29	7436.03
O75475	PSIP1	PC4 and SFRS1-interacting protein			16304.4			20466								31097.5		31451.9	12378.8	10852.5			24787.6			12211.9	2807.74	5492.33	6212.9	12457	11466.6	14742.5	8400.02	15346	13042.2	7501.26	4315.75	5243.56	12827.3	10042	9583.75	14630.2	12885.1	10804.8	10380.5	12502.4	10831.1	4343.56	8015.64
O75489	NDUFS3	NADH dehydrogenase [ubiquinone] iron-sulfur protein 3, mitochondrial																									9570.84	8690.82		974.435			5294.3	12727.2	16837.5				3254.04	2491.44	2975.49				4014.36	1903.6		5138.83	5219.66
O75494	SRSF10	Serine/arginine-rich splicing factor 10																											28732.7	6711.07	6592.29	6451.66		10678.7	7234.56	10025.7		4645.39	8967.41	6919.42	8632.17		10281.1		7516.72	3488.49	4568.45	11187.8	10508.9
O75506	HSBP1	Heat shock factor-binding protein 1
O75521	ECI2	Enoyl-CoA delta isomerase 2, mitochondrial												36307.5				12284.8	18509.9	19924.7				28374.2	8728.32	6909.16	10202	14451.8	8719.23		12255	17821.5	5293.91	5955.6		8675.25			8984.75	5434.8	12236.9		10481.2		7715.07	6656.05	9819.38	11392.7	7509.12
O75531	BANF1	Barrier-to-autointegration factor		57921.9	37289	103925	98831.9	63365.9					102891	224158	6936.5	29096.3	27881.2	72489.1	62890.1	67530.2				64289.2	28020.7	23352.7	25744.2	16762.7	24423	55385.3	29137.2	22773.4	33465.6	53535.9	89627.8	18265.2	21348.9	31188.7	41801.3	26568.8	26483	34873	38727.7	44227.2	27661.3	18495.8	15504.7	21599.6	30615
O75533	SF3B1	Splicing factor 3B subunit 1		118419	37657.2	68578	104008	69311.7				51422.8		189247	48577.3	38531.8	36850.2	34335	33414.7	20051.1			53220.1	9343.8	36755.3	25008.4	42490.3	19785	12091.9	18655.9	12344.7	21898.4	46144.5	7144.4	10183.7	13707.6	6696.09	28030.3	15444.1	10885.4	11620.7	29696.9	7177		6648.62	14194.2	6306.88	12441.8	13483.1
O75534	CSDE1	Cold shock domain-containing protein E1				35464.3	25710.2	8867.8					50579		29482		51366.3	22098.9	37568.5	19031.1		5032.92	10864.3	21476.2	2611.93	14526.8	13833	8159.16	7938.99	10441.5	8414.23	5077.94	95566.7	3508.29	8024.91	8377.7	5679.38	7037.67	3489.4	4505.21	3740.91	13696	12814	9205.95	8366.86	3914.16	7679	7637.11	7594.63
O75607	NPM3	Nucleoplasmin-3																										11013.6	6757.48	1755.38		1423.98	3702.98			6011.07	4254.05	4429.54		2543.92	2260.25	7426.72	5577.67	16530.5		2501.35		6290.39	4564.17
O75608	LYPLA1	Acyl-protein thioesterase 1																													8557.44	10540.5		5773.65						6869.08					8720.22
O75643	SNRNP200	U5 small nuclear ribonucleoprotein 200 kDa helicase		61947.8	31601.9	27544.4	21973.5	22740.9					46210	38891.3	33030.3	22456.4	44917.7	35155.9	13576.7	35311.9	29629.5	47169.6	34899.9	12976.7	22263.7	25202.8	35509.3	27688.3	26037	19394.6	18362.1	21884.2	23803.4	30693.9	32998.6	29967	25039.2	21624.4	21032.1	19757.1	18054.3	17879.5	40146.9	49748.2	35628.2	35992.2	33854.4	17511.5	18838.3
O75648	TRMU	Mitochondrial tRNA-specific 2-thiouridylase 1						39746.5														26821.1	40580.6		21427.1	41763	25038.5	19589.1	17618.8	22214.5	16339.3	19534.1			9340.44	13966.3	11207.6	12441.1	13272.5	13317.2	12323.2		18287.2	18485.2	23628.3	17698.7	20608.5
O75663	TIPRL	TIP41-like protein											65699.9					29572.2		45820						20539				3999.09	3596.19	4528.07	11044.6	9419.37	9662.05				7615.11	9966.37	15778.4				12204.2	12494.8	10118.2	2853.14	2292.34
O75694	NUP155	Nuclear pore complex protein Nup155							141895536							11637.1	10242.6	3842.22	4340.11	4840.69		30272.3		7410.84	15786.4	2412.16	2516.75	4271.81	4384.6	3636.68	3906.68	3854.92	4515.07	7505.28	5662.23	4149.86	8792.71	4998.06	5013.33	5770.04	4701.59	7972.15	5289.6	3432.39	6058	5149.07	5777.8	7041.92	6612.43
O75717	WDHD1	WD repeat and HMG-box DNA-binding protein 1																										9772.61	10006.9	9611.85	7061.88	9540.58	17845.2	2464.88	5785.35	12363.3	7540.95		8314.45	7405.16		2321.96			9125.71		13361.3	6851.67	4417.82
O75718	CRTAP	Cartilage-associated protein				11074.8		93332.4										28166.6								163588				6790.68	25353.3	9159.01	56469.7	40163.1	34124.5					8489.94								1728.98
O75794	CDC123	Cell division cycle protein 123 homolog						99549.9							109827									94369.2			13925.9	19804.2	21265.3	22144.8	18864.7	23633.1	44303.5	22429	20189.1	16640.4	12446.4		16699.3	18926					22551.5		27430	12029.5	17507.1
O75818	RPP40	Ribonuclease P protein subunit p40																											1254.25																				1217.39
O75821	EIF3G	Eukaryotic translation initiation factor 3 subunit G				34872		14903.8				45935.3		51927.2				19597.2	17759	17788.6				18202.3	20777.5	21302	36926.6	4665.93	4519.38	20301.2	15169.1	18592.7	15585.2	13187	10321.9	4792.51			19096.2	13018.5	16606.6				14409.5	17969.6	29860.4	6098.04	3402.73
O75822	EIF3J	Eukaryotic translation initiation factor 3 subunit J						12783.2								16550.2		22334.3	25388.4						14989.7	13033.8		9884.53	10079.2	20645.2	14104.4	14279.2	12209	13826	18329.2	16202.2	12221.6	12096.7	12544.6	11365.8	12889.2	29200.1	9060.71	16130.3	16992	18222.7	16437.8	8066.28	8550.38
O75828	CBR3	Carbonyl reductase [NADPH] 3												187561				44793.4	35903.1	41913.9					4555.91	49187		2244.02		42784.7	29336.9		43269.2	44022.4	38443.3		4228.93	3819.63		11200.3	19406.4				23094.3	28011.6		4688.44	5008.28
O75832	PSMD10	26S proteasome non-ATPase regulatory subunit 10																	15305.5							15844.5				4669.16		6493.24																9135.21	7308.56
O75844	ZMPSTE24	CAAX prenyl protease 1 homolog																																														1687.86	2837.19
O75874	IDH1	Isocitrate dehydrogenase [NADP] cytoplasmic	163463	152995	65383.4	50848.7		37341.2	54398280	48693128	40884024		92586.8	200187	85892.2	95230.2	111416	49039.4	61846.9	58374.2	65202.8	65139	86407.6	42851.2	39460.8	45444.4	41565.2	37634.1	44706.5	31056	21242.8	28391.3	33701.5	35335.3	26759.5	41098.5	27760.6	28909.2	24960	21265.1	20089.6	66577.3	60638.6	61078	32854.9	36130.5	27891.1	28013.5	26260.5
O75909	CCNK	Cyclin-K																																		4835.15												3771.67	2745.64
O75934	BCAS2	Pre-mRNA-splicing factor SPF27			16309.2										6904.82							19461.8	14263.1		7032.08	6843.9	22885.6	10645	8308.55	7737.68	7097.82	7376.46	12591.8	8329.37	7568.7	18193	13166.5	9255.03	8212.63	7068.63	8858.23	10654.1	15980	23389.3	9360.67	13041.6	13632.6	5696.16	7025.27
O75937	DNAJC8	DnaJ homolog subfamily C member 8			33490.4	46785.1	43741.1	17443.8										12843.1		14898.5			34797.1			28809.9	51268.7	32050.7	37491.4	25063.5	19354.7	23337.3	42754.4	16653.8	19247.8	25521.2	18528.9	17948.7	16551.7	14005.9	17754.2		63597.2	57520.6	38135.2	35242.1	29405.3	6237.42	6916.32
O75947	ATP5PD	ATP synthase subunit d, mitochondrial				80903.7	76360.1						129903	166858				48870	61848.8	68639.9						48267.3		8681.3	2858.33	27587.7	21426.1	27983.9	25610.2	16483.2	32970.7	2442.5	10199.2	6200.6	17306.6	14641.2	15974.2		2556.96			17570.5		8469.88	11078.2
O75955	FLOT1	Flotillin-1																										4628.88		2951.32		3600.32		4896.59	5071.01	3049.77			3829.81	4245.07	3534.21				6315.09		4188.28	5977	3973.33
O75964	ATP5MG	ATP synthase subunit g, mitochondrial			283107	22070.1		175760				56697.6			190087	155336	138222	56384.7	48854.1	66594.1	204322	246360	130697	111469	110770	20313.5	234340	101636	107190	53801.4	51810.1	57957.4	86518.7	59829.1	58315.7	90875.1	118116	133738	48884.7	36772	37260.3	204325	112779	93900.9	49942.2	47094.5	76848.3	78374.4	78158
O76003	GLRX3	Glutaredoxin-3			68118.8			48946.4						112720	38917.2	18714.6	35429.5	31569.6	39232.7	35936.8		37537.2			9507.02	77366.8	41821.8	18182.1	18671.8	19552.7	16095.6	20357.5	36811.4	22905	13343	15973.8	12453.1	14595.5	11837.7	17129.3	12380.2	9812.24	30616.7	20763.4	12728.2	11090.7	11679.3	12249.8	13498.4
O76021	RSL1D1	Ribosomal L1 domain-containing protein 1			11176.3	60630.6	60932.9	42522.4					89571.9					18104.3	22420			11744.2	25625		105656	12175.1	10754	12155.8	27471.1	43240	13617.1	23509.6	41673.8	23446.5	6908.58	12896.5	13610.1	13197.3	11637.9	9543.07	7594.53	30671.8	21132.5	38131.1	13707.6	26411.2	18459.8	13764.7	14884.4
O76024	WFS1	Wolframin																															9023.24
O76031	CLPX	ATP-dependent Clp protease ATP-binding subunit clpX-like, mitochondrial														15160.7	24083.3				29306.9		32945	33182.5				14104.2	21538		7925.14	4735.27	17136.6	10992.8	4291.33	11044.2	9298.11	7656.23				21638.1	28005.8	30760.9	4253.98	4246.35		8253.75	8283.38
O76070	SNCG	Gamma-synuclein						19055.6																	24756.3					23527.7	19984.6	16948.9	10942.9	7999.03	10403.1		4864.84					3007.38	2022.19					6324.38	6558.49
O76094	SRP72	Signal recognition particle subunit SRP72														7487.76		8816.36										3644.32	3917.53	3805.42	8899.05	9793.64		11087.3	10137.8	5886.32	5442.54	4158.01	8079.94	6630.79	3033.87	14261	17026.8		11100.2	2870.45	20617.8	7666.72	7615.82
O94766	B3GAT3	Galactosylgalactosylxylosylprotein 3-beta-glucuronosyltransferase 3
O94776	MTA2	Metastasis-associated protein MTA2			55123.7	18894.1		14065.8							20271.4	21621.9	40151.9	10434.9	12278.6	9355.02	61493.3	50806.8	35791.7	12768.7		32840.3	118174	35150.2	36687.6	30344.3	25875	16094.5	64952.9	19358.7	19521.1	33167.8	31421.7	34269.4	25728.9	20402.2	21160.5	34534.5	37081.6	36598.7	27739.5	16551.9	13498	13398.3	11105.3
O94826	TOMM70	Mitochondrial import receptor subunit TOM70			31848.3			19195.6							37189	36071.2		18533.3			53710.1	38158.2	32545.2	30714.5		26289.6	47661.2	15808.5	16324.4	12801.8	13049.2	8170.89	16482.2	2153.29	7779.31	13806	7433.95	7555.76		12933.9	16505.7	10828.1	22373.2	16692.7	8769.74	1322.18	809.71	10021.9	10023
O94855	SEC24D	Protein transport protein Sec24D			26123.8																										3091.17									2373.69								2247.81	7266.01
O94886	TMEM63A	CSC1-like protein 1
O94888	UBXN7	UBX domain-containing protein 7																										14592.1			1526.77			9069.88	6471.49					7346.25	4180.28			5835.56				4726.42	5622.6
O94905	ERLIN2	Erlin-2	26505.1		11379.2							52638.9			7112.36	16864.5	18046.4	9568.8	12034.6	11944.3		8176.83	21707.6		5162.23	9415.75		8468.04	9596.87	5847.53	8055.26	9732.41	9047.13	6889.78	11198.3	12162.7	8538.76	8283.86	7346.8	6488.83	6545.62	17626.8	21001.5	27881.5	4249.73	12541	13633	8093.36	7516.42
O94906	PRPF6	Pre-mRNA-processing factor 6																										10434.8	2097.56							5398.4	5231.6	6514.97				4997.6	5123.56	3221.21	6643.65			7424.22	7058.85
O94915	FRYL	Protein furry homolog-like
O94925	GLS	Glutaminase kidney isoform, mitochondrial																										6297.59	6771.24	8581.99	9037.4	6137.99	4622.32	4415.32			8251.29									3791.56		12978.6	13289
O94973	AP2A2	AP-2 complex subunit alpha-2		69697.6				14501.4														50988.2					45447.8	26909.9	14356.6	12002	11213.6	14510.4	13613.3	9268.62		13646.9	3602.78			3098.99		29176.9						10332.1	9095.82
O94979	SEC31A	Protein transport protein Sec31A			7906.71		42241	19251.8								30749	47459	19793.4	2811.14	56218.9			20241.5			32503.1	10323.1	29275.2	35928.5	36005.9	25620.6	32350	19466.7	13123.1	13631.5	12806.8	8078.15	7883.85	6434.71	4247.05	6242.31	18024.1	13772.9	15617	22224.4	15221.2	16548.7	7016.9	6550.67
O94992	HEXIM1	Protein HEXIM1														4691.79												6968.66	7514.42	3649.24	3650.47	3152.44			4038.45	9187.88	6125.32	6784.84	3330.6			3612.22		3025.43		4173.87	4557.75	4775.62	5122.61
O95071	UBR5	E3 ubiquitin-protein ligase UBR5															31682.7				44217.7			19391.4				8684.08	11702.2	7305.19		8926.68	14084.9	4235.61	2718.77	10504.4	8228.98	6358.91	6398.83	3940.12	5985.81	6265.51	21345.1	12797	5824.81	6788.65	14325.5	4601.34	5953.25
O95155	UBE4B	Ubiquitin conjugation factor E4 B														93105.4											9157.04		15695.7							7655.3		5516.59						2974.64				4198.17	4818.72
O95163	ELP1	Elongator complex protein 1										67151.8	66686.2														1622.48	7283.48	5706.42	2508.17	4458.97	3756.65	5850.72	6147.3	7568.11	4839.42	6278.21	6671.34	3112.79	4586.17	4517.76	6900.39	10683	3378.16	6521.81		6451.33	7238.14	5274.54
O95197	RTN3	Reticulon-3																																891.241						2260.55						1247.86		2093.75	2269.48
O95202	LETM1	Mitochondrial proton/calcium exchanger protein														14839.7			7674.9	7929.44					13166.5			12055.3	9929.31	5604.96	3653.72	6680.89	7524.36	8837.63	4956.43	12428.2	10878.9	6516.43		8539.25	8746.08	8985.57	17295.2	11782.8	3695.57	2854.8	7833.16	7469.48	7808.4
O95232	LUC7L3	Luc7-like protein 3													6223.14	6647.86		9070.69	1736.52	2734.99		4696.7			3649.82		10892.4	7189.06	6638.15	6846.5	5077.18	6205.35	8589.46	4110.21	9133.59	5830.66	9456.29	8021.97	11602.8	11952.3	7545.46	11139.8	10727.4	7161.15	2906.36	8706.89	6407.85	7455.14	7896.7
O95292	VAPB	Vesicle-associated membrane protein-associated protein B/C	65557.2		44720.8	103584	98758.7	67604	29039208	25978496	19281610	184134	143936	179679	55482.6	34000.8	59341.8	63289.4	39261.3	66324.8	42778.3	24244.6	62027.9	57263.2	30517.8	32024.5	35193.9	23116.4	28433.2	27867.7	30506.5	24303.7	43793.9	28115.9	40340.1	20769.5	13529.2	15120.8	21216.5	22642.5	24343.7	20809	22597.5	31466.2	29687.5	22043.2	20208.4	11953.2	11505.7
O95299	NDUFA10	NADH dehydrogenase [ubiquinone] 1 alpha subcomplex subunit 10, mitochondrial																		51030.5				81418.5		51118.8						7268.72		6582.93											9000.45			3359.49	3570.06
O95302	FKBP9	Peptidyl-prolyl cis-trans isomerase FKBP9																																	1545.35		4667.8		745.333									7509.44	7798.79
O95336	PGLS	6-phosphogluconolactonase						25169.8										15548.9		17721				28786	29233.4	29103.2	34497.4	32940.3	27584	18357.5	21017.6	17179.7	34876.9	11981.5	10386.6	19037.2	16836.1	16726.9	13432.9	11048.1	14707.4	34616	18772.8	16791.2	14448.3	9475.7	16664.9	11712.9	14101.2
O95347	SMC2	Structural maintenance of chromosomes protein 2						8715.9								18441.3				10503.1			11225.4					10733.4	16968		11490.1	9578.53	20195.6	16684.8	11364.8	9670	5868.53	5516.99	7169.17	4836.36		12588	16340.9		20366.1	8455.7	14521.9	8578.18	8343.98
O95373	IPO7	Importin-7			39646.9	73362.9	93750.2	84511.5		36542000			93284.8	91740.9	25901.4	29279.1	31588.1	27399.2	18494.7	23127.3	48115.3	15405.2	38255.6	31226.4	26890.3	77379	25478.1	15570.8	14194.4	12670.4	17163.5	10997.5	27695.8	24714.9	20467.2	17183.8	15718.8	14706.1	12288.5	12044.3	11691.8	24705.9	21388.9	30311.6	22272.8	17050.3	17853.6	10414.5	10420.2
O95376	ARIH2	E3 ubiquitin-protein ligase ARIH2																																														1119.21	1295.97
O95394	PGM3	Phosphoacetylglucosamine mutase																														4296.37	7120.29		10782.8					3143.64								4002.55	3143.05
O95399	UTS2	Urotensin-2
O95400	CD2BP2	CD2 antigen cytoplasmic tail-binding protein 2																9484.06										3830.21	4043.39	9394.7	8221.92	10115	7457.25	4774.52	5110.14	6087.38	4667.87						4869.91			7644.55		5528.33	5522.1
O95433	AHSA1	Activator of 90 kDa heat shock protein ATPase homolog 1	216334	88867	31294.8	30795.7	75416	21925.1	95567760				46635.4		55231.2	44016.3	90377.5	21883.5	16385.9	20099.5		34474.7	20038.2	21757.6	24172.3	20709.2	9520.1	15879.4	18356.7	15943	12945.3	15683.3	30732.7	18542	17325.6	13852.8	14659.8	10019.5	12742	10465.3	12655.6	33935.5	23610.1	49310.3	16533.5	22525.7	11692.7	14468.4	16998.1
O95456	PSMG1	Proteasome assembly chaperone 1																3934.38	3791.81				13322.7	6438.8		64937.7	6862.98	7529.33	4124.09	3047.42	3671.05	8553.81	7622.94	4731.9	6056.51	6580.91	7112.42	5387.78	3732.1	4096.81	2529.38		5840.21		6376.57	5929.19		8779.36	6160.88
O95478	NSA2	Ribosome biogenesis protein NSA2 homolog																													5800.77	4232.92	3774						7924.48				5488.45		7989.62
O95486	SEC24A	Protein transport protein Sec24A																6433.11										2469.43	2517.27	8963.54	3700.63	8272.2	18230.1		2912.58					37978.5					10251.9			6796.03	6627.78
O95487	SEC24B	Protein transport protein Sec24B																														585.04					688.337			1026.03	764.137							401.749	808.557
O95573	ACSL3	Long-chain-fatty-acid--CoA ligase 3														10531.7				7165.75				9199.4	7375.88	10279		7682.9	9346.55	9489.29	8456.46	8616.34	8720.48	7743.1	11393.3	11826.1	10687.5	10435.3	10150.7	9350.58	10026.3	11548.7	11830.4	14241.1	17105.6	9846.28	9214.8	8887.93	7560.74
O95602	POLR1A	DNA-directed RNA polymerase I subunit RPA1																													698.359			6207.91	1289.2										1764.64	2367.18		2506.2
O95718;P11474	ESRRB;ESRRA	Steroid hormone receptor ERR2;Steroid hormone receptor ERR1																														1407.68											4626.6		4028.8			5367.04
O95747	OXSR1	Serine/threonine-protein kinase OSR1																							1728.38		20770.5		13675.8		2739.54	2142.25	5917.33	1567.26		11444.6	10039.3	10814.3		3807.78					2415.14	434.497	1645.58	11196.9	12340.6
O95757	HSPA4L	Heat shock 70 kDa protein 4L			56744.6	21453.5		21768.6					53730.2			19479.3		20371.6	15426.1	29651.3		39094.1		37362.7	22109.9	26120.3		13519.2	10163.1	16163.8	10777.9	16271.5	22899.7	11486.2	15165.9	8738.64	8037.19	7405.99	11798.3	8893.08	8077.78	5495.97	7870.95	8158.27	11757.6	11207.7	18911.1	10623.7	10201.8
O95758	PTBP3	Polypyrimidine tract-binding protein 3																																										2433.85	1659.48	655.594	1202.3		6184.68
O95777	LSM8	U6 snRNA-associated Sm-like protein LSm8																												16636.3				16145.8	11379.4	17436.3	14512	14777.6		8720.49	9481.15		42252.6	12707.6	20596.7	16866.7	13739.2	5196.65
O95782	AP2A1	AP-2 complex subunit alpha-1						9034.2								44375.2		14538				30954.1				13860	14326.8	14638.7	14150	11240.8	9104.25	10511	12652.7	9290.18	9947.21	13919.4	18408.6	13305.6	9326.25	9711.13	9346.82	24608.3	16342.9	20996.6	9616.23	598.195	19991.4	14055.2	11506.9
O95807	TMEM50A	Transmembrane protein 50A
O95816	BAG2	BAG family molecular chaperone regulator 2																											4816.65	983.549	454.504			15447.6	11823.7			9328.29	740.614	1000.85	3870.35				1489.99		21100.2	4423.26	5984.29
O95817	BAG3	BAG family molecular chaperone regulator 3											244574																	6603.93										3557.84	3318.85					2330.97	1980.77	567.02	771.873
O95831	AIFM1	Apoptosis-inducing factor 1, mitochondrial		65493.4					16155498		22041948	57864.2	78152		59004.3		62576.9	16060.9	22401.3	24428.9	45856.3	35359.1	13018.9	32139.1	13917.7	11249.4	26144.9	9037.64	14109.1	10121.1	7678.33	9919.97	13560.5	11471.8	4781.81	12014.6	8870.22	10982.5	8975.22	8620.59	7728.02	19044.1	16479.5	14023.2	11563.4	11298.8	10722	9012.56	11336.9
O95834	EML2	Echinoderm microtubule-associated protein-like 2																																4325.84													6590.25	5395.98	6966.09
O95881	TXNDC12	Thioredoxin domain-containing protein 12				216915								212707				55964.6		56504.1				113154		15356.2		3560.45	4978.38		4235.4	5199.65	2681.86	13690.6	21034.8		8316.01		12798.8	10642.5	2748.49			10708.6	13787.7	13612.9	19873.2	7598.04	8827.02
O96000	NDUFB10	NADH dehydrogenase [ubiquinone] 1 beta subcomplex subunit 10			12020.7			11014.2										13196.4	13769.8	14001.3							7844.85	9412.86		8757.93		8300.4	5886.45		8776.14				7499.49	6363.91						13268.2		7230.74	13109.3
O96008	TOMM40	Mitochondrial import receptor subunit TOM40 homolog					16621											20691.4	19246.4	19086.1				26101.4	22657.5	8498.29	6685.63	6451.78	8866.88	23317.5	17666.7	17473.9	14058.8	10556.8	16443.8	2200.68	3327.1	3602.99	19460.9	9464.95	2007.36		5582.05		25175.7	13761.5	23362.2	12018.6	19239.5
O96019	ACTL6A	Actin-like protein 6A																									11863	11163.8	10649.3	5317.56	4165.16	5348.33	13336.8	11221.7		12834.7	5955.65	7669.48		1580.08	1316.45	19385.9	10572.6	11939.7		751.06	905.76	6271.66	5912.83
P00338	LDHA	L-lactate dehydrogenase A chain	1388111	1.60369e+06	796769	1.25245e+06	1.27612e+06	637566	350862816	911020672	455658304	1615758	2746832	2.25178e+06	684821	778586	1.1138e+06	769206	845904	759110	849665	255486	218282	2.34477e+06	389423	773662	307317	337642	330259	410953	372123	420422	272284	633082	492740	254270	221690	207757	345726	258437	195656	219180	549253	339655	637908	420561	617760	177547	179199
P00367	GLUD1	Glutamate dehydrogenase 1, mitochondrial			36487	41356.1	34193.9	23475					71996.6	128945	48186.4	17790.5	13192.2	24196.6	23229.4	25107.7	35865.5	15686.2	17421.6	45474.1	12312.7	38466	26793.2	12194.2	12340.5	20816.2	16435.2	20946.1	37563.7	24072.7	17640.3	15567.3	15310.4	15241.1	16575.4	15364.3	11546.5	19254.3	19101.8	19521.2	20070.9	16981.2	13473.5	10637.2	11860.3
P00387	CYB5R3	NADH-cytochrome b5 reductase 3				27642.1		21233.2						47936	20953.6	22303.3	24914.2	17678.6	20801.1	18627.4					10282.5	29012		8094.41	11621.1	10721.6	6299.62	12317.3	14600.9	9422.11	16657.3	13546.5	1751.88	14196	13456	11290.9					9721.42	7862.25	9427.14	5044.67	7942.34
P00390	GSR	Glutathione reductase, mitochondrial					47029.2	42309.2						114452		16592.5	15114.6	22077.5	24020.9	26570			30447.8	65813.7		65397.9	19913.8	7684.35	10892.8	19355.8	11981.3	21791.6	18362	19987.8	16229.2	6694.46	3562.95	1707.61	9358.03	7619.35	10545.7	2790.65	1828.12	2881.56	19641	17211.1	33331.3	4728	5872.06
P00403	MT-CO2	Cytochrome c oxidase subunit 2										234813	184578					41679.4		35162.3													38513.4	1412.42	23009.1					8405.4					8469.29			11819.2	12981.5
P00441	SOD1	Superoxide dismutase [Cu-Zn]			36840.7	36486.8	51012.9	43330.8					97167		26178	25536.1	27962.3	49706.6		41591.5			27558.4		71683.2	28818.7	26931.4	27409.8	20698.2	33792.8	31568.9	36272.1	76152.1	17159.1	44613	25111.5	22030.8	23755	28519	26570.5	27291.7	32300	27660.5	23787.7	22640.8	25291.1	43773.1	15846.6	15602.6
P00491	PNP	Purine nucleoside phosphorylase		37189.1	39686.3	56762.3	47092.1	24162.8		41490828		202036			37981.2	24675.8	26219.2	12902.4	21695	18057.4	98968	13516.3	48010.2	29486.1	23496	49090.4	28715.2	26828.3	31181.3	25685.4	22426	26427.5	27961.6	27388.2	27583.9	21922.9	23245.1	22728.9	20902.6	18712.1	17686.1	17738.7	52714.5	50836.3	35301.2	30206.6	27988.4	22301.5	17775.2
P00492	HPRT1	Hypoxanthine-guanine phosphoribosyltransferase				10157.7	21662.2	9168.15					57108.5		12059.3				7591.26	7758.02					10855.2		13234.1	14652.9	9367.54	3507.98	5932.38	2581.26	1510.94	9296.47	6090.2	4042.07	6451.48	9377.81		5392.82	6549.58		17941.4		10323.3	6230.19	8879.12	7425.29	9738.32
P00505	GOT2	Aspartate aminotransferase, mitochondrial		102418	96665.2	105849	86497	76905.8	53568084	36064572	23914056	249080	164064	215956		68172.1	71894	58381.3	62698.2	59741.7		40207.5	82389.6	57793.2	47842.3	39561	99832.2	34841.9	78509.7	42243.7	37572.5	41548.1	41635.7	44533.4	62680.3	53911.9	29968.1	47159.5	30561.9	29320.1	30245.3	65849.2	118072	49257.4	27109.5	28610.2	44739.5	17181.7	17802.6
P00533	EGFR	Epidermal growth factor receptor																															5609.52										3564.98					4932.21	6639.94
P00558	PGK1	Phosphoglycerate kinase 1	320226	280834	219054	194516	183132	166792	311579552	195877600	106978064	822215	211020	443392	128840	132964	158369	84289.4	92093.2	87548.5	272231	268113	176326	111859	153063	169882	168320	152356	159277	86231	79534.9	97050.9	142657	124298	116677	110975	94249.2	94191	62320.4	55377.1	50104.8	158705	178785	177932	98086.9	97694.3	111097	68465.8	67935.8
P00568	AK1	Adenylate kinase isoenzyme 1		103125	74397.7	65180.3	71370.1	40621.4		53760220	51653504		113475	80845.9	121626	119058	130483	31987.6	46031.8	34738.9	114244	48909.3	66646.1	44186.3	34430.2	26527.7	67318.4	42426.8	47660.3	15906	14228.5	19509	21258.4	18624.1	37108.5	46364.1	33010.1	19776	13939.5	11950.3	11547.6	44001.2	48528.4	44799.8	23563.2	15760.3	20622	26384.2	31554.1
P00734	F2	Prothrombin																											6566.97			8911.24				10217									8891.41	7118.04
P00966	ASS1	Argininosuccinate synthase	1.08915e+06	565999	173036	213190	186442	68215.4	158917312	265856448	142570128	609559	263858	314124	172169	166689	323206	140652	139723	148722	378894	265246	271940	332136	269518	228137	364684	116723	124777	36344.2	35666	46214.9	56463.8	46048.2	40740.3	131864	94556.4	104730	31307.7	27013.9	32647	177910	166809	169352	298472	323934	306369	46162.1	47407.7
P01008	SERPINC1	Antithrombin-III			26047.5											19456.5							25379.4		10099.7		27044.9	11094.4	17817.5	2987.17	4439.78	3929.64	4058.37	5726.01	6624.04	14112.1	7576.83	8791.89		3775.21	3312.15	4703.33		21611.2	6143.3	4455.15	5311.61	10770.2	10272.1
P01023	A2M	Alpha-2-macroglobulin	191799	165836	102966	198869	177677	102521			64692888		288600	428580	104625	56794.5	79429.3	76059.3	88710.1	87522.4	218664	59905.6	33794.7	95805.9	73573.3	94566	47944.9	33064.7	33788.1	59109.6	47760.2	57755.4	116576	64134	65034.9	28788.8	22303.9	28689.9	45908.9	37224.5	35537.7	42105.6	62230.5	45546.5	66499.4	69307.3	61833.3	18734.3	23989.4
P01024	C3	Complement C3				53146.3		32539.7						94877.4				27792.4	38466.6	32634.5					26257.1	32882.9			7030.15	27894.4	21019.6	26317.7	44825.4	26523.2	20940.3	7278.98			18110.6	16435.7	18571.6				28301.5
P01111	NRAS	GTPase NRas																11172.8		6843.7																									23549.3		27656.3
P01891	HLA-A	HLA class I histocompatibility antigen, A-68 alpha chain				24640	31189.7	14315.6					37535.2	56162				13425.7	18512.8	14995.6				12101.5	20388		8080.96	14261.4	8509.71	21002.4	10960.8	11134.3	15887.6	10445.1	16063.4	3244.02	8208.35	5365.15	2803.1	5652.24	6345.43		3785.91		10617.7	15588.7	15503.1	8739.2	8539.49
P02042;P68871	HBD;HBB	Hemoglobin subunit delta;Hemoglobin subunit beta	787326	1.06278e+06	452063	414393	376801	248489	337747840	361393408	169008464	1.07096e+06	938342	229262	668638	623981	631153	255886	296429	284319	413536	527691	811185	239068	390102	375011	837866	315643	354150	176944	162410	174333	120480	222821	251009	265572	173686	149808	137260	104068	113821	544696	287505	566455	257994	214673	76239.2	161174	128887
P02545	LMNA	Prelamin-A/C	459748	426149	41339.1	118258	136823	52999.1	271551520	300897280	163220480	839335	692720	1.16323e+06	59030.7	24619.5	79112.5	94448.7	90135	91848.6	350168	159196	110995	401322	44770.3	240281	40465.2	12472.4	21929	36211.3	29028.8	37250.4	263493	129562	57378	16918.8	10484.7	8270.22	32581.2	30755.9	31125.4	103558	163709	50559.2	106498	118460	40005.3	15460.3	13031.9
P02647	APOA1	Apolipoprotein A-I																																										4218.39				8921.34	10248.6
P02765	AHSG	Alpha-2-HS-glycoprotein						8381.69										12845.1	15362.8	10734.1				23552.2		9450.08													4493.36		2546.41				1694.2			1429.85	1696.56
P02768	ALB	Serum albumin	1.01366e+06	1.04113e+06	648500	2.07281e+06	1.66441e+06	949194	834902912	836134528	553042304	3.43425e+06	2.15745e+06	4.38958e+06	420741	464680	605735	1.25216e+06	1.20549e+06	1289081	1.4616e+06	503843	422143	1.48682e+06	509974	912426	767868	391789	417155	714981	535311	620687	961272	796752	664187	383911	272903	277111	548478	473545	501422	458369	502688	638177	552611	554777	464352	205499	213215
P02771	AFP	Alpha-fetoprotein	148655	124688	51034.3	95157.1	84829.4	33291.3			55929884		225116	175658	81820.9	82377.9	100945	84898.6	71456.9	72744.3	107760	31971.3	71638.3	75614.6		38211.7	99975	30590.8	34732.4	28064.8	21214.5	33025.5	31439.1	38935.2	41526.2	30059.4	23088.1	22708.8	24424.5	10140.8	21631	28497.4	33089.2	53448.8	38912	31356.6	20782.5	12047.1	11433.3
P02786	TFRC	Transferrin receptor protein 1	94644.9	62837.5	25643.1	71043	55949.9	32028.3		51550792		188927	98269.2	183756	37944.6	29988.2	81892.8	52983	55157.5	53586.5	115621	49547.1	43988.9	52569.1	39024.6	21710.6	33371.9	28934.2	26139.9	29066.2	27868.4	31543.6	58343.7	21528	34399.3	17293.3	16056.7	16613.2	25873.6	23065.5	20639.6	41339.2	15403.2	25671.2	27537.7	42143.5	25025.8	25599.7	11516.2
P02787	TF	Serotransferrin
P02788	LTF	Lactotransferrin				316978	265030	143877					687985	298608				207945	198060	192299				173869	153407	115854	37049.8		12710.9	120822	84238.4	105247	88650	83746.4	149006				71752.4	59107.4	60312.7				137819	73011.9	76144.3
P04004	VTN	Vitronectin														28833.3		16961.3		18419.1				28053.8	2076.02	20580.3		6568.94	4499.1		5183.24	3602.22	1182.49	8746.72	6949.58		6194.67	6710.6	2480.7	5801.21	5067.72		2265.05		6157.16	8382.96		8324	11601.2
P04040	CAT	Catalase		29370.1											14124.1	11195.4		17050		4020.18			15532.1		9522.49	8486.85	17537.8	9371.95	11389.8	8734.18	7381.23	7421.15	9110.46	13634.4	10366.6	11291.7	8186.6	7848.94	10290.1	7128.49	3916.45	11997.8	19582.3	20758.7	10588	12490.6	11305.3	8776.04	8923.77
P04049	RAF1	RAF proto-oncogene serine/threonine-protein kinase																25225.6		23702.4									7220.79	7560.01	5481.34	6808			5870.7		5276.53		10385	9982.81								4722.26	5434.75
P04062	GBA	Lysosomal acid glucosylceramidase																													3289.69			2609.64	2751.67										2791.62		3711.28	11169.5	13202.9
P04075	ALDOA	Fructose-bisphosphate aldolase A	1.22733e+06	899631	397999	493318	504802	141645	151094528	345360992	299630528	938971	364794	571385	651414	745716	592389	215917	317396	341402	554664	133917	157562	384038	128770	210509	160899	125714	74690.5	61621.5	67326.3	67277.9	41947.2	46270.6	46784.8	221127	67265.6	77011.3	73820.4	70667.1	71757.4	61182.9	195444	59148.8	54401.3	42443.3	47021	53986.3	59367.2
P04080	CSTB	Cystatin-B				24299		8852.88						63968.6	30649.3			19119.5	18574.1	18145.5				18031.9		15713.1		9472.24	9703.52	10660	6783.23	8179.4	6243.94	8156.57	13089.4				8496.03	5684.57	7258.3		5395.33		7170.8	10656.3	6450.87	8225.94	9557.5
P04083	ANXA1	Annexin A1		407351	119981	350187	556496	100902	154369744	292305856	130418488	1.12632e+06	360485	1.01696e+06	231544	223825	257220	198733	290133	292893	328300	49892.8	171285	122660	90727.7	64233.1	102536	56213.7	57836.2	66269.8	55229.3	64853.4	107852	52743.3	54509.3	60237.4	44221.2	51087.6	71014.1	65524.3	13721.8	72961.1	114710	74850.3	85119.8	88959.5	83380.1	34027.1	32659.3
P04114	APOB	Apolipoprotein B-100	535375	405893	454446					121320976	62218724				161065	242330	192852					34467.3					41000.2	25526.6	31952.2	10633.4		10125.6	11979.9	11663.7	6569.81	17805.9	10505.4	13918.9	9359.91	6295.5		30566.1	32909.3	32815.1	5479.91	10546.5		13560.3	11704.9
P04179	SOD2	Superoxide dismutase [Mn], mitochondrial	89774.1			81518.2	67433.2	32032						165485		286569		467381	163043	4195.13			22462.6		13946.3	35337.7	15338.7	12518.7	12868.5		10271.4	10858.4				10897.4	8079.78	8613.43	13544.7	8657.58	7332.55	9665.47	12523.2	4775.94	10474.7	4545.65	11668.4	8651	8048.44
P04181	OAT	Ornithine aminotransferase, mitochondrial																								12690.8		2168.82	3100.09	8829.34	6467.26	6858.81	5602.36	5588.52	5477.96	1654.09	943.744		8082.14	6976.49					1506.77	6453.52		3813.84	2642.53
P04264	KRT1	Keratin, type II cytoskeletal 1																						43958.6										29492.8	78311.4					27180.4	30044.5				7917.88
P04406	GAPDH	Glyceraldehyde-3-phosphate dehydrogenase	1897967	1.83958e+06	1.40802e+06	2036975	1.69753e+06	1.3806e+06	519323744	567392128	558451968	2.67188e+06	2.95633e+06	3.52245e+06	1.21687e+06	1194222	1.22528e+06	980200	1.09329e+06	1073849	1.98867e+06	1.44138e+06	877057	1.83176e+06	965250	1137515	1.00343e+06	762153	702761	695452	547624	674492	877654	737227	647424	561294	523771	518450	555058	463826	448490	696632	658848	683223	605679	526760	555321	347358	356651
P04632	CAPNS1	Calpain small subunit 1	337011	265707	104173	91504.2	75390.6	65303.9	157087664	93015848	124137928	212454	225266	255570	255964	240661	527772	100360	94017.4	110495			176482	27176.1	5515.28	71944.6	126230	35511	74533	25949.5	15135	24270.3	37047.3	31136.8	27307.1	56188.2	21089.4	20715.4	12781.1	11807.4	19708	53918.4	87855.4	54373.3	19956.1	13891	30194.4	18363.1	22763
P04792	HSPB1	Heat shock protein beta-1	82042.6		93822.8	209420	147728	111754		48636524	51865248	134788	221990	858201	53699.8	24529.2	52777.4	80283.6	56806.2	71773.2		66343.2	40180.7	72432.5	59067.9	65657.8	47337	42378.8	47821.5	50649.8	54966.9	65230	49743.6	70024.7	71409.3	45704.6	59216.8	66319.7	52113.2	45092.6	46417.4	48452.4	41211.7	34675.4	37902.1	37502.8	37926	66169	67671.9
P04818	TYMS	Thymidylate synthase														34390						18795.2			16495.9	13291	8028.63	5820.99	5038.11	3031.9	7225.41	3833.38	1098.7	4887.6	1071.93	3546.76	5151.41	5775.69	3617.05	3272.87	4691.62	9683.39	1987.21	1086.36	1658.39	7234.96	1508.62	8266.44	8191.75
P04843	RPN1	Dolichyl-diphosphooligosaccharide--protein glycosyltransferase subunit 1	422811	343823	101284	103143	120640	44673.7	80608744		47964796	432472	210291	215568	104699	84984.4	110455	71545.9	80647.7	79381	103729	29954.7	105714	81220.9	63506.5	41283.3	32867	38248.9	37553.2	37686.3	32418.7	35302.3	59410	39405.6	30192.1	31756.8	22536.2	35109.4	32205.2	26743.1	28817.1	48072.2	35985.1	43674.7	33822.8	56698.7	32165.1	25151.4	24004.5
P04844	RPN2	Dolichyl-diphosphooligosaccharide--protein glycosyltransferase subunit 2	87246.3		31161.4	23678.1		12298.6		34385596	23594474			80207.1	28541.1	24453.8	65885.2	32229.2	36723.9	29647.5	72863.8		51477.7	21786.2	12210.4	20726.8	22672.5	22195	22151.2	15451.6	12445.9	14015.5	18673.3	17685.3	14980.5	22385.9	19835.5	22001.7	16309	15186.4	16423.4	28393.3	25206.8	29186.5	14636.1	12618.7	17997.1	18958.7	19201.1
P04899	GNAI2	Guanine nucleotide-binding protein G(i) subunit alpha-2	142954	116598	18037.2	258651	220454	89919.8		45324284		485912	406635	509463	88099.7	84112.9	105705	201196	209267	220555	113243	25821.7	69062.6	166412	145052	55995.5	26211.2	21628.8	19082.7	49207.5	30636.7	34543.1	145034	97582.8	57382.6	22054.9	15384.2	18678.3	67376.8	23250.9	64111.3	39771.3	28213.8	46250.8	63774.4	67630.1	90323.7	13498	13510.9
P05023	ATP1A1	Sodium/potassium-transporting ATPase subunit alpha-1			19381	72306.1	32532.8	24877					143827	126311	12564.2	33709.5	33891.1	23422.8	24778.8	21307.8	19307.2	12513.1	15827.8	16706.2	10012.9	9385.79	10346.1	16755.1	19501	14224.1	11468.9	14349.1	11277.3	16163.4	17001.2	24245.4	15698.3	15383.2	8952.73	9799.38	10060	10124.2	25157.8	12776.9	13832.5	13281.4	11461.7	13988.5	14327.3
P05141	SLC25A5	ADP/ATP translocase 2	622160	449176	355295	275973	235765	187374	242881968	124338704	231193424	780262	565728	614488	337372	236697	406526	164991	177549	184448	397916	486336	530834	338911	213516	255679	197476	149675	159916	87043.7	74104.3	77951.4	92069.2	126816	135310	133264	119868	113041	60669.7	61268.3	59975	250980	188205	237448	67055	92419.1	79263	77842.7	77015
P05186	ALPL	Alkaline phosphatase, tissue-nonspecific isozyme			18006.5			5013.34								7634.36			3230.84			11892.5			10576.7	3756.18	9279.87	10721.3	7020.3	5083.9	7770.46	5419.94	6070.04	8441.09	5829.23	8870.58	11672.7	8955.12	8346.6	8719.96	8590.94	8378.04	11081.2	7288.84	13079	5464.61	7867.76	11189.5	11279.5
P05187	ALPP	Alkaline phosphatase, placental type			53576	162559	150479	51946.2		135804736		296345	257741	371918				95754.7	105041	61401.1		20379.6	107024	80624	83909.7	65264.1	114505	65283.8	66826.7	74791.6	48951.5	67732.1	111324	83096	63143.9	69910.6	51194	51823.3	59501	51706.9	51696.2	75905.7	80373.5	89346.6	72970.7	56519.3	73943.9	667.767
P05198	EIF2S1	Eukaryotic translation initiation factor 2 subunit 1	80547.8	103414	20546.9	77278.8	61385.2	26999.2				283395	184608	217023	67046	47552.4	70551.6	42799.3	61764	55872	56029.8	34986.1	40200	36005	22801.7	27427.1	11018.6	14854	18719.9	26058.2	19286.4	20351.9	34602.9	24665.6	27638.2	15113.9	11293.2	14624	18060.5	14387.5	12717.7	22716.3	18530.6	19502	19529.8	35059.3	20006.7	13747.2	11099.4
P05386	RPLP1	60S acidic ribosomal protein P1		154882	100728	26024.9	43988.2		63393532						63689.5	28228.3	37323.3	12076.2	15617.6	23830.1	100936	9773.88	18299.9	44047			62806.5	64291.6	34775.7	28279.5	43099.3	24734.9	76891.6	12110.8	165142	17974.4	58314.9	61179.5	23401.2	40736.9	67584.4		96308.4		44849.8		70371.6	76017.4	98559.4
P05387	RPLP2	60S acidic ribosomal protein P2	127815	144841	117179	130475	126474	142487	52042000	66969508	62154712	289226	205916	90930.6	91339.4	80969.9	78162	74008.4	66148	57886.1	78622.4	110038	128277	144383	171130	74888.2	50669.9	41372.7	43376	60504.5	76470.8	70508.4	39305.1	53836.5	114803	47985.5	68301.4	65425.9	67788.6	62731.1	74992.8	52824.5	41618.6	50725.8	36702.2	74382.6	68003.5	28081	33709.4
P05388	RPLP0	60S acidic ribosomal protein P0	948323	823246	249476	293701	262717	173307	295112736	222262112	303919648	858331	434521	661360	264543	247084	300336	118100	133334	133493	712628	313693	238726	271187	145305	134376	198172	129918	141289	89135	66429.4	83482.2	152770	132422	97916.8	99780.9	71965.1	74292.3	55742.6	47911	50362.8	180100	199436	180812	81065.2	97983.5	101624	70413.2	63780.6
P05455	SSB	Lupus La protein			48898.4	63624.1	83675	56751.9				242406	165162		77794.3	50123.4	75360.2	55800.9	82562.7	64508.1	85798.5	26259.9	73382.1	46021.4	40458.5	48265.1	53725	30862.5	44844.6	40749.3	28384.9	36571.2	33501.2	26006.9	32194.7	63123.2	24042.9	25822.4	25402.2	21864.5	21762.2	57345.1	54776.3	62766.6	25330.5	25940.6	20244.6	21204.3	20207.5
P05543	SERPINA7	Thyroxine-binding globulin										51958.5				16931.8		10254	14112.4	16574.6				19354.9			10772.6	5045.41	5868.33	5025.85	4246.8	6506.56	6605.03	8560.72	4542.05	4939.08	3970.11	4068.55	5322.21	4218.13	4958.53	5675.29	17597.6		7771.63	5375.44	11592.6	2961.63	3670.72
P05556	ITGB1	Integrin beta-1											52958.8															2309.64			931.41	968.938	1309.31	1217.15	3503.14	1472.46	1391.68	3094.56	1606.56	2564.29	3206.72				2431.58	1995.61		4129.61	3865.01
P05783	KRT18	Keratin, type I cytoskeletal 18	230531	171136	75852.8	168657	151004	61739.7	66222652	63484428	71689408	470060	264369	254900	133682	143963	146352	130852	109073	122717	194152	44697.3	121590	178391	62546.1	80393.5	130445	24223.3	31365.7	54003.7	46998.8	52556.9	69576.7	62291.3	69938.6	25301.4	42878.4	44197.2	45324.3	41824.6	43123.9	115184	49822.2	72291.6	70906.5	65037.3	68560.2	20960.5	42024.4
P05787	KRT8	Keratin, type II cytoskeletal 8	142851	149443	126910	100982	85828.5	75396.1	81238416	91299312	57910364	137960	431467	239146	110221	93963.2	145061	55863.6	55312.2	57899.3	130191	65536.1	230792	107884	69363.6	65002.2	181643	106369	95055.4	64054.2	60329.5	62809.3	128470	51837.7	72069	73422.7	74134.3	97363.2	49810.4	44247.7	44733.3	110899	141612	156221	99415	54684.3	36411.2	61825.7	65660.8
P05976;P08590	MYL1;MYL3	Myosin light chain 1/3, skeletal muscle isoform;Myosin light chain 3				41052.6	44411.6					223786						95451.5	99207.4	94855.2				54315
P05997	COL5A2	Collagen alpha-2(V) chain																																														8087.28	7748.55
P06132	UROD	Uroporphyrinogen decarboxylase																										2806.96	9978.28	18310.4				8636.15		4823.06	6402.41	1734.11	10190.5	10402	3162.07				1828.22	9839.34		2541.73	2755.52
P06241;P07947	FYN;YES1	Tyrosine-protein kinase Fyn;Tyrosine-protein kinase Yes																									6463.19	4286.3	4539.71	1467.36			2162.07			9661.6		4591.58										7986.62	6452.78
P06396	GSN	Gelsolin			9823.29		38054.6							95806.9				16440.1								13265.5	6526.1	6345.27	5285.8	1955.01	3292.97	2218.5	5698.11		8694.1	7843.83	9341.7	11298.9	5947.4	6873.91	5924.69		13190.9		7021.06	6128.27	8334.04	6499.92	5561.01
P06454	PTMA	Prothymosin alpha	1.60818e+06	1.34762e+06	1.06741e+06	54488.6	52769.4	63117.4	783569600	524361888	489794048			121486	760599	731309	840136	38502.4	45998	45220	1.18749e+06	422530	703482	33238.8	60459.2	68727.8	226199	508681	469479	18874	23478.2	19018.7	31538.9	20352.4	43036.6	519297	634391	685329	21738.1	35889	35863	689697	446858	717344	20324.9	39719.4	26270.3	370011	367783
P06493	CDK1	Cyclin-dependent kinase 1																18091.5	17528.4	21864.2				32376.8	16832	13934.5		7106.72	7200.31	5699.13	3469.62	7050.63	14583.2	10048.5	5416.46	3181.89	4287.61	4550.78	1911.13	2988.98	2427.03				7171.37	7674.52	6646.83	8380.83	23944.7
P06576	ATP5F1B	ATP synthase subunit beta, mitochondrial	232237	176517	56984.2	239218	205020	94446.4	69136896	75050192	82553832	676192	510842	656566	87465	88710.5	115252	142543	149535	168389	119839	46473.1	76666.3	198493	94233.6	96808.5	39638.5	36592.3	34761.9	66695.7	55596.6	71130.8	84348.9	74209.7	80595.6	24064.3	22277.9	24371.7	59920.4	49878.3	59792	44420.5	28181.2	70824.1	86158.7	92147.4	83626.9	22362.8	26008.5
P06703	S100A6	Protein S100-A6																																														2674.63	2166.61
P06730	EIF4E	Eukaryotic translation initiation factor 4E																										2328.27	3049.68	7239.26	3702.57	4723.01	7482.14	1583.41	4938.37	5242.73	3194.83	3708.58	3354.04	2803.78	1955.21	5552.58	4897.73	6614.6	2839.54	3456.26	4830.93	5405.31	5785.63
P06733	ENO1	Alpha-enolase	343107	286108	211334	141565	147633	126979	120052864	126774000	122263856	332754	259929	443532	184306	166831	186624	113308	109744	98478.5	229096	429863	278795	69677.5	324644	78225.5	140645	103698	90971.8	49044.9	82504.1	60877	35794.5	120073	145948	97940.8	90013.8	104924	62158.4	72677.1	78782.8	194001	92363.5	198964	32752.3	131604	94445.8	78696.9	89385.3
P06737	PYGL	Glycogen phosphorylase, liver form	186356	118961	52010.7	79153.9	78046.9	60031.9	45087224						84540.7	93262.4	104591	41901.3	79878	59703.1		8295.72	82572.9		20098.2	33056.2	37459.9	23307	18018.8	42274.9	35806.7	34641.1	37624.2	18863	21962.9	18329.7	13980.7	12883.8		16241.4	26088.2	40601.2	19832.6	24711.8		36350.2	41863.8	13995	13593.4
P06744	GPI	Glucose-6-phosphate isomerase	121697	107471	39996.4	113577	106132	64792.1	116405264	88551240	18628854	319289	197713	392065	48140.6	45241.4	47292.8	56577.6	60439.3	56726.1	50868.3	31191.8	75922.3	123342	70548.9	62256.8	24216.4	35222	31809.8	43116.2	33296.9	43392.3	32420.8	52330.9	40219.7	29261.1	33292.8	27337.6	42014.5	44360.5	39333.8	43393.9	26985.8	44153.4	31343.4	42665.6	57709.2	36388.4	33445.2
P06748	NPM1	Nucleophosmin	77550.8		103327	46084.3	36994.8	48778.8			43129236	124705	88380.6	68454.5	70273.1	77257.3	58133	45484.2	35336.6	44676.1	83459	37230.3	54965.7	74591.5	33141.3	26166.8	58072.1	56562.7	17047.6	19671.1	21376.1	22696.2	43873.8	28006.3	74076.5	20187.2	38529.7	93287.6	27609.8	25650.8	27811	4037.7	49460	21265.3	32245.7	19519.5	27993.6	32572.6	28416.9
P06753	TPM3	Tropomyosin alpha-3 chain				18142.4	26979.8	36378.6						67292.4				27281	27944	32955.5					27942.9					17419.3	17756.9	17501.7	21708.6	13816.3	16531.6				17054.1	21407.2	18685.7				22871.6	25373.2	16660.4
P06756	ITGAV	Integrin alpha-V										48364.4								141405													4287.12	8429.68														6057.03	6014.11
P06858	LPL	Lipoprotein lipase																																							1233.15							4786.44	5842.76
P06899;P23527;P33778;Q16778;Q8N257	HIST1H2BJ;HIST1H2BO;HIST1H2BB;HIST2H2BE;HIST3H2BB	Histone H2B type 1-J;Histone H2B type 1-O;Histone H2B type 1-B;Histone H2B type 2-E;Histone H2B type 3-B				46259.4	18002.4	27599.8					55395.4					29321.8	37255.6	30751				13986.1		37256.7				18893.9	11110	21784.5		32538.1	17370.1				11677.3	11206.4	8950.71
P07099	EPHX1	Epoxide hydrolase 1		284295		21307.8					64061068		73153.6		157228	136707	197257	38014.8	54926.4	98657.5		43615.9	76747.5	90343.6			117058	30153.2	29558.4	23552.6	32364.8	24050.8	27484.7	20290.7	20764.4	48587	34281.6	30061.2	25615.1	18939.3	17555.4	44656.7	69774.9		29678.6	32740.4		18363.2	13126.6
P07108	DBI	Acyl-CoA-binding protein																																			17145.7											8982.15	10150.3
P07195	LDHB	L-lactate dehydrogenase B chain	560626	364269	179775	358659	434993	253053	208478800	144186048	232113440	1.42776e+06	1.01592e+06	503543	134198	195526	126995	260087	265345	305883	188438	86987.4	191141	212339	240804	321505	176930	58722	83380.9	170802	131908	197072	292113	134899	181461	55048.4	30824.7	45709.3	181941	125792	146918	61883	122923	187543	196793	268785	146093	18215.9	19621.3
P07199	CENPB	Major centromere autoantigen B		1.03392e+06	89884			221260		80926056			824353		143975	124143	186377	254887	279789	284474	218964			61938.7		193110			21415.3								18399.8			73736.3	88751.8		36872.7	36978.3	44436.5	35936.6	39328.8
P07237	P4HB	Protein disulfide-isomerase	177103	191163	113156	60198	94845.7	65098.3		179617360	34072444	263087	66633.6	259201	62576	79083.5	97309	37322.8	49992.2	37857.2	125611	49477.2	44251.2	50499.5	36860.3	22906.6	61355.2	60814.5	74026.3	46132.2	42546	53994.2	110016	39676.3	17600.1	69900.3	54801.1	45903.3	63687.3	32398.6	32499.9	53278.2	35941.8	106730	20395.5	23686.8	14256.8	29740.4	39961.3
P07355	ANXA2	Annexin A2	431400	316720	373309	109461	104441	46161.9	116024608	133954712	165449904	359397	152839	213214	119551	26139.9	22858.4	66537	65796.5	65309.6	242846	259834	315879	101442	42552.3	50755.7	47100.8	32958.2	6191.88	33363.4	31692.6	32603.1	31354.9	38886	36378.5	4899.53	6480.59	31222.8	25038.9	22742.2	24670.8	107946	61081.1	50516.2	47738.4	36454.2	26595	45873.6	44048.2
P07384	CAPN1	Calpain-1 catalytic subunit																										4586.14			2284.29	2892.15		3706.36	4899.71	8818.56				6315.86	6501.98	5428.66				2870.64	2613.69	10963.8	10874.3
P07437	TUBB	Tubulin beta chain	116998	203160	307116	156896	171255	164080	96124008			638709	183981	159344	70002.7	49028.4	58334	72941.6	73498.2	70948	52380.4	460844	247163	88003.3	231417	179372	142098	153912	76877	61882.1	88206	68983.8	84158.7	146838	157130	104089	133271	142563	68067.8	64608.4	75790.7	176341	101860	268231	86681.9	86347.9	136958	121403	118487
P07686	HEXB	Beta-hexosaminidase subunit beta																2081.88	20547.2	14752.5				18270.2		3410.41				1108.35	2641.2	14782.4	5604.89	10820.6	12431.2				5692.96	6822.85	5866.96					7409.89		1182.03
P07737	PFN1	Profilin-1	202757	235771	247074	428951	399564	344013	69869984	81798768	222432416	1.76106e+06	918799	775102	192309	186238	191221	337564	227318	323173	373816	363094	371332	501125	535883	324240	116137	113498	105680	88807.7	125230	116186	184775	151715	175453	90693.9	129886	111039	144006	137836	146970	192368	163189	115873	104933	181859	112700	101092	74604.7
P07741	APRT	Adenine phosphoribosyltransferase	117183	63432.1	43670.7	57127.2	50164.3	31192.6		46155040		175681	49028.6	128924	51111	52590.9	79398.7	37688.5	50668.5	53562.9		41188.7	35379.2		30815.7	27504.6	39740.1	20738	18604.7	19126.4	16465.7	16514.5	11354.9	16330	17019.5	15617	15086.5	15615.3	20168.6	14480.3	19006.7	30371.3	21597.9	35324.7	25347.1	27508.1	18068.8	14896.9	19845.7
P07814	EPRS	Bifunctional glutamate/proline--tRNA ligase				89460	76754.6	59073.9				344504	160231	302162	17106.7	22573.5	14874.2	40663.2	49116.3	56962.6	29024.6		24967.5	134383	8849.27	22980.6	16722.7	13846.9	11926.3	24415.2	17080.4	21215.6	25261	19010.5	25080.2	15754.3	7599.19	11338.3	22902.5	16618.6	23145.9	20251.2	30092.2	34049.8	25989.5	28364.5	26620	6233.63	6244.77
P07858	CTSB	Cathepsin B																																10415.2	6219.94	1960.91			1174.23	1568.06					1404.64	981.727		1610.83	2482.84
P07900	HSP90AA1	Heat shock protein HSP 90-alpha	4088928	3.81393e+06	1.24088e+06	809366	789513	352790	1325898368	544585536	1026574016	2.56272e+06	1.43683e+06	2.32406e+06	2.24851e+06	2.26856e+06	2.50142e+06	888556	744565	737152	1.50457e+06	844144	1.54706e+06	1098463	157303	587702	1.28381e+06	618932	621641	276126	218046	246308	576459	298189	233641	656071	452640	498309	294396	227803	193335	351022	473295	689722	204358	223181	276857	309093	262233
P07910	HNRNPC	Heterogeneous nuclear ribonucleoproteins C1/C2	245551	236136	147160	179165	165290	93579.1	34447812	63359056	61453752	188563	231696	260309	137713	120025	152381	132324	50620	54064	122710	103916	80050.9	219187	56522	191288	202718	115127	74695	33778.2	53404.1	31511.7	32733.2	52447.3	95175.7	55700.9	39217.6	120025	38124.1	26554.9	31668.6	45106.1	73743.2	57282.7	27041.6	21653.9	22493	46909.1	68458.1
P07942	LAMB1	Laminin subunit beta-1																		14436.6										11403.2			4534.24	6675.72	6832.57					9083.47									1940.65
P07951	TPM2	Tropomyosin beta chain					25352.7	16637.7				128710	60352.1	82295.9				19584.1	19994.6	20174.7				26123.7	9508.47					17866.5	9621.55	16972.7	37911.9		16238.9			1949.42	13644.3	11602.2	11650.9					14743.5	20686
P07954	FH	Fumarate hydratase, mitochondrial	67276.6	101160	48397.1	32054.6	42815	26813.9		68180248		107870	45549.3		54531.7	27920.4	38953.9	24076.5	23383.6	16123.3	124712	21103	16600.9	46215.3	16830.8	21730	32953.5	22282.2	20455.4	16841.7	12117.8	14766.7	10428.5	15144.8	13344.6	24544.6	17376.3	15436.9	17169.4	11314.5	10419.8	11261.7	45249.5	17919.6	22105.7	21840.5	44924.2	10821.5	12416.4
P08047	SP1	Transcription factor Sp1																													784.03						1084.07		783.52	1613.52	1736.2					992.763			1541.97
P08133	ANXA6	Annexin A6	155164	137049	68580.7	49875		34907.3			24074986		77374	107996	78643.5	79846.4	85432.4	43843.6	57004.4	45646.3	197654	53136.1	55955.2	85950.1	53198.1	32159.6	51751.9	38149.7	41842.9	21983.4	18756.7	20946.1	31177.5	35999.6	39606.4	47486.9	31966.5	33585.1	30077.1	24956.6	21848	47471.6	38201.7	30776.2	16206	11934.9	16785.3	22674.7	22063.2
P08174	CD55	Complement decay-accelerating factor																															31936.6	20798.4	28510.4
P08195	SLC3A2	4F2 cell-surface antigen heavy chain	434125	308061	144534	209754	181740	92377.8	126491912	175283904	52024896	292554	345968	468673	258729	262586	320718	159651	172846	180264	230949	102809	119116	127264	97981.6	72627.2	126572	76067.9	89467.5	67700	52742.4	66810.9	108626	42281.3	55911.8	75038.3	61802.8	64674.7	54702.4	46639.3	46265.4	93641.8	76325.9	114776	79586.8	79173.3	65491.8	48793.7	42959.5
P08236	GUSB	Beta-glucuronidase																															2970.82			2621.62	2255.95		3503.14	3051.84	2770.25				2304.62	4029.89
P08237	PFKM	ATP-dependent 6-phosphofructokinase, muscle type	78560		96475.8	96375	89888.2	49030.9				226672	146684	203235	68213	38452.5	74793	56554.4	66593.8	62346.7			9874.71	70728.9	33995.7	43917	49300.3	25725.2	31836.5	34464.8	27542.6	36682.6	42894.9	29521.9	30643.3	18423.6	15430.3	12301.5	24780	19037.1	21732.3	14745.8	19041.5	17236.5	23167.2	18110.8	37164	13383.7	10172.3
P08238	HSP90AB1	Heat shock protein HSP 90-beta	2.93469e+06	3.96078e+06	1.76026e+06	1.06557e+06	1.5345e+06	609856	446006720	1141902208	513075456	2.60569e+06	2.81997e+06	921786	2196665	1.87187e+06	2.4114e+06	798714	834674	796704	3598828	1.31359e+06	2.08047e+06	971655	768695	514811	1.15953e+06	826374	672615	385860	321328	374924	736027	244354	239952	683705	474443	436898	324544	269508	279957	851860	1.17724e+06	857112	353224	384899	193789	450080	335306
P08240	SRPRA	Signal recognition particle receptor subunit alpha																															11816.8							7762.99					10040.1			5115.37	1379.85
P08243	ASNS	Asparagine synthetase [glutamine-hydrolyzing]			16169.7	55399	44914.2	18288.2				101274	109291	100062				44235.9	46694.6	45586.6			25030.9	41808.7	21279.5	26027.6	14035.4	7665.64	7807.66	11881.2	17497.8	16053.7	38004.5	22674.6	25087.3	6747.12	6442.09	9966.02	11015.5	11938.9	7768.3		7348.92	12442.6	26417.6	26347.1	28433.9	7787	10771.4
P08559	PDHA1	Pyruvate dehydrogenase E1 component subunit alpha, somatic form, mitochondrial	142135	98419.6	84593.2	71782.8	61707.2	46074.3	43496172	51273480			69576.9	144078	78927.2	81455.1	96294	36369.9	35645.6	39973	106781	52387	109104	49443.1	57318.3	53502.2	105997	66875.8	49658.1	38248.2	27968.7	34648.3	60766.5	27020.5	27593.6	64743.9	45225.9	44922.4	41034.3	35431.6	36201	80608.7	69744.9	80074.5	29205.7	57128.1	49076.7	27061.1	20675.5
P08574	CYC1	Cytochrome c1, heme protein, mitochondrial		113646	33762.1	56466				66103280	69189336		239762		111309	102608	114311	55068.1	58628.7	57081.7	118212	13821.5	45991.1	21852.1	33711.9		48490.6	36881.3	37882.9	20880.1	13801.3	19249.9	35710.9	25730.3	20580.4	30618.9	24003.4	27500.4	14608.8	17101.4	15338.9	42752.7	39053.3	43610.7	15781.1	17646.5	12657.1	23835.9	21480.1
P08579	SNRPB2	U2 small nuclear ribonucleoprotein B''																												7223.91	3933.36	7412.82	10474.8	4932.44	3775.82		2694.44	2821.95	13010.2	6592.83	5930.84				8344.1	13879.9	15100.8	2486.3	3809.33
P08581	MET	Hepatocyte growth factor receptor																						101344		37823.7
P08621	SNRNP70	U1 small nuclear ribonucleoprotein 70 kDa							223057168		199925696							18534.8	6126.89	7837.16						11331.9			3436.97	5915.72	5748.23	8745.68	15848.4	6923.6	10345.6	7912.55			12799	11705.3	9525.56	8721.28	18824.1	36085.3	8629.63	13649.7	9551.08	7557.28	2681.31
P08648	ITGA5	Integrin alpha-5														32444.7	21253.3		6277.4	16901.2								3292.23		2476.44	1535.84	8757.97	8776.49	20350.9		16741.5	12372.2	2481.77	11553.3	9973.16	17218.2		6553.51					8732.25	745.128
P08670	VIM	Vimentin	883388	947480	199285	532852	577035	185995	825582656	666827456	665250880	2.02125e+06	2.22911e+06	1.77738e+06	624288	576442	696165	356593	376049	349369	1.08867e+06	207314	226348	802060	115004	265491	205462	122302	114644	59753.6	65952.1	61180.9	122153	163304	127744	100277	99033	90590	79673.1	83193.9	91884.9	168326	118648	146826	51124.5	53637.8	75736.5	181930	177195
P08697	SERPINF2	Alpha-2-antiplasmin																										3504.29			4593.95	1689.08		2451.97		2632.83		6596.71		3888.43	4436.97				2793.42
P08729	KRT7	Keratin, type II cytoskeletal 7		36288.7	43173.2	66348.8	52307.2	46643.4	40019508			195862	137154	163885	17464.5	16004.9	29462.4	39806.1	47493.6	45468.6	28551.6	31208.9	28257.7	51820.1	57073.4	45583.3	27348.2	33315.9	24982.8	33289.1	31008.3	29166.2	39366.1	27459.2	28553.6	17849	21635.5	29547.8	22049.3	21194.5	19592.3	49689	40116.6	55783.6	45170.1	39883.3	22996.8	31142	26868.6
P08754	GNAI3	Guanine nucleotide-binding protein G(k) subunit alpha																					37148.3				23291.2	26647.6	24834.8		2963.14					32045.7	28928.7	29709.3				48281.3	26111.7	35603.4				20146.6	13183.2
P08758	ANXA5	Annexin A5	705462	774301	320548	336920	318646	186512	354259552	411290080	428737216	713494	418789	915621	510626	323447	336484	222073	226256	266420	515184	82400.2	139348	367762	75495.1	228902	285454	173719	159924	155109	124056	154264	213547	85313.3	81821.8	151220	110239	120887	129699	110931	104565	130097	328540	140579	198247	62307.9	210138	83516.3	102105
P08865	RPSA	40S ribosomal protein SA	251893	312205	296998	139181	216045	162767	87449640	165445344	73023320	536790	485045	161006	195559	176096	203917	93679.3	82258.1	101873	379762	222842	211156	82014.4	100002	142785	130350	122177	121194	57030.1	75625.3	66443.1	125848	111422	93613.1	94785.6	103192	96370.3	56548.3	50244.6	67765.2	49902.9	144152	90718.4	72144.2	83844.8	104754	83544.9	78277.2
P08962	CD63	CD63 antigen
P09012	SNRPA	U1 small nuclear ribonucleoprotein A						32495.3										34913.9	32900.7	27686.1				41846	7718.5			1317.87	2384.11	11701.7	10431.6	12211.8	24166.2	8754.18	3449.59				19143.6	12278.9	7582.95	4560.35	4236.44		3809.28	3223.07	4518.58	5699.96	5619.05
P09104	ENO2	Gamma-enolase	113623	309532	194010	157191	140438	69114.2	60343200	79337024		153912	87160.1		43253.4	29446.3	50706.8	69686.8	66573.4	75336.3	386240	293430	106132	47441	79091.8	73244.5	114037	98281.1	81654.3	27889.6	48810.7	40972.5	9573.04	71620	48803.1	58039.9	54553.5	100602	36705.3	67742.2	62339.1	63865.3	89097.6	77499.6	48699.5	51372.6	58783.5	91081.5	91197.9
P09110	ACAA1	3-ketoacyl-CoA thiolase, peroxisomal																									4687.84	6634.47		3455.26	1207.72	2113.16		2066.63		3970.88	6847.91	3648.18	5715.05	2679.3			15148.1		7097.57		6320.63	10392.7	3857.23
P09211	GSTP1	Glutathione S-transferase P	344114	283486	117313	216097	185758	76261.3	126824504	168066992	127073192	466990	353506	385489	122289	211200	249223	125346	149765	143552	291476	110730	95038.6	170837	52372	98631.5	109765	70846.1	68518.3	57528.3	45356.5	54863.3	74907.3	65334.5	44913.6	62185.9	57550.6	63217.2	48183	43124.3	50824.5	125504	115620	90644	51694.6	44678.8	58285	57227.1	50500.7
P09382	LGALS1	Galectin-1			84454.8	216544	241433	105169					162525	649372	42016.5	29518.7	22569.5	65644.8	145987	167224	36754.9	41993	83752.1	94980.3	47395.1	95909.8	59443.3	26474.4	22364	30985.6	25414.1	29602	33267.8	26154	38610.7	38147.5	25239.8	28102.8	19166.8	16860.9	20084	23137.3	28059.9	25082.6	14694.8	27787.4	24846.8	29479.2	29753.2
P09417	QDPR	Dihydropteridine reductase																										3061.43			371.313				3651.81		2336.14	2322.1		1195.48				7259.81	542.305		539.106	2233.36	2205.44
P09429	HMGB1	High mobility group protein B1	204645	169593	59009	150249	121860	38286.1	52737484	56857356	35341532		296210	490421	79186.5	60046	68484.7	72820.4	106300	75367.8	132901	81841.8		102109	13920.8	54946.3		24826	24735.8	46792.3	35081.4	44505.6	55984	65989.9	38713.1	31313.8	26114.4	23428.1	40585.4	34959.4	36954.3	49339.5	54782.2	18044.8	42210.9	60105.1	34835.3	23483	20297.1
P09493	TPM1	Tropomyosin alpha-1 chain						26765.7										23176.1	28926.9			14466.8				45169.7	18961.9	17125.3	15045.2	19717.5	16736.5	19502.4	8280.66										16467.1		10279.5	10281.3		8262.71	9572.26
P09496	CLTA	Clathrin light chain A														64267.3		15861.1						27668.1						6959.02		5687						1635.04		4571.92					7785.1	7017.22
P09525	ANXA4	Annexin A4																		39096.7									3685.95			4402.97	6316.88		4522.62	10493.2	14937.9	7189.11	34016.3	17337.7	19139.4	4763.55			10471.8	5873.78		8497.79	8436.05
P09543	CNP	2',3'-cyclic-nucleotide 3'-phosphodiesterase											90158.6															5563.46	7730.6	12689.6	10909.1	6512.9	7320.56	15070.9	41976.9	11734.2	6791.03	3611.42	3206.1	4152.98		6400.8			5998.56	7679.85		7388.16	4659.18
P09622	DLD	Dihydrolipoyl dehydrogenase, mitochondrial																												3052.37		2905.89								3750.75				3462.24	5407.21	5205.62		3542.45	3205.56
P09651	HNRNPA1	Heterogeneous nuclear ribonucleoprotein A1	303803	207073	245909	159196	256813	183342	175266768	71541040	88535496	525995	349299	322610	125371	116873	142151	112406	129733	121837	117795	262955	426499	116314	239139	184928	123232	92300.4	89016.5	76222.4	72228.1	78904.5	142612	67704.5	89403.5	71399.9	63559.4	69922.7	54480.3	63381.8	73666.2	110434	89968.1	106061	51228.7	102299	70624.2	57594.6	57088.9
P09661	SNRPA1	U2 small nuclear ribonucleoprotein A'			18257.5	53155.4	51104.3	33237.4				165978	74032.1	84861	32837.5	25484.2	24128.3	26387.3	46158.1	23270.3		14215	38158.6	49838.2	39396.1	39872.7	29341.3	20250.8	22892.7	28204.2	21796.6	28889.1	41681	18571.3	22851.3	19644.6	13841.2	12872.7	20283.2	16084.1	15478.9	24639.9	36228.8	44854.3	39902.4	28325.8	17116.5	12439.6	13746.7
P09669	COX6C	Cytochrome c oxidase subunit 6C		89527.2		115430	102783	37631.6		60350588			213054		71766.7	71218.8	94900.1	101633	95645.8	109470				151471	45217.3	218048	52416.7			20024.7	21403	20854.8	51826.8	31900.8	34399	20646.2		14677.6	28129.4	25141.9	25735.7	45229.2	50871.8	36849	32038	35186.4	29216.8	10999.1	7642.15
P09874	PARP1	Poly [ADP-ribose] polymerase 1	226781	175859	78912.4	113946	84352.3	60506	132255616	62815512	155721632	286584	231030	165352	136017	129412	177260	85212	89647.1	82833.9	189556	83396.4	55963.8	130340	42278.2	79696.5	79667.5	52030.9	58056.4	38324.1	29220.2	36631.4	41033.1	40679.4	42215.1	51262.9	34345.1	27333.2	28925.6	25213.7	25325.8	42947	73727.4	43420.9	28365.2	37881.4	30570.2	29816.9	26849.1
P09884	POLA1	DNA polymerase alpha catalytic subunit										72020.6			36724.1		47230.7	16639.6						28210.6			4553.99	11037.1	12373.6	1768.04	1536.42	783.934	9977.87		6713.33	7252.68	5387.57	9896.5	5444.02	4343.9	2756.27	3739.1	6053.33	3862.71	1504.89	3619.14	10689	9011.43	8312.68
P09923	ALPI	Intestinal-type alkaline phosphatase	218152	181948	82836.5	168349	182346	101226	58985412	81524512	43880704	567155	505282	584707	96207	140963	169884	111512	185860	123321	129363	73673.2	71603	145463	105321	85650.8	77421.2	58885.6	59366.7	66109.8	51968.5	61355.7	111811	67525.3	56845.1	53715.3	48032.1	48305.7	54260.3	52416.9	54745.8	72612.6	41261.8	76365.6	67411.2	97320.2	70691.7	35553.3	33580.2
P09960	LTA4H	Leukotriene A-4 hydrolase		395287	94078	146611		11496.5								319935	472254	6295.17				9805.51		11724.5	5891.33	15302.3	6264.32	8214.36	6783.39	7903.62	10185.8	6953.37	10050.5	7499.03	2437.8	7359.92	8627.04	8642.45	5092.7	7165.13	6852.37	4821.61	8813.61	12013.9	14052	7241.54	13274.1	8362.63	7031.89
P09972	ALDOC	Fructose-bisphosphate aldolase C			124365	40144.8		47802.6					69014.9		19998.8	13623.8		23366.4	26727	21106.1	28174.9	187477	67480.5		127223	123039	17414.3	13669.4	12294	11258.9	19642.7	9874.96	7504.43	12644.1	16731.8	10976.6	13722.1	18885.7	11664	17197.8	19651.6	8704.28	14302.6	12516.8	12586.1	27299.6	30519.6	14771.7	17528.9
P0C0L4;P0C0L5	C4A;C4B	Complement C4-A;Complement C4-B																															45475.3		29712.8
P0C0S5;Q71UI9	H2AFZ;H2AFV	Histone H2A.Z;Histone H2A.V	287449	223151	71795.8	281415	225586	134239	72884368	144112144	44870324	378488	279613	548114	87086.1	89108	103237	180813	174245	167945	314744	75095.9	56510.1	162316	105284	156873	95312.8	41168.3	47315.9	73375.5	54493.7	76202.2	156724	42589.8	42869.2	32120.4	23293.8	22785	48487.6	24761.2	36143.7	69771.5	42033.1	39073.8	113282	87727.5	83010	20151.3	22109.9
P0DKB5	TPBGL	Trophoblast glycoprotein-like						14594.8																	13746.4			5669.43		34709.5	28028.9	35771.2	82156.4	25031.5	27064.3		5210.14		21210.7	19282.4	13762.5				44859.1	37666.8	30152.4
P0DMV8;P0DMV9	HSPA1A;HSPA1B	Heat shock 70 kDa protein 1A;Heat shock 70 kDa protein 1B	330176	291898	170647	184067	172100	131109	139497664	152407104	134455552	407079	439388	279950	214767	209121	205414	112827	129786	123899	204910	128250	162761	192141	94524.9	133879	190351	125201	142036	117080	83783.5	103320	155186	149041	135934	165383	121504	122766	106848	87436	85271.4	154962	211178	149756	108440	82477.9	112502	87213.7	90774.7
P0DN76;Q01081	U2AF1L5;U2AF1	Splicing factor U2AF 35 kDa subunit-like protein;Splicing factor U2AF 35 kDa subunit			12362.8		137726																			92359.5		14621.4	4245.62	37888.8	29972.7	36715.9	56177.4	20089.8	42050.2	2144.42	8956.76	14301.9	28639.5	25892.3	29208.9		26171.1			43290.9		18061.7	16779.7
P0DP23;P0DP24;P0DP25	CALM1;CALM2;CALM3	Calmodulin-1;Calmodulin-2;Calmodulin-3			87735.6		20326.6	63534.6							16969.1	12061.9	14416.4	8387.28	9111.91	6894.42		41165.6	55685.7	18251.9		24118.7	27212	38521.2	31841	15810.4	33927.2	17190.7	12466.6	31160.8	43615.3	18091.2	38618.5	34442.6	18028.5	29793.9	18923.7		35423.4		36880.8		23955.5	13570.8	15293.7
P10155	TROVE2	60 kDa SS-A/Ro ribonucleoprotein																												4528.08		1631.18	1699.24	10321	5034.12					4416.14	4678.53					2731.46		5750.06	3732.68
P10253	GAA	Lysosomal alpha-glucosidase														18719.8		9364.5				23811.8					15117.2	13909.5	13809.4	13492	12245.4	12440.7	25594.4	6960.88	9249.43	12365.3	8706.27	14351	15737.2	1466.52		28986.8	14846.3	15172	9721.02	11423.3	8147.62	8308.06	8407.11
P10412	HIST1H1E	Histone H1.4	1.59302e+06	1.3145e+06	524610	3.49155e+06	2.7694e+06	1.52186e+06	476072544	396772288	390919616	8247740	7958766	6415457	935476	853604	1161874	1.29126e+06	2.11507e+06	2.23349e+06	923074	497963	645869	2929744	905289	1.757e+06	125037	201129	170742	790809	568583	697614	1.04721e+06	725925	829733	141580	109118	86489.4	379365	287407	367585	350579	371592	326499	711044	706413	697767	65458	60637.5
P10515	DLAT	Dihydrolipoyllysine-residue acetyltransferase component of pyruvate dehydrogenase complex, mitochondrial					46099.8	21664.7								42283	55518.2							101052	7074.08			14295.9	18564.8	9609.41	10978.1	11447.3	3005.44	12672.2	8717.18	16569.1	8806.55		4120.97	9815.35	5171.96				26582.4	17758.6		8601.3	9750.2
P10586	PTPRF	Receptor-type tyrosine-protein phosphatase F		206123																																												2415.79	1857.43
P10599	TXN	Thioredoxin	385197	375122	205507	50450.6	36472.4	22179.8	146504192	60989348	82148576	150121	132095	41797.1	144788	116191	122784	41256.7	45286.8	44076.8	443768	197050	125089		13060.4	11028.9		66070.1	47034	10397.8	15616.2	12173.7	21417.9	8910.26	14027.4	27175.3	21491.2	19061.4	10093.4	11569.8	11950.3	54286.7	95136	37111.2	11109.6	8295.65	13383.8	12623.4	20150.7
P10606	COX5B	Cytochrome c oxidase subunit 5B, mitochondrial			22504.6	120043	88556.8	63443.7				123572	193469	82872.1	62194.8	65433.4	87879.4	97936.6	91203.8	109894			56354.8	89213.6	57565.3	55448.3	34143.6	26818.1	31480.5	46447.7	37302.4	42957.8	48059.3	43017.5	39905.2	33929.6	23937.4	20357.5	44744.9	35536.4	39483.5	38598	32010.8	39813.1	47703.2	53752.6	47954.9	19841.7	17981.6
P10620	MGST1	Microsomal glutathione S-transferase 1																									2720.25	3016.11	3460.29	621.618	7095.33	414.152	11101.2			2978.3	3127.07	3127.97		4772.33		1817.7	3525.79	2435.07	2435.48	3282.18		5221.26	6322.92
P10644	PRKAR1A	cAMP-dependent protein kinase type I-alpha regulatory subunit						9999.84																	3683.19			3777.69		9881.35				2216.21	11901.5		4162.66			5361.74	2882.76			2725.63				5780.51	5246.71
P10768	ESD	S-formylglutathione hydrolase			21617	38793.7		14404.8				85211.4			37112.8	26914.1	31590.8	29867.2	33782.6	37425.4	108625	32792.5	51178.9	40211.5	12781.9	20444.9		10344.2	12313.5	23425	16946.9	21917	20174.7	16294.1	16832.7	15440.2	9396.07	10834.8	29188.8	7056.18	3782.51	37713.6	27093.7	13539.3	20317	14242.8	10760.2	9604.25	7678.78
P10809	HSPD1	60 kDa heat shock protein, mitochondrial	1.83658e+06	1.53508e+06	673824	935671	775007	514973	558834688	605433216	551093568	4333719	2.87865e+06	3.52028e+06	1.57597e+06	1.33734e+06	1.67474e+06	824722	910267	878038	2.51967e+06	605037	1.09082e+06	969759	535688	376243	574609	339539	350251	240925	185063	228434	422485	278480	259249	395884	309900	293170	289171	270471	301293	429907	325230	669086	420038	425458	368454	142585	137262
P10909	CLU	Clusterin	213504	268468	87223.5	124605	133143	37961.6	97252624	90266800			236038	233392	101670	103713	109243	77195.5	78672.6	85169.8	199342	88163.7		67699.4	2815.62	43689.6	90198.8	46349.4	47988	36917.9	22521.9	34100.9	60228.5	41457	41900.1	34908.9	19945	20687.6	22192.6	13696.4	7703.49	5694.34	46677.6	24392.9	17264.5	11780	2669.09	25806.4	24093.2
P11021	HSPA5	Endoplasmic reticulum chaperone BiP	211410	192094	108231	119691	117757	91643.6	70606000	80473848	105464384	321041	305624	278251	151960	149544	148151	80984.4	92462.4	91979	186380	75061.8	151653	201249	107856	84385.1	137881	77403.7	86434.9	52122.1	44341.3	52915.6	65639	72164.4	86942.3	94890.9	75193.5	79520.6	52122.1	46156.8	52098.3	140446	89852.7	113267	47740.8	62144.5	68405.8	77765.4	69206.9
P11047	LAMC1	Laminin subunit gamma-1																											2570.47		1535.91	2499.7	3116.41		9877.88		2994.77						1708.5					7720.76	3057.78
P11142	HSPA8	Heat shock cognate 71 kDa protein	533332	450916	305130	524653	484884	419862	307878944	175833872	206075968	860190	382527	1.20061e+06	180468	198706	240384	270276	358860	318364	166901	508480	324225	592830	634112	173617	192656	158485	129414	186244	171613	177756	310201	282560	263828	96056.3	96658.2	111290	146072	119165	130032	121470	120167	168721	168296	86938.8	126922	60323.1	55469.5
P11166	SLC2A1	Solute carrier family 2, facilitated glucose transporter member 1	71100.5	81702.1	56126.6		35844.9	23432.6			27931078			37120.4	35300	34043.6	38616.3	26275.4	23583.3	12834		68632.8	36490.8		36081.3	5162.3	62165.1	21783	25056.5	15058.1	33001.2	15499.4	14113	15298.6	6553.19	22277.6	23437	42821.9	18561.7	19996.3	29593.3	69507.5	15682.7	30539.1	21555.2	5931.75	18963.6	18206.8	28165.5
P11169;Q8TDB8	SLC2A3;SLC2A14	Solute carrier family 2, facilitated glucose transporter member 3;Solute carrier family 2, facilitated glucose transporter member 14																										2564.8						1631.81											3158.73				1853.67
P11172	UMPS	Uridine 5'-monophosphate synthase			60511			14643.7					49563.1					49319.7	12836	11958.4	35048	13902.1	10591.3		18642.9	41261.2	14876.6	8984.38	10019.3	14405.1		11887.6	27083.2	10839.6	11085.3		10659.4			5898.15		15225.9	16852.4	14911.9		11858.6		7798.05	9481.03
P11177	PDHB	Pyruvate dehydrogenase E1 component subunit beta, mitochondrial						5911.21											39319.4	41106.8				8410.37	34267.1	4391.51		7492.25	6270.36	9827.82	8811.18	6871.89	52371.8	4990.07	3125.26	19708.4	13597.5	17391.6	12532.2	11282.4	8251.8		7298.28	3094.89	5724.92	2821.59	7533.63	13910.9	18035.2
P11216	PYGB	Glycogen phosphorylase, brain form			27807	62373.5	42628.8	31225										42397.2	66250.6	58219.4				67794.6		52166	30099.4	16675.3	22956	31966.1	20315	19948.3	27387.7	23162.4	27321.5	20597.5	10242	12206	25242.5	20778.5	23898	35790.7	15946.7	29119.1	32116.3	33587.5	29513.6	10665.1	8478.22
P11233	RALA	Ras-related protein Ral-A											60647.2					14336.6								16723.2	7945.11	9193.27	7982.54	9736.47	9592.36	4724.07	10616.6	7624.76	13319.7	13049.3	8166.61		9865.28	6961.81	8570.45		9280.65	13932.4	13448.9	12473.4	9245.39	5003.43	8647.24
P11279	LAMP1	Lysosome-associated membrane glycoprotein 1					39992.4												23296.9	30476				42711.8		16196.3			1248.95		12362.9	15721.6		11544.3			2969.64	4035.61	10923.3	9973.5	9299.12				12377.6			7293.26	8412.67
P11310	ACADM	Medium-chain specific acyl-CoA dehydrogenase, mitochondrial		76217.1	26974.4			11736.3	60710796	53363052	54183340		74591.1		59419.2	47246.2	83839.2	30050	48994.6	30429.3	73449.1		48461.7	53454.6	16871.3		22279.4	18983.3	19398.3	15076.3	18583.7	13818.4	14131.3	20306.5	19009.2	19508.9	12686.9	14945.1	14996.6	12244.2	13169.4	22331.3	25248.4	42723.3	20986	15376.2	20937.6	16631.3	15702.6
P11387	TOP1	DNA topoisomerase 1			94553.9	102042		36621.3					188927	104087	25025.2	13517.2	31200.7	25881.3	23053.2	39155.1		47356.2	23470.4	48717.5	17240.7	23848.9	28550.4	21914.4	24776.1	14860.5	17234	17352.2	14728.8	15722.6	17644.8	17079.1	20942.2	21642.5	12797.6	13126.7	12808.9	18884	16878.2	13308.7	14821.1	17152.3	8982.71	18473	18264.1
P11388	TOP2A	DNA topoisomerase 2-alpha		60321.1	27708.2	31517.7	56410	23902.4					87515.8	91523.4	35401.9	29988.1	39549.5	39232.1	14295.6	41406.4	38108.3		34701.6		31555.6	25045.6	31283.8	18563.4	18108.3	14423.2	10200.7	20575.2	28955.5	18628.6	22040.3	18223.1	12999.6	13075.5	12087.3	11608.9	5931.7	22917.9	12654.7	34697.8	17455.9	17256.1	18383.7	10120.1	8952.49
P11413	G6PD	Glucose-6-phosphate 1-dehydrogenase		122026	38826.5	84300.6	104810						50239.9	140167		61740.1	60604.7	60557.8	65840	69604.7			54596.1		51386.4	34914.9	45153.8	15375.6	14530.2	15719.3	10197	13340.9	14741.2	18598.8	14845.7	9938.96	12488.9	12148.4	9997.91	9685.56	9252.44	9477.73	16970.4	25836	19298.1	18300.3	23981.7	15951.9	18403.7
P11498	PC	Pyruvate carboxylase, mitochondrial																											3983.06		3851.75	1435.41	4416.99	4479.34		3512.71	5305.81		2273.26				6684.21		1308.14			4463.62	4359.27
P11586	MTHFD1	C-1-tetrahydrofolate synthase, cytoplasmic	253243	225720	42786.6	40735.2	72186.2	18950	218084352	54312012		724246	154615	361789	45699.7	19306.2	54414.1	53629.8	19841.2	22160.4	34176.4	37728.1	73074.5	58395.7	30082.4	24633.1	49456	22642.9	24396.3	19682.2	19668.1	20675	29379	25340	14275.3	23676.8	23684.6	19924.8	19523.3	15850.7	15040.9	67050.6	51047.4	39845.5	20418.8	25660.8	17286.6	19966.5	18718.8
P11766	ADH5	Alcohol dehydrogenase class-3				39988.1											17917.6	58777.8	65939.5	64915.8					23554.5					10659.5	7742.2	12802.2		5324.2	8390.65	7173.67	5101.47	5688.49	5582.92	3910.11	6028.32	2543.02			5312.97	5814.52	4053.88	4382.7	4656.47
P11802	CDK4	Cyclin-dependent kinase 4																												15840.8		5877.58	7299.33	10632.8						3426.3					9263.86	7271.32	8006.77		5908.03
P11908	PRPS2	Ribose-phosphate pyrophosphokinase 2						3797.37								18443.5											10091.8		6958.4	4224.48	5209.81	4304.07	18546.3	6481.61	5729.83	16232.1	11536.4	12378.1	10935.2	9521.54	9712.63			18774.7	12257.3	6837.85	8969.22	8996.5	9843.92
P11940	PABPC1	Polyadenylate-binding protein 1	161792	142788	47792.5	111955	144741	72173.1	45535040	74356240	37157280	266295	263625	140428	89452.9	86366.7	93004.1	67804.1	88518.4	92679.3	119020	36580.8	72412.8	93031.2	47039.7	97226.1	53201.1	38677.2	41622.3	37404.9	32121.4	40335.9	44200.2	53512.8	61673.4	30554.1	21897.3	27541.7	28212	25564.8	22557.8	31001.8	40992.6	36649.6	45260.4	35212.9	37185.5	18777.6	15999.6
P12004	PCNA	Proliferating cell nuclear antigen	193437			53831	101290	22435.4	87550104			204382	202531		5875.84	62589.2		39422.8	29703.3	47351.7	23955.6	17647.4		36663.2	21276.4	20902.2		10565	22008.4	16492.9	15177.1	18403.8	29077.7	17183	14406.9	15069.9	13259.7	20703.4	18586.7	10675.3	15252.5	11423.9	14867.5	6717.43	10435.1	20582.5	21068.7	6990.87	6172.43
P12081	HARS	Histidine--tRNA ligase, cytoplasmic	47756.8	41156.6	14661.5	79851.5	94597.2	24754			47064456	119515	192617		54148.3	49923	35328.1	42285.2	51471	53156.7	99186.3	10127.1	24924.7	61977.5	5704.4	27527.8	45955.4	16542.3	19124.1	22597.4	15290.6	20294.6	36122.7	23718.5	20918.6	27803.4	16054.9	19270.2	14998.4	14012.7	13531.1	26122.4	37903.8	27524.1	16587	12061.7	14866.2	15152.6	14763.9
P12235	SLC25A4	ADP/ATP translocase 1	415273	380666	101036	175393	153298	81390.6			166302512	504160	397924	401396	264588	254467	325017	131831	49171.6	134076	448390	207269	223114	176447	27365	40204	170792	116745	77672.7	39829.5	21366.1	23073.2	21269.5	20261.1	44276.8	64506.4	33624.5	36221.6	25304.6	18736.2	17301.5	45759.5	214224	103034	30352.6	52551	48438.5	33022.5	33773.4
P12236	SLC25A6	ADP/ATP translocase 3	150277	85665.9	90026.7	113245	52362.2	55567.3		68095648	29946016	152648	214924	214541	64067.2	53452.8	65344.2	47123.9	47270.1	48314.1	112912	29510.3	52012.6		43102.4	70719.6	64745.8	48887.5	44241.8	30620.9	33352.3	33719.3	38603.5	27021.5	33861.8	26856.1	31006.8	32479.6	24935.8	22174.1	33395.8	48127.3	29652.6	34588.2	22230.6	42738.9	17274.7	19955.4	22293.5
P12268	IMPDH2	Inosine-5'-monophosphate dehydrogenase 2			28045.2	72420.7	75973	34405				199225	371994	272764	16326.7	20410.7	27929.4	38733.6	31757.6	40494.9	26381.4	36044.4	15373.7	37369.4	45485.8	13383.6	17149.6	13654.9	16038	22245.2	20319.1	28853.6	31216.6	26202.9	19558.1	9931.82	12502.2	10283.1	18526.3	18723.3	18888.1	17170	11533.7	16028.7	23660.8	27204.5	27400.6	5530.29	8969.55
P12270	TPR	Nucleoprotein TPR			229223								35952.6		42597	50790.7	61925.4	14026.2	15352.2	21738.7				8779.7	9187.88	8802.74	13918	11464.7	14391.8	9064.56	5160.91	8988.56	14717.9	8145.84	7736.07	7953.77	7101.48	7809.36	8685.16	11561.5	9462.87	9077.08	22446.4	16132.9	6086.79	7408.61	5976.18	7714.96	6824.4
P12277	CKB	Creatine kinase B-type	205801	198322	108048	226659	162515	49089.8	163908288	128645488	68594072	453360	533539	212860	50337.3	55827.4	88724.5	133727	123121	82949.1	103332	203560	150740	101603	91392.9	56551.1	44975.1	48630.3	38602.8	21048.8	28988.8	23653.1	43825.9	60912.3	45756	24265	56046.5	66548.7	25391.5	35828.3	41690.9	56024.1	46740.4	48996	24584.8	38537.9	29860.3	66509.7	67274
P12429	ANXA3	Annexin A3		229102	57355.5	69017.8	59115	28815.7	100312696	82720208		189453	192328	124547	91600.1	96177.1	95908.1	54755.5	60269.5	59335.4	299704	56682.4	111181	31596.5	44011.7	28925.4	43356.7	27002.8	27418.7	22506.6	18155.8	22373.6	23856.7	21523	23906.5	29381.3	22860.6	21958.3	16488.5	18535.9	20747.1	50575.4	29452	70438.6	21779.3	20172.4	14871.3	17152.1	17958.4
P12814	ACTN1	Alpha-actinin-1	139215	146802	62766.8	66055.9	70679.3	23208.2			76270600	90558.5	138640	86176.4	114123	45892.5	130564	48043.9	46665.2	26564.5	87850.3		30102.1	44901.8	20077.4	31755.8	22447.2	19236.1	20608	17728.2	15767.7	15950.9	23711.5	13435.9	15811	15503.9	12129.2	10307.9	10694.1	11790.5	11894.1	19038.4	25057.5	18813.4	22353.9	32004.1	37124.6	22680.4	18529.7
P12955	PEPD	Xaa-Pro dipeptidase	11602577	10768241	19915.4		1.65349e+06	11202.2	4016396032	1495634944	2981348608	99243.1						92722				23786.8			28111.5		13214.8		9330.7	15883.8	13239.9	13831.9	15952.1	9445.77	15584.9	10925.6	5939.27	5843.75	14099.6	6125.99	8482.1	26052.3		24387.2	10388.1	23467.4		10571.8	11391.6
P12956	XRCC6	X-ray repair cross-complementing protein 6	173320	125362	47061.9	124841	119934	33857.9		60462632	36311272	196665	201621	210201	64239	44595.8	42075.9	47166.4	47936.1	48274	76724	28165.5	67214.8	85046.2	42370.6	44548.9	37250.2	32382.4	31428.7	27553	23424.6	27378	54772.3	37842.8	49381	27264.3	29753.1	28533.2	22446.5	23090.8	22086.9	57969.3	26057	73466.9	45423.7	39555.8	40059.1	27971.9	28966.3
P13010	XRCC5	X-ray repair cross-complementing protein 5		80317.1	56011.7	112114	119984	51989.2		45774416		532406	100054	195756	46940	41796.5	50834.6	53762.6	49956.9	51057.8	76700.8	52619.4	50398.6	70293	61031.8	80315.2	43878.8	30020	31332.9	33878.4	27395.7	34806.6	42394.4	45664.5	27500.4	24560.5	16291.1	20814.4	29590.4	20849.7	21120.4	58250.9	40990.2	57601.3	51079.5	62050.6	30601.3	19440.2	18766.2
P13051	UNG	Uracil-DNA glycosylase						5447.26										3671		4593.52								6760.68		8128.8	6874.22	10254.7		8114.25	7252.77				4937.04	4422.74
P13073	COX4I1	Cytochrome c oxidase subunit 4 isoform 1, mitochondrial	198470	190953	98451.1	62770.1	70207	21813.5	83045432	128372808	121035040			129954	175825	68176.8	181972	43592.8	43016.1	65875.3			19522.5	67410.6	19312.8	20685.8	10212	24062.5	25283.4	17009.8	16144	16642.3	16107.4	11158.7	19035.6	22154.2	17035.4	15360.3	12278	10268.9	15239.4	15957.8	18466.8	31013.8	17401	13784.7	18872	14432.6	12701.4
P13473	LAMP2	Lysosome-associated membrane glycoprotein 2																										6828.87									14251.5			7387.8		5760.15		6822.25		7128.64		6321.28	6224.29
P13489	RNH1	Ribonuclease inhibitor																												9939.93	9173.08	11954.4	11018.1	12955.5					8241.21	9237.37	10092.7				17067.7	5696.92
P13639	EEF2	Elongation factor 2	266672	236763	71595.2	219130	178984	91243.3	114871136	125734976	102107192	542165	511432	442378	149406	109646	198972	213169	159177	169703	283790	121222	80536.8	168603	90430.4	102114	102320	48243.5	47649.6	72406.8	55914.2	63303	80992.8	62752	74059.1	57612.6	48425.6	56013.4	69662.4	59803.4	63793.6	66163.5	90974.1	58444	72364.6	77472.7	58272.5	35704.4	38893.2
P13667	PDIA4	Protein disulfide-isomerase A4	222681	175260	60214	76114.2	64682	15897.1		59834040	75640520	87653	164832	317724	115461	91234	139369	54309.9	56150.4	54358.8	174953	25833.7	40577.3	41871.3	22306.2	39531.5	61937.7	50721.2	53549	24619.7	23881.3	25892.1	37556.4	23022.1	23334.6	29212.3	22148.9	25725.4	23330.6	21842.2	21437.7	53408.7	47389	58283.6	25160.9	17254.8	23185.4	20610.5	18416.4
P13674	P4HA1	Prolyl 4-hydroxylase subunit alpha-1			56081.5	82017.5		37974.7		54947344		144352	133140	140667				50166.8	69955.3	63382.4				72287.8		21206.7	35496.2	6167.42	15087.5	14440.6	13883.9	15414.7	14146.9	20062.9	17438.6	13955.9	10911.7	9787.93	11006.3	10300.7	11362.5	13523.3	19163.3	16653.6	14510.5	15103.7	25527.1	9940.05	8271.03
P13693	TPT1	Translationally-controlled tumor protein			106165		265085	103451					39602.6	64001.9				65239			31296.9	16196.9			15025.5	27097		41167.1	49156.4	45390.3	51068.9	55915.2		15093.7	6645.57										8340.85	12243.4
P13747	HLA-E	HLA class I histocompatibility antigen, alpha chain E			14024							118354					7399.61	12618.4	15602		16259.4		8815.95	37413.1	18748.7	19545		3872.51		13496.5	11552.3	10776.2	21282.2	11987	11332.6	6080.35	5771.49	9983.94	16151.7	8111.49	7555.75	13834.7	9609.4	12867.8		1867.02	9373.87	7639.79	8947.47
P13797	PLS3	Plastin-3			42232.4	43636.6	52490.2	32495.3				126595		80707.4	52382.9	34309.6	35389.5	29391.8	29496.2	28220.7	86128.1	47962.2	59063.5	57134	33895	53556.5	48589.7	29560.1	38912.8	22419.2	21270.5	24089.4	26999.9	35852	28983.5	30860.6	20631.2	22061.2	22141.5	18539	18356.3	24116.1	71708.6	40422.1	41889.1	31192.5	32072.5	16141.9	18608.4
P13798	APEH	Acylamino-acid-releasing enzyme			15612.9		33458.4	18485.5									12206.6	4390.21									14604.7	8673.81	17800.3	6082.96	7016.98	9418.63	11466.1	7127.63	8677.74	7729.6	8721.08	13568.1	2187.24	7094.67	3713.59							12246.8	12947.9
P13804	ETFA	Electron transfer flavoprotein subunit alpha, mitochondrial			12802	17137.9		6954.63					65735.7		17947.4	19690.8	23623.9	18009.7	16085	12807.3		9630.55	9637.74	32698.1	4864.97		8302.02	8583.75	7826.52	8783.18	4989.73	5926.31	6870.79	4485.47	3180.49	13658.9	11005.4	15518.4	9161.89	8636.38	9304.87	17427	10666.9	12974.8	6532.83	5950.3	8728.83	13674.2	16016.2
P13807	GYS1	Glycogen [starch] synthase, muscle												852966											4494.98	3227.04						3075.59		4540.43		3590.78				1974.35			9241.05		3134.24	5118.63	3023.24	10319.9	11855.5
P13861	PRKAR2A	cAMP-dependent protein kinase type II-alpha regulatory subunit																										8080.03	6438.65	9187.91	8234.45	10557.3	12232.6	8306.77	10688.4	9987.07	8887.38	7994.52	16111.7	13481.8	15084.7	11485.3	9034.53	10750.7	14523.1	11676.4	12918.1	7425.11	5852.9
P13984	GTF2F2	General transcription factor IIF subunit 2																											15594.8	15255.5	13603.3	16973			17176.1		9105.26		11154					18830.9	20480.8	14332.8		5739.14	5658.32
P13995	MTHFD2	Bifunctional methylenetetrahydrofolate dehydrogenase/cyclohydrolase, mitochondrial			28009.7			32671.8								32586.5		21855		24688.6				46639		52138.5	29839.2	23092	21728.7	18946.9	18378.7	16179.4	30028.3	23536.8	29190	15109.2	11988.9	11504.3	12610.4	10032.5	11901.3							8845.55	7569.97
P14174	MIF	Macrophage migration inhibitory factor	502988	328891	75208.9	167372	203544	145624	387505024	326523136	129633064	483362	423209	335849	331677	207076	309073	159854	111161	117271	224188	101304	78251.9	173025	116301	220363	56263.7	40070.6	43204.5	103584	63526.1	72487.4	181590	112175	86475.2	43539.6	30122.7	38946.3	80770.1	73929.5	75070.7	57151.9	49262.1	45350.7	104801	89788.7	85334.5	103633	107910
P14209	CD99	CD99 antigen																													390.911			790.608	992.263					1068.64	1050.59						484.697
P14314	PRKCSH	Glucosidase 2 subunit beta	98805.7	76858.6	11380	58342.1	9870.97	40125.4	35715860			275615	120064	218780		25496.2		31689.5	42909.6	33344.5		38095.2		57100.7	20777.5	34412	30113	5770.64	7116.71	23455.8	18349.9	22082	15776.3	11631.5	26049.2	7273.8	6282.77	5819.63	15762.6	13719	12684.2	8747.51	6549.45	18372	37054.7	29007.5	14775.5	5806.01	3322.72
P14324	FDPS	Farnesyl pyrophosphate synthase			50190.3	61529.1	71406	26051.3				235084	198641	176477	38557.1	41185.2		63372.4	69738.5	71456.6				81263.4	23721.5	47160.3	35203.2	20659.2	22149.7	21978.9	19337.4	24928.1	33140.3	29832.5	19857.9	21894.3	13968.3	20096.3	27495.2	16725.7	24085.7	24629.8	48098.5	30811.9	33171.6	36013	26205.5	11024.4	11496.7
P14384	CPM	Carboxypeptidase M													28518.2	33989		24813.8	25549.7	24812.1	33523.1	19963.2		30676	6396.38	18439.2	19061.6	10874.1	13830.2	15472.8		12900.7	18149.1	10289.2	7193.43	10704.1	5522.96	7559.17	5796.65	5061.94	5450.5	10683.9	18147.7	8152.03	5543.29			7120.43	8046.5
P14406	COX7A2	Cytochrome c oxidase subunit 7A2, mitochondrial						47940.3					180678					64856.7	77794.2	73803.9				39116.8	39465	21318.6				42676.6		31041	73062.2	40219.4	41506.4				20524.4	17906	17577.7	34282.1	19293.3	28560.3	39569	40382.4	39443.7
P14550	AKR1A1	Alcohol dehydrogenase [NADP(+)]				14749.1		19264.7					43394.2						17049.1					22877.9		26758	10592.7	10158.7	4089.29	11777.4	8189.47	11475.1	16412.5	10102.5	20249.9	8904.01	7382.27	1685.07	18739.2	18771.6	19445.1	23562.5		15170.8	15946	18271.4		7106.31	6804.57
P14618	PKM	Pyruvate kinase PKM	557249	547619	255249	362557	351537	189115	176575536	130989984	166377056	1.18401e+06	620839	543658	338310	326453	293633	247332	226511	250364	523106	249758	279923	268282	184064	254881	203658	149459	152684	125378	99550.9	113141	185382	139217	157280	125877	72923.5	84974.4	92070	75799.6	77048	119763	119570	165371	145873	107234	97045.3	91965.9	96874.4
P14625	HSP90B1	Endoplasmin	108534	99082.1	56016.5	106974	96341.1	55844.4		24339754	39812364	166634	175276	146344	59181.9	56835.2	63879.4	84887.5	90530.2	96935.1	80354	77304.5	48922.2	73857.6	33288	67188.9	49225.2	37080.3	34243	43992.7	38690.2	45132.6	55937.2	53634.1	44832.7	21151.4	32132.7	35251.5	36388.1	34246.2	35750.5	19690.8	46693.4	43801	39658.2	30737.9	31560.6	15977.2	17467.9
P14678;P63162	SNRPB;SNRPN	Small nuclear ribonucleoprotein-associated proteins B and B';Small nuclear ribonucleoprotein-associated protein N	303342	753310	183864	309078	328283	79525.5	298257344		54235888		389666	143991	144689	197135	194345	105106	109867	104243	47486.8	239108	194385	76045.4	250302	88869.5	193675	165606	160181	86778.3	87788.9	95312.6	43315.1	159945	136765	132214	97256.3	84554.2	109477	88383.6	60133.9	232044	84952.4	221224	94152.6	203755	57367	123143	75976.1
P14735	IDE	Insulin-degrading enzyme				11829.9		6791.22							9495.19	13139.4		33889.6		4145.88	28280.8				5506.98		10257.1	9366.09	10648.2	12465.9	6869.65	9114.79	22233.6	9343.44	14607.6	12825.5	10659.7	9524.88	10369	7243.83	8422.57	6223.77	15649		21073.5	17160.6	10033.1	8152.04	9006.49
P14859	POU2F1	POU domain, class 2, transcription factor 1																																									2375.2					2691.13	2717.75
P14866	HNRNPL	Heterogeneous nuclear ribonucleoprotein L				38220.5	31640.9	15325.4				117777	110712	72583.2	13796.6	10378.8		43149.7	33400.7	36972.7					7179.51			3565.39	7075.97	9298.54	5705.89	6048.09	7787.66	4076.51	12836.1	4656.12	5124.94	5386.97	5317.21	5018.87	6095.3	5268.42	9217.05	4636.54	5286.76	7753.82	5538.38	4887.55	6407.87
P14868	DARS	Aspartate--tRNA ligase, cytoplasmic	86822.5	119338	89807.8	35361.8	46448.5	28241.2		49425704		129221			35871.3	49945.2	41076	32225.6	29804	24857.3	39650.6		79815.4	65833.1	31917.4	52988	75012.5	26164.2	26135	22256.1	19625.8	26260.9	28010	20846.3	11897.9	21226.6	15827.9	20444.4	17066.8	13886.8	13981	1762.19	58912.2	92385.4	39126	27549.6	20090.7	14624.7	13598.9
P14923	JUP	Junction plakoglobin																														756.473							3595.99	2815.61	2239.9		8199.5			13508.1		2144.06
P15121	AKR1B1	Aldose reductase	341628	120236	56690										93755.2	133122	140613											23538.2	28734.5							21934.4	17490.4	15210.6				20489.8	25928.7	28477.2				4810.37	5588.31
P15144	ANPEP	Aminopeptidase N																117261										4586.8			10605.7	287.611		14145.5	15188.4					41564.7	41067.7			7147.73	2024.63	2377.91		3733.79	4363.77
P15170	GSPT1	Eukaryotic peptide chain release factor GTP-binding subunit ERF3A		103945	48831.2	54175.5	37739.4	22122.1	42589616	42401720	33482212	174509	59866.5	106348	74441.5	74373.5	104910	34173.1	36957.9	30989.9	113272	17545.4	23526	34592.6	21871.4	15022.4	4644.19	13659.1	21868.9	8632.72	6784.71	8286.58	11453.9	6349.54	6691.03	9330.09	8983.34	8663.31	12175.6	7525.85	9801.92	16448.7	11589.4	24159.1	8567.01	11398.3	14183.4	9657.43	9450.81
P15311	EZR	Ezrin	150171	103172	44506.3	55606.1	51709.1	25432.4		122276592	65164772	303331	125591	155059	57950.8	47618.6	53816.4	30242.2	49878.6	24886.9	62126.6	28984.4	61150.1	53524.1	23437.8	21223.4	44855.3	18023.5	19952.6	14287.6	15288.6	16249.1	19959.3	21003.1	15832.4	14927.3	10652.4	12069.8	12963.3	10739.9	10246.3	19694.2	34840.1	53884.1	16484.5	17872.6	17396.3	11233.7	12880.5
P15374	UCHL3	Ubiquitin carboxyl-terminal hydrolase isozyme L3																2851.24	4263.67									12693.3	15785.4	10893.9	5509.54	6860.1	3188.43	10143.4	1078.21	1757.09	4198.64	1447.4	1718.37	5484.69	3046.69				2322.51	12427.7	3922.79	24237.8	24956.9
P15531	NME1	Nucleoside diphosphate kinase A	200544	197218	111838	107689	125129	54321		142963568		270785	256738	338997	118585	114278	140226	76180.1	54220.1	69483.7	86479	97840.5	140456	87105.9	37043	152790	93907.6	58154.1	75142.1	28959.5	21790.7	26882.3	107276	70985.8	32712.9	61967.4	42533.5	43081.6	26990.8	19526.7	20405.6	58382.7	64674.2	115620	34339.3	61614.5	44386	41935.5	37192.7
P15559	NQO1	NAD(P)H dehydrogenase [quinone] 1	185890	208144	92357.4	89909.5	38269.6	16122.7		93361496	46887992	128396	132048	78172.2	66061.3	64669.2	88171.5	42775.1	47827.4	70038.1	75447.6	38947.6	73831.3	29086.7	11927.4	13077.4		19330.2	26152.8	10781.6	12199.9	11042.6	17356.8	17119.9	12580.1	26245.9	19311.1	20993.6	14093.2	14707.7	16361.7	22445.5	28996.7	42340.7	12394.6	8495.89	12219.9	18012.5	18256.8
P15880	RPS2	40S ribosomal protein S2	176416	238280	22880.1	133346	114712	21112.5				776900	259380	215325	80647.2	73741.8	16955.7	92016.5	98616.2	90500.2	122423	21100.7	22881.9	91946.3	31550.6	15322.4	19392.9	26311.7	20854.4	21116	12543.7	16211.9	17236.5	20591.9	37980.7	21075.2	28930.2	13991.1	14767.4	10075.4	15606.9	33043	23550.8	28839.7	16121.6	20581.7	11217.6	28774.3	20872.9
P15924	DSP	Desmoplakin																13969.9	10203.7	94848							9575.91	123961	39802.5	33019.5	40939.3	30939.2	34866.1	5725.34	43800.7	83717.8	85523.9		47879.3	56055.9	56468	2924.53	68966.1	2692.26	40677.6		4241.85	17978.9	20707
P15927	RPA2	Replication protein A 32 kDa subunit																									2710.56	3079.7						1323.18			3203.37	2687.02		2050.88								6610.04	5714.68
P16070	CD44	CD44 antigen	136580	155662	104996	82871.9	83625.9	36911.6	55774408	86825728	29878122	204925	148358	104947	69223.7	62313.2	104366	40228.6	44809.9	42308.8	62730.7	26869	58427.6	38738.2	37034.5	71533.7	105058	50716.4	36506.2	34494.6	29466.9	35313.2	89070.8	28350.8	36655.2	32657.5	26649	27321.7	28576.5	24714.5	25902.1	53104.7	40776.8	48111	36331.1	41490.5	20174.5	26708.1	26307.9
P16083	NQO2	Ribosyldihydronicotinamide dehydrogenase [quinone]				43503.3																						10707.5					26991.9			1065.4		4203.88				1658.47		2633.76				7690.62	9081.06
P16152	CBR1	Carbonyl reductase [NADPH] 1			12150.1	132857	103169	26200.4				406386		207409		110451	120727	45394.7	50462.7	67279.5				71497.2	32822.1	37329.8	15740.4	12546.2	15551.7	22309.5	18243.3	20897.4	31497.4	19407.3	15057	18594.1	10621.7	13110.2	22136.2	20108.5	24289.2	3688.05		9426.34	35684.2	36007.1	36322.9	8313.79	7941.5
P16401	HIST1H1B	Histone H1.5	2.41714e+06	2.10524e+06	456464	992822	488961	864916	695066112	887883008	776167040	2.26775e+06	2.24093e+06	2.68008e+06	500889	653903	773047	458502	468907	456016	1.4462e+06	373943	198338	1908515	1.08341e+06	1.05773e+06	85869.5	244977	343629	334246	250254	156930	941318	781544	696597	209162	162897	168036	161629	140943	145147	244960	328976	269439	624924	586121	726590	132406	122406
P16403	HIST1H1C	Histone H1.2	1.64662e+06	1.45259e+06	609929	959525	925594	675195	576804480	571106368	457578784	2382297	1.33952e+06	1.92035e+06	930787	866841	1134052	596343	696012	455463	754445	488753	585073	546019	265725	735232	171584	315474	329420	243579	222856	270928	315758	180194	213923	313277	245866	247765	254528	231792	220126	299857	405465	342727	227387	235212	302564	138842	116427
P16435	POR	NADPH--cytochrome P450 reductase	116448		37483.9	91486.1	117423	13866.1				361476	113621	254863	36808.8	59071.3	89522.2	59264.4	101036	56263.1			22736.4	66660.8	14084.2	58820.3	23391.9	16336	19982.2	34773.7	27035.2	23752.5	27534.4	16461	28630	11281.8	8568.88	6820.5	29617.7	15231.7	14664.6	16018.7	10206.9	19084	17825.9	10488.5	17427	11961.8	13389.7
P16615	ATP2A2	Sarcoplasmic/endoplasmic reticulum calcium ATPase 2			44446.1	52662.7	45126.7	20070.1				113722	151663	103399	34881.6	8297.61		19154.4	18501.7	31007.4		54759.7	17770.9	76650.7	16737.9	20928	21747.5	20461.4	18488.4	15915	15491.4	16064.7	16922.7	22199.6	19937.8	30076.3	14693.3	18317.2	9520.99	12456.9	10574.9	13670.1	13517.9	17973.8	17560	12532.6	10639.2	16602.6	11335.9
P16949	STMN1	Stathmin		101993	86939.2	80535.8	174627	121725	34774536	24204650	34955752	319712	113767	144026	86760	70694.9	68288.9	96311.2	89998.7	89021.7	85771.2	58866.3	58636.6	138953	60373.8	152976	89908.2	67425.2	67387.6	59146.3	55772	52497.8	83559.4	54946.2	62456.2	64699.3	50341.5	54147.9	52727.9	51692.9	51651.2	92692.8	54821.7	55603.4	48825.3	83437.5	49136.4	32155.3	31991.2
P16989	YBX3	Y-box-binding protein 3				20419.6	17784.7	14009.6							23539.5	24952	28374.2	14235.8	9642.05	17588.7		23277.1	21971.3	16097.3	6022.5	12025		12405	13097.1	9024.57	6645.79	8421.98	17549.5	7670.23	8159.88	16878.6	13729.7	12625.5	12297	12085.6	9914.32	12881.4	17346.1	9505.75	11689.7	7266.66	8328.22	16763.4	17661.1
P17066	HSPA6	Heat shock 70 kDa protein 6				139445	142114	48257.4				715698	385613	530894				162923	124587	121847					39011.1	24376.9				37460.4	39458.5	41466.9	109815	39008.3	74320.9				50341.3	40510.9	41544.3				27604	45398.3	43404.1
P17096	HMGA1	High mobility group protein HMG-I/HMG-Y	132488	66552.7	58920			18837.9				88305	70523.7		59165.6	65562.8	71754.2	32083.9	25593.7	28410	54061	41628.4	70996.9	34995.9	13229.2	19702.3	63767.5	66664.2	75230.4	31050.9	21144.7	37695.9	45531.8	27328.1	18182.5	92947.9	75831.6	64892.3	39909.7	37455.7	35370.3	109783	76796.5	98653.3	28467.4	25928.2	40292.4	89684.4	82508.2
P17174	GOT1	Aspartate aminotransferase, cytoplasmic																		24293.5								2948.22	2842.64						2955.74	4603.46	6990.16	2963.41				1337.97	7411.65	3096.15		2498.22		7262.84	7899.69
P17480	UBTF	Nucleolar transcription factor 1																																											673.514	393.626		2652.42	3985.09
P17568	NDUFB7	NADH dehydrogenase [ubiquinone] 1 beta subcomplex subunit 7																																														2416.29	2444.34
P17655	CAPN2	Calpain-2 catalytic subunit	141932		40451.5	116704	98127.8	45013.4	55186628	52089428		209129	137546		48336	48765.8	55281.2	50979.5	57322.5	54494.8	81929.2	39538.8	25099.3	140664	16739.9	62494.3	28245.1	13733.8	13838.3	21312.9	17887.7	20214.5	50735.9	15014.6	23990	11413	14603.9	16899.1	17422.8	17773	9004.56	18896.1	20548.5	25229	20977.5	25460.2	22896.9	19107.6	20109.7
P17812	CTPS1	CTP synthase 1	56668.8	27137.9	80058.7	34542.7		13683.2							40692.5	5340.82	34764.8	15616.6			70293	59045.3			55049.2	7281.14	55150.6	18367.9	27291.6	13289.5	11143.2	21124.7	20551.9	32297.5	2974.2	23831.8	16164	7113.41	8876.46	4945.69	5774.63	34152.8	58808.8	62659.1	7601.24	21264.9	10949.6	19605	24377.8
P17844	DDX5	Probable ATP-dependent RNA helicase DDX5	354020	315179	156550	117354	105545	61887.1	181394336	189492656	262811440	236470	320986	216978	66866	70145.2	86138	92603.4	94172	98498.8	470057	49463.6	36705.7	151830	37484.3	71610	72533.3	30115.9	32934.2	44555.2	33974.8	41300.4	73179.7	61092.3	53899.9	31734.9	23395.9	24396.6	32497.7	26504.3	29644.7	35911.9	45177.5	38207.3	46537.6	33130.1	32117.5	19898.5	18046
P17858	PFKL	ATP-dependent 6-phosphofructokinase, liver type				12579.1		8146.56					25554		22794.9	18281.9	17954.5	13194.5	14325.7	11174.5	29266.8	12639.2	8205.8	24107.4	3319.74	9407.85	8667.4	7417.49	4687.87	5050.49	5077.11	3015.61	8121.52	8363.55	4195.11	9304.31	9183.85	11502.8	7652.5	4396.3	7876.81	12464.6	10880.4	7807.01	6435.17	2700.65	6252.71	10002.1	9080.04
P17931	LGALS3	Galectin-3	50061.1		14218.9	41150.4	52612.7	16849.5				116389	73172.1	113273	21776.5	26174.4	40831.9	23382.8	27711.1	34822.3	48511.9	20148.3	38080.3	24305.2	12473	23055.3	50049.3	12625.4	15888.5	17854.5	12794	14607.6	20909.8	15320.4	18537.6	13183.6	8005.15	8710.54	9398.03	8018.33	8882.21	19803.7	22206.6	22306.9	23462.4	14967.3	22861.3	10545.3	9063.13
P17980	PSMC3	26S proteasome regulatory subunit 6A			12826.3			7028.02		259878512		253841	46560.3	513415				74817		20975.4		16490.9	25569.4	22883.1	16152.8	18539.1	13088.7	7044.07	7810.97	21122	5942.76	18460.1	30139.9	16463.1	20116.3	5106.25	7548.04	9322.91	12527.1	13836.2	13999.9	54296	8376.07	9530.73	27585.2	18365.2	18077.9	11857.8	14046.3
P17987	TCP1	T-complex protein 1 subunit alpha			35880.2	100615	126770	32149.4			10542204	337443	290568	193704	55994.1	54503.6	30039.7	40482.4	40566.2	45481.6		31244.6	24752.3	60309.4	13773.1	37094.1	29068.5	22288.7	13536.6	24621.8	24208.6	26857.5	28579.7	39084.2	28748	12161.7	16699.3	24062.6	14556	19542	21416.6	27148.5	22467.8	30942.4	28933.8	22181.9	27994.8	19590	16101.3
P18031	PTPN1	Tyrosine-protein phosphatase non-receptor type 1						10068.3					2.56728e+06														15307.1	12966	12486.4	6896.32	4741.44	7936.77		1915.68		11115.1	8485.85		7652.24	8085.71	6975.09	5980.01		18410.1	1440.18	1896.82		13472.1	7142.8
P18077	RPL35A	60S ribosomal protein L35a	189297	143438	108738	283338	250661	228478		66333064	66641404	580193	337557	469720	78356.7	81495.8	118533	177663	138550	183743	217582		72175.6	281792	174599	249558		49727.7	69624.1	152459	131050	91827.1	121197	199627	102383	51689.5	37300.3	36256.1	133893	98713.3	56817.3	38974.4	48349.8	41816.5	66788.1	50578.6	95454.4	6804.12
P18085	ARF4	ADP-ribosylation factor 4	175112	251116	78829.5	134719	123033	64660.4	225153088	71459648	64534080	435719	346435	456858	122195	131162	94296	107984	126768	117896	144996	49718.8	58481.6	131873	25143	61731.6	70248.2	30912.3	29026.8	42140.6	28245.9	41490.7	66235.8	68526.6	39402.1	45638.5	27603.2	49000.1	42682.1	32414.4	39479.5	43954.2	94555.6	31441.5	42373.5	49609.5	51888	44739.8	43800.7
P18124	RPL7	60S ribosomal protein L7			58335.2	76005.8	87874.1	58598.3				272459	160432		20666			74064.2	72781.9	77042.5				217263	33695.4	59524.5	47058.9	14428.4	22980.6	36294.3	26489	31824	31059.6	32482.7	27366.6	17432.5	18464.8	6608.11	26326.8	35608.3	34136.8		18491.8	26491.4	40406.2	45336.2	49465.9	8327.89	9821.39
P18206	VCL	Vinculin	232609	145020	65630.2	59231.1	37940.2	28833.8	102157520	107751328	83171568	341149	92026.8	119787	61567	63345.5	78116	46779	46558.1	49026.3	182983	30027.6	41474.5	40582.6	44447.9	37731.2	43950.8	21337.5	23313.9	26574	20736.7	23751.4	35397.2	20127.9	24162.8	23992.6	15470.9	28439.4	13625.6	15754.4	12684	29573.3	32792.3	59160.1	21154.5	26346.3	29767.4	14041.8	13395.4
P18440	NAT1	Arylamine N-acetyltransferase 1																	5983.16								4713.98		5521.18	5119.94		5853.21	10923.5			4694.24	4669.41	3819.23	7281.47	4529.39	4485.03							3859.37	4221.94
P18564	ITGB6	Integrin beta-6
P18583	SON	Protein SON			10725														26830.3										5079.64	4809.64	3066.37	4805.1	5901.63	2924.83	4852.89	2099.94	4445.82	7124.58	9440.1	7746.4	1984.93		2937.6		6982.07	8130.98	2306.72	5546.95	5713.27
P18615	NELFE	Negative elongation factor E																																9275.5	9493.46													4837.76	6077.8
P18669	PGAM1	Phosphoglycerate mutase 1	213683	200822	90460.9	63132.8	33483.6	34564.6	56321324	87805856	51741920	327743	108461	86114.1	77123.4	75442.5	114624	52825.3	45170.4	35123.2	66347.1	110652	118440	69502.9	31466.7	31279.8	50681.1	50004.8	49570	21924	25071.4	24671.9	39427	24701.6	23265	37451.3	34815.8	47756.7	17720.1	15007.1	20120.6	64886.4	56456.6	76618.2	19432.2	22927.6	20158	66936.1	59074.7
P18754	RCC1	Regulator of chromosome condensation			19189		35783.2	34281.9							9356.73	22365.9	16407.6	11810	16105.9	11585.4		30302.9	27312.2		14757.4	26779.9	18026	7471.27	9662.42	15146	9937.18	13277.5	13429.8	11394.5	6689.02	10234.6	9223.25	10473.6	10692.7	10104.1	8961.27	9351.92	22698.4	16598.4	21683.7	15924.2	23972.5	11038.5	13361.6
P18859	ATP5PF	ATP synthase-coupling factor 6, mitochondrial																												2706.18	4992.1	3963.14		4932.84	3940.8	5088.71	5453.4	6584.57	4392.81	5403.08	7158	2578.9		3873.93	4942.5			7350.55	9084.38
P19174	PLCG1	1-phosphatidylinositol 4,5-bisphosphate phosphodiesterase gamma-1																																															4437.04
P19338	NCL	Nucleolin	859165	698828	414379	257353	178887	96586.9	407044960	442378240	316223456	480014	496072	281060	704694	340841	396577	163915	179168	175893	412271	183215	134823	243716	86652.5	111709	189185	113685	210475	72553.6	55862.4	67281.1	77672.9	81495.1	90057.4	106374	56424.9	77572.1	51916.5	53355.4	46652.6	349473	164772	113213	60300.6	47350.2	44752	59364.2	54947
P19367	HK1	Hexokinase-1											151978		281842	25947.5		157280	240531	127612			22303.1	204572				13124.6	13094.6	4917.2	3130.18	5515.13		2187.29	4320.19	11906.3	9021.79	12207.8	2538	33510.5	2325.35	25425.6	15113.9	25180.8	36155.8	64111	38911.7	15260.3	11572.8
P19387	POLR2C	DNA-directed RNA polymerase II subunit RPB3																										4027.34	3308.73		2098.94		2112.83	3216.37	4205.32		5862.44			1639.41					2610.68	4304.02	2986.99	15471	15779.6
P19388	POLR2E	DNA-directed RNA polymerases I, II, and III subunit RPABC1									59855900				76283.7	42324.9			32135.6			35118.8				6707.98		13062.9	10592.9	6885.38	6009.94	8152.6	8846.21	7154.85	7514.27	12903.4	8796.72	9337.74	6818.83	6391.12	6319.07		17523.1		5911.88	5062.74	6339.01	6013.93	6446.63
P19404	NDUFV2	NADH dehydrogenase [ubiquinone] flavoprotein 2, mitochondrial			48943.4			35623.9							47672.2	37283.2		18619.2	17854	17656.6				43072.1	23293.5	25314.3	50252.9	34268	23405.6	15215.9	15146.4	21213.8	11445.1	56784.4	23685.9	14962.3	10404.3	10851.2	11727.4	8388.97	8002.03	14371.2	84947.9	15671.9	20156.1	19965.6		12655.6	12645.2
P19525	EIF2AK2	Interferon-induced, double-stranded RNA-activated protein kinase																					29793.8				10603.3	10878.1	11720.6		6452.87	5342.61	5751.79	4925.11	6818.98	7836.06				8409.42								6060.86	7482.48
P19623	SRM	Spermidine synthase				52512.2	94465.6	106084				218060	104207		21660.9	19970.9	21606	28054.7	33126.9	29626.9			19374.7			68283.6		17136.8	16324.4	27171.2	24675.4	28205.7	22080.1	19808.5	30328.5	15385.7	13044.7		23304.4	19066.6	17490.7		16607.8		45205.8	29464	32611.1	12195.8	14146.6
P19784	CSNK2A2	Casein kinase II subunit alpha'																									11473.4						6361.71	5421.81														5539.11	4906.84
P19823	ITIH2	Inter-alpha-trypsin inhibitor heavy chain H2		107965	63797.3	110910	58328.1	170005					120660	163205	60035.3	39425.2	58979.4	40305.3	46407.3	44240			45931.3	49285	55257.2	34780.8	72900	31124.9	30980.4	63325.3	39467.9	42102.1	103521	49875.3	41694.7	59837.9	19963.5	19941.5	34659.6	29207.1	30773.3	132829	48121.6	83898.2	52643.2	54841.4	67851.2	19867.8	23793
P20020	ATP2B1	Plasma membrane calcium-transporting ATPase 1														6290.76		2794.29	2015.18									7039.38	6569.09	5268.38	4626.21	5740.92	6889.59	3225.96	1085.68	7459.21	4302.03	3520.49	4824.38	3193.41		11024		4933.19	6476.75	5976.46	4474.23	3918.34	2987.19
P20042	EIF2S2	Eukaryotic translation initiation factor 2 subunit 2						90480.9							24468.8				56809.2				169142				33948.5	11352.1	12172.2			9920	13583.8	12561	10742.2	6842.65	7057.69	7607.98		3067.92	1574.81	10400	3321.41	2730.01	6085.32	6485.13	1248.12	11971.8	9101.19
P20073	ANXA7	Annexin A7																				34815.7				4249.46			8700.49		3255.58	2867.82	3526.23	6443.15	5879.62										3317.89	3087.7	5118.95	10219.6	11776.9
P20290	BTF3	Transcription factor BTF3	508697	459038	197817	241275	265741	100492		208810992	207163792		220299		228204	187824	240189	141706	136371	133852	368832		154674	433879	75772.6	184838		42333.1	66401.5	24739.7	23598.9	30075.2		49835.3	22263.5	23471.6	19166.8	18030.1	18651.8	18390.2	19741.5	39449.2	60832.2	3411.13	31804.5	31827.5	29111.4	11895.2	11976.2
P20340	RAB6A	Ras-related protein Rab-6A				321942	263721	94007.6				735177	354956	489860	44090.5	29372.8	41114.2	116149	99815.6	168994	58559.9			180953	147206	62299.8		17532.6	15601.2	64932.6	44885.7	58358.5	118452	59226.4	56803.8	21513.3	15366.8	15397.3	39960.5	34581.2	36371.7			10132.6	71358.6	69816.3	52047.7	21388.9	21906
P20618	PSMB1	Proteasome subunit beta type-1	71389.5		43052.4	62786.6	48626.4	48902.9			25752214	176463	110885	149154	53754.3	47729.8	86363.6	36427.7	37184.8	31278.1	57912.4	34166.6		73758.3	39163.1	88986.1	57785.4	24221.4	22422.3	21802.7	34651.4	25512.6	72174.9	24859.6	30209.5	18457.6	17346.5	23995.8	20799.9	20330.4	32425.4	19623.8	20918.4	21495.4	23924.8	21698.2	18046.7	12774.5	13736.3
P20645	M6PR	Cation-dependent mannose-6-phosphate receptor																																	2324.42				3133.38
P20674	COX5A	Cytochrome c oxidase subunit 5A, mitochondrial			33621.1			10657.9							52772.3	7272.58					13779.1	47852.5	21837.3		8095.15	11320	20717.5	24837.9	17937.7	5104.75	7339.64	4162.23	5348.33	9044	11189.1	19933.3	25406.6	29149.1	8743.03	11743	9469.4	17396.4	13847.8	24988.4	10759.7	9198.92	9211.05	15386.1	12924.6
P20700	LMNB1	Lamin-B1	66706	74435.1	41148.7	113098	104268	46989.8	30284772	45653384	39859716	204468	218466	218677	70327.3	63243.5	71495.5	88537.2	96713.1	101202	97079.3	22651.8	44396.9	66019.1	30311.1	53679.9	51169.4	34990.6	37050.4	35649	29810.8	34145.4	57776.4	42482.2	41009.7	37177.8	28507.9	29722.7	26669.9	23510.4	24516.6	51259.2	53261.4	17891.9	30477	35008.5	28055.5	18594.2	19951.8
P20810	CAST	Calpastatin			11104.2																	17567.4				4684.45		3857.31	3822.67	1058.88	3962.05	1616.06	1510.14	4721.91	2695.29	3002.21	1877.84	1992.41	1954.86	2379.61	2108.26	3645.17	4085.18	4127.71	1362.01	1423.77	965.008	11044.1	10769.7
P20839	IMPDH1	Inosine-5'-monophosphate dehydrogenase 1																	1693.39									11048.1		8470.83	4935.66	7483.03		7773.58	4640.21					3375.49	2673.94	12710.7	11074.3	8680.68	4743.5		5527.2	7555.54	7160.18
P20962	PTMS	Parathymosin
P21266	GSTM3	Glutathione S-transferase Mu 3			12476.5			12986.8					83847.8					73285	113149	95278.5					23349.4	15970.2	15250	15095.9	13244.4	11839.9	10838.1	11479.9	8389.91	14573.8	20989	13674.3	16749.2	12400.4	10560.2	9731.58	11977.6	6135.41	31515	11194.4	13282	8926.5	8857.01	18083.9	19663.9
P21281	ATP6V1B2	V-type proton ATPase subunit B, brain isoform																										10102.7	10086.5	14070.5	3326.28	1703.83	8832.61	6018.46	7272.46	2168.28	6472.77	5527.17	2393.76	6582.7	4120.99	18069.1	11078.6	14443.9	10905.8	11780.1	6643.29	8186.39	8489.68
P21291	CSRP1	Cysteine and glycine-rich protein 1	81405.5	76142.1	41185.2	45531.6	56762.4	35559.2	35788168	36759392		123215	127197		27582.6	25730.2	41399.7	36821.4	36203.5	35383.4	63277.4	40842.5	129011	12896.2	38179.7	43861.7	74335.8	33041.7	21716.3	22861.2	23156.9	28913.5	23147	17851.3	36653.6	21673.6	17449.5	16491.7	23604.2	17435.3	17794.9	17274.5	17215.6	57293.7	35442	31540.7	29343.5	13539.1	12329.6
P21333	FLNA	Filamin-A	229123	120040	70377.2	132544	104003	84657.6	101718128	79837920	60367688	185075	249078	152934	72678.9	69540.3	85568.2	73092.5	78603.5	74649.6	92936.9	32889.8	126087	106014	58718.9	100881	76877.7	55886.2	60380.8	65011.5	51637.2	59643.7	72930	87330.2	92749.4	43589.8	34090.7	52903	42700.8	38319	39645.1	100493	88120	96993.8	59509.1	44313.6	71292.7	53598.9	30586.1
P21399	ACO1	Cytoplasmic aconitate hydratase	76104.9		46008.2		48528.4	22925.9		41370920					49534.9	25493.9	28037.4	29750.5	26737.9	15015	127018	18206.2	22730	59521	15613.7	38955.5	15716.4	12571.6	15383.4	12757.6	12459.4	14637.6	10648.1	18188.2	12586.5	9001.61	8157.2	9687.12	8401.98	7423.42	6706.89	19341.9	22036.8	15458	6845.98	9047.38	30803.4	5949.91	8857.09
P21796	VDAC1	Voltage-dependent anion-selective channel protein 1	434024	288143	144241	189856	164543	103195	76881504	68572304	244175152	557699	276358	819596	120392	130334	163619	102476	114390	109010	400999	118770	181924	237089	171481	147354	129632	100149	92541.9	69567.8	67022.2	72706	102547	106622	114586	77441.6	55893.7	58453	44146.2	49834.6	53258.7	171718	132510	166084	64610.9	78469.5	47809	48893.9	47350
P21912	SDHB	Succinate dehydrogenase [ubiquinone] iron-sulfur subunit, mitochondrial			8866.68				60335876						31443			7834.39	5239.65							41413.9	20557	12511.1	16826.4				31518.9			13143.6	11663.9	13278.2				18465	17943.7	13029.4	19408.8			7071.67	6665.98
P21980	TGM2	Protein-glutamine gamma-glutamyltransferase 2			40970.8																							2515.44	3744.77		5717.2	2698.64	7345.58	3869.57	7927.76	17352.4	3511.85		22842.5				45571.7		1349.84		1613.74	8581.33	5389.48
P22059	OSBP	Oxysterol-binding protein 1						23377.2										17305.5						32141.9		27991.7			23795.6	4213.25			17468.9	11250.6		15595.1	16628.1		15432.7	16013.9					4549.56			5459.78	10199.5
P22061	PCMT1	Protein-L-isoaspartate(D-aspartate) O-methyltransferase			61127.2										95715.5	88904.3	121665					43436			19458.7			23016.7	25820.1	7310.91	11561.1	8304.41	8949.42	19027.4	18562.6	11825.8	6905.27	10280.9	7687.67	8435.22	7615.76	31148.6	27224.1					12358	12923.6
P22087	FBL	rRNA 2'-O-methyltransferase fibrillarin		50955.3	62219.2			8374.19							41550.4	35509.6	36096.4	20849.1	21888		20187.3	17450.7	33796.8	14958.8	12843.2	30489.2	20015.9	19086.4	18570.8	12306.2	11971.8	13483	10258.6	11316.1	7433.06	19366.7	12853	16040.1	10961.7	7006.53	9010.84	17373.3	17085.3	35451.5	17967.9	13570.5	14458.8	21050.8	20092.8
P22102	GART	Trifunctional purine biosynthetic protein adenosine-3			21776.6	90909.2		46047.5				357928	173563		33773.2	23007.3	54273.1	48995.6	70752.4	71656.3		16212.4	30340.8		30552.2	55373.8	19056	10767.8	14556.9	25601.9	11363.7	24184.6	44012.3	14186.7	19191.8	9909.62	8155.1	8288.29	10248.5	11027.4	15295	12756.2	15617.8	17323.9	21363.6	24676	20849.3	7443.44	8168.75
P22234	PAICS	Multifunctional protein ADE2	235541	180148	89562.1	91405.2	103218	31719.8	83112240		103386472	141042	167938	118286	163338	153448	176213	70529.6	84505.9	69981.5	156929	97637.7	77597.6	24802.1	30510	41784.8	133339	30200.2	29921.2	19273.6	19075.9	16867.5	23377.1	25339.6	26340.1	28407.8	24961.7	25801.7	19761.9	18865.1	15867.5	57470.5	54238.7	152844	9212.33	22350.5	18375.6	23625.4	22694.4
P22307	SCP2	Non-specific lipid-transfer protein			10224.2			15239.1										25777.2	27123.3	27972.5								12437.2	14961.4	21892.9	17588.5	21000.8			14759.4	17326.4	13056.3	13004.3	18334.1	13991.3	16401.8		26584.3		15716.5	17729.5	15751.6	9334.58	9215.5
P22314	UBA1	Ubiquitin-like modifier-activating enzyme 1	121050	92890.6	49712	51013	50804.6	30391.9	41419304	26130088	54968712	319436	167608	135960	58873.2	106989	76335.5	55408.4	44821.5	47257.3	140831	28009	39733.5	54902.6	22733.5	35797.8	36681.3	26958.7	30845	30711	26729	32706.2	35390.5	37528.4	22492.6	36196.3	25335.6	26489.5	28898.4	27502.2	27916.5	41495.2	32210.4	35608.3	40853.2	33138.4	27029.6	16525.3	15429.5
P22392	NME2	Nucleoside diphosphate kinase B	385410	319782	120680	426969	147022	155166	117080048	158507904	83065832	779577	679730	842670	174960	134596	178100	312667	312121	355612	294345	69816.1	71030.7	264806	120329	164797	202310	51051.4	46517.6	125335	111797	141488	152775	107145	95748.5	48008.6	39635.9	38686	112617	97065.6	121795	36656.7	76786.4	29722.9	120855	137546	116178	10722.3	11570.8
P22626	HNRNPA2B1	Heterogeneous nuclear ribonucleoproteins A2/B1	770630	664022	469148	644849	617922	382448	121730320	370617984	156437152	876727	816440	800679	370698	380914	475287	429263	439586	462591	498458	177606	650603	434458	432208	329669	352363	258981	241125	235417	209060	244443	323508	190989	235822	221039	177630	177004	205442	194651	185810	335605	255005	378930	218672	294006	289819	117337	108530
P22670	RFX1	MHC class II regulatory factor RFX1
P22694	PRKACB	cAMP-dependent protein kinase catalytic subunit beta																											13709.3							10471.8						17667.8	14233.8
P22695	UQCRC2	Cytochrome b-c1 complex subunit 2, mitochondrial			17370.9	16373.7									8038.04	17449		12324.5	9500.62	12459.1	37387.8	17862.7	35230.1	16093.3		16624.9	20698.1	21326.7	21709.7	15178.9	10650.2	12593.6	13616.5	16612.3	12674.4	25776.8	20893.8	20082.1	16605.5	14777.8	15675.2	20994.5	22771.2	28340.6	16043.1	11431.3	12254.2	22418.8	21827.3
P23246	SFPQ	Splicing factor, proline- and glutamine-rich	272709	266596	108318			18480.1	264542624	257111728	184896832	146476			167413	135311	203306	13082.1	24379.5	20605.7	208476	41061.6	63672.8	51626.7	16340.7	16452.3		51699.1	37691.9	9402.51	5597.88	4187.97	14832.7	9062.59	8455.16	50604.5	28864.7	29360.6	7215.28	5425.77	9005.46	37231.8	18813.5	30824.5	6355.62	5426.66	2261.49	29021	25232
P23258;Q9NRH3	TUBG1;TUBG2	Tubulin gamma-1 chain;Tubulin gamma-2 chain										207714		156398				56435.1								73172.8			32990.6				47602	25944.2	40225.9					17005.4								5786.25	2553.13
P23284	PPIB	Peptidyl-prolyl cis-trans isomerase B	84387.8	115689	89352.2	125394	127570	124565	62360572	31501440	32960934	319837	212118	206200	69209.4	57913.5	55324.6	68130.7	93270.4	76560.5	60877.8	55597.3	34675.3	100690	54955.2	59394.9	39674.7	37009.1	42854.9	60361.8	45535.5	75065.5	40853.1	101062	81355.5	31008.5	19251	21327.2	62670.6	44185.7	50616.1	24710.1	50242	52099.4	67673.2	78799.6	36539.5	18672.6	24105.6
P23381	WARS	Tryptophan--tRNA ligase, cytoplasmic			40596.8		20487	12501							31906.5	39284.1	53013.8	12012.2	18864.1	18511.3		49077.5	26677.9	20902.8	7051.4	17511.8	12421.9	12136.1	9785.03	9260.23	7803.92	7489.54	7126.99	19421.2	12778.6	11223.9	9580.65	9608.27	8435.64	8848.48	8724.57	12401.3	13046.6	10528.7	13938.3	16254.8	6456.69	13013.3	11757.8
P23396	RPS3	40S ribosomal protein S3	1099350	562044	290107	166263	165638	101007	335524256	361848480	167875216	251169	301670	677833	330090	356227	46344.9	132566	129174	130301	590104	237313	217004	112333	138752	107757	280557	21783.6	26984.5	57032.4	52914.5	58082.3	99883	55996.1	70617.8	161947	137100	128246	39483.1	38126.3	37698.8	323885	211270	277024	44087.4	153685	48687.6	131729	131268
P23526	AHCY	Adenosylhomocysteinase	126251	94994.2	44712.2	108411	90052.8	43270.4		49533408	20291532	138095	245685	195708	49798.2	56662.8	57399.6	75223.7	83910.1	77222.1	105452	42177.9	60047.7	69328.4	39782.6	47145.5	41886.5	15931.3	18141.9	34187.7	26578.8	27327.5	43258.5	32221.7	30254.1	21725.7	8246.54	9172.6	24030.2	21520.4	23562.2	44488.6	16150.3	25038.1	31421.7	32410.6	26212.1	10645.2	7800.68
P23528	CFL1	Cofilin-1	1.07295e+06	1.18045e+06	431142	422530	567603	257713	684909696	722286656	371398976	783770	1.31795e+06	1.50537e+06	615027	636826	705953	287470	280510	278564	1.18938e+06	582786	417913	401317	166715	325169	393198	225534	239975	136859	122298	128062	152864	172518	182681	202484	145058	142022	99019.3	84623.8	83729.4	278029	241078	211409	131521	145314	94909	110661	103192
P23588	EIF4B	Eukaryotic translation initiation factor 4B	335563	237857	84600.6	88112.8	62365.4	21179.5	80689664	113515400	99400296	167426	101433	99127.1	132399	87283.9	134713	44447.7	55935.8	45915.7	241509	71151.8	83580.7	84414.8	48666.6	31566.4		17332.3	18278	3839.68	6361.5	7152.34	8125.39	6356.68	5701.07	20044.3	12389	21678.7		9257.17	8395.26	27224.1	25725.9	31846	11424.7	13128.2	9009.25	14759.3	11637.5
P23786	CPT2	Carnitine O-palmitoyltransferase 2, mitochondrial																86324.1		76194.1			31464.6		47424.1	52316.7		21578.4	26243.2				8579.83	70767.9	39071	19564.1	12081.4	11799		35560					27218.4			4269.58	6491.83
P23919	DTYMK	Thymidylate kinase																										15957	17105.9	13246.3	2246.35	19245.8	6054.6	5626.8	13724.6										15293.3			6414.93	4549.48
P23921	RRM1	Ribonucleoside-diphosphate reductase large subunit				67749.2	49486.4	25209.6				148712	98963.3		29623.3	37888.1	34068.8	27830	27094.1	36896			16919.2	23926.8	20194.6	13040.3	21725.4	6122.19	7061.25	17292.5	12576.8	17946	27643.2	14300	17679.2	6391.24	4909.55	5976.57	12061.4	9651.67	10020.6	4825.55	8623.22	10697.5	17679.7	13043.5	14813.5	5515.62	5524.54
P24534	EEF1B2	Elongation factor 1-beta	143703	97605.1	43114.7	123077	207660	83662.3	40685024		60040160	732219	374463	299939	91300.3	90995	115709	159848	183601	174996	53064.5	46261.1	34614.2	310701	88682.4	183321	26575.6	17073	22034.9	106439	59108.4	90972.5	42767.4	56535.6	64256.5	16116.6	19494.8	19959.6	46728.1	32281.7	45242.2	29921.1	34057.6	30792.8	84545.5	83789.7	35003.3	8669.25	7822.91
P24539	ATP5PB	ATP synthase F(0) complex subunit B1, mitochondrial			15515.3										26497.4	24236		19579.1	21296.6	22313.7		10550.9		44642.1		18725	16304.2	12027.4	15934	16987	3526.75	12841.9	4945.7	4122.57	11503.5	15202.2	6342.56	6010.67	10360.6	5610.45	8307	5299.6	21588.5	11119.3	13316.1	8796.84	3759.08	5670.5	5896.04
P24666	ACP1	Low molecular weight phosphotyrosine protein phosphatase						26513.9																		25187.7	4747.38	4396.22	4827.12	1611.7	1842.99	2904	18031.5	10863.5	8000.92	4924.35	5662.89	5875.97	10702.6	10226	1259.26	5617.17	3296.86	6422.11	16286.5	13772.3	2963.05	10858.8	12469.7
P24752	ACAT1	Acetyl-CoA acetyltransferase, mitochondrial				60903.8		15511.2					91883.2					19642.4	8172.71	6495.01				11037.1		11551.1	2635.43	4520.87	4683.72	8607.66	7262.78	8534.41	9029.27	5949.16	7720.11	4736.23	5479.87	6382.54	6466.13	6914.44	4974.5	2756.22	5534.67	3364.38	8921.03	11171.2	1463.91	4383.8	7402.76
P24928	POLR2A	DNA-directed RNA polymerase II subunit RPB1																													1049.99		14128.2	6988.76	5344.08		11737.3									4717.03		4034.87	6605.73
P24941	CDK2	Cyclin-dependent kinase 2	68899		26910.7	51910.6	45236.4	24376.7				138881	190820	55360.2	55539.5	50910.6	62116.8	48818.2	44620.4	40073.7	35775.8	23905.4	29935.3	78644.1	39526.5	40124.1	38357.2	13283.5	17740.2	23755.5	20121.7	21381.4	22899.8	19938.6	27271.2	20086.4	11675.2	14118.2	16650.1	11836	17306	26524.3	16472.2	21439.4	25752.7	19862.1	19666.8	11542.6	11015
P25205	MCM3	DNA replication licensing factor MCM3	91078	97337.4	67391.4	34835.1	61379.7	18182.2			66253476			184165	66721.1	57431	98452.1	39998	30586	34220.4	38124.3	51768	21392.6	13528	3958	25803.4	42121.3	30732.1	28412.5	16621.8	13728.8	20126.4	28973	7933.21	8899.71	34419.3	23561.5	21606.1	22578.2	18605.4	13994.5	34586.5	24154.3	14349.1	10660.9	11284.3	11609.8	18803.5	17380.7
P25325	MPST	3-mercaptopyruvate sulfurtransferase																																														4316.72	4315.74
P25398	RPS12	40S ribosomal protein S12		192498	153749	112282		103326	141676432						251300	102300	231155	68200.6	134650	125915		173925	64223.7	162576	79049.8	4914.79	13450.1	39529.3	43396.1	25096.1	21186	21458.2	46667.9	25761.2	100719	42827	21875.8	23954.1	26792.6	24124	25128.2	45768.5	72791.2	78075.1	13195.5	2898.8	17972	17721.6	30139.2
P25490	YY1	Transcriptional repressor protein YY1																										2514.6		2898.09	2681.08			4415.97	3311.99	9304.73	10727	8125.83	6108.14	8230.31	9368.44					3124.16	3459.76	5315.91	4098.62
P25685	DNAJB1	DnaJ homolog subfamily B member 1				58949.8	50802.9	35608		18002910				140087	36429.8			50316.8	59992.7	53817		22226		56531.3	18696.8			7798.39	9182.16	32360.5	11504.7	26955.7	17423.2	18595.9	15427.4	12150.7	9754.09	7723.91	13663.2	15349.5	12754			4938.88	32179.6	32978.1	16826.4	10248.2	11528.7
P25705	ATP5F1A	ATP synthase subunit alpha, mitochondrial	304687	298164	118985	271487	237866	117338	117319280	149282032	123961448	720380	657722	728597	167214	184309	203112	174997	176492	184859	284462	103759	130089	281860	79036.2	98357.3	111377	76024.1	75891.7	95989.1	73520.8	85524.4	84128.5	64160.9	104865	74143.4	54123.4	56506.9	71287.6	65957.4	63235	77327.5	102667	102538	134206	121212	116348	45720.6	47435.6
P25786	PSMA1	Proteasome subunit alpha type-1			12822.5	27620.6	28056.4	11910.9					74477.3		11356.9	11748.3	12598.2	15415.3	22420.1	15815.9	20502.2	9616.16		18714.2	6361.68	11098.4	12947.7	8302.8	9458.74	12987.8	10297.5	11075.2	10625.5	11517.4	10667.3	12405.3	11155.9	11882	13036.7	12738.9	12877.2	10359.3	12203.3	7047.53	12654.7	15841.8	14118.4	10367.9	12013.1
P25787	PSMA2	Proteasome subunit alpha type-2				55028.1		25393					106549					18253.1		29561.8		16051.1		10346.4	12458.6	16316.4		5052.32	4890.96	8042.4	11675.6	9005.19	12020.3	8569.41	18463.9	6201.41	7528.52	7891.41	8647.68	8521.87	10271.5	9923.17	7999.11	13685.6	13464.9	5753.99		9203.27	8057.86
P25788	PSMA3	Proteasome subunit alpha type-3			44852	189242	96121.1	39737.8			35413712	140611	90829.3	185194	50533.1	38581.8	33172.4	36460.3	19102.8	39342	51831	19089.9				15386.5	21310.1	10413.2	11911.7	21922.3	17651.9	20909.2	18625.3	25590.7	7430.03	17520.9	9606.21	11315.1	9199.72	10231.4	7954.26	20695.5	23315.1	7510.63	12376.7	16403.7	8589.2	9997.83	9569.88
P25789	PSMA4	Proteasome subunit alpha type-4																	4852.18									6851.28	6769.92	5961.82	3478.9	5543.96		10162.7	12042.7	14130.2	11586.1	10072.7	10223.5	6451.98	10720.9	11279.7	11574.1		6047.91	4484.59	7509.19	6148.37	8914.08
P25815	S100P	Protein S100-P
P26038	MSN	Moesin	91952	63949	23923.3	61484.3	53508.7	17975.3	88905352	44719492	34660664	206850	176651	239932	79308	54292.6	82076	60015.1	58343.1	32862.6		36008.3	34395	27861.1	28322	26056.7	5478.49	16979.1	14231	10443.7	10160.5	13872.4	24066.1	15656.3	20857.6	22410.1	12670.1	16491.5	13576.7	10039.6	12274.5	73938.3	41852.2	71806.4	15412.9	26131.5	19071	12555.8	12343.7
P26196	DDX6	Probable ATP-dependent RNA helicase DDX6			16259.2		20131.5	16415.2										13215.1	9240.03	13121.8			34703.3		22908.4		13924.9	15337.1	11083.8	9493.89	10029.9	9705.16	16006.3	5820.71	8425.8	8047.46	6827.24	5798.55	7436.75	5585.14	7580.59	26406.6	2549.78	19756.7	3096.92	8371.72	3032.19	8710.86	7920.78
P26358	DNMT1	DNA (cytosine-5)-methyltransferase 1																									5161.15	5389.38		58624.1		10786.1	10845.2		10584.1	3877.64	4758.25	6449.44					7843.37	10043.8	3640.64	14902.9	8573.1	5790.46	6710.09
P26368	U2AF2	Splicing factor U2AF 65 kDa subunit				30085.7	41129.8	27373.8						117406	12840.3	18284.6	21196.5	22040.5	25064.6	24866.7				64536.5			20423.6	9382.71	8660.86	21627.9	14776.3	16084.3	41677	7837.87	6957.98	12066.5	11962.6	9196.32	18085.1	15130.9	12678.2		26827.6		19960.4	17466.4	10766.2	8193.97	8602.17
P26373	RPL13	60S ribosomal protein L13	2.28671e+06	2.27384e+06	547967	546616	585488	274082	1108755200	1013025024	803364288	1.32138e+06	1.08346e+06	527170	940542	862622	960574	368209	398488	397656	1.18813e+06	171271	838314	591272	203902	248229	301521	314736	365899	175590	165065	177271	258887	220481	187987	275086	205056	189590	158217	134561	113993	345839	176483	501471	173027	161003	200509	163654	164762
P26447	S100A4	Protein S100-A4	278368	267627	171180	199308	196873	93758.3	143290352	166750960	137011568	266061	331591	178097	168138	173138	181999	103121	129801	151268	183699	241834	84624.7	204683	30480.8	111422	35415.6	61291.2	61893	46850.3	47847.8	45745.8	48020.6	42894.6	41419.7	91627.7	67561.1	69629	35773.7	31335.1	31525.6	137858	139273	139899	33626.2	51973.4	39325.4	46011.4	47047.5
P26583	HMGB2	High mobility group protein B2		105764		72161.1		22747.9					325846		65004.6	67199.5	58867	63661.4	24337.1	23003.4	149479	48360	65035.7		38829.6	8906.76		23163.9	25859.4	31482.3	24503.5	26503.8	21718.2	16300.3	36102.9	23507.3	15917.7	31820.3	23578.5	18579.5	24130.8	86379.1	44127.5	88283.4	28544.4	60768.3	40880.9	19515.2	15408
P26599	PTBP1	Polypyrimidine tract-binding protein 1			26032.2	49151	70792.3	23696.2				356702	110670	258640	82119.9	77650.1	100249	59370.3	61615.4	60229.4		31855.5	38291.5	112811	38370.2	32009.7	24322	9478.12	10284.2	9585.2	17315.1	12890.7	10609.5	11108.9	11026.5	5747.9	5253.05	7020.64	11782.7	16406	18231.4	8163.34	50640.6	10557.7	8994.82	24615.3	22185.9	23401.4	19099.6
P26639	TARS	Threonine--tRNA ligase, cytoplasmic	97223.2	89483.4	57266.4	45735.1	47372.1	44358.4	42164564	46880040	55274908	179601	91228.6	86748.6	58324.7	55904.1	59076.2	36749.1	37979.6	35126	104985	54175.6	56312	35696.8	43869.5	20700.6	53478.5	30235.4	32383.8	23478.7	19535.1	23652.8	43926	22631.9	25383.5	24555.9	19874.5	17161.5	15275.9	13032.1	15971.2	35937.6	37764.3	36774	16181.4	31765.2	22328.9	17665.1	15679.3
P26640	VARS	Valine--tRNA ligase			19691.8		15253.9	13700.3							14219.7	66547.7		48951.7	12525.3	5928.66		12282.3	31569.8		9032.33	11959.2	15370.9	10536.4	10520.5	6416.68	6993.92	6739.5	19029.5	7377.4	6976.51	9031.62	6659.26	6433	4498.83	4545.25	6943.46	25517.4	18583.7	25091.9	9968	14138.1	17566.6	11458.3	11692.4
P26641	EEF1G	Elongation factor 1-gamma	455086	417071	174557	222367	213072	122045	123413008	202566704	71204560	392478	457237	155652	294072	260804	306295	141337	113457	116654	291806	117313	213884	108621	104640	142954	157469	93024.7	96989.3	74091.1	66809	74126.1	140998	150717	37401.5	79204.8	62056.9	71420.7	61920.1	62043	58954	83087.8	131064	145256	81489.4	68323.6	75545.4	46988.2	60325.8
P26885	FKBP2	Peptidyl-prolyl cis-trans isomerase FKBP2						55087.3												14687.1				64859.4		47546.4				24330.3		21183.9	42877.6	1808.4					16101.1	6116.77	8064.38	2045.23			15427.6	13284.2		3436.55	5040.4
P27105	STOM	Erythrocyte band 7 integral membrane protein																						11206.2			3909.35	4910.64	4623.27						13624.9	7413.76	6141.22	10029.1				11138.3	5862.27	10324.4				8040.03	8545.2
P27144	AK4	Adenylate kinase 4, mitochondrial	79276.8		19847.3			4968.95			18170362				34056.2	34498.4	47302.8				75804.9	21146.8					26966.6	16292.8	22469.7	14904.1	5190.95	7808.6		8893.2	5000.19	13979.1	11975.4	9671.43	5893.39	6706.04	4419.37	23125.8	28182.2	14434.8		2662.21		10390.5	10748.4
P27348	YWHAQ	14-3-3 protein theta			6067.65	106399	91125.2	50658.5				272133	223168	145446	23526.7	21744.8	26262.3	61920.2	80483.8	86395.6		5879.53	11600.5	66939.6	22647.5	39206	4558.08	6333.34	6481.15	22616.3	20090.6	20994.8	19971.2	26995.6	15576.3	8554.31	8377.65	8903.54	23368.4	17699.1	19243.7	1998.91	5976.37	4711.68	20037.2	36067.5	34039.1	7953.4	9752.48
P27448	MARK3	MAP/microtubule affinity-regulating kinase 3																														4452.23	8834.67	7654.58	5650.29		3540.53			5019.93						8086.3	7653.12	3139.71	4249.93
P27635	RPL10	60S ribosomal protein L10		572903				30697.7		44280004		167874		77978.4	114089	87150.1	37681.3	55083.3	55129	46316.5	69072.4				6419.88			16571.2	15522.9	19352.3	18475.1	23210.2	13594.6	20287.1	10455.2	17670	13315.4	11456.5	23033.8	13065.7	22080.4	18702.6	26996.1		10126.4	11716.6		22106.9	20553.6
P27694	RPA1	Replication protein A 70 kDa DNA-binding subunit			30615.6	20896.3	14836.9	22207.4						31411.7	37098.6	45499.3	44292.4	21627.2	19534.1	16540.5			68780	23198.4	51725.2	16122.6	41417	22157.3	22392.5	19404.4	17606.6	20915.4	24785.8	24884.2	30983.6	12494.4	11395.3		10015.5	10226.9	6150.26	3072.85	7082.72	59381.2	20847.9	25213.9		10098	9637.6
P27695	APEX1	DNA-(apurinic or apyrimidinic site) lyase		105378	37824.9	82576.2	112065	81404.4		62143988	65760152	318288	252147	162222	56762.9	90744.1	124397	85977.6	92306	94351.4	144776	50645.9	24111	105402	67658.1	76712	33143.2	24337.9	18866.5	20073.8	14290.2	17209.3	31106.6	23158.5	38048.8	23093	18889.5	14522.6	14706.7	13670.2	14991.9	22139.6	27623.4	45911.6	31556.5	22727.1	20801.2	13761	16906.8
P27708	CAD	CAD protein			29994.2	14819.6		8934.27	46381972						12349.4	17403.8	19359.6	9275	10801	8724.85		57525.4	27863	15058.3	21444.9	10084.5	20073.7	16442.3	14204.4	9404.25	12608.8	12043	14289.6	10816.7	9022.86	14954.2	13119.8	14797	8905.68	15403.2	14292.6	25411.4	14565.6	19745	14739.7	13568.7	14454.7	13274.3	14948.5
P27797	CALR	Calreticulin	188744	89752.8	130814	140394	105453	75809.1	73852048			730970	322845	405558	44663.3	40130.7	67806.5	55228.4	140556	57129.6	103605	243428	57760.3		59644.4	34025	37017.5	40402.8	25120	23052.7	23703.9	18292.8	45002	29098.9	52679.1	16739	34083.5	26651	17915.2	18543.8	28044.7	66982.8	41676.6	52444.6	22163.2	30627.6		22120.9	23398.4
P27816	MAP4	Microtubule-associated protein 4			38182.5	30224.5	24896.8	20564.4			27499250	74209.1	60594.8		17719.3	17523.4	23204.2	15300.3	14925.8	15809.3	32503	18215.9	54111.4	24956.3	25042	23683.7	24233.6	14484.5	16393	15420.8	12928.4	15182.3	25479.5	14921.4	16189.2	16179.3	12463.3	11767.9	16325.1	12890.5	14437.4	24520.6	21591.9	23967.8	22840.8	19072.3	19055.1	13366.1	13937.8
P27824	CANX	Calnexin	583145	386930	169252	174032	263428	80690		236103728	47025488		107450	539432	279315	221367	304679	114593	100569	136286	290443	85132	218396	42923.9	85489.3	104656	124481	82818.4	92013.9	38383.7	39274.3	38212.7	49770.9	81964.5	33225.8	70837.3	44720.7	49296.3	34214.9	29046.7	31849.3	81935.8	148802	65518.1	64928.1	48887.5	67105.9	68931.3	75299.2
P28066	PSMA5	Proteasome subunit alpha type-5				101333	53563.9	39697.2					116236	84103.1				40571.4	41056.7	51278.2	21418.1	11286.9	11640.1		27928.3	39247.8		7258.97	4700.04	31455.3	25260.4	30220.9	46704.1	28073.3	27476.1	6605.67	6707.73	7483.81	23899.3	21099.3	20222.8	10495	8449.6	11312.7	25095.2	27196.3	28051.3	5243.79	6803.77
P28070	PSMB4	Proteasome subunit beta type-4			35466.7	23417.6		21350.2				80770.8	67159.6	53753.6	20974.2	17749.3	21627.9	18647.8	17659.1	17165.6	18984.2	26031.4	53262.6	21614.5	22055.3	12682.3	28294.3	23879.2	14771	31241.4	14023.2	19894.5	33558.3	16349.6	8525.86	42561.8	16583.5	31516.4	28544.5	22033.8	12696.4	75020.9	25162.8	74281.1	23271.7	39448.7	41909.9	10903	8748.67
P28072	PSMB6	Proteasome subunit beta type-6					16928.6					124610						10904.4						1.31656e+06		33001.9		20659.6	22963.8	13383.1	10432.9	14337.3	33927.7	14166.6	16215.4	21533.3			3786.86	6749.02					4513.37	15639		3314.19	3073.54
P28074	PSMB5	Proteasome subunit beta type-5	108472		46094.9	62659.8	45815.6	26696.6	64452064	59777976	27022604	168525	61072.4	73995.1	40815.7	46341.9	60346.3	27010.2	31635.4	29763.9	110433	23717.1	51292.5	50727.4	11907	26457.8		23371.4	25780.4	19862.1	16397.7	21247.6	38326.5	16620.9	28825.4	26221.7	19682.3	17803.2	18170.8	11879.1	14004	25229.9	35809	36476.1	18782.7	22773.3	14906.9	21125.3	21029.3
P28288	ABCD3	ATP-binding cassette sub-family D member 3						406344																			15461.3	14607.2	10020.9	10079.9	5387.52	8295.95		6098.87	6072.92		8049.26	7268.11	6908.41	3336.93	4457.85				803.393			7855.32	9229.38
P28331	NDUFS1	NADH-ubiquinone oxidoreductase 75 kDa subunit, mitochondrial										1.16583e+06	487546		40120	42008.2	58988.6											2120.72		8259.16			10962.5	8802.18	5974.97	10448.6				3759.32		12943.7	9552.7		4834.7			7721.35	10070.8
P28340	POLD1	DNA polymerase delta catalytic subunit																											14180.1	9023.94		10753.2	4038.8		9394.85	13875.6			2473.43	2348.16	1888.62		4975.29		4814.95	2717.9		7212.08	7602.41
P28347;Q15561;Q15562;Q99594	TEAD1;TEAD4;TEAD2;TEAD3	Transcriptional enhancer factor TEF-1;Transcriptional enhancer factor TEF-3;Transcriptional enhancer factor TEF-4;Transcriptional enhancer factor TEF-5																																														1142.45	3371.91
P28482	MAPK1	Mitogen-activated protein kinase 1													27805.3	28897.5	34256											10718.3	19460.2					27040	14323.6	12596.7	20554.9	13446.5				10304.7	17301.6	15782.3				8685.44	8123.84
P28838	LAP3	Cytosol aminopeptidase		54492.2	43358.1										62541.7	47122.2	80700.2	27420.2	16409.2	20539.5	91495.8	32119	55222.1	20434.2	28575.5	18263.8	39779.7	27591.9	27602.6	17766.4	16105.4	17133.3	25120	26601.2	23643.7	28079.3	21083.7	21779.7	11776	11940.4	6708.33	19549.9	30218.2	34368.1	19428.8	17402.4	11496.9	19450.4	20204
P29034	S100A2	Protein S100-A2
P29144	TPP2	Tripeptidyl-peptidase 2					60436									13691.3	17056.2	12326.1		11614.8						10981.1	19355.9	13646.2	10177.8	5799.13	8400.04	5788.59	9779.76	11181.4	9583.9	9145.98	3661.21	2755.28	7065.61	8826.94	2007.92		9569.2			9087.14		5280.7	5779.76
P29218	IMPA1	Inositol monophosphatase 1																													12201.6				7911.86													6056.53	5796.53
P29373	CRABP2	Cellular retinoic acid-binding protein 2	128514	129437	79134.5	83570	71429.2	52020.8			95925328		147560	233056	73866.8	76869	94865.7	69200.4	73863.1	72406.4	217303	33723.7			39441.7	27646.6	47868.5	38106.2	35305.4	28653.9	23208.7	29824.9	77395.1	34877.7	17640.6	31274.5	25385.4	24968.7	26011.5	19933.9	18714.6	81704.3	79100.2	46526.4	18729	34943.7	48114.2	19863.4	15675.6
P29401	TKT	Transketolase	422308	349205	287050	202898	213204	159389	298771840	240572016	172774336	690314	557171	398539	210972	224125	226205	115100	160616	154733	286074	267339	164498	160887	186083	107410	143950	107422	110674	70489.1	63874.2	76945.7	153135	73935.9	58461.8	72012.4	73879.7	83784.3	58099.9	53229.8	52442	134263	110415	72870.3	53523	84706.1	48674.1	68111.1	74468.6
P29692	EEF1D	Elongation factor 1-delta	195361	117506	52980.3	209755	175672	83387.8	66551576	36154808	55639516	387919	374188	348945	59290.2	54966.6	59182.1	107705	125165	124664	73811.3	20359	39153	171267	72109.8	56369.7	53964.6	32355	33967.1	65571.5	50656.9	59185.6	81365	59287.7	78397.5	26220.2	20961.2	22213.6	46418.8	38307.3	40771.7	28357.3	44483.2	33265.5	64743.6	67857.9	60119	25127.2	20084.8
P29966	MARCKS	Myristoylated alanine-rich C-kinase substrate		46099.9	22759.4	31767.1	46345.4	20271.3					120582	108863	21313.5	24863.9	25412.8	23355.2	13779.1	15339.9	92928.4	24689.7	25139.1	18520	11070.6	5415.53		12604.2	11163.6	13002.7	8707.89	10804.3	17582.9	13064.9	10949	17265.8	11158.6	12006.8	13481.6	14906.7	12214.7	14913.8	13436.9	15789.8	9447.77	13875.3	12760.3	12127.7	11406.1
P30040	ERP29	Endoplasmic reticulum resident protein 29		99455.5	38422.6	53705.4	50974.1	28088.1		30189206				119413		43729.9	48046.7	22339.9	26021	26112.5	83298.8			43249.7	14647.2	25927.7	27502.6	19295.9	17086.8	22246.9	22333.8	21064.3	31575.9	16191.8	15129.2	14078.3	14326.5	12266.2	18174.5	17156.4	18737.9	11741.9	26624.5	13465.7	19114	23896.2	41494.1	12237.5	11126.8
P30041	PRDX6	Peroxiredoxin-6	964022	1164070	437276	609260	633208	450192	324934848	218149056	280958464	1.31443e+06	1352860	946786	515400	495047	593263	379116	400309	403800	537588	424870	534212	535578	327688	505196	412931	252320	285635	222564	187783	241281	318388	257469	254518	207225	140313	135152	179956	134174	140995	371871	272922	324385	198655	223984	98800.8	108983	107029
P30043	BLVRB	Flavin reductase (NADPH)															16356.6	22939.6		18936.4		15360.8			7960.08	16286.4		5656.17	4065.65	2600.99	3562.19	4216.73	4494.57	5260.03	4070.62	2449.37	4832.43	3771.17	4789.09	4752.76	3916.05		14391.4		6166.31	3834.15		6017.9	5730.12
P30044	PRDX5	Peroxiredoxin-5, mitochondrial	266516	157103	179407	115114	173483	121392	208781968	53714916	83767888	91598.6	313680	366822	108690	111689	139654	104433	106318	90454.4	101087	179000	94363.2	59208.7	103416	55125.4	116904	94745.5	90486.5	88839.2	98066.8	90886	98299.3	128974	122686	80745.5	67686.3	67196.5	68397.1	65927.6	62292	81220.4	96213.3	115016	66957.5	82913.8	91630.8	73583.9	86602.9
P30046	DDT	D-dopachrome decarboxylase			31412.7			16514										8996.26	7028.23					18502.8	18829.2		13856.3	10981.6	18000.7	9403.05	16218.2	11430.1	11754.5	13903.1	15305.6	9777.93	11873.6	19919.7	9125.16	9722.1	12146.6		10163.7	10704.2	11001.1	10458.8	10146.4	14618.5	16384.3
P30048	PRDX3	Thioredoxin-dependent peroxide reductase, mitochondrial			69219.9		43964	34729.4							153117	90538.4	122885	42169.3	38551.9	19018	184088	76891.1	61097	43425.6	53492.4	32280.6	45054.5	29430.8	20003.9	21328.5	34299.2	31313.3	21046.5	28204.3	38636.6	27457.3	30719.5	28569.2	22568.5	22770.5	23557.8	32090.8	42468.3	44226.6	41592.1	20742.8	31525.2	25236.7	24679
P30049	ATP5F1D	ATP synthase subunit delta, mitochondrial																													2989.78			5250.17
P30050	RPL12	60S ribosomal protein L12	776124	603024	169829	672356	524234	179453	227279728	175876688	217234624	1.63557e+06	2.15012e+06	1.27407e+06	263472	275689	541331	283670	295744	334024	367445	107208	176278	426979	152168	144071	185357	112773	120518	149073	110465	130888	178717	138685	136462	98811.1	80339.9	84938.6	109326	86478	116896	108159	120988	169707	136203	140985	121885	75077.5	66402.3
P30084	ECHS1	Enoyl-CoA hydratase, mitochondrial			46076.8	55886.6		11320								8571.87			13769.2	12200.1			13784.9			9659.7	14146.6	13479.8	8845.11		7898.62			7032.93	5126.69	12026.4	13380.2	17710.8	6379.33	7548.16	10068.5	17780.5	15267.6	15334.9	3016.76	3298.68	14697.6	11294.1	11192.7
P30085	CMPK1	UMP-CMP kinase			133571	126067	129945	64934.2				280846	197792		71902.6	49542	85862.6	59590	75375.7	42100.5	99262			106371		115973	70204.6	48253.9	31442.9	29449.6	25530.7	41101.1	53593.3	24964.5	27085.1	22416.7	18782.6	19069.3	20541.8	20477.1	19266.5		41792.8		34464.7	72585.6	4990.48	34002.2	33933.6
P30086	PEBP1	Phosphatidylethanolamine-binding protein 1	124827	161699	116909	59077.6	68567	151370	54375772		30526134			121619	46344.6	27857	26442.5	28482.6	28303.8	27847.7	54750.5	139848	90010.4	70336.1	166449	43759.5	56737.8	56412.6	52510.1	31343.9	20710.7	19083	12740.6	28254.2	56762	40650.4	35628.3	37778.5	16163.5	15359.5	15091.6	63047.1	40225.3	57804.1	20437.9	14277.6	32464.7	38734.3	37034.2
P30101	PDIA3	Protein disulfide-isomerase A3	140689	86190.8	54879.2	162235	140273	80459.5	69869632	38877012	29423720	573023	424962	488705	58088.5	58554.4	66857.4	124823	108991	120433	50260.8	59698.9	78197.4	44456.1	84283.2	79455.6	51734.6	38805.2	39903.9	76244.7	60861.2	75504	153658	59282.8	107654	38459.5	28811.5	30040.3	78195	64010.4	62577.1	54528.2	57887.3	59752.5	76677.5	95994.4	94784.5	21063.7	18807.4
P30153	PPP2R1A	Serine/threonine-protein phosphatase 2A 65 kDa regulatory subunit A alpha isoform			91870.1	72747.2		79176.7					134658		13010.4	18380.4	17337.8	17721.6	22215.9	29910.4		9469.47	37420	25264.5		29902.1	60791.6	6198.81	20423.2	26411.1	10987.3	15482.4	27642.5	14392.3	33754.9	22379.9	4962.35	4963.41	7061.35	6788.4	9920.25	25282.4	22397.6	16843.2	4841.93	11743.5	1600.14	5486.86	5506.41
P30154	PPP2R1B	Serine/threonine-protein phosphatase 2A 65 kDa regulatory subunit A beta isoform																											7204.3				3136.09	5102.98	2004.25	3114.78	1927.59		2060.09	1983.44	1553.93		5920.79	1611.11	2859.56	1440.38	3410.92	5251.77	7409.42
P30260	CDC27	Cell division cycle protein 27 homolog																										2758.04	3274.58	2214.29		2225.54	4206.16		4660.57	6160.83			5088.24	8485.79								5988.42	5527.3
P30419	NMT1	Glycylpeptide N-tetradecanoyltransferase 1			23794.5	25849		23751.7						33869.3	25058.4	22074.6	32064.3	14818.6	17377.1	12134.3	56985			17950.7			29727.6	11993.9	14024.3	13224.5	16239.5	11461.3	20074.5	10755.8	6570.45	17131.9	9548.51	11408	17929.3	6370.5		12585.6	28940.3	8266.91	13732.6	18792.4	7887.3	7942.61	7412.46
P30520	ADSS	Adenylosuccinate synthetase isozyme 2				41019.6		37191.6										17714.7		17111.2				26530.5	10239.5	25107.6			15295.1	29170.1	15861.7	29126.3	31109.6	3868.29	5168.41		3999.84	4465.18	9316.02	6141.54					9822.17	11663.1		5491.87	8641.7
P30533	LRPAP1	Alpha-2-macroglobulin receptor-associated protein																										9652.2	10333.8	5772.08	4965.9	6627.74	8135.66	5337.34	11431.6	12096.2	7782.17	7703.5				11851.5	9632.19	15369.9	10759.1	9199.44		6365.44	7738.98
P30566	ADSL	Adenylosuccinate lyase																						20706.6				6314.88	6972.74	9343.72	7476.92	7133.38	18759.2	8998.41	9036.13	8740.22	6295.94		10764.8	8635.81	9110.8		10744.8		9547.42	7761.64	7101.79	3730.15	4244.38
P30622	CLIP1	CAP-Gly domain-containing linker protein 1								13770346																	25512.5	8798.41	20908.3				20199.6	10410.6	7383.62	27808.6	43887.8		38422.8			9160.48	11727.2	10331.6	6546.01			11870.1	6486.73
P30626	SRI	Sorcin		36149.1	33708.6		21813.9	17918.9								21861.1	27595.5	15493		16115.5	50137.8						49604.7	40185.9	38610.3	32004.9	23959.5	27390.9	28845.5	40791.5	26067.2	38376.6	30041.1	31201.3	22568.5	22045.9	20278.5	31015	21107.4	63724.9	46568.7		31192.5	11029.4	10066.1
P30740	SERPINB1	Leukocyte elastase inhibitor			14118	56990		27820.5						75566.8		26800.9		39571	36264.8	30981.6	343729	16551.6	29265.8	44332.5	8399.69	9693.64	126915	11565	7701.5	63505.1	48657.9	10709.5	33781.7	11540.8	10222.2	12299.5	8853.45	12380.8	12558	7071.12	8785.36	10154.8	10555.4	11308.5	8166.64	5028.4	7765.59	9544.42	8761.26
P30837	ALDH1B1	Aldehyde dehydrogenase X, mitochondrial																		11608		10595.2				15487.6	16086.3	4861.1	5307.43	7696.59	4750.34	9174.82	15527.7	4780.49	10526.2	7872.47	7632.27	6010.66	5681.64	5827.25	4291.62		12802.5	4346.44	6687.51	4318.06		7409.08	8946.34
P30876	POLR2B	DNA-directed RNA polymerase II subunit RPB2																14402.1									12548.1	5494.44	8506.58	10395.6	8820.8	7091.04		4107.75	4359.12	15821.5	3651.98	3488.18		6160.75	3695.15		6570.99	8795.48	2997.55	4211.06	1355.12	6303.94	6375.04
P31040	SDHA	Succinate dehydrogenase [ubiquinone] flavoprotein subunit, mitochondrial		95986.9		75450.6	55101	7431.16			42088248					48477.1	9798.56	51646.6	53667	67887	48593.7		58313.7		3356.2	5471.38	9709.07	5698.21	5038.1	3552.19	2607.61	3110.32	9778.71	10993.3	4257.77	7916.69	7351.74	8709.78	4013.42	10493.5	8742.85	7190.26	4451.7	10966.6	4348.4	13309.7	6473.13	10178.8	16337.1
P31150	GDI1	Rab GDP dissociation inhibitor alpha																												2695.19		3271.01		4973.76	1481.88		7373.72	7913.11	3819.7	3353.17	3053.31				5210.97	2794.32		4179.26	4593.36
P31153	MAT2A	S-adenosylmethionine synthase isoform type-2	791198	115707	139843	157558	101958	57287.1	173543568	74777824	58669344	227318	158688	254755	160873	160422	195413	77657.9	84546.4	61049.3	265638	46861.2	66028.9	126768	54336	34486.7	70462.9	53954.3	37849.8	47015.9	40358	43917.9	37865.5	22404.1	24667.7	44042.9	40395.9	41086.6	36048.4	41266.2	37430.7	71673.3	62957.6	32853.3	24963.6	34701.4	53004.7	45197.4	48073.7
P31327	CPS1	Carbamoyl-phosphate synthase [ammonia], mitochondrial	267962	244402	95202.4	406624	330012	170209	119453096	79284856	98682976	785819	825914	734555	145609	152119	182974	239526	261507	254520	142939	89158.4	83295.2	339669	142080	163707	106110	58215.5	61715.4	117406	89928.6	113069	196110	131570	123181	57613.9	37178.9	37599.6	89367.6	76538.4	78038.7	84343.8	94106.5	83556.7	140734	141434	123894	33157.5	29999
P31689	DNAJA1	DnaJ homolog subfamily A member 1	101944	54420.4	60432.1	52919.3	45668.9	50557.5		32165258	30546808	134934	137585	75060.5	49862.3	54539.1	71571	22023.4	23231.1	21737.5	98555.8	48458.2	68958.5	49019.9	63691	34930	83895.3	42580	47921.5	33771.8	30624.9	28549.7	37944.6	29490.6	25921	39581.5	28013.6	28343.3	35657.6	16185.9	26467.4	55474.6	57707.5	61171.3	25853.6	25147.8	49692.5	32738.5	31676
P31751	AKT2	RAC-beta serine/threonine-protein kinase																											1864.49				4606.54							3801.2	2584.97		4024.96
P31930	UQCRC1	Cytochrome b-c1 complex subunit 1, mitochondrial		112025	8536.74	65959.3	87719.5			72283976			88477			235343	265712	132431	127663	143962	141961					22152.9	9588.93	8946.17	9568.48		6761.17	6570.36			7797.83	7731.84	5478.65	9514.03	1807.95	3776.03			10569.1	7789.78	4856.58	3851.37		9758.08	16170.8
P31937	HIBADH	3-hydroxyisobutyrate dehydrogenase, mitochondrial			17691.7										7952.93											11038.4		10371	9562.24	5837.39	8983.08	6978.34			5451.86	13700.3	11769.1		7650.72	5622.68					1519.72		14134.9	8746.34	10639.9
P31939	ATIC	Bifunctional purine biosynthesis protein PURH	67852.3		18117.8	83919.9	74549.8	29836.6			92308744		122905	176953	40711.8	33302.5	74922.4	47983.5	47727.9	46111.5	68184.5	44343.2	73356	39954.5	21995.9	32326.8	42100	24347.4	30546.1	23712.5	19898.4	22985.2	35247.7	27114.5	19200.8	23651.2	21408.2	18725.2	20797.9	17455.5	17906.4	19248	38503	36314.2	19076.3	22551.8	14782	19460.7	19034.8
P31942	HNRNPH3	Heterogeneous nuclear ribonucleoprotein H3				36963.8		15887.1												7602.23						12287.2	23288.3	19785.9	14868.5	10839.7	7863.27	5438.71	9444.13	8326.48	7239.39		13755.8	22080.3	6265.23	7528.09	9596.63	3142.53			6827.37	3665.53	11836.3	28864.2	48585.3
P31943	HNRNPH1	Heterogeneous nuclear ribonucleoprotein H	545522	532152	88946.8	79379.8	205046	37336	155044528	159802656	63116328	463474	297124	527864	131204	83080.5	94011.6	41522.9	50888.3	46604.9	153914	93105.7	31115.1	72121.3	21956	46090.2	16498.8	39422.3	36063.6	24711.3	20411.4	19860.9	33866.9	28318.3	42563.5	24459.6	28659.3	27793.6	17996.1	14598.8	18712.6	33729.2	52848.6	28157.7	15131.8	19641.9	16546.3	45794.5	45971.7
P31946	YWHAB	14-3-3 protein beta/alpha	247211	255406	128781	170738	250455	98278	55640056	71779304	188742560	455961	409846	325630	162890	98101.2	132200	123637	131504	89601.5	346220	167987	177655	213159	151752	108616	90598	62069.9	59467.8	62206.6	61182.3	70485.5	88729	77011.8	97909.2	54047.9	53635.4	40590.1	74878	58955.5	58425.8	119018	61088.5	105416	111508	71191.6	65831.9	56951.5	56786.8
P31947	SFN	14-3-3 protein sigma			21056.2	27221.6		9542.59															16194.6	21907.1	10655.2	11486.6		14684.6	18228.3	13375.2	10739.3	15872.6	15466.2	12908.8	13077.3	13614.7	12630	10319.5	10302.4	16181.2	12983	18653.9	20234.2	22648.2	15214.9	16111	15163.1	4914.62	2664.12
P31948	STIP1	Stress-induced-phosphoprotein 1	179765	179453	61374.3	220562	126615	59354.6	153202896	62246284	58348328	656862	248071	181200	95340.4	125584	98405.6	173727	182044	208238	185168	50625.1	61399.7	213022	61085.5	77626.6	92072.6	29493.7	35732.1	64840.9	24327.2	33303.4	60700.9	32001.8	27082.6	23255.7	19906.8	20103.8	23888	23550	26469.9	47745.3	42803.8	20990	25859.5	26810.2	27916.3	14040.1	14083
P31949	S100A11	Protein S100-A11	52566.6			37243.7							111104		26757	22552.6	16755.3	19862.8	21030.9	22312.1		12400.8		15062.8	15432	23285.9	26029.4	17256.4	4485.96	5427.84	6445.45	7755.65	14235.9	10962.9	16135.9	5599.29	17215.4	7566.28	9081.72	13543.3	15710	4298	2883.47	1900.87	12110.9	11865.6	2804.22	31895.7	27543.2
P32119	PRDX2	Peroxiredoxin-2	195161	128155	62480.3	216183	134611	68442	52942616	44867908	56012084	528021	274851	652285	79034.7	61478.2	54755.8	79665.1	151630	85736.1	54973.3	61529.5	26214.5	427599	47349.5	66893.2	39066.7	62889.2	42393.4	34802.4	40450	39455.4	46771	12925.1	58183.1	16631.7	57010.8	36902.4	34524.5	31820	44526.6	18200	41547.2	9872.47	75193	41082.8	42714.6	61873.7	66953.3
P32322	PYCR1	Pyrroline-5-carboxylate reductase 1, mitochondrial																										1934.58	2162.95	1996.85	4643.18	1754.01	1876.33	1801.49	2129.69	5129.54	4428.22	3647.31	2311.78	2916.38	2502.04	3932.96	7769.93	9026.58	7645.11	1768.63	1935.81	5614.51	4907.03
P32929	CTH	Cystathionine gamma-lyase						8522.43								16718.6		14507.9	15374.9						19621	12629.9	9989.37	8318.66	9579.33	10073.8	7553.13	6813.81	16398.4	601.206	8507.43	1569.84	1552.17	1590.22	4576.32	8867.58	3559.82	1404.02		3081.59	6643.02		5395.19	3523.62	4473.77
P32969	RPL9	60S ribosomal protein L9			7806.81	85835.6	65387.4	66915.5				130076	173414	150909	14220			59795.2	41943.8	38639.8	63580.7			29948.8	93691.9	43622.5	5174.84	4999.16	6512.89	15265.6	39671.5	14539.7	57366.7	66711.9	74449.1	2669.39	4268.05	11033.6	13064.6	12680.4	14288.1		5673.02		22408.6	33441.2	52464.4	3238.25	8981.24
P33176	KIF5B	Kinesin-1 heavy chain	164769			68978.4		22656.1				213493	173763	122309	32833.5	28493.7		40117.9	41307.6	33860.2		18891.3		65235.3	12472	35566.8	18439.3	14534.5	10524.3	13447.3	12431.6	13414.8	22476.2	22786.9	24008.4	6269.65	6495.09	5224.3	8955.7	9680.24	4521.22	20520.5	22970.4	15741.8	13012.6	13703.3	16759.8	10439.3	10660.7
P33240	CSTF2	Cleavage stimulation factor subunit 2						13662.9										20895.2									21902.5	13355.8	17473.6	10997.8	8507.45	12578.7		13878.1	11482.2	10768.8	17141.3	12470.4		7486.64	7972.2	14167.3	12074.6	10611.5		5150.58	5908.39	12414.4	11241.2
P33316	DUT	Deoxyuridine 5'-triphosphate nucleotidohydrolase, mitochondrial	55890.4	61150.9	19030.1	54612.9		25918.4	50390048			153004	130833	96454.4	58843.5	58916.4	59656.7	23145.8	23983.4	44874.2	101646	111117	93054.9	47506.8	87293.5	18765.1	29869.1	21407.4	35117	19603	17565.6	15363	14179.3	20264.8	27612.8	33020.9	20740.8	38060.7	25149.4	15943.7	15823.4	62550.9	18416.2	69326.5	10716.3	54553.7	10688	13694	14114.5
P33897	ABCD1	ATP-binding cassette sub-family D member 1																										3421.95		2578.53		2725.22	2805.72		8418.44	9007.55	4329.21		3806	3703.28	3001.64				4041.8			6826.58	6849.67
P33991	MCM4	DNA replication licensing factor MCM4			47115.9	49924.5	86777	17731.9					45660			31515.6				56197.8	125973	22626.8	40274.6	56536.4	15705.6	45856.3	55505.9	16807.9	18579	14844.3	12607.1	14105.4	21378.1	14844.7	13493.9	13129.8	12174	6584.65	12495.2	9803.51	16339.2	18554.2	25645.5	14197.6	13941.5	16561.3	11554.7	11340.4	9979.09
P33992	MCM5	DNA replication licensing factor MCM5	477192	364091	1.38908e+06			13214.1										36222.8					25616.3				27023.1	13500.1	14473.7	15966.3	14951.2	10533.1	23607.3	14048.3	17681.2	10130.1	5674.14	7744.26	7223.32	7890.75	5874.53	5849.66	12812.8		11472.4	4701.1	19348.2	4075.25	5046.77
P33993	MCM7	DNA replication licensing factor MCM7			33133.4			33764.8						172724		36528.8	61975	45042.8		46367.4					20948.9	8774.41	25272.7	18767	18568.7	26784.8	20952.8	19758.9	35626.7	19607.6	10404.3	9456.29	9730.32	9778.91	8222.6	7612.65	7094.48	28971	9991.52	38774.1	24567.6	23583.3	542.557	14022.7	11733.2
P34896	SHMT1	Serine hydroxymethyltransferase, cytosolic																																3852.26					3237.55									21738.2	12655.4
P34897	SHMT2	Serine hydroxymethyltransferase, mitochondrial		51953	51313.7	77193.2	107696	50016.1	121027384	86018984	17050740	223926	250737	142910	90475	98844.7	111619	58163.9	60886	58749.8	79740.8	45517	44101.2	19954.3	27409.1	12930	46999	31626.4	33758.8	17397.8	17578.2	18292.8	35523.8	27702.8	18248	26681.4	16702.1	23421.8	14952.7	11035.1	15227.7	33618.3	40503.9	48651.1	13452.1	16294.8	11220.8	20092.2	19316.1
P34932	HSPA4	Heat shock 70 kDa protein 4			16714	58062	62781.4	45917.7					157212	119816				44092.1	33075.4	47679		19604.1	17095.9	60891.1	13057.9	46769.4	9592.37	10418.6	4882.33	18805.8	17665.4	19443.5	45527.1	20651.3	15140.9	2846.95	8416.77	14358.1	17870.7	19342.3	18699.8	10143.4	7823.25	12262.5	7755.67	21127.9	10968	10586.1	9275.82
P35080	PFN2	Profilin-2																																8531.1	10334.2	4150.1			4342.56	4763.48					3864.34
P35221	CTNNA1	Catenin alpha-1			25031.5								1.28376e+06		4059.65											3634.04		5296.94	6005.43	4440.44	3839.78	4570.55	2985.15	4320.95	3894.84	8984.04	7093.37	6324.29	4577.38	4039.56	3910.44	4934.22	4922.98	15294.7	4151.01	2826.7	4366.94	6100.77	6566.42
P35232	PHB	Prohibitin	196232	147678	72062.2	115023	124706	68725.6	98784288	41099968	58048304	336854	140114	134087	79572.9	58095.5	92942.8	38652.9	53719	66830.2	151930	33166.8	168949	71985.3	107503	54549	62127.2	45560.3	48052.5	50212.6	38337.3	50235.2	65910.1	69820.2	61646.2	33809.7	27169.7	27467.2	37187.8	25861.6	29256.8	139667	52453	29714.7	38890.8	34585.6	57844.6	21710.4	26239.5
P35237	SERPINB6	Serpin B6	53753.3	69115.4	118083	17308		18753.8		28298364					41422.7	24439.1	23447.9	13174.7	12970.8	8584.7	37570.7	60880.1	34865.5		28331.4	4536.51	72870.2	33914.8	31241.2	10610.1	17308.8	13665.4	16060.7	11106.7	15545.2	24217.5	28527.4	48088.2	8788.22	8425.17	8589.19	24203.4	19245.3	34680.3	12984.6	4179.14	16739.9	25227.8	27027.3
P35241	RDX	Radixin	271677	402165	253262	205285	256485	124641	110990448	204599952	72025632	768813	178060	388955	249758	197082	191639	133345	122083	142869	352976	197316	342733	198856	210619	230815	236314	169906	169714	114198	86873.8	130969	80497.8	153004	49063.2	152574	113773	125462	107161	82205.6	83989.3	161223	297937	301716	215349	157568	68954.9	85008.4	84647.5
P35249	RFC4	Replication factor C subunit 4			154228			17294.6										11563	14654.4	13410.6	23048			38289.7				3693.7	2500.18	15917	12703.2	13676.7	22342	17301.8	8469.55	1107.49	5018.57	3802.01	11510.2	8777.73			1784.82		13079.5	19694.9	5020.4	8082.09	6236.11
P35250	RFC2	Replication factor C subunit 2		26239.7	25519.7										22837.3	22741.4	22968.5				23878.4						31710.6	26880.6	28116.2	11397.7	8780.67	9086.87		13900.9	4969.69	27755.4	22876.4	24582.6		14428.7		35176.5	19441.5	45769.4	16452.2	5023.66		10538.2	8806.83
P35251	RFC1	Replication factor C subunit 1																															22977	2001.71			4027.7	3314.82	2138.68		2178.13							4265.87	4674.09
P35269	GTF2F1	General transcription factor IIF subunit 1																										3522.05	3249.01	1837.26	2170.52	2404.57	4825.98		3755.35		4450.02				526.378	11432.5		6924.48	5882.08	5011.02	5869.03	7558.1	4786.52
P35270	SPR	Sepiapterin reductase			32709.1			14851.8										6451.8									21392.5	17360.7	15135.6	13030.4	5693.07	11875.1	18631.9	23145.3	4285.13	14736.8	8876.54	1889.5	9398.22	4055.1	4291.46		15955.1		18544.6			7070.94	8588.74
P35354	PTGS2	Prostaglandin G/H synthase 2																10275.4	10915.6										13857.6	9299.09	9629.56			18039.6	16913.8	8839.99	11024.4		7940.59	7932.32	8918.79							8574.23	8795.73
P35573	AGL	Glycogen debranching enzyme						13577.1												10377.6										8897.77	13880.5		6565.18	3560.66	3876.59					5437.99	7081.68				1500.88		1225.01	5461.69	5419.75
P35579	MYH9	Myosin-9	180365	113303	20502	65943.9	48480	18284.2		74771392		235802	130964	179647	27006.9	33036	37455.7	46867.2	16351.6	19069.5	39571.6	11265.5	38008.6	65217.4	10912.4	25014.2	20495.7	11181.6	11196.6	17510.9	14632.7	17318.6	12971.6	19141.5	14123.1	14154.9	9710.29	12205.1	15656.9	12477.3	12489.8	27398.2	20848.8	15571.5	18262.5	20103.9	18704.2	6945.62	7279.57
P35580	MYH10	Myosin-10	91179.2		131473	40692.6	86294.2	75914.4										33787.3	34880.6	23207.6		170425			128098		83781.4	78279.5	72329.3	59997.8	64401.2	47806.7	84994.6	88634.5	103835	40105.8	36789.7	22646.1	35225.3	30998.7	39454.2	126437		120023		46580.5		31274.5	34982.3
P35606	COPB2	Coatomer subunit beta'			9552.91	24544.6		5204.9							18334.1	26372.1		26824.9	29372.7		49312.4	16927.5	15424		8810.89	10938.2	20739.5	8873.67	11635.6	12833.2	10468.6	14067.8	16790.8	12614	9506.99	21437.9	14186.5	13002.4	15324.8	23190.3	21910.3	22595.3	14742	19150.2	13473.1	22222.1	12912.8	10750.3	8510.2
P35610	SOAT1	Sterol O-acyltransferase 1																																														2081.84
P35611	ADD1	Alpha-adducin																										3226.09	2603.14													5440.58	6597.43	8203.96				4601.92	4561.79
P35613	BSG	Basigin				90892.8	81500.9	24940.8				297269	216367	221194		11736.2		75315	39008.2	39530.7		41069.9	21116.1	106376	24699.3	18507.4	10040.9	12723.4	6024.58	15120.1	16792.1	16368.5	19905.7	18023.4	13787.1	6439.88	7323.57	14174.5	15043.3	10849.3	16237.3	5266.5		5526.17	33967.7	20441.3	17747	9461.02	9154.64
P35637	FUS	RNA-binding protein FUS	256316	342513	132619	74082.2	64356.4	52627.5	87853896	172454656	102301296	408608	171267	239808	183576	191809	228640	60583.1	67182.4	70231.6	207072	155027	133196	49251.9	45158.4	67752.2	149414	72423.9	81435.9	49301.3	40083.2	43787.1	38739.5	73637.8	51376.4	98696.1	73776.9	76182.5	48402.5	41024.6	42733.2	222113	208473	186181	36990.4	50658.3	42481.4	65732.7	69779.6
P35658	NUP214	Nuclear pore complex protein Nup214																4594.92						8145.94				3405.37	1565.33	3250.71	4452.3	3102		2336.42	4591.94	1947.01	3078.44	3378.46	5507.6	1525.62	1029.84	5937.73	6576.42		2247.85	2884.23		2073.43	3088.34
P35659	DEK	Protein DEK				32993		22583.6						53975.8				24804.3	26404.4	24060.6		14007.4			13736.9	21553.9	16200.3	12662.3	12660.3	16392.2	13025.1	15254.5	13353.7	14263.7	15528.2	14326		10787	8125.8	9997.29	8288.13	25258.6	20530.1		15846.4	9372.93	8739.86	8808.06	8338.74
P35749	MYH11	Myosin-11
P35754	GLRX	Glutaredoxin-1														9957.98										35045	7306.34	6853.47	8363.65	6683.99	6115.87	6845.48		9227.82	7225.26	9508.41	6307.42	6249.47	13222.1	8939.2		18767.8	16409.5	20568.1	22040.8		29784.2	3996.81	4041.08
P35998	PSMC2	26S proteasome regulatory subunit 7	225855	225683	117897	118897	117699	56067.9			73882232	325160	307531	131112	131020	123696	136433	45820.9	53491.3	86172.1		58165	108271	26845.3	31128.4		92793	23573.9	38494.6	13808.5	20790.4	27301.3	40373.9	15491.6	22569.9	38439.2	24230	23896	19191.8	15475.1	16108.1	53736.6	38493.7	51968.5	21833.8	32503.7	8653.59	14068.7	18293.3
P36405	ARL3	ADP-ribosylation factor-like protein 3			51343.4		43106.3	35163.2							51039.5	46585.5		26428.4	33621.8	26103.2	95064.1		42957.7	39853.6			58867	21265.2	23552.1	17588	16510.8	21397	40971.1	9940.83	11835.6	28642.7	18793.5	16444.5	8226.04	9948.94	5780.47	18448.9	75449.6	34924	19332.7	11527.4	24024.7	12419.6	10109.7
P36406	TRIM23	E3 ubiquitin-protein ligase TRIM23								23257780						41386.8		19694.7		11967.9		29003		21417.7	16794.2	17688.3	20016.8	13506.4	11548.6		7108.99	6092.14	5122.24	17602.6	6071.92	56561.7	45194.5	55947.9	18905.2	24689.1	17274.5	36843.8	117193	27665	28973.7	10655.5	31196.8	15493	18261.5
P36507	MAP2K2	Dual specificity mitogen-activated protein kinase kinase 2																																														5554.01	4113.13
P36542	ATP5F1C	ATP synthase subunit gamma, mitochondrial			22149.6	130140		32802.2					255087	222535	47297.1	71151	53174	66641.1	77525.4	69068.8	49448.4	83603.5	83370.3	55882	36624.3	41062.6	37429.5	31549	32166.9	25246.4	25494.3	30206.3	43861.5	31609.9	37560.5	18022.9	17290.6	21952.4	27738.7	20076.4	19909.4	29326.2	34622.8	43128.8	23685.7	28527.7	9868.58	17090.1	17659.2
P36543	ATP6V1E1	V-type proton ATPase subunit E 1	306262																									4946.47			3356.28			3675.55	6272.01					3411.02								6548.58	6880.85
P36578	RPL4	60S ribosomal protein L4	246192	235073	158346	116773	199914	110784	159471408		98017544	129754	251637	401328	155242	87156.5	120593	73604.2	69271.9	66350	47043.9	259928	170258	48814.9	230753	62603.5	112374	45512.8	46160.5	57298.6	42984.8	53723.2	34864.6	168235	147262	72181.3	46530.5	49424.9	79489.3	52645.3	58734.4	117892	60528.3	79446.7	44127.3	104608	42259.8	25001.6	24987.5
P36776	LONP1	Lon protease homolog, mitochondrial				24855.1		20098.8					83403.3									14977.7	6271.6		9586.34	20762.2	6329.43	5812.07	5538.66	14782.7	8728.01	8910.92	6873.38	16250.6	18033	7434.61	7783.83	9481.62	10473.3	9164.44	6182.3	7752.47	20247.5	6471.85	14002.4	15229.9	8006.94	10066.3	13092.9
P36871	PGM1	Phosphoglucomutase-1				32042.9							66382.8		13237.1	15068.7	5013.57	10491	17006.9	13670.1	30808.6	35200.7	28004.9	27821.2		11748.8	12798.4	7763.91	8085.85	17685.9	13251.7	14224.3	15018.7	11382.9	10607.2	12453.7	10601.8	6773.29	8263.69	7735.9	8055.22	15007	15818.3	24712.1	11629.3	9216.02	3536.93	14447	12437.1
P36873	PPP1CC	Serine/threonine-protein phosphatase PP1-gamma catalytic subunit				92514.1								183992	62379.8	75061.4	82167			62289.8	51726.8		48828.9	75444.5	3205.77	96575.2	37118.1	30189.6	27253.2	47035.2	22555.2	28247.1	17908.4	20722.9	35895.8	15757.8	15552.9	25394.6		3343.52	3221.82	33201.8	28445.5	67702.8	27654.6	22483.8	23801.7	21985	26874.2
P36915	GNL1	Guanine nucleotide-binding protein-like 1																								25086		2973.44		4567.69	4169.95	5167.18		7627.78										8259.11	10030.5	10623.3		2484.92	3061.06
P36955	SERPINF1	Pigment epithelium-derived factor																												3287.67				4107.38	29995.1	6387.49				3460.03			9503.59		5273.77		4348.25	3990.96	3575.33
P36957	DLST	Dihydrolipoyllysine-residue succinyltransferase component of 2-oxoglutarate dehydrogenase complex, mitochondrial	188974		71028.4	71931.4		40647.5				276614		215002	105850	105611	126019	66213	49943.2	70723.7			104836	93697.6		42178.9	69553.6	34535.5	37627.6	6838.62	18422.5	20174.4	65737.3	40944.9	40061.7	35884.9	24709.5	23967.2	15641.8	10637.9	12158	30426.2	25447.5	79352.7	36684.9	56278.1	57700	10554.5	20330.9
P37108	SRP14	Signal recognition particle 14 kDa protein			29989.7											8707.11		2586.37	24558.7	26942.1		36398.2	39388.3		11952.8	15262.9	8807.41	9956.24	9014.86	6822.21	10971.5	8129.29	3138.85	12016.8	4757.13	9850.9	17118.5	14299	8823.27	6925.72	10992.9	11643.8		17648.8	6345.7	12630.7	7094.55	16088.9	13593.9
P37198	NUP62	Nuclear pore glycoprotein p62																										2043.27	1670.15					1192.6			3651.22	2791.31					999.481					6179	6877.32
P37235	HPCAL1	Hippocalcin-like protein 1			17122.4			11972.2																10977.4	18667.2	14831.4	11637.1	10725.3	11003.6	10513.6	8172.59	10750.3		11107.4	11572.4	10540.2		8032.18	9377.72	6981	5943.47	16441.6	20778	16476.9	18750.4	20262.2	16865	8943.98	9665.37
P37802	TAGLN2	Transgelin-2	165268	402056	51172.8	150744	149980	49366.5		64554280	30352892	514551	236370	531054	127319	55362	92063.9	125301	93612.1	100876	193762	76888	35958.3	137052	70978.7	90825.2	27397.8	39379.9	23304.1	26783.9	20242.4	24068.8	44075.2	24499.6	29676.4	23479.7	32415.7	29470.9	21936.7	19013.5	31005.1	84158.2	28597.4	180379	50708.4	66290.9	54617.8	37420.2	30917.6
P37837	TALDO1	Transaldolase				78376.3	61639	41605.8					103252	115286				33046	36620.2	42749.1					60623.7	25521.4	15574.4	12813.5	13071.9	20106.4	14364.8	23623.3	28819.4	27696.7	18401.9	12857.3	7915.88	9219.4	13463.5	11947.7	15759.4		22345.5	27327.8	33606.6	23644.1	28391.7	11141.2	9963.36
P37840	SNCA	Alpha-synuclein																									8503.64	6254.8	5239.85						9536.5													6022.12	5958.09
P38117	ETFB	Electron transfer flavoprotein subunit beta				76274.8		62161.5								38859.2		29324.2	23154.8	32933.7			34799		26761.8	28778.7	28784.7	11195.6	27599.5	19770.3	20578	17560.2	43555.4	22128.2	23522	28666.2	7790.64	12529.3	27291.4	9626.93	13190.4	19341.2	23840.7		18605.4	18007.3	22857.1	8702.05	6925.72
P38159	RBMX	RNA-binding motif protein, X chromosome	184901	140428	83890.4	86690.5	143295	130196		32991922	68197664	441474	326623	434748	56835.7	55831.2	65364.9	74612.5	77542.6	52755.2	81150.4	107033	89368.3	144797	66069.6	115045	75045.5	58890.3	61400.6	61346.5	51267.5	53041.6	84720.4	53717.3	34534.2	34027.9	37105.6	33843.1	34317.7	64156.8	39114.4	25881.7	73159.7	92476.3	75312.2	69394.1	82618.6	17615.8	19444.7
P38432	COIL	Coilin																																				1878.9
P38606	ATP6V1A	V-type proton ATPase catalytic subunit A						5387.26							6601.05	6939.93		12272.4	9670.22	13032.4				16593.7	4240.37	6306.02	9544.94	6707.25	6851.44	6155.83	5180.34	3990.42	4797.5	6781.21	7099.99	10526.8	11063.8	9483.06	6687.15	17103	6980.66		5114.87	9282.13	7561.84	5832.67	5669.52	11792.7	11839.8
P38646	HSPA9	Stress-70 protein, mitochondrial	151627	154717	130303	163185	138807	94548.1	80347768	69327904	117868056	298789	377304	256930	111244	105986	119882	101462	129542	112160	182931	128682	128839	175120	51874.3	140478	101918	88282.2	78305.2	72584.6	88587.2	73658.1	73136.3	112197	111957	92969.8	77870.8	80179.4	75464.3	55318.3	60553.6	49621.4	93466	89895.2	56256.3	69234.4	80674	95411.3	93469
P38919	EIF4A3	Eukaryotic initiation factor 4A-III	34121.2		24782.7	69900.1		16346.3				129098	56829.2	176947		13562.8		31912.8	38572	18257.8		41538.3	20082.5	46206	15611.4	12821.9		7604.54	14484.3	13958.3	10370.3	12842.1	13814.9	12612	17402.9	8914.37	10818.1	13816.3	9354.77	7773.28	10223.4	53614	51535.9	31187.7	13083.4	20061.8	18038.8	11388.7	14660.8
P39019	RPS19	40S ribosomal protein S19	298695	198789	33487.6	44757.7		12920.3	103197000	108436128	95475408		102044	150350	146925	124838	113696	36146.2	32698	40839.5	131999	69167.7	47654	91202.7		26722.7		13474.2	10644	13157.8	8490.36	6795.72	11990.2	15858.8	16978.3	8723.82	9214.66	7276.47	9300.78	4466.69	4466.82	50611.5	39420.3	58964.4	11976.9	15305.9	19170.2	10459.5	14345.1
P39023	RPL3	60S ribosomal protein L3				249783	211352			34942676		493547	306425	358374		74505.2	17242.3	62993.2	59580.3	67400.7		11281.1		6652.69	12657.4	33819.5	48709.1	4765.62	4757.41	5394.39	2968.58	4393.66	7351.14	4108.83	5646.78	8008.05	7034.41	7122.62	3257.74	3229.51	4174.56	15754.9	11619.9	9645.67	4064.92	9140.72	6407.37	9063.83	6181.43
P39656	DDOST	Dolichyl-diphosphooligosaccharide--protein glycosyltransferase 48 kDa subunit	161759	138154	91945.2	112211	105658	98165.9			71414280	122531	164761	68371	80755.3	85771.3	96151.2	51190.9	66594	56940.3	132316	106008		37883.9	41606.7	27910.4	78200.8	32112.9	66121.2	29923.6	24741.7	32665.4	43778.8	35717.6	11425.6	30912.4	40319.7	32422.1	23502.1	16902	20447.5	49019.6	48209.7		20977.2	18634.9	34543.2	10686.2	10098.6
P39748	FEN1	Flap endonuclease 1						137910							4237.47	9328.1	9512.4	28368.4	3241.13	14974.9		10113.6		5993.03	9222.75	81599.7	19488.3	11108.5	10699.3	14019.5	7773.12	41914	38151.5	82568.3	14112.4	16243.3	12815.5	11894.3	21219.1	16791.9	8480.5	25292.1	16800.4	21599.2	11841.7	5757.71	7911.2	10318.2	10062.7
P40121	CAPG	Macrophage-capping protein			45388		93370.8	32360.1	25389522	44763952	21291862		44724		82409.9	40355.8	55406.7	26516.5	7513.35			10422.4	13418.5	29260.4	3872.25	15037.4	23293.9	12918.7	18193	8751.25	9838.73	9074.3	9867.42	7121.91	10986.2	20972.6	15246	20152.4	5028.3	7935.92	8373.43	8499.71	26676.8	20580.1	8518.41	5704.52	4096.18	8265.42	13030.4
P40222	TXLNA	Alpha-taxilin			13964.7											20445.6			30585.4		29646	8413.42	21576.3			11953.4		7046.06	8621.44	5559.92	5403.3	6063.8	7280.23	6400.54	5322.61	9669.45	7682.42	6856.43	3639.9	5871.99	4456.88	10418.3	11967.9	2462.09	1015.61	1088.69	1664.31	9827.24	9713.58
P40227	CCT6A	T-complex protein 1 subunit zeta	141618	100986	86602.6	61438.9	50715.8	50083.4	73723520	44982784	26945436	184132	139103	160680	74747	78329.2	83373.6	36060.2	61053.7	76813.6	61781.6	40894.7	47913.5	46953.3	69685.2	45978	83137.1	39971.9	66534	36360.1	36053.9	34875.7	43863.1	31901.3	41415.9	56794.3	51526	56107.7	38409.1	55906.1	33633.8	99153.5	80930	141656	35380.3	80065.9	38527.4	26480.4	28205.7
P40261	NNMT	Nicotinamide N-methyltransferase							238987184	137374704								19075.9	19055.9					10820.5					1659.61	8655.13	4819.83	5888.95		10204	17233.5	1813.71	5840.25			6919.82	5964.25				8589.32	3977.3		4608.51	6018.02
P40429	RPL13A	60S ribosomal protein L13a	437914	412370	158913	463153	391663	210236	254636768	239055120	234892320	1.00616e+06	628146	729323	258490	263021	329307	285563	327267	329552	438681	142742	159659	393170	122241	194598	59915.8	89473.6	114621	147071	121072	139308	214392	118160	149652	93891.8	79271.7	78164.1	108552	100579	99319.9	178527	140080	104994	135999	126998	120570	41297	39322.3
P40616	ARL1	ADP-ribosylation factor-like protein 1		40307.2	36949.9	41328.2	50350.3	32376.4				140929	96459.3		27953.7	41289.3	42229.9	29186.2	32265.1	36839.2	60788.6	48406.5	66517.8		42476	31588.2	27191.7	17989.3	21337.2	20926.3	16933	22982.5	31912.4	22932.3	24784.3	38996	22511	15360.1	23777.8	9730.29	7132.75	25657.1	35239.3	51922.5	24657.8	39442.9	16236.3	8268.94	10748.3
P40763	STAT3	Signal transducer and activator of transcription 3																										6460.02	7223.54		18824.7		5837.08				14114.5	28450.9		15766.6			15089.6		6587.28			11773.4	13029.9
P40925	MDH1	Malate dehydrogenase, cytoplasmic	632964	490380	72513.5	88677.1	117398	60966.6	291677824	356634432	261771232	379796	257708	548410	217279	183580	162179	65643.4	71425.9	76176.9	687951	77239.8	64527.3	111275	47190.7	49448.3	27218.1	56862	54946.5	36630.8	31794.4	35008.9	69212.4	34683.1	28563.2	58231.9	37710.6	43884	38203.7	29541.6	37438.1	46495.6	56452	59094	43260.7	46548.4	45835.9	41114.5	45787.8
P40926	MDH2	Malate dehydrogenase, mitochondrial	155380	250741	112062	101543	97308.9	56896	89118392	86075064	82697624	191539	193628	106054	85089.9	56005.5	191895	46357.6	50113.6	54140.7	131049	55582.1	54372.5	66786.9	37701.5	38816.9	48859.7	63815.6	53012.4	46289.9	46268.5	33528.3	56488.5	30743.7	33419.1	47108.5	40323.5	47767.5	37506	21520	39886.9	55261.3	82122.3	68945.8	72439.4	41456.4	67046.1	47366.9	48144.2
P40937	RFC5	Replication factor C subunit 5						13375.4										29409.7	36065.1	40600.3					18461.5			18020.3	17064.5	25494	18003.7	19320.5	21194.1	22973.9	14821.2	16876.4	11024.3	6642.43	13273.8	12409.4	7383.53		25140.2	17948.9	13791.1	15884.2	15799.1	5506.46	5027.08
P40938	RFC3	Replication factor C subunit 3																					11322.4		3854.01		6346.95	5076.73	5820.9	3036.9	3417.08	3852.95	8082.01	3758.15	2887.51	4171.09	7421.75	5151.26	4023.03	3929.41	3272.2	11035.9	11794	6680.02	3617.11	5781.14	4124.58	5864.26	6332.57
P40939	HADHA	Trifunctional enzyme subunit alpha, mitochondrial			36345	78694.9		31705.2								12165.7	20721.6	17926.3	31863.6	30761.3	23769.3		13587.5	41208.8	13805.4	19689.4	7326.12	6162.97	6792.75	13272.9	13801.6	11794.2	14419.8	6263.73	20572.1	4272.19	4825.58	8956.89	9328.68	8075.25	10687.6	9850.9	4160.01	7173.22	11191.2	11098.2	10781.3	8616.93	9528.15
P41091	EIF2S3	Eukaryotic translation initiation factor 2 subunit 3	500395	186772	69290.1	91632.6	91493.2	39643.5	111814672	124677184	91887128	641827	131446		113503	104765	128842	57687.4	56138.5	63080.4	195438	44281.1	87132.7	108801	36021.6	35688.1	31964.6	33953.4	37116.7	28558	21459.2	28644	48395.3	27336.5	23943.1	36012.4	27614.1	27202.1	20832.8	19162.3	21918.2	59010.5	28859	74753.1	42681.7	33982.8	36887.6	23069.8	26874.5
P41227	NAA10	N-alpha-acetyltransferase 10														152715				76542						19794.7		1961.76		8266.26	3994.59		3050.06	14292.1		48008.7	45956.6		14164.9		3719.97							2607.25	2690.17
P41236;Q6NXS1	PPP1R2;PPP1R2B	Protein phosphatase inhibitor 2;Protein phosphatase inhibitor 2 family member B														9248.33					18999								3289.05	3088.23		1159.5	1388.18	6333.57	7247.92	2195.89	1054.16	1745.68	2604.62	2693.68	2092.83	1577.07		1744.53	1833.4	3824.87	3581.81	5404.95	5600.27
P41250	GARS	Glycine--tRNA ligase			15627	42637.8	15433.5	10709.6										8672.01	5541.04	5923.17		21664.2		10425.2	8511.36	13305.8	13113.3	6860.02	5044.25	8329.21	10236.7	8457.81	13300.8	16743.8	8514.59	4638.01	7567.37	16019.2	4467.4	9326.63	9477.47	10438.6	6338.32	22515.9	20451.2	6318.14	9984.07	10293	16900.8
P41252	IARS	Isoleucine--tRNA ligase, cytoplasmic		154740	43824.9	95548	92302.5	75438.1		93537224		240879	91298.9	240156	89264.5	81256.7	77400.8	57672.1	62747.5	62761.5	128237	23119.1	106372	59738.2	89697	85610.1	62030.3	31989.5	48811.3	49708.9	39736.4	49179.5	66417.4	31410.9	44812.1	39697.4	29220	26836.1	36768.3	27539	27595.7	52732.5	86272.2	114230	79865.8	81337.8	30420.1	23332.2	22338.1
P41567	EIF1	Eukaryotic translation initiation factor 1
P42126	ECI1	Enoyl-CoA delta isomerase 1, mitochondrial																					20041.4		12247.7		19746.9	10518.2	12334.7	11026.2	9892.63	8820.2	12264	15679.9	10290.4	8749.44	7580.37	13830.6	7782.77	7197.45	8428.71	27840.9	9427.1	17848.4	10095.8	16966	15728.5	4593.45	4983.09
P42166	TMPO	Lamina-associated polypeptide 2, isoform alpha	122800	112458	60630.5	63548	75457.4	55994.9	71798520	62898036		355296	130200	107633	65502	70052.5	71911.7	41614.5	48878.2	46048.8	85446.4	71185.4	67333.2	58769	37119.3	51481	61669	50338.8	53719.7	50558.1	38767.8	46427.6	53483.7	46687.3	44326.8	54933.2	35030.3	39086.7	42934.9	35608.4	33908.8	67220.2	71422.9	69068.3	53389.4	52013.8	53368.4	30666.8	33825.7
P42224	STAT1	Signal transducer and activator of transcription 1-alpha/beta						15425										29697.4	45243.8						11255.6	15306.2	9832.46	8808.49	10342.5	7103.04	11579.8	18747.6	12243.3	9757.95	18233.2	13051.6	9575.54	9885.32	9145.42	9046.53	9868.76	13843.9	11702.9	17876.7	17206.2	16872.2	5089.26	8818.88	8214.14
P42285	MTREX	Exosome RNA helicase MTR4													7806.92												7753.21	7256.79	6755.93	4655.98	3355.74	4919.73	6925.6	2915.33	6674.2	4353.43	3173.71	5761.37	1968.1	2485.3	2049.22	11149	6065.15	7784.79	5941.41	1943.09	3651.76	6416.29	4059.54
P42336	PIK3CA	Phosphatidylinositol 4,5-bisphosphate 3-kinase catalytic subunit alpha isoform			114879			145199														86601.7	59130	66589.9	79855.6	63163.9		94849.7	84014.4		137581	141933										74006.5	123375	55103.1	166172	63168.2	154670	10436.3	10449
P42566	EPS15	Epidermal growth factor receptor substrate 15
P42677	RPS27	40S ribosomal protein S27				81586.7	85461.7	42477					157571	257219	66269.8	66621.2		48836.7	63805	68303.7		62295.8				59216.1		28146.3	29556.3	27584	24139.6	29614.1	51754.2	19228.4	24822.5	22426.2	15952.9	17425	17960.5	13094.8	19494.8	27206.9	54063.3	19363.3	17140.9	26362.1	18194.6	14713.5	13332.6
P42695	NCAPD3	Condensin-2 complex subunit D3																																															2784.22
P42696	RBM34	RNA-binding protein 34																																														5529.26
P42704	LRPPRC	Leucine-rich PPR motif-containing protein, mitochondrial	175225	143678	73057.8	139300	148399	65331.8	145176464	103965320	54849752	288775	313286	191457	98746	122234	143879	94122.9	109957	109142	121246	62741	74626	68363.5	50216.1	88405.3	64456.8	41608.2	43312.6	46859	46291.7	54850.3	51288.4	24559.2	33333.5	31115.3	25149.8	25418.3	43140.2	35488.4	40609.7	64929.3	34790.2	52434.4	34844.2	43577.8	33340.8	19851.5	21013.6
P42765	ACAA2	3-ketoacyl-CoA thiolase, mitochondrial																16887.8	35988.4	23199.5						37629.4			4569.16	10585.7	9352.59	9044.09		7002.31	13453.9	3092.91	3691.95	3726.81	8231.54	4802.24	5565.15		1758.8		12036.7		7320.02	8186.52	4903.68
P42766	RPL35	60S ribosomal protein L35	503013	273003	107754	198327	214906	65352.9	176558560	161720064	70278832	1.05448e+06	395873	510116	281333	185683	264895	141616	150441	188864	149223	112492	51425.2	255897	79664.2	134620		22997.4	24222.1	37215.4	28958.3	36452.5	115249	82838.2	56392.1	41764.7	31401.5	26429.1	35839.3	32966.7	30582.5	24304.7	44474.9	34477.9	53897.5	64678.1	81829.1	14956.8	7732.35
P42771	CDKN2A	Cyclin-dependent kinase inhibitor 2A			29284.3	24808	44782.5	26307		29084934			57657.5		21874.8	23872.3	22383.7	17941.4	18705.1	16808.3		49886.5	23339.8	38080.6	12959.7	26589	28679.9	23647.9	24204.6	24560.8	21775.7	22375.7	41688.5	24224.8	18498.8	22321.5	24327.3	22295.2	25446.6	15509.3	15732.8	29458.7	52921	24795.8	24653.6	28715	23436.7	21239.3	19319.7
P43034	PAFAH1B1	Platelet-activating factor acetylhydrolase IB subunit alpha			15576			10490.3							34034.2	23611.2	48498.5				46886.2				10504.7	10026.8	16859.6	13979	12289	9786.29	8639.99	11670.2	17688	8503.76	5505.12	14140.6	14227.2	11343.8	8097.84	13453.9	12431.6	14472.8	20706.7	18425.1	23736.7	9766.93	9345.2	9921.61	9160.61
P43121	MCAM	Cell surface glycoprotein MUC18																		10702.2					11800.2		6273.19	7512.26	7065.68	6659.63	4597.11	5004.1				7774.64	5035.56	6457.4		6072.53	5398.6	13035.9	5981.78	7366.3	4436.58	3774.78	5608.61	6217.83	6457.31
P43243	MATR3	Matrin-3	166201	98630.2	71929.4	70194.6		34016.6	51296752	84352656	62668308	238442	257775	169484	121091	118717	163161	81221.4	62205	91028.9	150866	20429.4	32311.1	90194	25884.7	38608.3	9078.46	21003	19928.2	12876.3	14953.5	14530.9	25436.2	17312	21671	20462.7	17528.4	21451.6	17359.2	16613.8	12369.8	7949.76	19053.7	14713.4	16582.1	14354.6	11750.6	16625.3	19479
P43246	MSH2	DNA mismatch repair protein Msh2			26510.3			16645.3																				9094.97	12186	6097.4	8398.52	7626.46	7735.77	4019.6	12779.1		9982.76		1564.39	3619.51	707.733		27910.6		12877.2	5100.46	15007.7	8574.53	9482.2
P43304	GPD2	Glycerol-3-phosphate dehydrogenase, mitochondrial														10494.9							24853.5			21887.2		9858.17		2170.55	6327.62	2681.08	16892.9	10401.9	7241.22	14485.8	9045.5	6097.18			5584.23		22381.9	15107	18273	7997.03	10041.7	5691.37	6833.8
P43307	SSR1	Translocon-associated protein subunit alpha				183462	128723	77776.8				424940	363531	438155				132410	151473	145436				163008	86288		2863.69	5292.04	20556.9	60445.2	45058.2	29747.6	56990.4	36512.3	20798.9			7161.23	59297.9	28210.8	56969.4			20429.2	39906.5	41971	63963.1	9196.03	8212.63
P43355	MAGEA1	Melanoma-associated antigen 1																											18111.9		2153.87					17006.9	8045.76	5112.91					21094.7			3815.13	3794.78	9331.94	9528.56
P43490	NAMPT	Nicotinamide phosphoribosyltransferase	70638.2												38859.6	34778.6	45641.6	13587	15528.6	13919.4				30638.3		15396.5	29302.7	17464.7	29209.8	12516.3	8274.92	10606.4		9573.75	17850.2	17152.9	11230.7	13654.3	9651.64	6964.9	6474.73		15482.8		17095.4			11307.5	11156
P43686	PSMC4	26S proteasome regulatory subunit 6B			45057.9	70686.6	59582.5	41755.1						250460	64086.2	62161.6	79438.5	33692.6	32471.3	34476.4			41027.3	12564	28816.8	15409.6	42863.1	15915.7	32960.5	33433.1	13149.4	15013.3	28155.2	30861.9	13412.3	17417.3	13255.8	25495.2	31280.3	14047.2	19047.1	33865.8	23771.1	20593.3	14326.3	14418.3	20422.8	9859.34	10473.7
P43897	TSFM	Elongation factor Ts, mitochondrial			13153.7																	32774.7				10052.3	37746.5	13847.7	12793.2	5660.37	10879.3	5594.14	6733.73	9241.02	6535.38	16934.4	11120.9	10591.8		8611.58	8243.4	15694.4	21588.2		5586.47	12156.1	7392.5	6541.65	7998.65
P45880	VDAC2	Voltage-dependent anion-selective channel protein 2	482513	263302	100196	116947	119092	89236.2	65058696	47779428	135509232	279236	100108	329897	121841	123625	225511	98414.8	95834.4	100225	78681.9	36588.7	48113.6	134076	58356.3	103130	92165.5	58803.2	62155.7	59041.6	52839.9	52522.1	92003.7	45065.7	41651.7	53255.2	44856.7	45642.3	51498.1	40290.8	47225.5	55017.1	41031	56152.1	27116	32824.7	51518.3	31570.2	37492
P45974	USP5	Ubiquitin carboxyl-terminal hydrolase 5			32765.6						985491264	11089079	9998094	9799351								37586.8	28644.2		10373.4		12118.1	15722.9	14286.2	4843.15	7984.38	7144.4	3559.11	8572.35		6691.84	9687.24	20833.8	5553.64	8204.38	8388.11	8793.51	8976.92	15602.5			2433.45	18332	11680.5
P46013	MKI67	Proliferation marker protein Ki-67			24847.9			29046.4										25536.6									12652.5	28467.3		11864	17010.7	19527.7			13171.4				11789.6	9866.68	4903.83	1992.52						1460.28	1310.8
P46060	RANGAP1	Ran GTPase-activating protein 1			14410.3	23221.7										219444	198651	18455.8	17090.5	41757.8			15090.9		7662.6		12538.3	7593.41	8172.27	8709.61	6492.77	6063.74	6624.52	8130.81	8023.78	13456.8	9080.47	9237.34	7889.01	9166.55	10652.7	7308.14	11288.9	12338.6	6398.99	9310.55	6794.49	11735.6	14029
P46063	RECQL	ATP-dependent DNA helicase Q1											41941.3											37109.9				7130.9	6761.61	5862.8	12418	6719.79	5548.21	9457.94	3516.28	5247.9	4830.91	4416.8	1308.32	9069.27	8831.8	7668.54	27804	12460.4	12491.1	17469.4	25541	6001.88	7519.55
P46087	NOP2	Probable 28S rRNA (cytosine(4447)-C(5))-methyltransferase			20567.5			12878.2							22345.9	19703.5	26178.9	13997.8	15725.8	8649.53				28570.4			15333.1	11199.8	9139.4	6633.42	5518.88	6697.96	10171.7	5235.58	13849.9	12628.1	8673.55	8094.23	6908.02	4607.18	4658.71		20756.4		2169.14	9629.25	1429.28	8674.9	8161.28
P46108	CRK	Adapter molecule crk																									26534.5		21334.1		829.127		19889	9536.94	2714.19	2287.44	4697.92	7185.48		4304.48				3425.81		1525.39	1955.27	4637.17	4822.38
P46379	BAG6	Large proline-rich protein BAG6																										4025.32		26135.5		23862.9				2930.31	1013.99	1704.02	1374.87	1272.1								3814.79	4790.27
P46459	NSF	Vesicle-fusing ATPase													24566.6	25134.7	35992.6	23350.7	14574.8	27173								27958.3	8453.67	20173.6	4380.71	14781.9	11191.9	16742.2	12126.7	8796.02	6015.95	5220.01	8917.33	7843.24	5797.94	14265	17564.4	13600.9	28976.7	3895.42		5667.64	5214.98
P46734	MAP2K3	Dual specificity mitogen-activated protein kinase kinase 3																																														2656.54	3109.91
P46776	RPL27A	60S ribosomal protein L27a				77710.6	41978.2	43447.8					365306	116389				45486.5	57107.9	43429				46702.8	28465.3	34238.1	7804.71	6823.87	9240.11	22316.3	17515.7	22988.4	47593.8	40089.7	15774.5	6462.96	6854.72		10787.9	13331.8	9052.33				24124.5	16879	25570.6		4986.26
P46777	RPL5	60S ribosomal protein L5	196616	226852	58080.6	57800.4	28552.5	31166.1		199131024	37036732	223239	110320	122077	79502	67096.2	93978.4	45804.2	40548.1	41764.7	84553.7	34057.9	31229.5	62161.5	42698.3	24127.6	46187.5	29203.2	33849.9	23376.5	19562.4	14113.8	25910.1	35838	9519.18	34479.9	24864.6	38839.8	17804.3	9755.18	11481.7	65581.5	53806.9	63814.6	31778.9	42421	37773.3	23240.6	20649.9
P46778	RPL21	60S ribosomal protein L21	864332	724782	117615	332170	233602	69327.8	327393600	264155760	174918688	486446	367593	371169	255187	267917	311740	90406.5	87497.5	103749	330315	75635.7	96376.2	90455.6	39819.6	79295.1	91199	55848.8	63207.1	39218.4	32771.1	42206.8	36163.1	32731.4	26582.2	50351.9	36904	37842.8	38617	31617.3	33254.9	61114.9	80471.7	50043.5	28391.3	54692.9	29888.1	48131.8	47805.1
P46779	RPL28	60S ribosomal protein L28			86432.6	38865.6	42799.3	18802.9	44009952				112203	163862	115670	71790.8	85872.6	42302.6	30654.4	33339.5		110437	95894.2		35389.8	21987.8		11640.3	9178.9	12350.8	8691.35	10261.7	23862.4	21867.3	19543.1	14681.2	14772.9		13443	13145.4	10370.4	37001.7	30706	27191.5	17118.4	26154.1	19792.8
P46781	RPS9	40S ribosomal protein S9	877860	786464	426664	461476	532851	214411	253750240	501364512	155974384	809080	633059	817832	499142	521878	787964	391988	381212	409188	645576	170727	379231	288495	168213	325124	346575	201114	230358	122420	116573	145914	219090	172745	116881	202000	125372	146200	132219	100137	105294	104860	285210	196265	181481	149897	175478	124924	110883
P46782	RPS5	40S ribosomal protein S5														6097.56	4134.58			5803.39			18079.5	12314.6		10303	2843.4	4422.74	7533.38	8218.41	2995.83	4149.29		6459.23	5406.74	4968.08	5241.49	6147.8		3308.97	3534.86		11660.8			5405.79		8830.67	5370.08
P46783	RPS10	40S ribosomal protein S10			58317.2	43322.9	59244.6	40871.7				145073	101620	175068	20043.4			20972.1	75872.9	51107.8		38936.1		63571.4	43190.2	27631.7	26311.2	25244.4	21083.3	32265.8	49399.7	34740.9	24894	40677.4	33391	17744.7	29744.9	23226.5	29723.7	49463.7	37253.6	20801.2	12529.1	51866.2	37845.4	71428.6	75495.9	38254	36494.5
P46926	GNPDA1	Glucosamine-6-phosphate isomerase 1																8753.02								11522.4					499.368		6260.77	9086.47	3928.83		4737.39		679.376	2958.11	2050.04			4120.82	4859.11			4364.56	5143.69
P46940	IQGAP1	Ras GTPase-activating-like protein IQGAP1			26447.2	60923.3	121831	35837				6.14779e+06	281085	3.12482e+06	38737.2	46554.3	38449.1	47692.2	50354	49213.1	30943	32405.6	27444.4	45712.4	24768	58553.4	37136	45452.9	18731.3	22624.1	18962.2	24024	30777.5	25528.1	29568.5	18241.9	16094.9	19830.2	15714.9	14156.1	14409.6	24399.7	25144.8	19130.8	28964	13792.4	26055.2	10982.5	10957.3
P46977	STT3A	Dolichyl-diphosphooligosaccharide--protein glycosyltransferase subunit STT3A	31820.3		20053.3	22818.8		42985.9							20038.2	19828.5	17098.9	14260.5	16384.2	12311.1								17093.6	18521.9	13206.5		7371.8	24836.9	21127.7	31097	13775.6	9377.56				8391.22				20036.8	20047.1		8948.65	11571.3
P47712	PLA2G4A	Cytosolic phospholipase A2	106119	95846.8	39558.4	78175.8	47412.3	42789.9		48194480			173379	157837	42264.9	35214	93417.5	54041.2	49004	57703.8			33734.1		27039.9		34518	28668	28609.5	18244.8	12722.6	17521.8	28886.7	20342.6	19554.6	22914.1	22107.5	20161.1	9233.65	10858.4	13087.6	30579	28964.9	47951	19025.6	15509.8	11184.1	26943.8	27566.3
P47755	CAPZA2	F-actin-capping protein subunit alpha-2			23591.6																									2940.56	8001.75		7111.18				4331.77		3442.88	3443.5	4126.36							5950.74	9780.85
P47756	CAPZB	F-actin-capping protein subunit beta				57175.9	43394	10907.8				166999	134962		26123.5			29980.5	33530.8	32044.2				62106.7				4480.06	4970.36	14115.3	10863.5	13665.5	12563.5	13438	13508.3	12276.4	12736.9	10522.6	13884.8	12787.3	11257.7	1206.98	2350.79	11904.6	17388	12124.6	18192.5	9534.16	9108.07
P47897	QARS	Glutamine--tRNA ligase	56522.6		48487.9	33860.6		30381.8		50972712					47844.4	88018.4	41469.6	36723.1	14202.8	9017.88	81588.3	38712.1	64805.2	27987.6	7921.81	29986.2	32038.9	14726.6	17102.3	14638.8	12242.5	12972	15151.1	9774.75	8539.09	16259.6	11771.9	11351.1	10301.3	8176.77	4320.36	16377.5	34004.4	18691.3	14002	9407.44	12532.5	16324	12252.3
P47914	RPL29	60S ribosomal protein L29	236416	161959	75092.1	222368	67176.7	71892.8		121816416	67359296		73343.1	113995	92993.9	145787	96764.2	124340	129676	145703	125332	47742.8	49245.4	153546	18946.9	47557.6		36049.4	46785.3	57999.8	51611.5	72693.8	25171.6	26907.8	20569.1	40529.8	38862.7	40090	62250.5	63991.7	55315.6	49914	33125.6	45752.7	52991.2	38990.8	30867.7	47957.5	59138.2
P47985	UQCRFS1	Cytochrome b-c1 complex subunit Rieske, mitochondrial																													4715.42			5721.18	9175.96		5496.73											6627.79	5621.84
P48047	ATP5PO	ATP synthase subunit O, mitochondrial	173982	142258	74374.7	62349.6	61473.1	34168.7	67684864	73838608	66449612	152379	174689	110432	70161.1	72257.8	130990	47401.6	45889.5	45964.5	154302	64989.7	34429.6	44301.2	26491.5	49843.8	94657.2	27299.3	29504.6	32379.8	17446.6	29821.7	57381.4	27979	53686.1	24928	20249	18929.3	23618.4	14186.8	18828.8	33765.8	102978	29389.9	29685.9	16727.2	17413.5	18150.6	21189.7
P48147	PREP	Prolyl endopeptidase																								4461.27			5471.09								5380.77	5347.85		10542	2561.91	9089.1	8972.21			4700.36	5962.11	9153.64	8127.48
P48163	ME1	NADP-dependent malic enzyme			14961.2											21364			10089								80576.4	52009.9	61001.4	4398.08	18451.7	54703.5	79957.7	7953.9		44311.9	12656.8	10150.9		8655.08		108154	66803	53073.7	9687.93			28771.4	29410.9
P48444	ARCN1	Coatomer subunit delta				17811.2	25967.1	19555.3					50668.1	49178.4		6516.42		15217.1	10070.7	13770.1				12141.3	31477.6	6784.44				12132.5	11250.2	11790.8	15666	11326.2	11707.5	3063.88	1226.38	2429.15	11734.7	8162.5	8845.8	6041.71	3012.44	5988.97	11088	15309.7	8768.05	3839.65	5937.51
P48507	GCLM	Glutamate--cysteine ligase regulatory subunit			15911.6			28618.9								15594.4	18713.3	20758.2	22155.2	22569.7		16151.9	9908.54	22351.1	11204.1	20728.8	15734	13734.7	16193.5	3927.76	11593.9	13081.3	18454.1	10964.9	14672.6	10963.3	10220.1	10666.2	8476.65	8378.96	8455.6	20910.4		20475.9	7845.18	13887.2	13920.9	9772.18	10422.4
P48556	PSMD8	26S proteasome non-ATPase regulatory subunit 8					56621	34591.8											31173.2	26494.7				64605		80883.9		9680.41	16416.4	21942.1	18355.6	22321.2	36463.2	20198.1	26224.7	2343.44	6850.06		10314.6	5446.87			22430.9		23753.4	45085.6		5597.85	8901.35
P48634	PRRC2A	Protein PRRC2A		404900																	502337																			3902.27								3752.99	4289.13
P48637	GSS	Glutathione synthetase																									5509.66	7464.47	5792.57	4665.75	4023.25	5132.89	2130.47	1733.25	1849.86	6861.87	4591.55	1978.08	1930.99	2557.93	2366.17			1986.58		2163.93	2076.16	4067.94	4672.8
P48643	CCT5	T-complex protein 1 subunit epsilon	222222	137902	97040	83683.4	81401.9	36567.6		86479312	83114512	346516	112208	163061	131909	130072	191948	29191.1	31506	31996	169450	89938.6	103300	54488	18002	18621.1	18770	13990.1	9314.6	12958.6	12994	13390.7	20289	15290.5	22009	45530.5	11144.2	13183.3	8658.09	9259.02	11965.1	66458.9	85812.6	54749.8	13469.4	17822.7	11465.7	11284.1	8056.49
P48729	CSNK1A1	Casein kinase I isoform alpha			132746											138511												2560.26					2528.76		6301.49			3801.41		5197.6	3111.7				3857.59	4093.19	5372.13	6491.67	7354.61
P48735	IDH2	Isocitrate dehydrogenase [NADP], mitochondrial													12032.8												10027.7	8508.27	7419.77	36012.7	5082.48	38050.2	2274.69	5767.03	7813.99	5230.47	4428.7	4429.02	1978.43	18356.2	47882.6	7261.78	5003.71	6229.96	8628.5		7136.02	6149.31	6746.43
P48739	PITPNB	Phosphatidylinositol transfer protein beta isoform																		11436.5			14152.1				16298.1	10536.9	10514	8954.13	7177.79	8145.57	16998.4	11948.4	7838.63	9964.32	7611.19	7605.06	7798.29	5356.2	6874.8	16843.3	16104.5	8612.33	4977.32			14480.9	15544.4
P48960	CD97	CD97 antigen																												6397.82		6869.62	10959.5	4943.21	5557.28	777.068			520.284	294.118	240.195		1768.53		563.834			4134.54	3078.5
P49005	POLD2	DNA polymerase delta subunit 2																																											8745.78
P49006	MARCKSL1	MARCKS-related protein				11958.9		3003.74											7699.55	5724.41				13409.7				1133.62		2316.94	1544.26	2779.06	4185.17	1679.61	1135.54	1955.57	1657.73	1323.88	2433.06	2776.25	3197.6				4106.72			1808.84	1903.51
P49023	PXN	Paxillin																																									784.347					2195.85	6379.86
P49189	ALDH9A1	4-trimethylaminobutyraldehyde dehydrogenase			26914.2																	47117.2	17186.7		8255.69		6686.02	8388.79	5799.29		7152.5	2681.38	4016.5		7673.47	8912.89	7075.22	8423.11	2983.51	4504.12	6318.53	13759.8	9415.6	9204.53	9363.25	2748.17	5787.39	6656.1	11747.8
P49207	RPL34	60S ribosomal protein L34	636762	492829	131171	332249	423399	169977	168181968	240313568	246254816	1.69512e+06	848603	1213683	254929	287026	335412	224283	343946	229673	514087	163734	199312	510564	180230	258041	201948	75234.5	61560.5	73897.4	101523	73523.2	148232	141769	133285	75773.5	63577.9	51615.7	59833.8	49898.1	55236.1	137519	96005.5	132947	149694	166520	95193.1	47312.3	37515.6
P49257	LMAN1	Protein ERGIC-53	208330	181771	53981	131942	97444.2	36221.4			98043784	325605	335167	293948	138252	175650	165553	85472.6	93645.5	93745.1			35316.2	105350	42032.8	39954.1	62400.1	30178.2	33927.1	28310.6	16424.1	32982.6	28221.1	11728	26920.3	31747.4	19403	26143.4	23827.1	14582.4	20550	66432.2	40519.8	79690.7	33791.9	33502.6	23808.2	19546.6	19145.2
P49321	NASP	Nuclear autoantigenic sperm protein	53394.1	92887	31010.2	129160	116342	52085.7		36646696	43334760	363607	134988	417947	23122.7	47630.6	28273.9	88954.8	66936	103540	97011	37295.5		130733	16206.4	28956.6	44440.4	14990.8	13936.1	41042.1	29412.7	38719.9	66125.9	46881.3	43545.6	10101.3	7751.53	8757.99	23927	26973.7	31693.5		28798.9	10628.9	40497.9	43036.7	30685.5	13645	12257.5
P49327	FASN	Fatty acid synthase	224118	89461.1	70611	181347	144825	70975.1	136415584	34411044	66490476	355138	334772	189500	95711.7	96246.9	112788	105852	122587	114758	172965	69158.5	48546.5	81999.1	69787.3	64435.6	90975.9	39946.2	45970.7	54382.1	40691.7	49574.5	105114	64214.7	39432.1	35612.9	25293.3	26800	45870.2	38739.6	42028.9	67308.7	46244.3	33242.4	42785	50367.4	36276	26698.2	18980.5
P49368	CCT3	T-complex protein 1 subunit gamma	138126	90623	92600.6	96687	84252.1	63803.5		80174192	128373192	203284	98298.9	171876	74980.7	79136.7	62617.9	45818	58528	56587.9	148532	90967.9	55157.8	74563.2	54202.9	68205.6	70409.4	47530.1	47213.2	47828.1	49519	51801.6	115759	47111.7	38625.6	32464.7	23616.2	28005.7	36790.8	33680.6	27614.1	29403.2	66752.9	47497	57616	53432.5	78436.5	20188.2	20629.4
P49406	MRPL19	39S ribosomal protein L19, mitochondrial																										8148.11					13348		11565.1													3937.03	5205.3
P49411	TUFM	Elongation factor Tu, mitochondrial		140876	53319.2	266623	311820	60051.8	148644368	266362016	243467920	1.55097e+06	1.34663e+06	1.41478e+06	172098	113428	125053	157668	99528.2	96364.7	105292	62415.4	30437.1	115978	43394.6	44817	26564.7	24581.4	21164.1	26950.9	39145.9	28284	65249.2	38999.4	40582.8	18968.2	31104.6	39209.8	34987.4	31298.6	39569.4	37061.7	41352.1	51773	17397.9	44539.3	22052.2	43220.5	48443.9
P49419	ALDH7A1	Alpha-aminoadipic semialdehyde dehydrogenase			17472.1		46850.6	31032.1					33128.6		13075.7	32174.7	10473.1	71921.8	42241	32247.2				106677	16330.4	20675	14177.2	13132.3	12368.5	17787.3	18430.1	16732.3	6062.51	18011.2	23404.2	9693.12	10600.9	12038.2	6567.11	16720.7	16623.9	17959.3	17431.9	11419.4	9815.8	11296.4	8830.74	9486.89	9919.13
P49427	CDC34	Ubiquitin-conjugating enzyme E2 R1																25735.4		46756				48388.6	19583.6		36214.3	19380	28616.6		8616.6					23504.9				12553.3	12990.8		34114.1	33014.8	22596.9	20996.3	25782	10319.4	10250.7
P49441	INPP1	Inositol polyphosphate 1-phosphatase
P49458	SRP9	Signal recognition particle 9 kDa protein						20214.7					78862.2					30855.3	23584.9	33423.2				18475		39786.9				27713.4	22048.5	22932	7405.06	20139.9	20986.8				5673	12658.1	4649.94				20849.5	31659.6
P49588	AARS	Alanine--tRNA ligase, cytoplasmic			26876.5											26639.4	30041.8	5855.72	17131.2		52433.6		34779.7	19188.1			11708.5	6483.04	6169.55	8216.96	5892.2	3666.59	3509.71	6546.12	9357.84	3532.87	5467.94	5300.22	2728.83	5681.74	3942.83	8582.21	6724.39		5109.88	8083.86	10987.1	10625.1	5295.22
P49589	CARS	Cysteine--tRNA ligase, cytoplasmic			10937.6																					13682.1		8029.86	10316.5	9200.95	6680.97	11339.7	15694.2	5964.19	11377.6	12039.6	10239.9	7217.47	5950.54	8340.04	10187.2		16640.6	14494.4	8995.22	10859.5	9291.69	10963.6	10290.1
P49591	SARS	Serine--tRNA ligase, cytoplasmic	160615	111165	92798.7		41951.5		66202568		50577352	191360			73839.1	32351.6			19577.4			176684	162707		76540.9	49428.1	57563	34581	27674.8	16333.7	19502.9	41650.9	70337.5	2556.46	24404.7	44379	23355.1	23341.4	11891	13434.7	28157.2	84767.7	16615.6	99118.1	19878.3	39592.4		26123.3	27885.1
P49643	PRIM2	DNA primase large subunit																																	2406.62								4900.68					5604.85	7125.73
P49720	PSMB3	Proteasome subunit beta type-3	180122	125970	49047.9	145143	110627	57735.8	57422336		46186856	418053	136967	123294	113309	115194	144013	88538.7	109846	114392	165644	8748.17		104125	16844.9	43870.9	43870.5	16692.9	19368.1	25243.7	22476.3	22850.8	65953.6	29064.2	24485.8	14531.3	14288.1	12798.1	17624.6	13285.7	15229.7	17228	42021.3	14498.4	22599.7	27636.2	9098.03	12751.4	11526.8
P49721	PSMB2	Proteasome subunit beta type-2	50613.5		36752.5	46218.2	45320.9	20586.3			24489240	195659	106718	63788.1	30362.8	24988.1	28375.2	34318.9	35685.1	40117.6		42992.9	36575.4	33324.3	12761	30162.3	18938.9	26870.1	26830.2	18404.1	16208.5	18128.5	15626.6	19799.2	18878.6	27575.2	25095.1	23368.4	15998.1	13357.1	15446.7	32995.8	30800.7	29250.6	28351.3	19652.4	19750.4	7228.05	6135.84
P49736	MCM2	DNA replication licensing factor MCM2		59631.2	38317.4			11196.2		35132040			135351		44669.2	51124.6	26609.8	10123.8	11671.6	5939.4	68721.1		55337.6		26889.2	11269.4	41006.5	26779.5	29589.2	18986.1	14336.8	21916.5	30761.9	19364.3	19390	32082.3	27153.4	26228	19329	16949.4	10595.7	18313.1	48537	33397.6	20970.5	13021.4	13440.2	19904.7	18546.7
P49748	ACADVL	Very long-chain specific acyl-CoA dehydrogenase, mitochondrial		140695	40211.3	38797.8	24341.8	26337.8		90553312		153596	94044.2		56375.7	102463	68337.7	33001.7	15269.8	51236.5	164698	42210.9	121201	33326.5	20549	24086.2	43112.4	31487.9	33282.6	19602.1	17878.5	19842.6	26362.3	22093.6	16977.6	41659.1	21169	18872.8	16205.1	15839.3	16262.2	29176.3	66066	73142.2	22848.7	58312.6	15395	25724.7	25099.2
P49755	TMED10	Transmembrane emp24 domain-containing protein 10			48788			32562.5											130079				24073.3	16066.4	22956.1	33627.7			70793.3		21877.9	24563.4	15800.8	12491.6	27314.7	56036.7	32858.6	37305.1	32016.6	17263.2		23493.1			19945.8	16751.6		40156.3	34370.2
P49756	RBM25	RNA-binding protein 25											77542.6			31758.9		21397	23589.7								17341.5	8563.68	13396.1	8543.83	5228.73	9366.92	19737.6	15207.9	10092.2	12537.5	6950.08		8411.71	5774.3	7504.42	14847.4	13895.6	17221.4	5686.66	6220	3573.76	7792.99	8095.34
P49770	EIF2B2	Translation initiation factor eIF-2B subunit beta																										1957.63	2259.19	1736.33		1968.2	2679.17	3496.46	2839.77		2762.07	2323.48	2044.32	1954.48		6107.58	6513.89	6185.19	4602.84	2953.12	3873.56	9828.87	10176.4
P49773	HINT1	Histidine triad nucleotide-binding protein 1																										1134.56			2124.34	994.54	8023.87	14586.1	4958.66	4936.23	6384.28	6955.77	3196.49	6466.46	6555.73		7234.46		2583.41	2263.51	2668.74	15841.7	14602.2
P49790	NUP153	Nuclear pore complex protein Nup153																										5852.71	6033.97				8970.63	7494		2525.58	6452.41	5422.67	3095.05	4699.72	4093.58			5371.95	8221.97	3417.44	3831.11	4200.35	3244.74
P49792	RANBP2	E3 SUMO-protein ligase RanBP2			104274			19365.9																			26461.1	10053.9	12243.4	11426.2	10143.8	9304.91	12292.1	4450.62	8500.86	9432.18	4824.41	6024.3	2941.73	6271.59	1228.1	17208.5	6016.61	1800.25	6287.87	8971.23	1596.94	6668.54	7513.94
P49821	NDUFV1	NADH dehydrogenase [ubiquinone] flavoprotein 1, mitochondrial			23413.4															21075.8						14760.5			9636.6	14252.7	11551.5	12179.2	21175.1	17025.9	7584.78		5968.96		9599.27	5318.31	9483.05		5657.25		12156.7			6732.08	4395.93
P49841	GSK3B	Glycogen synthase kinase-3 beta																														2467.99													3936.54			5105.6	4793.35
P49915	GMPS	GMP synthase [glutamine-hydrolyzing]			7008.9	54475.7	59366.5	54103.9				212637	168387	71427.4		30212.9		44060.6	56701.5	45139.9	25020.2	24452		23396.4	54005.2	25450.6	24581.4	15177.7	16818.7	30150.5	27163.4	31108.7	32314.6	23798.8	18973.7	14946.4	12242.5	12606.1	31576.6	25475.2	24097.9	19620	15344.4	20030.1	10581.6	14405.8	5710.62	13274.9	12575.1
P49916	LIG3	DNA ligase 3																													4279.44	5164.68			3997.19	3141.36		1702.91	3949.22		2867.45
P50213	IDH3A	Isocitrate dehydrogenase [NAD] subunit alpha, mitochondrial			16089.9																					9822.15	14751	7786.79	10990.1		9112.26	6497.45	11270.9	16198.9	6187.69	9553.07	8285.07	8114.33		8525.09	7648.7							7150.85	7336.28
P50395	GDI2	Rab GDP dissociation inhibitor beta			22372.6	7473.86		18471.8								9862.54		9230.4	5218.86	4977.56		55412	27378.4	26330.6	31020.4	21022.9	17611.1	15422	10684.8	9673.82	17555.5	14410.9	19959.7	15587.1	21799.1	9542.35	15550.1	16393.3	12316.3	16481.8	17566.6	11503	17574.2	13411.6	13753.9	19372.4	12570.9	10154.1	11388
P50402	EMD	Emerin			34480		48656								61943.6	64356.9	71953.6	26097.4	33835.8	35167.8			17837.3					34656.9	24211.4	12684.1	42865.3	38154.3		12156.9	10520.1	10801.8	8411.06	10303.6	6832.32	5288.19	7426.25	5522.89	6937.94			6639.41	7597.45	13490.8	12747.8
P50416	CPT1A	Carnitine O-palmitoyltransferase 1, liver isoform												102687						3853.11	76471.3							6726.44	6717.86	8347.15	6700.4	7557.56	16126.4	12039.9	10468.2	8697.32	4955.12	7776.53	5651.56	4633.15	6452.19	20402.9	14359.3	19327.1	7420.81	6380.68	10234.7	7535.45	5437.84
P50454	SERPINH1	Serpin H1	110490	131593	69841.5	41873.7	49226.9	28176	35155860	39717752	27340946	182542	99455	117971	63475.3	62132.9	64282.8	36884.7	41316.6	43469.9	103453	64394.5	34005.1	43824.8	31571.9	29528.4	46951.6	35077.2	34305.2	17710.2	19309.1	18655.1	26692.1	33932.7	32448.2	32062.9	27258.4	28171.2	18702.8	17022.3	21015.9	34764	57777.5	42221.7	25197.1	33271.7	27276.2	26314.1	27002.3
P50502	ST13	Hsc70-interacting protein	112204	157955	81844.7	66742.5	28271.7	47539	81854784			246015	62895.6	83790.5	96986.6	15475.2	19814.7	32215	35620.7	35405.2		217889	220019	56190.8	4437.25	68681.5		30940.1	31536.8	30227.8	25292.6	33528.3	21279.1	52485	42706	28499.4	10562.3	36314.1	24831.9	23646.4	21964.7	58380.8	3066.45	2637.53	13008.7	44422.2	12573.3	19797.1	18138.5
P50552	VASP	Vasodilator-stimulated phosphoprotein																																9984.77	4816.53		4771.6											3682.15	8224.35
P50570	DNM2	Dynamin-2			20461.2	46165.4	42652.8	25288.5				107379	80266.1		30158.1	31420.7		21039.1	36659.4	35650.5			22559.7		20899.2	28342.6	26431.1	11933.6	8869.04	23352.2	22788.4	11637.8	18147.6	10799.5	9342.76	9158.76	7295.42	5129.4	13094.7	16607.3	11616.6	19592.1			16935.1	14292.4	9633.38	7054.13	6474.55
P50579	METAP2	Methionine aminopeptidase 2		106173	54380.4										60778.4	63255.4	93473.3	50552.1					55948.1					29698.3	31418.4	5962.18	6717.42	8186.33	31974.3	17489.5	21834.8	24654.5	18974.1	18389.4	8093.53	5265.69		36558.7	42517.8	40321.2	25996.8		16485.8	8342.78	14381.6
P50851	LRBA	Lipopolysaccharide-responsive and beige-like anchor protein																32687.8														17722.5	2802.63	8130.42	7289.01	49633.9	41376	34535		6434.73								7337.33	6970.14
P50897	PPT1	Palmitoyl-protein thioesterase 1			7024.4										6828.53								12060.9		5555.71		8176.32	9307.23	8148.13	4344.7	2594.24	3703.02	3233.7	7456.51	5048.04	9532.8	10031.6	10671.9	5500.61	5122.59	6548.04	18481.4	7156.22	13481.7	8395.79	7080.18	8578.41	6622.06	6964.81
P50914	RPL14	60S ribosomal protein L14	100073	74304.1	87535.2	71443.7	56052.1	52742.7		53070108	28680830	174763	113631	135642	64712.3	58724	68316.1	78702.2	45547.5	43777.5	96563.2	46959.8	32322.2	66323.7	49821.6	24953.8	70064.3	42715.1	38495.3	27207.7	31007.3	29262.3	78671.4	29430.5	24556.4	39558.5	52011.4	49037.5	26363.2	27549.7	30756.5	47805.2	97145.5	36268.5	30998.4	23023	52133.1	33096.4	34585.6
P50990	CCT8	T-complex protein 1 subunit theta	789575	684217	235081	114280	243887	123372	195253840	169227456	171750608	448904	391927	83585.4	218385	173716	446303	78307.5	89595.2	52972.6	710392	324445	264069	79775.8	41943.1	92511.3	232064	118696	113742	56723.5	45688.7	53525.1	56587.6	42773.7	41538.7	95983.8	76530.9	72618.7	49061.2	33136.8	37258.4	362668	154519	183269	50150	41424.1	35298.2	44770.4	82719.1
P50991	CCT4	T-complex protein 1 subunit delta	265834	329847	181598	188180	169596	114239	129117136	150553584	200880288	353829	461492	318080	246196	236357	317016	142886	174204	162854	368995	217789	122150	150054	104291	125401	167773	126209	129622	93760.2	68875.4	91461.5	140123	120685	74852.8	109768	81375.9	87627.8	79610.2	70612.4	77496.6	186413	193491	125211	82611	82085.5	50274.3	66256.3	68930.4
P50995	ANXA11	Annexin A11																14920.8	16877.5	13989.5				27361.7		20472.5		3609.07	3012.82			4814.01	14572.9	8923.13	5209.08	7708.41	3694.43	7541.08	14540.6	5849.77			9642.02		5449.27			4033	3709.35
P51114	FXR1	Fragile X mental retardation syndrome-related protein 1		34357.3								436107														75579.6							7062.71		7113.05		2359.72				10600.9							5822.81	4369.48
P51116	FXR2	Fragile X mental retardation syndrome-related protein 2																																2745.26				1279.54			4134.35					3475.14
P51148	RAB5C	Ras-related protein Rab-5C		58396.9		34807.4	27438.6	22572.9					112579		40865.4	52000.9	48074.7	21530	22866	29400.3	95222.6	21691.7	26163.5		16938.5	17980.9	12071.2	11533.5	12247.4	11538.7	10380	8963.71	22803.4	7937.74	12055.3	16037.3	11680.7	14590	10846.7	7876.36	12575.2	52031.7	23086.4	23319	14770.7	27743.6	21646.7	10939.1	9910.22
P51149	RAB7A	Ras-related protein Rab-7a	139124	92601	55700.2	61872	54078.7	35972.1	44583248	72355208	30073918	290452	136882	168621	106831	115494	128496	56389.3	64286	53581.1	98439.7		55311	43976.8	39007.5	28788.1	55394.5	24345	22195.3	27962.9	23564.8	27506.8	36648.3	32614	32584	23506.3	18706	18297.5	24460.4	20811.7	24267.1	53032.4	18308.8	51110.2	27033.7	35315.8	28918.9	14406	16468.1
P51151	RAB9A	Ras-related protein Rab-9A																								5622.03		3966.31	2227.1	5194.61	4750.62	4806.98	7288.08	10980.5	12611.5		3432.26	3635.5							7300.41	6568.88	7221.16	6226.48	3454.5
P51157	RAB28	Ras-related protein Rab-28																																	20111.8
P51398	DAP3	28S ribosomal protein S29, mitochondrial													71806.8	79338.2			56935.8	52001.9								13944.6	14555.7	16797.3	15547	16996.5		9275.56	15588.4	51323.4	34891.3	31865.1	37652.9	31555.2	29248.3							8417.86	9900.5
P51452	DUSP3	Dual specificity protein phosphatase 3														18012.6											19236.2	15439.8	14603.5		4090.48		12579	12785.6		14855.6	10579.2	12855.3							15782			9586.89	8997.71
P51532	SMARCA4	Transcription activator BRG1																								4629.54		2935.88	9206.09	1978.94	3076.02	2156.86	4359.35		18081.7	2268.07		6176.88	2540.03	2801.24	1977.33	2711.4	4019.13		3642.23	5199.35		7036.98	7681.58
P51553	IDH3G	Isocitrate dehydrogenase [NAD] subunit gamma, mitochondrial																																2084.3
P51570	GALK1	Galactokinase			20491.3																						11222.2	11068	11010.3	21352.8			22012.1	18196.1	10630.1	10895.1	9165.75						38063.8					6496.6	6849.79
P51571	SSR4	Translocon-associated protein subunit delta		30647.1		31494.8		7180.13			12023851				46834.7	43917.5	38131.9	25465.1	32269	23234.3	36954.7		16425.8			7300.85	9851.08	8784.37	11925.7	6596.33	6447.99	5940.8	8001.64	5089.43	22015.6	11693.4	10822.1	9983.06	5759.49	9982.78	8579.28		7756.6		8111.79	13816	11201.1	15450.9	14140.2
P51572	BCAP31	B-cell receptor-associated protein 31																								5584.24		3140.37	3874.92	6147.87	5051.41	6335.46	9700.65	6897.31	8330.71	4285.59	3569.54	3144.47	6581.74	5835.04	7554.24				4698.36	4892.94		1804.6	2017.93
P51610	HCFC1	Host cell factor 1																								7049.77	21210.5	17346.9	12011.4	9501.08	7219.11	7523.41	7729.57	5453.62	6963.5	8553.11	10607.3	11731.8	8030.61	7896.81	5370.02	3774.96	15744	4001.92	13423.3	6607.21	5060.11	11199.8	11901.5
P51648	ALDH3A2	Fatty aldehyde dehydrogenase																													6991.79			6334.72	12592.8										7982.37	8699.26
P51659	HSD17B4	Peroxisomal multifunctional enzyme type 2	85632.6	79612.9	36666.3	78849.2	93807.7	31015.6			35990580		117311	240929	60484.9	64054.4	74548.1	56335.5	48915.9	45866.5	64584.6	33706.7	31353.2	51936.6	32822.3	50750.2	48401.9	21353.9	27005.9	29062.2	22956.1	27454.9	45168.4	32937.8	39697.5	22273.7	19023.3	18438.8	20147.3	18237.1	18353.9	32794	39589.9	27402.3	24298.3	25491.2	23132.1	14157.8	15471.4
P51665	PSMD7	26S proteasome non-ATPase regulatory subunit 7				108992		26466										34890.5	44102.9	41671.5				53167.5		30573.4	8631.83	5103.62	5401.31	24363.6	9709.48	27330.2		4467.75	21516.4	8598.05	4469.12	5697.77	21496.1	18525.1	20025.8	8031.12	5167.34	11884.9	19103.1	11355	4973.3	10041.4	8182.85
P51784	USP11	Ubiquitin carboxyl-terminal hydrolase 11																									22812.9	17897.7	19628.9			13700.2	18301.1		18706.5	18104.8	10050.7	9756.89										13770.5	12903.5
P51809	VAMP7	Vesicle-associated membrane protein 7		427066	181673										75760.8	69785.8	89460.3										149639	8838.79	42451.5	4115.02	29511.8	24828.8	7645.5		3458.99	23033.2							81138.2					7936.15	6466.86
P51812	RPS6KA3	Ribosomal protein S6 kinase alpha-3											136416																		1300.19		9801.86	2594.23	3504.38			5717.15		4166.86	3770.03				1883.54	2650.11		5203.97	5949.36
P51858	HDGF	Hepatoma-derived growth factor	94283	94361.8	32317	88225.5	118917	28012.2				222054	167004	130479	69543.2	72443.4	88916.1	53503	66935.6	63313.4	90161	31486.9	31223.3	94056.3	41874.6	24314.4	5076.66	15113.6	12956	20293.4	17092.6	19371.3	37678	28626.3	14672.1	11920.5	11031	11155.5	12945	13889.1	13893.5	14717.4	47052.7	19305.9	18655.6	22933.2	17515.8	14611.1	14412.2
P51991	HNRNPA3	Heterogeneous nuclear ribonucleoprotein A3				23805.2						63502.2	82984			5182.15		17206.3	14951.7	14092.8				24145.3		5312.58	4235.91	3531.08	3942.68	5411.27	4760.76	4298.91	7238.31	5160.98	8726.88	4975.21	4567.78	5417.49	7198.24	6502.8	8252.34	1358.74		2455.05	8638.15	4956.09	8310.12	16845.3	16446.3
P52209	PGD	6-phosphogluconate dehydrogenase, decarboxylating			27186.1	45810.5	41850.9	32157.2				111438	118329	86386.5		25351		32665.4	34729.5	44406.8	35928	29936		34387.4	22007.3	35824.8	28007.5	14415	15147.5	31489.8	27751.1	25797.6	44604.6	19679	22734.4	13144.1	7209.42	7884.84	19926.2	22852.2	19424.1	19918.4	16406.2		19038.5	18771	18347.5	10420.2	6672.69
P52272	HNRNPM	Heterogeneous nuclear ribonucleoprotein M	71194.8	142246	61916.7	104293	91675.5	67018.5	93572704	28945524	27036542	301809	244462	167674	78788.5	43609.9	71818.7	25915.4	57038.8	21943.9		193128	104177	59158.6	100963	46317	58060.5	28245.9	30677.1	31798.8	35613.8	29109.6	34224.5	46358.4	55902	22072.5	22361.6	24785.7	22629.7	24591.9	26695	63718.2	31825	79832.7	34017.1	57862	32175.7	17069	16184.8
P52292	KPNA2	Importin subunit alpha-1			36633.7			13524.4					63807.8	68386.5	27182.6	25136.8	32755	10665.9	12130.7	25548.8	41989.4	24390.4	38157.8	40922.8	24342.2	19580.5	20745	17273.1	33042.9	10908.5	13152.2	9972.01	19326.6	10883.1	14751.9	23252.5	21683.4	23208.7	15209	17309.4	16916.2	38153.5	39641.2	43071.5	12018.6	20960.6	14042.7	22394.5	20378.1
P52294	KPNA1	Importin subunit alpha-5																										6142.06	5081.1		2398.3					4509.02	9368.37	10833.3		2840.34	2564.33	6634.11	5148.97	6386.15	858.052	1714.6	1462.37	12717.4	11630
P52434	POLR2H	DNA-directed RNA polymerases I, II, and III subunit RPABC3																														3258.74	4937.77				806.232				3533.09				4168.39	5502.45		5659.35	5847.38
P52565	ARHGDIA	Rho GDP-dissociation inhibitor 1																	46289.6	50923.9		31610.2	32167.8		14750.7			10347.3	11543.3	4565.94	6106.09	6105.3	7948.34	5154.93	16243	6970.38	6022.38	2271.21	6792.6	5592	6177.05					13673		7478.77	2265.8
P52594	AGFG1	Arf-GAP domain and FG repeat-containing protein 1																										3876.21	4855.61	2329.61	1646.43	2297.62		2009.52		6583.77	5143.65	5183.56	3659.24	3160.7		9157.69	5861.68	7804.85	2860.34	3355.71	3283.32	4789.83	7672.81
P52597	HNRNPF	Heterogeneous nuclear ribonucleoprotein F				51760.6	19419.4	36181.9					88639.1		30634.7	29404.4	29342	53629	40905.8	45465.4		5963.74		67280.1	48316	47246.6		7818.83	6063.65	13750.8	14010.5	14150.1	27900.1	33381.8	12967.3		4654.81		14377.7	13720.4	13621.3		2781.08		9733.3	24509.4	11917.2	12320.2	11913.9
P52701	MSH6	DNA mismatch repair protein Msh6			22417														7187.26								16409.5	8105.68	2918.31	5199.69	5674.09	5648.23	3834.6	5058.72	17759.2	7160.8	6461.71	9058.86	3523.75	3447.4	3775.52	5028.75	4297.26	6153.44	4125.94	4071.39	5127.83	8235.64	8657.14
P52732	KIF11	Kinesin-like protein KIF11																										2148.16																		1082.07	1308.32	4319.18	3848.09
P52735	VAV2	Guanine nucleotide exchange factor VAV2																											19478.5	11393.8		14914.5	2575.34												97918.1
P52758	RIDA	2-iminobutanoate/2-iminopropanoate deaminase																												19575			8009.23	8227.94	9264.73				9469.15	11258.2	9189.03		8281.46				9521.57
P52788	SMS	Spermine synthase																								10972.3			6383.06									5533.01			2463.38	10100.8	11086.8		1221.36	774.402	1756.71	3700.65	5977.22
P52789	HK2	Hexokinase-2																								9657.42		3300.01	3555.97	2383.25	4019.57	1904.19	3052.37	3969.44	5402.15	4418.35	7085.78	9016.64	3074.05	4128.76	5888.44		4411.91		3784.63	4051.53		10588.5	8990.33
P52888	THOP1	Thimet oligopeptidase	1.3232e+06				51519.4	15897.7				1.98754e+06	67881.5	244413	898015	420531		34448.1	38655.9	31870.8							23774.6	71985.8	67281.3	10839	7063.74	11863.6	25433.4	9417.2	9176.87	12625.4	7425.87	11101.2	8721.49	8735.34	8210.97	20472	18920.6	8538.76	9587.72	11728.9		30147.9	5563.31
P52907	CAPZA1	F-actin-capping protein subunit alpha-1			32594.1			21955.9								11336.1	11628.3	6644.31	5192.43	4889.99		116697	50417.2		6624.33	16119.8	17380.9	18572.1	14370.9	5592.36	6772.27	6215.88	4878.47	15967.5	15852.3	13597.7	14877.7	15195.8	7982.01	8811.65	7034.31	16220.7	12364.2	23088.8	7414.58	10509.3	10417.6	9959.14	10964.5
P52943	CRIP2	Cysteine-rich protein 2																														1352.87		1816.76	2014.43				2277.69					4629.39	1643.79	2312.92	3338.71	8960.26	7596.36
P52948	NUP98	Nuclear pore complex protein Nup98-Nup96																7619.24										5343.26			3968.54		5122.73	1908.13	6920.71					4270.36	7937.43			13010.6	9094.71	4288.72	5095.61	7340.06	8257.51
P53004	BLVRA	Biliverdin reductase A																							16815.9	19773.4			12214.3	15331.5	12727.1	15520.4	26748.8	10851.5	17321.1	9611.39	5858.18	5947.08	9500.13	11223.5	15163.5	9999.32			14823.5	16485.1	11652	7131.2	6802.59
P53007	SLC25A1	Tricarboxylate transport protein, mitochondrial														25894.4								15392.7				13337.5	15467.7	4878.63	3353.33	7545.08	10874	10097.3		18843.5	12925.1	13257.6	4188.8			33305	22347.1			14030.1	14032.3	8059.86	7169.23
P53041	PPP5C	Serine/threonine-protein phosphatase 5																										4006.4	3597.95	3342.92			4987.97		4516.59													3536.03	4119.6
P53365	ARFIP2	Arfaptin-2																											5260.74		2006.73					4825.36						9176.46		13674.3
P53367	ARFIP1	Arfaptin-1			20431.2																						34201.8	23151.3	23038.3					2807.02			2478.85	3353.91				2415.31		13583.9	18361.7	3133.62	3128.99	8102.21	9354.92
P53396	ACLY	ATP-citrate synthase	99295.4	105842	65751.8	67996.9	87221.7	40937.3		75490000		152316	138606	149396	47756.6	54580.5	51886	45025	46623.3	47762.3	87998.3	39606.4	26972.9	61889.8	22313.6	42397.9	34880.7	27828.8	28715.7	38750.8	18064.6	37168.4	35588	28762.3	27874	28424.6	17960.5	24844.1	23136.8	19354.4	17106.3	19695.4	45727.9	33794.4	35679.8	34994.6	33851.9	21719.6	22156.5
P53582	METAP1	Methionine aminopeptidase 1			51445.8																							1354.38														2446.31	2066.03					2794.26	2555.94
P53597	SUCLG1	Succinate--CoA ligase [ADP/GDP-forming] subunit alpha, mitochondrial																									9392.32	10229.5	9353.59	2506.58			2799.94	1571.8	6619.53		8215.29	4619.73		3761.54	5660.93	15163.7	15351		2467.17			6562.65	6831.51
P53618	COPB1	Coatomer subunit beta									44151844				159872	90861.1			22902.4	25199.7	147987	51951	88792.6	4661.68			25369.3	10171.7	7566.16	4783.87	4173.43	5929.23	4777.27	3972.08	4028.75	11991.2	8219.52	9029.87	6721.45	4902.27	5850.74	9121.7	24083.6	4298.02	4894.36	3627.87	3177.68	8699.35	9188.98
P53621	COPA	Coatomer subunit alpha	36923	89918.7	31409.5	57068.8	89392.1	27754.8				168129	126717	120361	28627.5	41477	34678.9	46081.1	49971.4	50731.1	38539	3611.18	25866.3	58317.5	10303.9	32021.9	28005.3	15808.9	15384.9	24661.2	14973.8	22169.9	34444.8	26641.9	24456.1	9857.12	7018.66	6986.67	17027.6	12125.2	9703.26	13197.9	13274.9	5699.57	25450.6	11884.5	9366.64	11511.4	10945.2
P53634	CTSC	Dipeptidyl peptidase 1	178371		93833.6		55837.7	28748.2		74667488	53661680				92823.1	114221							105525			33434.1	92006.2	54343.8	68323.8	29518.6	22211.6	25584.7	36720.4	25692.7	12330.4	59418.8	25348.1	42746.6	24350.4	10235.2	18137.1		106446		14379.4	26096.1		24813.1	45200.9
P53680	AP2S1	AP-2 complex subunit sigma				114213		44256.2						242429	70322		101251	68556.5	79004	85868.5						45646.9	38906.8	18927.1	24007.7	36319.5	25694.7	30626.7			3698.37	25712	10221.5	3198.78	29239.2	13214.3	25876.7	36533.9	26282.3	26750.5	24537.4	35396.4		9207.1	8668.93
P53985	SLC16A1	Monocarboxylate transporter 1																												851.772	1233.44	1073.9			1826.52				1357.21	3185.22	1698.52				3000.45	2015.32	2292.11	3937.63
P53990	IST1	IST1 homolog			10176.7									62122.5	1.00595e+06	982876	1.26023e+06	475593	446934	448944				49588.3			16581.7	1040.27	16751.9	21369.7	5450.57	14021.7	15405.1			53198.7	47997.2		30867.4	40365.1	77534	22064.4			11881	11738	9881.7	7582.34	7278.66
P53992	SEC24C	Protein transport protein Sec24C		348072		137704								327509													16434.7	4973.76	5669.92	5651.31	5417.42	5699.14	4801.58	7185.83	6683.96	13723.8	7779.4	11183.8	23513.5	7043.45	15789.2	27063.1		24549.7	6319.83	8181.25	3787.44	5671.6	5521.38
P53999	SUB1	Activated RNA polymerase II transcriptional coactivator p15				35239.3		43833.1				62135.6	82332.4	105992				43090.8	41462.5	33703.4				38324.3		25550.9		15970.6	14927.1	25895.3	50722.1	38475.7	48015.3	41612.6	42974.1	11858.2	11266.6	9361.37	31084.7	34634.6	35222.7				23884.9	17204.4	27264.5
P54105	CLNS1A	Methylosome subunit pICln	75849.7		62753			71986.8		30639798	24294206	98633.9			51531.7	53734.3	66598.1	58931.7	55674.5	47299.2	39642.3		85718.6	34562.2		92000.3	54417.1	48563.1	40987.6	68252.1	17677.9	70248.8	68787.1	72027.1	63922.5	39672.3	28388.8	27559.2	15179.8	24673	44948.1	64756.6	63143.7	29455.9	66947.5	65838	105509	13779.9	14495.9
P54136	RARS	Arginine--tRNA ligase, cytoplasmic	128518	115361	45769.3	47203.2	60289	27307.5	30386720	69942752		123400	95344.1		61170.7	55958.2	101645	29179.5	31342.3	37345.9	252324			42747.5	12434.8	15661.1	35226.2	23845.7	23831.6	14114.7	11589.2	20295.4	28525.8	12949.6	14949.1	23586.6	13887.5	15535.4	12810.7	10910.4	9256.17	13400.4	30920.3	16679	17590.3	12420.8	28503.6	15892.8	18169.5
P54577	YARS	Tyrosine--tRNA ligase, cytoplasmic		92149	67129.4	42929.1	42928.6	29238.7	48510156		41304072	102928	95072.9	82394.1	48191.8	55456.6	67375.9	32642.6	35802.7	41858.1	75073.4	90926.1	49448.5	43301.8	31862.2	28716.6	42986.4	34759.5	36853.4	24352.9	23497.1	24973.2	28369.6	26840.7	34866.6	30817.2	25354.8	24736.5	18510.3	16498.7	22713.7	48994.3	39674.7	44888.6	27794	32196.1	32982.9	26470.6	26612.5
P54578	USP14	Ubiquitin carboxyl-terminal hydrolase 14	43467.8	67322.6	50353	35142.5	44904.9	46567.3	34941388		17864022	119460	102861		40767.6	31001.5	25133.6	22936	20996	20902.5	73738.9	68701.6	42672.4	27535.5	53681.5	18023.4	43300.6	24234.3	34940.9	34575.2	22251.8	28761.8	47527.9	10114.4	18995	28848.5	13530.8	14809	23375	14709.5	15001.2	52769.5	31530.7	36106.1	18013	24148.6	42119	12336.3	11326.8
P54652	HSPA2	Heat shock-related 70 kDa protein 2																			61630.2	152285	103227		67334.1	11632.6							16541	27997.3	53447.1	8540.73				10499.4		40927.6	53212.8	40946.3	20389.7	21596.2		40941.4	13199.2
P54709	ATP1B3	Sodium/potassium-transporting ATPase subunit beta-3			32305.1			16560.7														61045.1	65676.2			19156.9	24755.4	18670.6	22596.1	10703.5	15041.4	13380.7	15756.1	7158.13	3596.19	20102.5	22883.2	17329.7	11613.3	13408.9	10147.6	43649.9	30120.3	45498.6	12473.4	13827.6		20397	19068.8
P54725	RAD23A	UV excision repair protein RAD23 homolog A
P54727	RAD23B	UV excision repair protein RAD23 homolog B						15648.7				283005							27635	27210.5							10300.8		14306.3	13277.9	9652.68	14872.6	13523.7	13008.3	6962.89		12668	11915.1	13750.8	7911.73	2870.48				12900.6	16470.7	17015.6	15989.5	25432.3
P54819	AK2	Adenylate kinase 2, mitochondrial		63026.9	45316.5	43749.4	44031.4	40758.4				164402	74008.3	86222.1	23469.1	60916.7	28824.2	43355.4	38504.1	41936.1	117459	35086.4	25401.1	47153.6	34841.8	37033.6	11130.2	16299.9	15131.4	18841.8	14140.7	19214.6	42775.9	21165.3	11297.3	16161.4	13698.1	13508.5	13743.2	13235.8	16891.3	19185.1	18120.3	20266.6	26542.4	21762.3	18697.1	13753.4	12888.4
P54886	ALDH18A1	Delta-1-pyrroline-5-carboxylate synthase				57855.2		10631					67431.1		20389	16697.9		17842.2	48823.5	25024.8		14191.9	9638.96	69131.3	15923	6685.79	13963.8	8376.41	8017.67	11169.6	10766.4	11544.7	25349.5	12022.9	14170.5	8009.28	7211.33	7515.63	9489.2	8394.92	7992.77	7842.43	12730.3	8822.21	12831.6	6421.62	6093.86	8058.49	8854.44
P54920	NAPA	Alpha-soluble NSF attachment protein						75904.1								8875.9		3072.1	3663.12				8552.35		4105.85		12752.9	13720.8	16688.5	7282.25	8259.16	5118.35	8930.54	6425.52	12857.3	13927.5	8313.36		7309.6	6671.66		18594.2			4759.1	9217.4	7357.32	9849.14	6103.43
P55010	EIF5	Eukaryotic translation initiation factor 5		74104	7859.57	86829.6	50443.2	41230.2					150342	211294	50492	34768.6	55506.6	65049.4	50631.8	80039.6		10612		65131.9	30204.5	35155.1	17205.8	15748.4	13538.6	23306.3	20664.9	23979.2	36562.6	28373.4	28655	11679	11466.8	15118.2	20549.6	16236.3	19415.8	23725.2	40758.8	25354.2	15521.5	19886.6	27159.3	16384.3	16645.7
P55011	SLC12A2	Solute carrier family 12 member 2																																3675.79	4874.4	6803.93	5295.96	4730.46	5465.58	3561.23	3039.28		11781.5		7354.05	2219.77	7803.13	4631.18	4667.1
P55036	PSMD4	26S proteasome non-ATPase regulatory subunit 4						21062.6										34369.7	22669.6	7854.4										3409.34	9748.53	14967.2	7911.94		5653.57				10061.1	2014.4	3782.38					10169.6		2685.19	2645.21
P55039	DRG2	Developmentally-regulated GTP-binding protein 2																												6728.06	5830.78	7481.52					1782.94								6924.04			3733.12	3442.41
P55060	CSE1L	Exportin-2			51567.1	17214.3	508747	37175.2				188763	979194	654309	23222.6	12714		36802.3	173732	34092.3	28349.9	74240.5	59713.1	490028	264631	442247	43801.4	42346.1	41672	26655	27825	25842.2	112351	66974	62803.9	27289.9	37967.4	38572.6	32211	24288.7	27613.2	28737.1	61589.2	38023.8	101462	117802	130286	11460.4	11381.3
P55061	TMBIM6	Bax inhibitor 1																											884.509																			1854.58	3936.36
P55072	VCP	Transitional endoplasmic reticulum ATPase	117947	84861.8	78463.3	64118.4	60783.7	35144.3	38644268	19034846		64575	222931	132560	90014.1	69806.3	70372.7	40927.4	47109.6	41416	120913	56840.4	74183.2	49872.2	48721.1	50151.5	73997.4	24709.3	46778.2	31612.3	23530.2	26952.8	40975.9	28381.2	30084.2	43911.3	18482	19559.1	22858.4	18604.4	19665.7	19446.2	21926.5	53414.9	32195.9	20742.9	36682.6	17856.2	18250.6
P55084	HADHB	Trifunctional enzyme subunit beta, mitochondrial		70508.8	36305.8	62646.1	62698.9	44969.3					112200		49075.9	51791.7	54704.3	27661	51575.9	41311.9	62973.7		56193.1	29600.3	47366.7	40483.4	22256.6	20328	21933.3	16849.2	14110	14727.6	20706.7	16652.7	18097.8	23111.6	18318.2	20375.7	19512.9	14640.2	17091.4	40523.6	26964.6	49288.2	17778.5	21477.9	25742.9	15505.3	14066.6
P55145	MANF	Mesencephalic astrocyte-derived neurotrophic factor																											4247.37	11263.1			21400.8	2267.47	2601.63							20221.2		21620.5	1441.43	18088		10026.1	8232.68
P55209	NAP1L1	Nucleosome assembly protein 1-like 1	313845	359141	150507	140841	170755	86457.8	55987012	189399920	76316752	233621		296109	237219	142442	149339	87731.8	105453	64266.1	310184	97419.8	65002.2		44948.5	21331.3	120763	88111.3	52907.5	51863.6	37285.7	39096.5	107026	16886.1	13928.6	95466.5	51770	44790.5	45176.8	30504.4	26315	61400.2	223582	27202.6	152063	8924.24	92856	46601.7	39204.7
P55263	ADK	Adenosine kinase																										14836.5							2995.34		9767.52	1795.35				5249.74		3424.1		3843.87		5474.2	6757.72
P55265	ADAR	Double-stranded RNA-specific adenosine deaminase				34396.7		13889.9							27227.1	8964.46	63854	4595.43	8459.16	6766.71		11483.7	35254	17123.2	5405.41	29830.8	12713.8	9204.91	9177.54	5130.97	5476.24	4505.54	6776.07	7257.64	6730.72	25707.4	21141.2	15017.6	19270.5	6991.96	7781.77	35350.2	12559.9	35164.7	12487.4	18034.8	9079.44	7194.42	9470.22
P55327	TPD52	Tumor protein D52			46590.8	47975.3	48286.3	59169.1		43099520					21790.4	31695.5	36809.2	26642.6	33856.8	27243.9	31573.1	30962.7	34296.3				48188.6	22422.2	32332.2	42774.9	21136.9	16607.8	33801.2	33378.7	29917.6	23426.9	19524.2	18943.3	12383.7	11308.2	9868.85	22975.9	19901.9	23239.4	8024.92	3986.28	4028.61	21908.9	20219.6
P55735	SEC13	Protein SEC13 homolog						26776.8	33054614				79265.4		81874.9	129555	86472.9	36927.7	48464.2	46867.5			33132.4				19471.4	13599.8	27498.5		13739.5	20243	12810.6		15476.1	21952.5	18690.7		31415.3	25220.9			15653.2		25106	2940.27		5033.38	10632
P55769	SNU13	NHP2-like protein 1			46560.9	57404.2	42504.2	20555.3			18431934		96079.2	107273	48112.2	35706.6	36794.3	44615.2	40424.3	34158.3	76031	46809.7	38334.3	33328.1	24805.7	23927.2	39898.5	28610.4	21984.7	21905.7	15121.2	20815.6	33461.7	24138.9	22259.2	31611.5	23570.8	24209	18777.9	15118.8	18469.9	27244.2	30876.4	44779.8	27073.9	24360.1	21858.4	9470.5	10185.3
P55786	NPEPPS	Puromycin-sensitive aminopeptidase												65579.2	15932	16661.3		14350.1		16609.8		20222.4			24769.4	22351.3	9498.22	18274.6	13143.3	11164	10355.4	16063.4	20316.8	8223.37	9326.04	11133.3	10056.1	9219.32	9624.68	6846.91	7007.32	18685.4	16143.8		11015.8	16681.1	24541.2	9074.8	8369.07
P55795	HNRNPH2	Heterogeneous nuclear ribonucleoprotein H2																										1671.65	1330.79								2953.43	3460.78				1071.07
P55809	OXCT1	Succinyl-CoA:3-ketoacid coenzyme A transferase 1, mitochondrial		77560.7		45532.8	40084.4	3270.26		39236552	29875980		114627		86849.7	83577.4	95898.6	38028.9	49545.6	41176.8	69610.8			6348.92	4601.3	5513.55				5638.2	4568.65	5649.53	6605.47	5388.1	6099.59		3020.25	321.11	4656.6	6085.34	6022.86				6365.79	7151.52	8883.85	12779.7	16322.1
P55854;P61956;Q6EEV6	SUMO3;SUMO2;SUMO4	Small ubiquitin-related modifier 3;Small ubiquitin-related modifier 2;Small ubiquitin-related modifier 4				196320	141823	62854.7				719369	253033	245354	30613.9	34060	40224.3	111317	116227	122272			19235.2	186398	94286.6	63494.3		11782.5	11253.4	62836.6	53469.7	62448.1	144721	52899	50448.6	21302	13620.4	13888	61119.2	39080.6	65810.1	14645	13947.6	26673.3	102886	112398	108098	6179.57	6881.26
P55884	EIF3B	Eukaryotic translation initiation factor 3 subunit B	360388	156314	74037.5	92893.1	102411	45306.3		38913948	49509720		114968	179238	76146.3	60520.5	80843	61812.7	66306.5	71732.7	98255.7	73129.9	74687.7	75771.9	24370	32288.3	42676.5	22155.2	28953	24634.6	21535.5	26458.4	35004.5	36858.2	22676.2	24800.5	26815.2	20830.7	16405.7	14645.5	17191.5	75272.4	36383.7	59785.3	26646.9	25605.7	24310.5	20153.2	20883.5
P56192	MARS	Methionine--tRNA ligase, cytoplasmic			26804.5			7724.73							6612.15	36227.5		3724.83	7161.98			28324.9	37108	23234.4	7012.62	13571.4	19516.2	13993.5	16246.9	13636.3	13790.8	15391.1	18149.3	10269.9	13941.4	12692.5	12669.3	14454.3	10486.6	9721.64	9347.05	11702.5	16758.9	30805.3	14809.5	15851.9	13690.6	10888.1	10760.2
P56211	ARPP19	cAMP-regulated phosphoprotein 19																								13460.9		2502.15	4757.79		8325.79	7918.83	12268.7		8129.37	3171.24	3101.03					2758.2	2257.49	1680.24				5365.62	5982.23
P56378	MP68	6.8 kDa mitochondrial proteolipid	58103.2						94555680		93055296				49860.3	52627.8	57892.8				104385			40232.4		12307.8				32429.5	27540.4	38307.9																21226.1	13450.4
P56385	ATP5ME	ATP synthase subunit e, mitochondrial																										8721.75							4642.35		10362.5	11894.7	4795.6	7411.58	6506.61						10434.2	5545.63	11105.5
P56537	EIF6	Eukaryotic translation initiation factor 6				51265.2		15631.4								14469.6	70484.8	50779.6	41977.9	21667.4		23720			17089.2	13695		8470.93	26880.5	17784.7	17057.8	17417.5	37615.4	8604.21	35032.4	20895.1	15155.6	22901.9	13841.2	15436.1	10629.1	61245.9	52264.3	32263.2	27070.3	26469.6	23348.9	11610.6	11873.1
P56556	NDUFA6	NADH dehydrogenase [ubiquinone] 1 alpha subcomplex subunit 6			17237.5			11551.2					52993.4			19744.1		15431.6	20079.6	16723.4							20336.3	11069	8725.33	10437.8	9740.76	11746.8		10568.4	11277	9732.98	20607.1	8489.9	10561.5	8426.38	9255.11	18980.5			5934.29		6534.12	2315.13	3589.5
P57088	TMEM33	Transmembrane protein 33												61164.2		16827.5			37181.1	43577.8			37335.2					20358.7	16196	12274.3	7201.68	5130.82	11399.3	13174.7	13905.8		14499.9		12316	12675.7	14729.1			6025.19	14084.2	8569.65	8861.78	6925.78	7542.93
P57678	GEMIN4	Gem-associated protein 4												159527												31356.6	31019	16742.2	22717.7					4615.25		24187.7						23615.6	25923.3	26588.7				11899	11240.8
P57740	NUP107	Nuclear pore complex protein Nup107																										2544.69		8779.47	5644.11	9863.67	4312.37	7998.37	5268.03		6901.56	4037.94		3668.98	2814.65		2261.62		3177.68			4203.1	6150.74
P57772	EEFSEC	Selenocysteine-specific elongation factor																				16105.9			8281.64		31431.7	20436.9	29221.8	9649.76	14791.3	14516	43043.9	3579.6	7477.45	42868.7	20257.2	34353.6	20014.1	22738.5	18918.2	64262.3		67086	8783.38	15937.8		3036.91
P58107	EPPK1	Epiplakin				24745.3	23646.3										35229.9	12144.2	25143.1	17920.8		12331.2		20673.6	10076.2	7257.97	6531.57	5288.12	9878.1	6337.36	5254.52	5331.85	7912.79	7821.55	7219.48	6044.5	7559.2	8933.63	5215.3	6230.8	5202.08	15540.5	12733.9	12760.6	10042.8	3915.75	3558.75	9455.19	12689.7
P58546	MTPN	Myotrophin		44812.3	15776.6	43418.7	135865	30113.4					137621	97388.4	29006.5	19803.5	21256.6	35826.2	60969.7	64087.1			40900	85302.5	51663.1	76359.3	17628.6	17090.1	14791	28350.1	28683.9	28873.6	29103.8	25294.6	26780.2	22423.1	16413.9	18928.6	24345.2	27864.7	27525.1	34445.7	27758.7	41449.5	26357.5	31695	32502.5	13280.1	15506.2
P60059	SEC61G	Protein transport protein Sec61 subunit gamma																							7431.22		4160.75	5429.47	4352.44	1623.3	4560.26	2471.56		3117.32		4925.67	6460.17	7867.07	3112.01	3754.16	4075.95	5855.27						11551.3	13513.2
P60174	TPI1	Triosephosphate isomerase	162459	141856	72826.4	46718	46206.4	39686.4	68662560	49662120	74014592	117955	153649	231770	49479.5	41055.7	43224.5	29863.4	23863.7	33035.3	66164.4	94031.2	62376.2	31193.8	83264.5	56315.9	28927.7	19546.1	48407	20569.6	26167	20959	50255.8	21561.9	25565.1	25201	24118.5	20445.6	27099.4	26112.5	22157.4	62424.6	32499.1	60219.9	17600	16495.4	20462.1	28235.2	23880
P60228	EIF3E	Eukaryotic translation initiation factor 3 subunit E			27029.9			22526.3		25767988		223920	158130	75864	43228	40193.2	49185.5	24810.9	57427.1	67791.5			31139.9	37479.6	33290.6	55863.5	20670.9	13919.3	10149.9	14005.8	11001.8	16352.9	24244.1	20712.1	12850.8	15424.7	9818.82	10111.1	13320.1	9130.05	10210.7	13356	15193.2	24405.5	22584.4	21708	33572	13136.6	15262.1
P60468	SEC61B	Protein transport protein Sec61 subunit beta											85986.2					32214.1	32891.3	35478.6					24333.8					12421	11838.1	13741.4		19661					10566.4	10118.3	10387.2				18517.7	23251.6
P60520	GABARAPL2	Gamma-aminobutyric acid receptor-associated protein-like 2				108767		25779.9					173999	146867		65644.9		66941.6	40599.1	46464.3				63578.9	29280.5	20429	13188.8	10776.9	9049.3	23630.5	6009.85	16708.8	12199.1	23626.8	12036.1	6607.74			13104	10993.1	12096.7		9893.51		14094.2	26762.9	13416.3	7856.22	12464.1
P60660	MYL6	Myosin light polypeptide 6			40045.9	205016	194693	87588					216725	626904	61295.8	64380.9	73690.8	122783	136387	147084	104842	46888.6	37778.1	131287	60929.6	76883.5		30075.7	32123.9	47310.3	77990.3	48167.8	36551.1	46751.2	132023	34976.8	12964	27028.5	70867.2	33200.5	65454.8	47059.5	73486.9		28533.4	97088.9	52378.4	19677.5	17965.2
P60709	ACTB	Actin, cytoplasmic 1	2.30352e+06	1868806	739347	2.72502e+06	2.5148e+06	1.06047e+06	694836288	887113984	732982016	5.37468e+06	3.40446e+06	3.99151e+06	1.27011e+06	1.05724e+06	1.57524e+06	1.54267e+06	1.77386e+06	1.89078e+06	3046232	427520	594803	1.80745e+06	1.1531e+06	1.60159e+06	188242	320771	384516	504654	418409	542506	854920	561598	518068	345087	240334	229103	447969	346163	463109	369804	388873	400478	580324	582989	611835	127931	123251
P60842	EIF4A1	Eukaryotic initiation factor 4A-I	406062	320448	114790	430224	372707	159906	127633088	222552192	120162288	1.12598e+06	771308	695976	256443	254292	296267	309819	322949	329972	312487	128540	133897	354664	224292	167892	125297	75944.9	87514.3	118679	98024.4	114419	218697	130300	113500	70756	56913.2	58127.8	95011.9	78462.9	84509.6	135748	77097.2	100317	141833	146360	169282	33182.8	32657.7
P60866	RPS20	40S ribosomal protein S20	224190	146557	80806.1	93463.1	95836.9	49662.1	104357224	95884664	12825843	359490	139634	171201	103413	136238	94124.4	58277.2	55999.6	57716.2	179921	47117	63150.4	87987.8	53645.3	65641.1	83376.3	39830.7	47259.8	36814.8	37934.6	38234.3	66270.6	56605.9	41330.2	49004.4	38002.1	38307.4	30414.3	24768.2	22876.9	67704.5	44602.8	60628.5	38885.1	34360.6	34432.4	31961.9	30354
P60891	PRPS1	Ribose-phosphate pyrophosphokinase 1			19825.9	113569	84974.6	62447.7				263149		183623		55886.6	117948			98902.6		25333.1			16341.2	48462	17094.2	4718.02	12673.9	13369.5	3678.13	14437.4	20778.1	14685.2	10612.7	6153.97	7598.49	7262.68	12590.4	5758.08	13446.6	5297.68	14049.9	10465.7	16077.7	14373.6	5204.43	8544.21	8691.2
P60900	PSMA6	Proteasome subunit alpha type-6	115134	104681	56019.5	95618.1	62452.9	33989.6		45497504	28793284	269660	105979	112339	49162.9	54082.4	53054.1	36385.8	39859.3	36542.6	55430.7	41962.8	48159.1	51617.7	48710.1	21220.4	72848.8	40448.2	44450.5	34183.8	26422.1	38848.6	64454.2	22462.6	24636.9	36897.1	18724.8	18410.5	25711.6	13745.3	20574.9	50011	59012.3	43867.4	21577.8	27485	49011.3	23321	24320
P60903	S100A10	Protein S100-A10				434921	484392	263844				1.05799e+06	790270	890261				197587	458120	439025				403205	195346	249300				111958	95097.9	118168	171548	119710	105324				94342	67542	79059.9				99987	99718.1	88832.3	12619.4	9329.44
P60953	CDC42	Cell division control protein 42 homolog																							5071.32	6157.81	9700.26	6104.64	7032.93		7538.11	2575.34		3792.02		3985.71	9896.72		4510.46	5137.95	9020.97	9631.16	8962.19	11292.6		3697.06		15703.6	16294.3
P60981	DSTN	Destrin					22706.6	31926.2										24362.4								33273.1	9515.02	4480.93	6319.31	12999.2	12674.5	11133	28110.1	18019.7	20484.7	2856.67	8090.43	12319	7428.41	9783.15	10807.7		3892.34		3895.76			11931	12420.5
P61006	RAB8A	Ras-related protein Rab-8A																												704.191	2088.14	1141.56	2560.77							2541.1					3332.36	4629.44	2179.93	7051.28	7216.02
P61019	RAB2A	Ras-related protein Rab-2A						15549.8								23226.8	22406.5	16712.7	21780.4	21141.7		21619.2			4755.24	22304.9	18029	15617.8	8689.27	13044.9	8451.19	11162.6	15224	14598.8	17664.8	9856.75	11304.2	11420.2	9420.2	8564.97	10720.7	9139.95	18859.3	8686.22	7413.46	7538.58	4433.64	13144.1	15206.9
P61026	RAB10	Ras-related protein Rab-10																										6604.25			1622.42		5091.48	1980.68	4276.1		10842.8	10051.8		7447.48	8864.13	3079.99		3462.4	6573.62	6366.93	7674.13	15557.7	21863.4
P61081	UBE2M	NEDD8-conjugating enzyme Ubc12				83404.8		36916.1								45302.2		41185.2	50183.7	36391.6					10961.1	49645.1		13257.3	19206.9	21457.7	16319.5	17739.6	25514.6	13828.8	13269.4	15718.8	11793.4	13281.6	14252	11302.4	13183.4	64385.6	6691.39		5873.74	10619	19832.9	9099.51	4341.36
P61086	UBE2K	Ubiquitin-conjugating enzyme E2 K																9753.3	9696.19	10322.5					7054.58	13235.6	9654.18			9434.58	8929.26	8100.37	9703.15	6786.63	5299.26		1509.22			4663					9954.57	12112.8	13528.7	4520.57	6260.52
P61088	UBE2N	Ubiquitin-conjugating enzyme E2 N			26920.9		28081.3								37708.4	31469.1	32880	17991.6	21327.4	21826.3		41928.8	25897.3		16678.5	11158.9	6678.96	19737.7	8331.61	11456.2	8103.03	7689.34		13722.7	18396.8	6390.15	17123	15565	4449.84	7925.32	6069.77		3727.26	28297.5	10613.3	10859.5	15349.1	10470.7	11828
P61106	RAB14	Ras-related protein Rab-14						14803.9					134860					47979.9				13960.1	16677.4		11412.3	8598	3674.4	5011.74	4074.56	4697.47	7715.67	6910.88	12298.7	9224.09	7971.09	3283.54	5940.61	5855.21	2761.62	7133.87	5432.27	12478.1	10018.1	11500.5	13648.8	12743.9	10313.9	6567.34	7661.4
P61158	ACTR3	Actin-related protein 3																						42241.9		8233.55			14528.7	7481.83		13386.9	8534.48	7739.05	9412.97	12438.4	3265.97		10117.4	6879.01	6166.86				9704.51		6597.86	15160.9	13205.1
P61160	ACTR2	Actin-related protein 2			96295.6	120537		59084.6		79474600			149135	173946	65489	70740	84326.1	46230.4	51662.4	45936.2	154148	30623.4	48837.3	40844.2		26904	39592.1	33352.9	30274.2	20834.8	16475.1	19147.6	23968.4	16800.9	18392	32805.8	26316.1	22961.4	16632.6	15395.2	14885.2	41668.5	35002.2	47405.2	23729.4	23314.6	23811.8	17076.9	16153.7
P61163	ACTR1A	Alpha-centractin																				23931.6						6272.93	4375.9		4341.33			6013.96	5089.66		9944.68	7123.27	3134.12	7942.73	6888.89	4554.38		5469.25		3111.02	3165.61	10708.7	13202
P61201	COPS2	COP9 signalosome complex subunit 2																									5162.81	8164.21	4043.22	3196.08	6849.43	7065.9	4424	7751.49	11415.4	6876.99			1974.01	8229.89			15068.5		7750.48	3837.49		8145.96	9275.81
P61221	ABCE1	ATP-binding cassette sub-family E member 1	243036	187331	34505.9	83743.7	56843.3	30298.2			87499776	433348	132919	251748	106835	70624.9	123239	48367.7	51101.9	83988.1	84588.1		34477.7	69409.9	18172.6	38081.3	51249.6	25197.1	24841.2	24461.4	21883	25582.6	36995.8	26246.1	21882.2	21932.4	17615.4	17163.4	18806	15078.6	17542.9	30813.4	24851.9	31114	24123	27301.2	26844.1	19189.9	15338.2
P61224	RAP1B	Ras-related protein Rap-1b				46255.4		25775.4								18629.1	21314.8	24633.5	25161	29276.8				38400.4	18700.2	28367.4	5877.55	6271.34	5570.89	13233.7	5993.11	5372.53	7154.06	9694.77	16775.1	6995.48	5593.32	8604.94	5943.98	10461.2	9952.05		2563.95		15039	7470.23	13267.9	9439.39	13375.1
P61247	RPS3A	40S ribosomal protein S3a	515165	374025	146809	208466	383144	71239.1			164349248	537865	885361	836825	99942	109319	201775	110592	110672	111584	381927	65346.9	172182	129893	43115.2	58159.8	117253	33278.9	35424.5	36738.7	32149.9	43883.3	71055.9	49412.2	43498.6	36862.7	27183.8	27358.1	43369.9	36077.9	39584.2	52759.9	45440.9	46231.4	51998.9	54937.4	42894.3	28088.4	24941.5
P61289	PSME3	Proteasome activator complex subunit 3																							11006.4	14921				8230.91	12688	8553.1	9541.2	3714.36	16271.4		4912.64			6440.62	13133			7080.46	6901.99	8046.47	12620.3	4628.21	9274.88
P61313	RPL15	60S ribosomal protein L15	430285	393728	253550	109479	166498	43295.9	176163184	146438032	133999320	228828	108001	146808	211484	206583	290603	64214.2	66966.4	91088.2	232717	121703	154466	63528	43091.9	33768.6	12033.2	63605.3	53095.7	30693.9	27139	27443.5	57091.3	26494.7	28252	88955.7	38465.8	61703.1	23667.5	19287.7	21332.9	130224	52678.9	163482	41682.7	46332.3	31908.1	37358.7	38689
P61353	RPL27	60S ribosomal protein L27				26534.6	10269.7	13664.2						51929.2	10397.9		11597	13054.2	16690.5	21679.4		21977	16556.8	19752.6	17378.3	31731.3		9690.92	14014.6	13406.2	9783.4	14352.2	11605.7	7626.8	9709.51	9885.62	7648.97	7685.1	11987.9	12855.2	11431.3	25072.5	9607.79	30552.7	25804.3	9596.22	9186.71	6600.86	7421.18
P61513	RPL37A	60S ribosomal protein L37a			11314.8	9780.61		13172.8										5422.65	7028.47	4535.04		14646.3		11197.9	6944.03	20168.4	7818.93	6678.52	7278.28	8274.06	13548.7	7967.48	4948.37	16768.3	44188.3	9797.54	16684.2	15471.6	12458.9	25455.3	26535.9		10266.4		13606.1	7755.99	5690.95	16279.8	17747.7
P61586	RHOA	Transforming protein RhoA			12028.4	59781.5	52176.8	22207.3					45958.1	108135	21255.6	21851.3		15331.8	13946.8	14494.4	30028.4	19879.5		38143.7	11598.4	22479.2	15707.4	10389.6	12694.6	12734	10683.8	10867.6	15894.6	14009.6	8359.44	5940.96	9049.44	7322.21	6739.69	5399.13	5854.82	10659.5	25909.4	12633.2	11167	9691.28	9270.8	10989.3	13389.9
P61604	HSPE1	10 kDa heat shock protein, mitochondrial	4.39719e+06	4995068	2.05883e+06	2.48069e+06	2210439	1.30376e+06	1738984448	914149952	1270704512	6.43952e+06	6779935	4.22284e+06	3420186	2.99321e+06	3.51548e+06	1.64653e+06	1.67609e+06	1.75381e+06	1.40325e+06	2.09164e+06	3.15973e+06	1.04616e+06	1.61196e+06	1.07793e+06	2.88992e+06	1.09962e+06	1.23947e+06	674587	563794	719290	830622	847875	926366	1.11113e+06	701200	723629	620399	480440	502721	1.54024e+06	847928	1.37613e+06	617361	803852	414372	548798	555741
P61619	SEC61A1	Protein transport protein Sec61 subunit alpha isoform 1					48450.4								139388	87011.5		66136	74915.8	104453												11634.4	22734.4	11972.7	1699.08													7876.22	8477.44
P61758	VBP1	Prefoldin subunit 3																7595.55							5745.96	3811.16			10002.5	12191.4	9034.17	10530.7	13202.8	8990.46	6569.27	4514.66	3144.1	3127.19	5515.82	5036.3	6714.91	13038.2	13075.9	7130.62	6040.71	7823.99	8252.22	5010.05	4794.9
P61769	B2M	Beta-2-microglobulin				28099.4		10347.8					74306.6					16301	21658.7	23124.9				23603.5		10653.1			7262.72	7986.37	7247.16	9759.56	17432.4	9793.83	14069.3			4704.04	6415.77	5575.37	6748.28					12294.5	6439.53	5893.03
P61803	DAD1	Dolichyl-diphosphooligosaccharide--protein glycosyltransferase subunit DAD1			25189					19930778					29596.5	32817.9	36561.1			11081.7		47844.2	45562.3		22562.5	33349.3	26142.8	23646.4	21769.2	17980.9	15163.8	8204.02	13565.3	15567.5	16765.8	20729.9	17431.6	18896.7	8064.12	18479.9	7387.25	29827.7	17705.5	32347.1	22249.4	19382.2	14559.2	14738.2	14653.9
P61923	COPZ1	Coatomer subunit zeta-1	89170.2		37037.8	81314.4	59583.5	38606.3				183499	118114	109812	37429.3	27614.6	43463.1	47724.6	33217.2	58983.5				69039		37675.7	40169.8	15198.6	30721.7	28686.4	23194.5	27813.2	28636.3	27347.5	28586.7	20630.3	16955	16600.2	20615.9	12739.1	19242.1		47160					9593.72	7451.89
P61960	UFM1	Ubiquitin-fold modifier 1																							30241.8			2819.68	1902.29		6043.36	5409.83	8401.3	8914.75	5870.92		3080.46		1304.26	5322.37	2148.99					6233.52	1484.7	6576.14	4894.04
P61962	DCAF7	DDB1- and CUL4-associated factor 7																																		2199.26												5297.12	1769.63
P61964	WDR5	WD repeat-containing protein 5																		3813.39						6735.02		3384.5	3885.17			5350.79	31617.5	17945.2	24314.8		2979.71					6785.55			20462.9	21234.9	18597.7	11417.2	11448.4
P61970	NUTF2	Nuclear transport factor 2	159435	121658	36234.4	50431		12321.7	50851176	55656452		85077.9	68739.4		68885.7	78755.5	105580	33929.5	36174.7	47580.5			72252.2	27073.2	22817.6	22583.9	42789.7	26234.1	33303.3	16510.1	11288.9	15438.4	8329.71	14517.5	9106.26	21700.1	13855.7	16831.2	11056.9	10060.7	12160.2	30268	36641.4	45002.8	20982	19218.7	14626.7	9391.99	7830.68
P61978	HNRNPK	Heterogeneous nuclear ribonucleoprotein K	1.2578e+06	1.00219e+06	310082	575978	467193	371215	397665408	423084128	351825376	1245894	937574	1.05447e+06	418806	440433	587238	369134	411778	403885	835810	252584	313653	466352	219240	331858	377733	230016	237045	248070	183157	214772	350389	251210	245978	242087	102140	104477	209824	179875	178601	270887	267130	236081	222565	199631	194913	143337	129412
P61981	YWHAG	14-3-3 protein gamma	97966.8	73345	43031.1	57469.3	50575.2	37571.6	38059672	49533332		145646	110213		56641.8	56158.2	57198.3	36490.3	37081.9	42545	38622.8	37584.9	35321.2	59882.6	29694.7	57055.1	22580.6	39116.2	45011.7	36214.4	27770.8	34387.9	62642.9	23752.3	36184.1	52487.9	26194.2	29106.5	28804.8	24320.4	28066.6	28452.3	52085.1	69969.6	32403.5	28585.3	27291.6	29151.7	25575.1
P62081	RPS7	40S ribosomal protein S7	74555	81418.1	107854			44267.2							39027.2	38689.2	49096.7	14810.4	15310.6		98972.4	31222.9		34988.1	4133.52		49153.1	27903.7	27837.5	16142.1	30580.2	26042.1	34611.8		40374.3	20243.6	28123	88866.3	10495.8	51413.5	27602.3	3604.84	161920	9071.72	63775.3	16143	60445	26982.8	30533.4
P62136	PPP1CA	Serine/threonine-protein phosphatase PP1-alpha catalytic subunit				50147.6		43197.8							37532.6	28110.6		26651.1	15649.5	24491.5			8889.4	71594.1	9645.28	18834.4	27896.4	26509.8	25309.7	20002.1	17551.8	18305.9	10919.5	13861.9	20830.2	14621.7	17023.8	10795.5	26622.5	17792.8	18013.2	38981.5	10072.9	14945.9	15591.8	13292.7	12648.7	6322.96	7720.2
P62191	PSMC1	26S proteasome regulatory subunit 4				97200.7	80305.6	88846.6					114044		39763.9	11656.3		26814.8	28879.7	18863.4	85935.4		86839.7	21694.3	63279.5	34036.7	31330.4	17499.2	20013.7	21459.3	18392.3	22662.8	18388.9	21998.2	13581.3	12275.7	10737	10990	10898.6	9741.16	10027.7	24502.8	22355.7	26487.1	24733.2	21582.6	26686.1	10814.1	9371.32
P62195	PSMC5	26S proteasome regulatory subunit 8		17162.7	17017.1		22201.6	14186.8					57391.3	52314.3				22977.5	21737.2	11822.4		31455.6		24950.4		20427	17745.4	15964	16189	14235.5	11229.6	17724.2	8827.57	17172.9	16796.3	12654.9	10509.7	12173.8	10839.4	10804.2	10333.9	22560.6	5418.91		8898.15	5203.73	5428.12	12074.5	13062.1
P62241	RPS8	40S ribosomal protein S8	229226	156888	122500	108565	119836	67366.6	45925256	72736704	47808244	493507	292226	288310	118259	114177	144823	117356	105235	105746	43451.8	66582.1	116605	71291.9	77612.8	43410.2	121212	71525.3	79436.3	51675.6	61167	54584.5	93941.7	45652.1	64664.1	80904.9	86286.2	83970.5	56906.4	59595.8	61924.5	102694	74682.7	110783	61981.3	61350	38640.9	85717.7	81409.3
P62244	RPS15A	40S ribosomal protein S15a			19295		72745.8			30732880			111318	157560		16738.8	24832.9	50222.6	63014.2	65086.1		8247.14		54302.7			21467.6	17422.7	18491.3	16530.5	15871.1	16941.8	32604.3	18894.8	6587.05	11862.5	8198.81	9829.9	10151.1	11691.9	6615.75	16792.7	11827.8	19695.7	18494.2	18467.3	13715.1	9720.75	10756.1
P62249	RPS16	40S ribosomal protein S16	318468	558796	126965	281426	257675	126167	150666880	114297280	313937280	733640	419205	442630	227852	213306	286873	209418	217635	225616	286921	116382	148015	185780	89079.5	133186	72085.1	65830.6	71073.9	84532.5	70123.1	84667.7	177128	89399.9	80126.7	58351.3	46391.6	44958.4	71867.1	56945.3	66287.9	114941	65469.8	67891.9	117376	95484	69267.4	39528.3	40443.8
P62256	UBE2H	Ubiquitin-conjugating enzyme E2 H																														1261.36	2022.99							3196.68					3755.57	2566.41		3862.5
P62258	YWHAE	14-3-3 protein epsilon				80355.6	67702.1	26221.9				236096	164348	194974		30481	27550.3	42466.4	48247.7	45266.3	42784.9			52102.2		31631.7		7527.4	29140.7	13959.4	18492.5	22918.4	16435.9	19447.2	18506.5	49494.1	38939.2	40498.8	10692.7	17572.8	17771.4	36821.3	35904.6	40241	14795	16890.2	16209.6	16704.7	16962.5
P62263	RPS14	40S ribosomal protein S14	529535	759079	247705	337190	396232	86844.6	189996192	268440544	312730080	940290	391974	361037	149828	181435	202025	72296.1	78433.8	122467	313295	111356	116273	99221.5	47341.4	103965	216852	83769.9	87097.6	101043	55423.6	104400	113690	61277.7	66466.7	68191.3	48051	69805.7	56746.3	34738.3	33695	76557.4	153269	110189	64382.1	57549	47452	54818.9	50148.4
P62266	RPS23	40S ribosomal protein S23	197736	490804	170513	139245	143872	223373	196245856		104677024		93251.3	440372	160963	174301	207878	109756	75438.4	86448.4	40650.7	220336	63147.2	92973.5		91116.1	217363	167852	182070	65057.6	66985.3	93893.9	59653.9	161036	151256	148852	108875	120721	86751.4	69988.6	67908.8	154397	46836.2	29707.1	39204.2	12153.3	50384.2	31554.1	39336.6
P62269	RPS18	40S ribosomal protein S18	333374	227817	111415	216587	263786	92584	120309512	83992040	92748152	740834	458778	398923	231540	185173	241389	112283	153398	153561	296960	72817.2	159910	240596	115761	105419	80515	68588.2	81745.5	70109.1	54293.8	65121.2	74395.3	79501	57821.7	85275.6	63102.1	60619.9	55919.4	46565.3	52669.3	103151	96755.1	172472	75955.2	93118	78578.9	42478.8	40270.9
P62273	RPS29	40S ribosomal protein S29				10582.1												9766.79	7492.53	10631								4724.88	3838.74	2303.16	2637.71	3789.24		6411.77		7754.11	4586.09	3449.28	4246.97	4429.76	6285.14		4602.47	3040.76	6865.58	9054.36		14868	8140.93
P62277	RPS13	40S ribosomal protein S13	413232	804221	322671	283788	253518	271397	88503072	239822048	48995948	722198	483722	448507	295501	260857	301330	102721	105940	102224	708576	156046	371248	210223	188280	215769	300362	112355	119653	97467.2	57642.5	74550.9	247550	65183.2	59617.4	88053	71747.6	77846.5	53320.6	43343.7	50217.6	131207	414373	438045	264105	178173	301967	71624.8	70112.1
P62280	RPS11	40S ribosomal protein S11			61077.5	39642.6							117207	109747				48351	47267.1	55232.4				70141	52173.7	29676	108946	22780.8	27319.5	32677.1	23384.2	33902.3	26127.1	27796	30445.4	43891.9	31846.6	31920	26606.8	19045.3	20208.7	44300.8	40568.9	47518.2	36245.7	36879.4		20195.9	17545
P62304	SNRPE	Small nuclear ribonucleoprotein E						9786.1										9435.19	9915.16	20243.1				47463	6647.45	19059.3	23203.7	14739.2	14147	6611.25	7935.36	5739.43	8112.36	9755.77	9047.71	29793.3	14343.2	26707.6	11481.9	6871.66	7408.63		30176.8	7665.97	9555.76	7659.41	14527.4	9634.21	6957.98
P62306	SNRPF	Small nuclear ribonucleoprotein F				80983.5	56480.9										68087.4	65515.3	67307.1	73322.1	52185.9			65535.9	23341.1	40411.3				18397.5		16405.2		18882.9	20176.1	9314.73		8985.76	19380.4	16313.1	19913.7				15721	19232.1	14322.7		1990.81
P62310	LSM3	U6 snRNA-associated Sm-like protein LSm3				48128.2	53664	35796.3				113340	32617.5	144626				29320.3	29529.1	30255.6				62776.1	22469.1	21851.6				21735.1	15555.9	19028.4			25344.6				16600.1	9984.84	12446.3				12791.5
P62312	LSM6	U6 snRNA-associated Sm-like protein LSm6																23581.7	27571.2	28250.2						15836.9				12994.1	11201.4	15530	17810.4	14795.6	15131				9602.05	7701.71	9415.67				9293.91	13119.9	8407.18
P62314	SNRPD1	Small nuclear ribonucleoprotein Sm D1			46826	37010.2	45956.7	24296				128777	70455.4				46365.8	28338.2	28044.6	28481	44118.5	22413.2	41606.1	31406.8	39094.1	39267.4	10514.9	13609.3	21674.9	14379.3	14604.5	14068.9	19960.9	13827.6	17462.8	11048.9	8266.78	10143.8	9422.64	9896.91	9726.25	24169.3	15014.9	36793.2	26261.9	28287.4	22799.8	13535.8	10618.1
P62316	SNRPD2	Small nuclear ribonucleoprotein Sm D2	638955	485719	253263	337479	136160	84937.4	270347552	327661856	194786512	352882	368594	382515	331182	192080	469673	101709	130556	136668	423083	157556	243756	105611	63333.2	95939.4	274957	98955.9	95891.9	71825.7	39911.4	46861.3	82030.9	80290.2	82363.7	75569.1	135866	64420.2	44367.6	48928.9	45305.9	324458	134523	67216.7	40458	62005.3	50966.4	44089.4	37527.1
P62318	SNRPD3	Small nuclear ribonucleoprotein Sm D3				34259		41740.2						62015.2	10345.7	8341.21		11484.1	10721.6	14570.2				14705.6	10996.4	10569.9	10856.6	9023.94	7566.69	33436.9	36109.4	25605	38721.7		17014.6	9152.96	23603.5		26213.7	22444.1	19818.7	9587.65	8736.23	10011.9	21064.9	13811.2	53713.4	5838.81	9492.19
P62328	TMSB4X	Thymosin beta-4				195451	177974	51063.7				746641	275734	404330				148971	147045	165087				253926	22271	30715.2				17049.5	10516.6	13363.8	36616.4	22249.5	16264.5				20313.4	12796.3	17184.7				20746	28648.4	9295.28
P62330	ARF6	ADP-ribosylation factor 6																																														1762.9	1617.47
P62333	PSMC6	26S proteasome regulatory subunit 10B			25417.1			6237.79							288702	169743						7007.48	171999			32916.3		26163.9	26298.6	2028.02	9910.45	10124		13407.5	15172.7	33168.1	22623.4	25545.2		6278.27	5542.7	36512.5	45239.9	71589.9	11904.3	15636.4	13058.4	26129.2	33351.3
P62424	RPL7A	60S ribosomal protein L7a	229083	308438	254499	304502	262232	143924	207347824	152025136	78522952	685749	534916	541807	145793	119698	134401	265907	227084	273078	176302	227048	170185	419875	165539	179476	237421	161444	96512.6	91167.4	94194.4	105091	158172	159265	120160	125212	120403	126651	84012.2	78818.6	84586.8	247541	207275	266174	94141.2	97694.6	104158	112651	127557
P62487	POLR2G	DNA-directed RNA polymerase II subunit RPB7																							10570.5					5610.8	4862.35	6257.13		4796.63	6771.33					3682.37	4403.06				6577.1	10254.3		4146.67
P62491;Q15907	RAB11A;RAB11B	Ras-related protein Rab-11A;Ras-related protein Rab-11B			50044.7	42162.1		18472.9					76997.4	46365.7				49911.2	52908	58998.2					12630.5	17270.5	37242.2	32554	30895.2	25559.2	21329.7	19223.7	17060.9	16992.3	15622.7				26630.7	4382.42	14143.7		17155.8		18914	16248.4	25389.1	22338.9	23489.5
P62495	ETF1	Eukaryotic peptide chain release factor subunit 1	245532	324646	81202.9	92496.4	100056	58435.8		164027232	38785072	181134	162577	258729	99777.8	132316	110087	70107.4	68682	73046.2	339719	128175	141002	45377.2	95971.5	44527.8	82174.5	33327	37324.9	36433.1	32558.1	35589.4	57068.7	59147.8	27496.7	31729.7	24668.6	25383.4	34401.2	25815.5	30236	69625.2	84268	98735.3	41150.6	68481	43461.8	28709.1	24654.3
P62701	RPS4X	40S ribosomal protein S4, X isoform	490134	459622	207751	557456	562813	288445	117723792	165221024	162439040	748042	1.07767e+06	771760	293819	266041	296390	396658	351106	372953	436673	150442	76791.7	509579	223102	251010	99943.2	88613.4	96094.7	159520	123911	158599	235694	216632	84003.6	64228	52594.8	51416	117818	84420	86090.9	90519.9	94086.4	71946.9	116857	133257	104395	26624.4	31548.8
P62714;P67775	PPP2CB;PPP2CA	Serine/threonine-protein phosphatase 2A catalytic subunit beta isoform;Serine/threonine-protein phosphatase 2A catalytic subunit alpha isoform	96668.2	64221.9	33350.4	36472.2	22842.8	27535.3	34376076	41528188	40346536			67218.4	46413.2	88064.7	87253.7	19166.9	26624.1	22789.9	65924.2	21826		44912.4	6408.7	13923.1	36429.6	18573.9	15780.1	10096.4	8063.92	7870.93	31600.8	8868.24	9978.47	11810.6	14397.8	10389.5	10993	10768.6	8908.26	3788.58	33727.3	16321.3	8860.07	3526.78	11216.2	8660.01	9333.77
P62736;P63267	ACTA2;ACTG2	Actin, aortic smooth muscle;Actin, gamma-enteric smooth muscle				37242.1												2854.16									8247.17	8391.64	6192.48	14516.3	1684.74	390.048				4642.76	7469.8	14488.8				10138.1	6152.95	2422.57	8071.12	7083.81		12268.6	12523.9
P62750	RPL23A	60S ribosomal protein L23a	323614	138547	138334	139002	108858	73923.4	67349792	67059876	56423120	299296	164589	103359	114116	215072	137908	85383.6	92230.5	102472	336078	178430	155838	134436	31695.2	103631	207399	46961.5	46726.3	56769.3	42668.9	46768.4	57007.5	47781.1	41993.9	53795.9	34042.2	36263	49905.6	42187.7	44132.4	109503	171758	42259.9	63059.6	43480.9	33581.6	23192.3	27487
P62753	RPS6	40S ribosomal protein S6	248920	180492	104011	238303	227003	41702.7	148196816	115200832	95224064	654977	273942	272712	148027	124490	136918	93399.8	82531.9	97633.1	208385	57212.3	107955	225497	79259.1	260295	57437.2	34638.7	32035.9	106622	18445.4	24036	128175	51364.5	117739	29120.4	23719.5	19967.6	80849.9	22626.5	19564.9	31724.8	49268.9	40501.9	32922.1	28093.3	82223.3	19301.4	16632.8
P62805	HIST1H4A	Histone H4	2.95153e+06	2.32707e+06	1.68151e+06	3350986	3039690	1.88044e+06	1312984960	607640448	1100903296	5.54503e+06	4.98895e+06	4.53959e+06	2.07861e+06	1.69429e+06	1.45088e+06	1.68785e+06	1.94199e+06	1841381	2.05577e+06	1.11073e+06	1.35768e+06	2.37032e+06	965588	1.21391e+06	2.16404e+06	552247	507276	645771	549087	624987	1.08493e+06	792110	732489	475162	307637	354567	554343	501031	438638	508433	615020	430471	545201	536306	514183	183737	171866
P62826	RAN	GTP-binding nuclear protein Ran	1.11596e+06	848800	141982	318901	286408	159698	307586144	360551616	325853216	936726	368831	455295	363297	214023	354957	220541	238383	259492	691333	145243	418484	313177	120669	175646	138859	92338.4	108972	112690	90912.9	91424.8	186139	79445	74222.3	137922	71765.2	74958.7	78206.2	62767.9	76245.9	174589	182474	286164	93136.9	77519.4	129041	49199	51844.3
P62829	RPL23	60S ribosomal protein L23			27111.6	101771		22785.7					162332	155206		4051.05		71502.8	61605.1	69048.6		59195.4	18155.9	62386.6	26601.4	22960.6	30796.7	23139	12164.4	8099.31	10416.9	8761.19	11815.4	13253.2	18197.1	22576	19677.9	18184.6	13045.2	8218.02	8437.13	33659.9	19428.3	20221.3	7301.26	11470.6	20162.8	15748.8	17260.1
P62841	RPS15	40S ribosomal protein S15	259744	354691	28070.5	49842.8	51943.9	21270.5	167615776	154441808	81545360			102974	141730	300291	222923	30582.2	30672.2	46416.4	106919		30038.5	31842.6	15607.3	70101.4		10526	8878.67	18182.4	19064	17586.8	32965.2	6015.89	7417.08	21351.3	14107.3	16221.5	48566	20648.7	44814.4	39172.4	33960.1		40282.6	52789.2	34655	25808.9	27135.4
P62847	RPS24	40S ribosomal protein S24	145605	194044	106079	87305.4	149506	70449.2	93657872	67332648		456935	216715		111438	64999.5	126892	69963.4	75438.9	80289.9	182703	121152	101793	96702.8	53116.1	74168.8	130210	89890.1	129895	46442.9	73302.8	47344.1	77134.1	56393	74278.8	66190.7	54391.8	91835.1	66013.7	40964.8	35018.2	152881	136101	167474	52324.6	67217.9	160463	13293	23272.3
P62851	RPS25	40S ribosomal protein S25	187585	126017	54741.3	350763	294600	160299	66210360	29522854	48468292	606496	785607	604242	92801.7	95357.2	118711	213806	222196	234720	119800	42734.3	65555	232385	138357	126283	41925.6	36346.7	30777.7	106391	87817.4	103348	135669	130595	102205	26648.9	24038.2	31807.2	71247.4	58732.3	63704.8	50420.6	37727.1		76529.4	98310.8	72287.4	12440	12055.8
P62854	RPS26	40S ribosomal protein S26	51541	82587.8	18003.5	37177.9	41025.3	13981.9	48623508				48080.9	57417.1	53686.2	56052	64407.7	61622.7	47807.5	53908.8		30752.2	52349.3	24675.7	23247.9	55864.5		21343.9	24083.9	27014.5	18940.2	12646.2	40581.8	37845.3	21427.5	11076.2	12341.6	10222.6	14414	12232.9	16232.7	36217.2	64925.1	26245.4	62761.3	66745.2	51308.1	8062.49	8423.39
P62857	RPS28	40S ribosomal protein S28		143828	154343	23112.7		65693.6			25817012			92355.3	33325.5	34695.3	33622.8	13462.3	19858.6	13911.4	48412.4	175343	107261		43197.1	25992.2	58837.8	48342	44559.2	18921	31610.1	23270.6	45888	29683.7	29193.9	31238	52840	39898.9	23911.6	28513.4	30645.8		40359.2	31245.2			20756.7	19840.5
P62873	GNB1	Guanine nucleotide-binding protein G(I)/G(S)/G(T) subunit beta-1																50772																														6432.91	6129.31
P62875	POLR2L	DNA-directed RNA polymerases I, II, and III subunit RPABC5																										7132.93							5683.39													4577.96	4866.72
P62877	RBX1	E3 ubiquitin-protein ligase RBX1													8133.58	10093.6	10239.4	6410.16	7165.14	5461.82				6476.75				6883	7398.65	4239.25	3855.94	4170.39	7742.17		7977.09	11327.9	10597.1	8749.49	11990.8	13670.3	9003.01	12256.3	7234.13		7374.87	4980.21		3845.26	4136.95
P62879	GNB2	Guanine nucleotide-binding protein G(I)/G(S)/G(T) subunit beta-2	274210	128477	41709.5	43627.3	59246.8	43719.2		84700776	84696120			93212.3	109639	85616.7	88388.1	49458.2	65836.4	68548	323672		139246	64477.6	37189.6	55237.3	16995.2	20814.3	24942.4	13250.8	14727.3	14701.5	16991.7	17425.8	20561.8	19925.8	12734.5	16990.3	21739.2	15377	18568.4	20524	19486.8	27515.8	24624.9	20239.9	25821.7	4564.1	5270.24
P62888	RPL30	60S ribosomal protein L30			21540.1			33244.2										4245.51				38350.3	20990.4		18367.9	8374.15	7595.42	19341.2	4984.85	5836.38	5708.69	6297.26	15085.9	6272.3	9174.31	4459.5	6711	5721.03	2019.02	4606.42	4115.8	12330.4	26626.2	7593.15	19786.4	6677.81	1142.18	10298.2	9616.19
P62891;Q59GN2	RPL39;RPL39P5	60S ribosomal protein L39;Putative 60S ribosomal protein L39-like 5	641649	596920	215848	225042	192432	64590.9	131059032	111472104	276639552	517966	395484	570330	309790	337583	425612	74888	153804	161751	528049	156435	242933	107604	64309.6	56183.8	138787	84498.2	91706.4	30953.7	24162.8	30936.7	55682.4	29267.1	34723.9	69685.7	44230.4	54721.5	22753.8	19509.3	19505.8	89015.2	113361	54521.2	28044.2	21057.3	19034.9	78332.1	81846.2
P62899	RPL31	60S ribosomal protein L31	171961	156313	135418	80679.8	104120	59054.8	100502832	183625168	104643232	511331	79947.2	217664	119086	83856.1	133545	64157	57336.9	55165.7	456308		80424.3	89307.9	33989.4	46372.8	51159.4	84433.8	72274	33769.2	27686.5	26264.3	66170.5	40853.9	62966.5	47091.3	21822.7	43814.1	23997.1	29251.4	28065.8	38692.6	31210.7	100491	23552.3	53227.3	21361.9	47575.6	54427.6
P62906	RPL10A	60S ribosomal protein L10a	185312	247879	98934.9	81681.9	156149	46797.9	107932192	142765584	62639228	445897		126201	72754.9	63433.8	74351.9	55138.4	54952	57645.3	131607	40922	86512.1	86154	20845	33167.2	51413.9	27313.2	43883.9	26549.4	25121.9	21972.5	28140.3	35683.2	25364	26071.9	17660.5	20313.4	22221.4	19983.2	19381.3	66940.3	47315.8	16476.4	30956.7	42555.2	24614.3	60028	51382.7
P62910	RPL32	60S ribosomal protein L32	145044	81969.4	49110.8	107627	84266.4	40314.7				283782	219194	212098	51083.6	68300.6	60429.3	29309.1	77007.9	58497.3	84351.1			59833.2	19204.9	36145.9		11342.2	15891.9	26715.7	18455.1	27554.8	36441.5	38222	29067.7	10022	5571.59	10269.5	24808.5	18216.7	16524.4				23564.5	25232.9	30134.6	19213.4	17248.6
P62913	RPL11	60S ribosomal protein L11	252386	262119	259202	124480	83414.2	116809	126723304	96651016	28987290	182862		198646	131048	143781	135832	67824.5	75345.2	66413.3	277705	154018	109563	49988.5	51996	113474	300166	111644	220716	54363.3	62199.7	66414	79145.1	112256	70043.9	204197	144444	156785	63836	41389.6	51995.3	207690	134862	158301	77314.4	62230	57308.6	66630.4	138645
P62917	RPL8	60S ribosomal protein L8	167600	114348	71252.4	107713	92829	40306.1		73748472	44494132	269689	228182	177487	95263.7	97629	81934.2	75361.2	72091.5	79859.5		12171.8	9874.06	84085.8	42551.3	55120.1		15989.6	15635	23119.2	23184.8	23286.3	38338.8	62732.8	17032.8	15563.6	10581.1	9581.87	22127.7	19558.2	11142.8	11590.9	21740.2	10911.9	29597.3	22246.2	11263.8	6538.14	4846.67
P62937	PPIA	Peptidyl-prolyl cis-trans isomerase A	108513	135756	93579.1	148265	159553	206738	77248112	84665672		479048	422381	195614	71784	62642.4	57195	84467	91466	84977.1	208602	85177.3	116357	71813.9	163089	152990	87455.9	62413	61005	104564	87494.7	94699.2	149493	93581.5	136030	59627.4	43391.3	46454.1	88705.1	90633.8	83700.8	66489.4	69709.6	57392.1	94958.1	107803	71899	33399.9	36241.1
P62942	FKBP1A	Peptidyl-prolyl cis-trans isomerase FKBP1A				51036.2	47527	20803.4				154227	755040					42553.8	41758.8	48368.7				66489.2	19299.9	36881.4		3175.7	2330.14	25641.7	20669.5	13925.9	15265.6	19671.9	13412.8				22011.7	11795.7	20255.5				29318.3	22465.3	21257.1	2503.04	2640.92
P62979	RPS27A	Ubiquitin-40S ribosomal protein S27a	2.66511e+06	2.21208e+06	1.38181e+06	2980811	2.68037e+06	620140	1289398912	1622787456	895466240	3.89797e+06	4.17471e+06	5.19417e+06	1.28888e+06	1.43491e+06	1.75615e+06	726197	1.52228e+06	764615	2.06224e+06	780066	691158	1918436	626681	792134	1.12173e+06	756805	815623	410064	340862	433070	1.42947e+06	514657	377180	629331	607502	512506	347885	283689	306050	475036	666308	998600	425719	514929	490352	295692	264056
P62995	TRA2B	Transformer-2 protein homolog beta			22641.7																				7358.69	9529.36	10336.3	12109.5	12065.4	2002.98	5094.92	3260.52	3517.71	9372.74	5304.1	8333.51	8556.33	17457	5100.45	8227.73	7760.93			13888.3	5990.55	9186.69	6857.74	27133.8	27944.9
P63000	RAC1	Ras-related C3 botulinum toxin substrate 1														9389.2		9048.81										20080.3	19021.2		9787.46	11580.1	8753.4	6165.84	6195.74	9905.77	1981.37	1561.46	10273	9074.18	1507.04	2478.12	2835		1832.87	5254.26	4038.27	5595.34	5786.68
P63010	AP2B1	AP-2 complex subunit beta	89833.2	115205	66798.3	50213.1	57695.7	21841.7					110859		42362.7	53167	61918.6	29247.5	32452.4	27855	60377	43589.7		57496	12025.3	19063.5	25400.9	16575.8	17405.1	12849.6	10742.8	13398.3	11299.5	7662.31	7443.13	15924.3	10715.5	4964.42	10716.9	8793.77	3554.12	19045.9	11680.3	6381.74	4927.16	6627.24	6125.88	15107.7	14852.2
P63104	YWHAZ	14-3-3 protein zeta/delta	270309	65904.2	43125.7	156066	195402	81980.1		158329728	157646112	444349	470324	468147	88223.5	178525	113779	174331	128295	167236	145232	36503.6	19096.7	306099	101745	115294	6509.35	31202.9	44349.2	64888.6	52972.9	66086.9	81311.7	83030.7	69097.8	39792.1	30299.8	30226.1	61461.4	68836.8	72933.5	27114.1	19152.1	32380	111637	104136	79282	30109.3	36915.5
P63151	PPP2R2A	Serine/threonine-protein phosphatase 2A 55 kDa regulatory subunit B alpha isoform				50554.3		24663.3					35463.2		13751.4	11761.2	19900.4	15510.5	18985.1	20799.8	29206.1			33127.8		16252.9	19837.5	14100.2	16003.7	16623.1	16585.2	23290.7	17272.6	16027.1	17478.1	7695.44	8463.1	8701.3	7830.94	4126.19	4058.82	16378.1	17197.7			8497.93		10699	11538.5
P63165	SUMO1	Small ubiquitin-related modifier 1																										5690.92					14268.3	10721	11089.1	9201.46	8830.24	7458.89		7815.84		890.686	1405.96	779.17	1280.25	923.247	1140.48	505.92	4841.06
P63173	RPL38	60S ribosomal protein L38	175232	194047	109104	170449	290621	107572				407981	98868.4	725736	24140.4	62903.5		98724.8	112552	233215		132561	203630	271986	172514	131917	56787.2	51470.1	47513.2	59725.3	59585.9	57010.3	116054	81102.5	63851.6	24959.1	36701.1	34749.9	46792	53558.9	56053.4	34343.8	71566.9	87188.4	68238.7	103176	53392.3	29605.3	23613.7
P63220	RPS21	40S ribosomal protein S21			16472.2																		13533.3					7061.21	6642.6		1106.48		1692.86	1484.16	2469.36	2466.17	6973.23	10417.7		1898.35						2034.66	1420.21	5234.3	4023.81
P63241	EIF5A	Eukaryotic translation initiation factor 5A-1	110875	140750	200478	99795.9	100228	99355.6	27262326		27369116	375310	325595	96828.9	91737.6	42184.6	72147.1	36513.8	56213.8	38702.6	93678.6	276470	122638	73171.6	201677	48474.7	44240	34999.4	26650.2	30657.5	28501	35694.9	68052.1	25530.5	26579.8	38848	40094.7	33155.3	44753	30914.5	32660.4	64887.8	61295.5	113078	51378.8	69807.5	40642.1	21355.2	22936.9
P63244	RACK1	Receptor of activated protein C kinase 1	361700	274710	162050	387248	329457	158082	89253360	168493056	71172440	674283	462972	626811	151416	142296	172206	261292	275583	260917	241911	63047.6	211630	252545	148809	126435	99727.1	65267.7	68533.2	117942	83133.1	97171.8	195415	126318	117654	69843.9	54745.7	69407.4	72215.7	66990.2	91700	118878	83480	111091	127098	123822	143826	56004.4	25893.5
P63261	ACTG1	Actin, cytoplasmic 2																																				2662.19										3551	6543.8
P63279	UBE2I	SUMO-conjugating enzyme UBC9		140457	64287.1	68444.8	69499.4	51608.9					142148	120787	79275.5	73924.5	82756.6	35972.3	40011.3	38618.2	109237	42749.2	57042.6		27502.5	43971.6	51417.3	25899.3	24388.6	13538.9	18104.8	23772.5	21811.5	18204.7	22720.6	27236.2	18355.6	17945.8	17599.1	14988.6	14588	36590.3	32097.6	32168.4	23725.6	20568.4	29886.9	19570.7	19327.2
P63313	TMSB10	Thymosin beta-10	256514	208838	109671	189542	168168	164536		142093312	82252240		485912	686262	163193	141382	128364	110757	118923	111622	337172	125459	195330	295876	64178.9	227351	51123.9	26219.7	30201.8	68862	62268.5	59220.5	129523	59394.1	77186.9	21334.8	17448.8	16293.6	47591.6	45267.9	49375.1	20042.1	35783.5	22866.4	57669.9	53643.6	58855.3	58941.5	60067.6
P67809	YBX1	Nuclease-sensitive element-binding protein 1	233840	247563	95172.2	94690	72180.9	49583.9	92023936			356573	258735	165521	110846	63859.9	98636	60093.2	56950.6	60429.5		78435.8	64162.5	100092	39846.8	53663.7		31590.5	33797.2	37217.8	28793.8	37199.5	72239.1	25844.3	46752.9	40698.5	31461.3	29140.8	40038.2	36126.6	36722.9	85865.6	164179	91141.4	45834.3	62034.3	81411.4	36493.4	38138.5
P67812	SEC11A	Signal peptidase complex catalytic subunit SEC11A	149135	170704	65465.1	73078.1	62752.8	79176		99276832		192032	98321.4	130186	94132.1	85569.5	109742	56388.6	44861.3	70773.5	174260		130577	64382.7	53314.4	74456	52450.5	26703.2	40200.4	30707.2	22263.7	36043	52704.6	23444	16328.9	28573.5	20223.9	19491	25747.7	20980.6	23199.8	27041.5	62997.5	62360.9	42133.8	41880.1	41294	17642.7	16438
P67936	TPM4	Tropomyosin alpha-4 chain			32192.4	44165.4	41700.6	43941.1			37196944	90670.5	96879.3	83020.8	33856.2	33921.5		36941.9	39296.7	39244.3		23817.1	17808.2	57921.3	43621.1	34691.3	16260.8	11634.9	13936.9	22200.2	16632	20902.4	29348	19333.7	33239.9	21281.6	14629.3	15955.7	21827.6	21249.7	18448.3	36655.6	19681.7	33047.1	25441.2	25368.2	23441.2	14286.7	12077.8
P68036	UBE2L3	Ubiquitin-conjugating enzyme E2 L3											74235.7						23291.7	32920.7		70937.4				21734	4771.1	13450.7		18366.8	7836.35	9857.69	27195.5	14556.1	18281.9	12038	15216.8	6678.43		9647.76		15351.6	30467.9	21551.4	12005.8	8031.41	7025.76	12423.6	12211.2
P68104	EEF1A1	Elongation factor 1-alpha 1	904781	716963	382982	881914	397322	300305	187655136	377688768	222378352	1494226	1.52401e+06	1.51484e+06	420675	455193	508085	244677	251279	233602	713781	405448	422681	416737	157631	305295	390894	291397	312279	123826	110289	117553	188122	154336	130667	200004	200806	213462	103489	86742.3	105390	311296	337396	345149	96878.4	107571	110581	139097	134689
P68363	TUBA1B	Tubulin alpha-1B chain	622063	425756	1184778	168784	267681	408224	260800240	350408192	158923120	430588	373526	436283	278483	227749	217351	87529.3	92485.8	83552	311497	800757	686389	193934	472683	455456	450418	426542	346863	127646	278809	161259	127700	316469	274508	309981	455663	478683	185898	294579	279893	434129	392733	554431	217607	269150	249648	378863	431469
P68366	TUBA4A	Tubulin alpha-4A chain			26291.3			17558.7															19312.3		9307.11	4802.54		12917.7	16124.9	1676.72	6132.39	5253.15	1584.98	32340	26695	8634.58	24528.3	9316.15	11788.3	13086.6	11076.9		5176.26		3159.37	2459.25	3359.08	15440.5	17052.2
P68371	TUBB4B	Tubulin beta-4B chain	771130	715244	373498	689579	638577	400099	306474720	281217536	254444928	1.49482e+06	1.24466e+06	1.0759e+06	453382	481796	537537	531003	471746	483735	680592	259582	378731	588553	331366	423255	376265	232236	244525	303927	230682	283465	333524	262606	271054	214147	164178	184579	236446	169296	197642	276610	275793	270524	293482	268998	335335	173485	165204
P68400	CSNK2A1	Casein kinase II subunit alpha																							7470.46				5024.49	3494.68	4884.48	5041.14	10782.6	1852.95	14189.6	5240.99	3959.33	5634.36	6338.86	5183.02	4358.55	4757.17	6742.27	11374.9	4568.16	6471.79	3858.57	8049.8
P68402	PAFAH1B2	Platelet-activating factor acetylhydrolase IB subunit beta			73553	31142		38209.3						112663	63070.5	54170.8	43189.7	24026.4	25671.5	15035					40162.6		83870.3	80999.9	79398	44267.1	43289.6	46506.8	107389	10102.8	8309.35	78263.2	58719.1	55418.9	44564.4	39379.4	35567.6	165930	45826	37692.4	13895.6	25141.6	44344.4	38540.7	39207.2
P68431	HIST1H3A	Histone H3.1																																											717.362				3575.01
P69849;Q5JPE7	NOMO3;NOMO2	Nodal modulator 3;Nodal modulator 2						11398.8									17137.6			8455.85			24781.5		14852.9	10794.3	15765.7	38190.6	12530.5	8567.94	10098	8635.79	15772.3	9916.81	9791.46	33035	17725.5	20733.7	9681.14	9005.73	9073.29	24194.1	22110.5	16847.4	11381	13753.7	11869.1	17798.2	16067.3
P69905	HBA1	Hemoglobin subunit alpha			98079.8	35865.7	26623.8	38536.7						107614	29573	11236	33274.7	19452.6	20287.4	20808	36528	45681.9		33801.5	20056.8	24432.7	24177.2	27916	26606.8	22570	25853.7	24306	8747.19	9807.26	5030.87	23668.9	25965.4	10593.1	20335.4	25474.7	16401.1	23968.7	20297.1	12730.4	27051.5	40242.9	33142.3	17416	17097.2
P78316	NOP14	Nucleolar protein 14																																														4433.2	4308.13
P78330	PSPH	Phosphoserine phosphatase						19653.6												33152.6				20130	10908.6					13810.1	10799.1	14407.8	9747.37	11949.1	12280.5	30125.6				3870.01			5991.25		23921.4	11525.1	10317.8	4052.2	3801.29
P78344	EIF4G2	Eukaryotic translation initiation factor 4 gamma 2				47182.4	44259.4	19783.8		43912548		180048			25121.5	30468.9	22022.7	26411.2	26573	34787.2	61003.5	18089.7	30163.5	38219.9	19784.2	29926.1	21989.6	13915.3	22093.8	17590.4	15699.4	19733.5	26724.8	11017.3	17108.4	12377.3	10538.4	9138.73	14582	13552.9	11539.9	27885.2	26235.9	32018	23741	17083.4	20070.3	15339.5	20551.8
P78346	RPP30	Ribonuclease P protein subunit p30														14826.6										15496		14368.5	14231.3		1980.55	11043.9		7386.99	13917.4	9472.91							24966.3	22233.8		15299.2		5999.02	7082.3
P78347	GTF2I	General transcription factor II-I			18165.1		26772.4	14676.6								15196.3		27119.7				17134.9	11706.7		6656.5	20709.2	9144.12	9231.91	7972.36	7631.59	7853.11	7896.03	5390.02	10994.2	9119.13	8296.2	9910.58	10204.3	7862.84	8990.39	7711.64	5013.9	16490.2		7915.31	10304	9776.79	8599.02	7663.47
P78371	CCT2	T-complex protein 1 subunit beta	98373.6	143160	35923	87374.1	85972.9	41246.1	76679296	38963140	53378828	302989	175150	137046	101478	75972.5	96335.7	62906.3	70610.6	59680.2	111597	37451.5	41330.9	94480.2	45037.8	45757.4	43338.6	31539.7	37301.1	37032.5	28928.9	34814.3	38154.7	29076.5	34544.7	29907.2	22147.2	21540.8	25791.3	27318	23651.7	45285.5	37859	37914.7	41026.4	35558.6	21343.1	22521.4	22004.5
P78406	RAE1	mRNA export factor						27089.8										41279.5	55547.1	53114.2		22466.4	26813.9	30565.6	19898.7	24025		22713.7	23372.3	33008.5	14839.8	17848.2	10903.7	9226.1	11986.3	25697.6	16961.8	37273.7	45351.4	32606.3	40209.4	16181.5	16842.3	24471.4	11866.2	20069.7	18834.3	9201.5	9212.6
P78417	GSTO1	Glutathione S-transferase omega-1	91388.4	150089	90515.1	66649.1	70678.1	47278.9		52440048		215900	123808	135556	88156.1	90159.1	88232	48612.4	46135.1	35518.2	88009.5	113871	136112	80950.4	63249.5	73672	89252.4	64690.2	50242.5	36207.7	30426.1	37977.3	48413.8	36322.9	23047	39233.8	29755	42754	39860.6	27086.9	27018.3	59740.6	115805	87295.2	39473	49811.5	33258.4	28729.3	25140.6
P78527	PRKDC	DNA-dependent protein kinase catalytic subunit	121303	138024	54870.1	108570	131201	55111.9	68723728	60356776	47257992	378304	184992	294772	94415.1	90692.1	102623	68504	80003.4	79397.8	115559	44578.2	70557.1	116539	34614.4	55023.4	77324.2	48864.2	50562.8	44875.3	36447.9	46125.8	81223.1	45943.2	54299.1	36029.6	25930.2	25380.6	35758.3	29011.6	30023	41061.5	39958.3	59299	55096.9	53002	53616.3	22744.6	28674
P78549	NTHL1	Endonuclease III-like protein 1																																											3039.58
P78563	ADARB1	Double-stranded RNA-specific editase 1																																	4473.15
P80723	BASP1	Brain acid soluble protein 1	52873.9	124638	45804.4	69479.2	70382.9	11292.2		112667608	80710768	389681	104144	68806.8	68724.1	44285.9	41319.2	24945.6	44850	56998.5	152700	3128.91	43706.1	60269	20945.8	18428.8		24577.4	22191.1	15725	23228.9	15282.7	35397.6	11229.6	13673	47323.5	21008.6	39082.2	29454.8	26600.7	33492.2	16118.4	29266.4	24643.3	22348.4	15856.3	13582.9	58025.9	67540.2
P82650	MRPS22	28S ribosomal protein S22, mitochondrial													51350.1	57828.7										17001		24170.2	32948.9	26780.5		26674.8	10303.8	8621.86	10607.6	27294.4	18818.2	19039.2		17020.2		34317.2						15214.7
P82673	MRPS35	28S ribosomal protein S35, mitochondrial																																5172.23	11913	4101.45									4733.29			6019	5102.26
P82909	MRPS36	28S ribosomal protein S36, mitochondrial																											1855.37							2636.05												1950.43	4392.96
P82921	MRPS21	28S ribosomal protein S21, mitochondrial																												1131.74		1119.93		1755.41						1949.25
P82930	MRPS34	28S ribosomal protein S34, mitochondrial					67375.9	23093.2					49657.8	76188.1	23934.2	26950.4	16811	24027.7	29106.7	20529.6				19146.4		14907.5	22641.8	13103.3	8169.01	18108.9	7825.02	10525.3	8083.89	10734.6	5908.42	9170.5	12863.7	7796.92	12973.9	11121.9	9952.23	7525.11	9067.49		10101.6	8074.72	26180.4	3042.68	8243.28
P82933	MRPS9	28S ribosomal protein S9, mitochondrial																													3716.62			5410.09			5662.81			9542.04				2053.73				5818.43
P82970	HMGN5	High mobility group nucleosome-binding domain-containing protein 5																9539.13	9478.44	7128.37					3589.6								6236.39	6238.6		4842.74				4808.07					6497.84	6488.07		7202.57	7054.06
P83731	RPL24	60S ribosomal protein L24	111344	155450	49933.7	87037.7	105745	38421.9	52590984		38376900	299912	309237	56380.4	65196.6	71810.4	56899.1	64154	57787.8	55831.4	53010	28453.4	13591	174663	53380.5	32177.4	45431.1	18356.3	26164.8	29377.3	25374.1	40745.3	38128.3	15347.5	39816.6	58073.9	31199.2	41171	29512.5	30699.3	31534.7	3245.58	131364	3691.92	57752.9	32422.1	36465.1	9046.29	11084
P84022	SMAD3	Mothers against decapentaplegic homolog 3																																9877.7											15587	11795.8	12629.1
P84077	ARF1	ADP-ribosylation factor 1	276095	259127	180051	135526	146708	99769.7	94457744	141181376	91004368	858296	161422	329559	274062	266250	263581	104440	110596	118563	368766	76695.3	88755.4	73303.9	38314.3	64369	87824.5	99472.6	101414	41342.7	49283.6	57092.4	76113.4	47497.7	66498.4	75438.1	71585.8	67832	52716.4	43522.2	43831.4	48195.3	81847.4	45236.4	31830.1	29121.2	47033.9	52862.4	51219.8
P84085	ARF5	ADP-ribosylation factor 5			12738.7									56778	27698.8	18705.1	29866.5	15922.3	6768.07	5724.81						11264.2		5933.08	8209.17	3458.84	2688.77	4130	4343.82	3855.69	6460.03	7755.29	7291.15	8054.83	25047.7	2978.64	20343.3	5446.55	4352.49	2905.68	2672.91	2425.91		6013.87	6793.58
P84090	ERH	Enhancer of rudimentary homolog																												3646.76	3020.63			5686.54	5238.26										8072.06	9149.11	5970.11
P84095	RHOG	Rho-related GTP-binding protein RhoG																										3807.96		2521.53	1931.33	2193.32		3000.12		6004.42	4617.21	4296.41	3635.61	2746.25	3204.15	6074.77		6984.87	5102.31		3076.56	7930.11	9211.15
P84098	RPL19	60S ribosomal protein L19	107686	120798	47447.2			12325.7			39731196	173395	77256.5	111381	46494.7	46089.4	73515.5	21474.7	18029.4	22581	124563	40207.5	40715	19259.6	22897	13823.4	22466.9	14245.3	13978.5	10196.4	9404.9	10345.6	7917.06	18090.1	18746.7	12836.6	12981.4	12226.5	9418.82	8072.91	8856.39	22289.1	20147.7	22805.8	11679	15175.2	12151.5	31075.5	35799.2
P84103	SRSF3	Serine/arginine-rich splicing factor 3			24608.1	185710	165645	59309.9				361484	142932	411471	51607.4	35497.5		140908	99535.4	155818		24215.7	10565.3	145758	58471	109504	20439.5	21813.2	18872.9	47306.9	39259.9	42918.8	60969.7	38195.8	39968.8	13938.8	17272.2	19526.9	36497.9	32545.8	34310.8	12573.7	22653.7		97433.4	86709.4	71450.5	12405.4	13271.3
P84243	H3F3A	Histone H3.3																																														2043.18	1288.44
P85037	FOXK1	Forkhead box protein K1										362839																					7810.12	6277.89	5938.55	18196.9	3138.54			1325.9	1510.39		7581.47					3926.12	3760.27
P98082	DAB2	Disabled homolog 2														17254.1													3565.59			9763.73				4757.56	4892.15	6894.42			8396.84		9925.71	6758.32	2894.64			7009.09	8948.02
P98161	PKD1	Polycystin-1	633880	525003			78818.4													58986				87501.4	36971.3						19615.7		26137.9	28330	21990										16587.3
P98175	RBM10	RNA-binding protein 10																												9915.39				3795.99	4566.19		1642.59			4474.25	4682.52					2732.91	3838.1		3354.48
P98179	RBM3	RNA-binding protein 3																																											5877.6			8016.33	10526.9
P99999	CYCS	Cytochrome c			53395	143607	141671	87961.1				177465	222503	283776	83802.4	94580.8		87396.1	75409.1	65718.4	153580			113022	62626.3	70260.1	54677.4	27928	38361	33277.1	23562.9	30119.3	53609.7	34408.3	46624.5	22858.4	19977.9	18936.8	59416.9	26648.1	38990	37567.2	31067.8	35120.4	39331.5	42756.6	51164.9	11478.9	12873
Q00059	TFAM	Transcription factor A, mitochondrial	122890	93990.9	10321			3243.61		42990192					65090.3	66392.9	76216.1	30197.4			418781	56369.2	72350.1	90395	28861.2		68260.2	19669.5	19117.1			8469.98		7325.63	7576.46	21678.1	13285.7	15864.5		9929.7		47618.9	53818.2	74609.3	44255.3	40750.8	39033.5	28184.3	27837.8
Q00169	PITPNA	Phosphatidylinositol transfer protein alpha isoform			5089.52																		12666.6					6405.47	6316.61	4101.24	3465.54		10707				4588.35		2671.69					12557	5178.84			7879.12	5953.12
Q00325	SLC25A3	Phosphate carrier protein, mitochondrial	398565	402520	147098	180739	204090	67504.6	205163536	167379840	186747200	666449	574004	603277	257586	141457	243614	146037	152229	175874	438670	123782	153370	210982	88448.2	95429.7	80817.5	59089.5	111201	40063.1	36022.9	44029.3	34152.6	69118.5	28958.4	57061.2	35992.3	44330.1	43862.5	43067.6	36020.1	117235	128055	146180	65612.9	73528.6	29855.8	44855.1	46942.1
Q00341	HDLBP	Vigilin			26560.2				23989210		16848378				36959.5	44604.5	48812.5	24795.8	28579.5	26057.7		15837.1	17814.7	35374.3		15130.8	27673	19114.3	11744.6	17303.9	10817.3	17118.4	16094.5	10561.1	8991.62	24649.1	11995.8	13720	15173.9	8106.6	3305.08	31579.4	33278.8	9492.58	7151.51	38140.2	6673.38	8970.27	7292.51
Q00534	CDK6	Cyclin-dependent kinase 6																10510.4	9680.6	10653					4189.28			2899.12	3771.7	5727.45	5104.72	5268.31	7390.06	5088.84	3448.74	3627.83	3227.67	2832.22	6132.4	4873.3	4199.95	5875.67		7765.56	8417.11	8416.28	7973.11
Q00577	PURA	Transcriptional activator protein Pur-alpha																															18812.6	8258.46														5078.78	3683.9
Q00610	CLTC	Clathrin heavy chain 1	76937	137874	63153.6	61871.8	58636	22452.3	76058664	77847384	41030632	123925	114443	155339	94672.5	44228.1	59068.3	34343.6	29681.2	23884.1	79907.5	37443.3	50102.8	44833.5	30662.6	13931.3	79544.6	59824.1	57453.4	24388	26586.5	38363	64599.7	11872.4	50198.2	50627.7	50651.1	38470.3	35963.4	27144.5	24700.2	32782.7	143400	38347.6	68480.8	16855.8	47710.5	41310.8	47612.4
Q00688	FKBP3	Peptidyl-prolyl cis-trans isomerase FKBP3																18802.4	11300.3	110757					5248.72	13329.9	7726.24	8386.78	10173.1	11392.9	8751.46	21375.8	22453.8	6589.77	25626.8	8414.33	8369.12	7235.09	8150.16	3078.89	8265.4	6196.32	11704.5		12583.8	11815.7	7727.6	6131.33	5856.26
Q00765	REEP5	Receptor expression-enhancing protein 5	157341	135700	48379.8	112708	103892	46423.6		41011272	55048620		189313	258881	94197.3	92074.1	132405	86856.9	95248.7	89226.7	125005	38029.1	55949.1	81980.6	29790.1	59782.5	70942.1	44312.7	46956.4	42616.7	44501.1	37063.1	67393.5	46769.3	32248	41728.2	31244	32364.7	29020	25486.7	27727.3	63452.2	57228.9	49067.1	26607.9	45752.2	35828.6	22262.8	20960.4
Q00796	SORD	Sorbitol dehydrogenase			11757.4																	18793	14461.7				4256.83	8804.99	7812.01					5363.29	10010.4	6195.32	8408.16	11531.7		5402.41	6078.52	6462.76	3317.87	7917.45				10833.1	8480.11
Q00839	HNRNPU	Heterogeneous nuclear ribonucleoprotein U	121168	195768	212823	90369	92611.4	62255.3	75233448	36679440	49563276	225358	156094	342270	123448	72478.8	79671.4	78559.6	68149.6	70650.2	105661	290915	235970	103924	86166.9	82513.4	165729	115899	114016	32826.8	44844.7	41235.3	42330.9	72335.8	61931.3	90922.9	106208	105164	36883.4	36195.7	41882.6	108178	116470	87844.3	43674	66421.6	39985.1	80710.5	84770
Q01082	SPTBN1	Spectrin beta chain, non-erythrocytic 1			17314.8	49071.4	24264.8	18780.1				116205		99661.8	39021.7	24390.3	35679.8	35722.7	31210	40044.7		18959.4	25264	32566.3	15374.7	20844.4	22953	14345.4	15075.9	18759	18386.2	18253.3	27476.3	15542.4	20508.9	14550	11115	10781.5	14222.8	12546.6	13222.4	22407.5	24542.2	20205.9	13096.9	17322.6	17680.8	11009.1	10927.4
Q01085	TIAL1	Nucleolysin TIAR					43373.4	18649.5										31672.6	33649.7	27407					16984.4					10543.1	11474.2	13291.9	8336.28	6590.44	13194.9	3477.3	4857.05		7514.33	7034.74	8206.77		2998.67		10342.8	20264.3	15006.7	5567.95	7342.75
Q01130	SRSF2	Serine/arginine-rich splicing factor 2						18641.3							24838.9	18858.4		11066.1	13066.4	10190.5		20809	23870.5		10870.5	15771.4		16200.2	14486.5	10941.2	15123.2	10515.3	14237.1	11797.8	14681.5	19387.7	22648.4	39841.5	26974.2	32973.4	32580.8		18070.9	31542.3	8520.9	11639.9	22908.5	33159.7	35670.5
Q01469	FABP5	Fatty acid-binding protein 5				35234		8469.73		58182328		90427.9				52872	91612	28273.3	31244.7	25730.2				31509.1		12130.3		11848.4	10889.5	7181.25	7094.11	9175.83		4545.32	6806.54	12695.9	11240.4		3338.72	1813.57	6536.52				6404.02	2066.06		11276.8	11330
Q01518	CAP1	Adenylyl cyclase-associated protein 1			30517.9	26088.9	50309.7	32434.6		32362846	27561146	116453		121663	24496.4	23093.9	27840.2	12347.2	10157.4	11602.5	53776.4	29566.9	46197.6	40299.3	16417.9	28512.5	25904.5	24067.8	25200.9	9860.65	12432.5	13471.5	15187.5	11525.8	19780.9	26785.8	22601	21705.6	10036.3	11611.9	11426.3	30437.4	56412.2	43834.2	31086.2	24402	20848.8	34471.9	30463
Q01581	HMGCS1	Hydroxymethylglutaryl-CoA synthase, cytoplasmic			35613.3														14632	17194.5							21578.4	25232.9	6515.23	21373.1	32538.8	21427.7	16207.8	13630.7	12978.9	7127.46	13133.4	6637.45	6895.06	9446.77	6544.88	11101.6	12928.5	6530.8	6985.63	9044.87	5526.55	8722.51	10672.8
Q01628	IFITM3	Interferon-induced transmembrane protein 3			26867.6										13280.1	9904.09						22735.5					7391.41	1081.9	7288.15	903.695	1919.99	2656.52	7620.02	15129.3	3357.7	5065.44	5645.51	4628.6	2942.95	2964.81	2281.34	11605.8	8455.72		4050.16	4666.55	1939.88	10041.6	10833
Q01650	SLC7A5	Large neutral amino acids transporter small subunit 1												81629.4		17838.2		25468	21053.2	19721.7		19093.7			21843.9	20586.9		16546.9	14563.2	17495.4	16304.2	17236.9	27243.3	24169.6	25917.8	17261.7	16059	16190.1	22253.6	22605.8	20298.2	27724.1	28157.5	33072.3	18997.6	26513.3	25498.7	14384.3	14491.5
Q01813	PFKP	ATP-dependent 6-phosphofructokinase, platelet type	109140	94176.2	46434.7	79718.8	85281.4	53615.3			46187240	136475	144856	187400	32650.7	51855.3	59599.2	32309.5	57600.7	43080.7		94746	44947.4	92003.1	30566.7	89191.7	39626.6	27445.6	27066.5	29793.9	27255	30662.9	38843.9	59343.1	25587.3	23004.3	15328.8	17793.6	20069.4	17467.2	17537.8	14783.8	34825	9535.81	45745.7	33110	51388.3	17332.9	15981.8
Q01844	EWSR1	RNA-binding protein EWS			21021.2	45663.8	54896.2	27438.7							26210.6	27190.5	25505.7	45520.2	31477.5	30855				80388.2		29083.4		12391.3	13521.1	27580.4	16366.8	23543.3	13457.4	14209.8	14009.7	16070.1	12643.9		20648.5	20307.1	19147.8	16844.9	12627.7		35500.1	20395.7	15534.6	11376.9	10623
Q02127	DHODH	Dihydroorotate dehydrogenase (quinone), mitochondrial																												986.264		770.241		3048.75	1939.76	4334.74				3482.53					3547.22	3077.71	2875.36	2339.53
Q02218	OGDH	2-oxoglutarate dehydrogenase, mitochondrial												112473	35289.3	39707.6	28059.5	21214.4	22327.5	24092.2				16013.5				6427.96	7730.17	3622.85	3752.47	3307.25	5930.55		2464.33	13622.4	10519.9	22802.4		1808.25	14281.2	12102.9	12193	11692.2	5653.6	6146.64		14906.4	14996.3
Q02241	KIF23	Kinesin-like protein KIF23			51178.7										43434.8	71546.9												8055.4	12954.3							11694	11917.2	12821.2		1439.02			6485.06	5634.7				5986.55	6511.91
Q02252	ALDH6A1	Methylmalonate-semialdehyde dehydrogenase [acylating], mitochondrial														20958.1													7710.6					1568.19	5836.42	6389.37								7913.54				5777.46	6919.5
Q02543	RPL18A	60S ribosomal protein L18a			27686.8	53892.2	59899.4	30571.9				190043	113022		32380.9	16371	24344.4	28837	45098.9	19940.3	46627.5	33411.6	30350	60349.8	33469.1	44282.5	19368.7	11717	12530.3	24195.5	21279	21692	24545	24143.2	34076.9	11251.7	11326.4	10274.9	15990	15079.7	15693.9	13410.7	25608.1	5575.14	34589.4	34240.1	28688.3	8589.68	8696.83
Q02790	FKBP4	Peptidyl-prolyl cis-trans isomerase FKBP4			36381	104934	63850.5	40668.1				280009	179342	262979	21363.4	52194.7	63396.7	79544.6	80223.4	67511.6	32240.7		46012.7	98063.1	29176	44835.5	30046.8	24123.3	24213.1	37348.2	27181.5	37023.3	26351.4	44890.2	19306.9	18040.9	11806.4	14699.9	20255.8	18264.4	19387.9	24891.1	20046.4	29582.8	32100.1	32812.2	24569.1	12105.6	12454.1
Q02809	PLOD1	Procollagen-lysine,2-oxoglutarate 5-dioxygenase 1						12637.2																		4194.61		5818.95	5898.82	5983.94	6353.16	6805.17	5999.71	8535.82	6509.82	5385.61	1922.45	5146.14	9296.31	10639.4		4163.7	5023.46	5951.26	3849.28	6928.5		6085.78	6498.89
Q02878	RPL6	60S ribosomal protein L6	133481	125385	45889.4	212968	211076	123126	68615368	77589744	82591776	288653	365916	225641	75873	72198.7	86859.7	117840	127367	127037	155471	20356	46254.1	138442	110951	82301	15681	23475.3	33276.8	76558.7	29896.6	32463.8	102614	58829.5	29942.5	22336.5	22334.7	26949.9	25170.2	21043.6	25386.5	32581.6	30400.4	40982	73846.5	68818.3	95521	26215.5	29504.1
Q02880	TOP2B	DNA topoisomerase 2-beta																											3024.41		8005.8	5356.39		2865.82	2906.81	12618.9						26126.6	24075.9					9714.8	6734.65
Q02952	AKAP12	A-kinase anchor protein 12											47654.9	76596.2	17415.1	10070.7			22624.8	23322.9							15492.4	9324.51	7389.68	6977.79	5893.9	6451.63	13485.1	4819.24	4446.31	9252.87	8029.77	7001.34	7257.08	7077.13	5600.04	4070.21	6884.94	5747.12	4130.93	2738.77	6446.77	6869.64	6327.16
Q02978	SLC25A11	Mitochondrial 2-oxoglutarate/malate carrier protein													17626.6						54039.2					19933.2	23285.9	12283.5	19564.4	8343.7	9122.76	4997.72	7104.12	11827.3	8244.42	20384.1	6501.79	14999.4	2308.27	4839.15	3278.05	3549.84	19684.6	22076.5	9025.77		6966.13	10186.8	10473.8
Q03252	LMNB2	Lamin-B2						9886.85										14033						8037.78			13256.1	16873.5	13678.2	9481.8	12550.2	17704.7	9435.62	10835	11951.9	14922.2	9146.8	6530.76	5593.2	8766.74	6061.83	22543.6	18620.4	23185.6	16152.5	13596.7	11922.1	9463	9063.59
Q03518	TAP1	Antigen peptide transporter 1																																														6507.58	6044.27
Q04206	RELA	Transcription factor p65																										5876.61	6564.63			19606.8				8158.31	4903.14					13101.6	9803.17	8246.16	15789.5			4458.61	8859.95
Q04323	UBXN1	UBX domain-containing protein 1																				9123.22						5764.02	10685.4						17196.9					776.753			19407.2					5624.21	9857.02
Q04446	GBE1	1,4-alpha-glucan-branching enzyme				47141									32576	34566.9	34723	25144.5	21115.2	37134.1	51301.2			34165.6	10117.9	28035.2		14729.2	8789.96	17984.1	12111.9	13018.5	15484.9	14428	13769.6	11394.5	4892.43	8343.46	6382.34	6313.05	7791.43	9390.96	12526	9050.61	8155.21	10581.1	8603.62	6260.97	5567.39
Q04637	EIF4G1	Eukaryotic translation initiation factor 4 gamma 1	392816	388077	65996.1	44895.5	19516.4	17073.4	161083648	145350080	128634248				111793	77753.1	140096	15257.5	15408.3	11151.9	141762	42314.9	44344.9	15744.9	10936.8	11500.8	27935.1	24349.1	24627.4	16798.8	12140	14296.7	15304	19137.7	12919.7	27689.9	24324.1	25910.3	17488.2	20530.5	13355	29217.4	31343.3	33240.4	22538.7	15760.7	22123.2	28207.9	24018.9
Q04695	KRT17	Keratin, type I cytoskeletal 17	328432	268074	105186	156607	153322	66796.5	229985264	157234368	59990840	578373	384877	370120	222994	196755	205172	104781	97482.2	108812	207849	87361.5	182692	72141.5	31884.2	52209.3	10397.3	76875.3	80998.7	56174.7	44616.9	48762.9	87537.1	55769.3	78662.6	85012.1	62938.2	61741.5	42414.3	37756.8	41704.8	84610.9	132989	90359.2	29691.6	50186.9	47797.6	69220.8	60933.4
Q04726	TLE3	Transducin-like enhancer protein 3																																4469.79					3357.03						3021.55
Q04760	GLO1	Lactoylglutathione lyase			150085			53115.2										23800.1	22065.4	30628.2				19700.8		60778.1				35107.2	52909.9	32699.4	39316.5	24734.1	21911.8				30552	11728	25455.1				27581.1	24641.8	53461.4	7647.93	10243.7
Q04837	SSBP1	Single-stranded DNA-binding protein, mitochondrial			11278.2	72954.5	64201.4	30091.1				107739	88226.3		7883.33	20594.9	13739.5	44085.4	48735.4	51144.1		8521.77	4427.35	94110.7	10426.3	42179.6	13566	5412.39	6510.07	21841.1	11926.2	16065.7	23633.5	14323	16862.3	10886.9	6373.81	7647.69	20508.4	19392.2	18617.8	12721.3	14668.2	10266.4	27146.2	20793.6	19926.5	5532.72	4990.82
Q04917	YWHAH	14-3-3 protein eta						6359.54								85362.4	110635	81441.7	88001.4	49606.3			8610.48	15258.5	4439.53	13655.5		10089.8	10212.5	10795.9	8359.31	9617.74	15196.7	5541.09	8722.71	17994.5	16175.7		16476.9	15723.9	13833.2	7471.5	13042.6	14663.5	13978	6813.1	7786.94	5680.69	5349.09
Q04941	PLP2	Proteolipid protein 2					86804.2	34496.4				207945	135543	164634	12905.5		15012.6	72740.7	53828.9	54232.8				47994.9	32465.1	33273.6		6947.78	7804.66	28370.8	23987.7	30397.1	40198.9	20583.8	44299	7802.49	5954.2	5257.53	24158.9	18928.5	19977.4	12394.6	12621.7	10944.9	23376.7	38488		4846.39	4508.22
Q05048	CSTF1	Cleavage stimulation factor subunit 1																										6147.69	7214.42	6751.06	4114.37	4867.38		1501.06		4998.25		3822.75		2635.86					4276.14	4152.49		5246.71	6069.35
Q05519	SRSF11	Serine/arginine-rich splicing factor 11											391314							86999.2								5160.01		82712.3	64801.8	119675	42040.2	176542	130192				93598.9	51212.7	63341.9				6561.6	141059		3813.64	5536.62
Q05639	EEF1A2	Elongation factor 1-alpha 2	900143	84695.5	66177.5	148583	103393	84425.3		496406016	209209488		114777	172429	90760.7	86896.5	107427	60267.8	81395.8	59188.6	1.13421e+06	507670	549746	983099	577981	76191	87587.1	60719	46779.5	63829.1	40737.8	38739	22667.6	11423.9	13683.6	53162.2	50567.2	52612	41195.5	16091.3	50089.1	150488	101827	237718	165571	184914	236866	45962.9	31071.8
Q05682	CALD1	Caldesmon			24999.3	24364.4		11317.8					49415.2		23340.9	23006.4	31276.4	19360		20831.8		30728.1	8820.63	22521.4	15600.3	13483.5	13924.7	12060.5	11339.6	10003.1	12949.7	14051.7	10989.3	11559.5	11680.1	17748.3	13786.2	12217	10837.1	9921.09	11098.4	26000.6	23240.7	22657.6	17660.5	14092.5	17892.4	11288.2	9885.59
Q06203	PPAT	Amidophosphoribosyltransferase									25763182																	8511.94	6958.12	3018.12	3110.73	2798.39	4136.58		3302.23	10577.6	11707.2	12943.3	4579.45	7785.06	5479.9	5865.93	4171.77	8747	5654.54	4558.31	2806.89	5072.36	5620.49
Q06210	GFPT1	Glutamine--fructose-6-phosphate aminotransferase [isomerizing] 1	134201	96401.8	34397.5	47674.9	41935.6	12743.5		58866824	44945320	136325	134566	103968	23972.6	50870.8	52308.6	23771	28544.3	27937.3	39586.6	21031.4	38128.9	36627.5	23467.6	17160.8	14649.1	17383	19123.1	11580.7	10551	9039.41	9974.11	8524.42	7425.61	16736.7	14185.4	13771.5	10249	9175.17	9865.93	14808.6	19530.7	24213.9	18166.5	17777.9	13645.5	9826.35	10253.7
Q06323	PSME1	Proteasome activator complex subunit 1		116887	61403.9	75392.6	62929	45845.5				127204	104411		54481.9	37510.9	33606.9	38181.5	49017	34308.1	58439.1	40305.2	76152.5	32032.9	24153	20504.1	49231.3	19067	28874.6	33770.8	15409.2	39887.8	29138	16859.1	8389.36	23562.5	13645.4	14156.9	33965.5	10842.6	10911.8	24928.5	27923.3	24324.7	14332.6	23595.9	23350.2	15040.8	11309.3
Q06330	RBPJ	Recombining binding protein suppressor of hairless																																								9555.83	7144.43	9851.56
Q06830	PRDX1	Peroxiredoxin-1	2.17014e+06	2.19324e+06	976661	936936	950245	575181	612276608	997248640	497035904	1.78522e+06	684599	3.07814e+06	1.51363e+06	1259972	1.64419e+06	713223	679079	615701	1.09583e+06	435108	795033	902672	376448	646674	580643	356266	378594	225710	199875	251482	320931	250314	281210	385340	247283	270280	214940	176038	171494	293954	464086	329995	371563	256568	312236	179693	176534
Q07020	RPL18	60S ribosomal protein L18	1.11871e+06	692960	270175	215411	246568	175067	414486752	363158624	296305440	617940	624050	377272	274344	380813	256697	88519.5	113175	113395	359848	198426	288447	318978	93206.2	192433	160777	159429	152902	98085.9	77151.6	77489.8	154239	94266.1	98129	105532	98515	90031.3	58647.8	60372.7	54577.6	130204	130269	214484	77709	54027	48145	76462.4	72293
Q07021	C1QBP	Complement component 1 Q subcomponent-binding protein, mitochondrial			38971.6			17850.6							19964.9			11793.7		10051.9		151617	69922.6		11724.1		35114.4		24458.9	8353.64	10261.8	5930.71	9694.03	7661.32	15166.4		16224.4	21520.2	7448.07	13158.5	6603.99	54487.8		53360.6	11196.4	6738.17	7008.56	12273.9	7662.05
Q07065	CKAP4	Cytoskeleton-associated protein 4								40842568	29131810	106900	79080.2			87758.8	100873	36383.3	49764.5	40097.1							22012.5	10043.4	11710.7	7396.81	7145.97	7527.4	10715.2	6887.55	7226.22	10093.5	9674.1	9707.58	10173.3	9252.74	6966.05	8156.74	6171.96	6161.4	15312.1	13813.5	1298.97	7152.8	7224.41
Q07157	TJP1	Tight junction protein ZO-1																																	6090.38		7340.72	7641.55										1709.45
Q07617	SPAG1	Sperm-associated antigen 1	427628	335992	108583	331360	177571	118455		142646896		941802	665454	514438	164907	159602	204438	139572	141412	163682	334156		135105	200006	121444		197373	72594.2	84527.2	83309.6	60593.9	83134.5	100701	71619.3	77697.3	41468	24915.7	27516.6	40722.9	36646.5	42110	65889.5		93434	87989.8	112844	80080.4	33922.5	33460.5
Q07666	KHDRBS1	KH domain-containing, RNA-binding, signal transduction-associated protein 1	418434	355680	202462	163241		90079.9	167049104	172452720	69575400	584338	462320	332945	222062	210220	270827	107126	85517.5	84621.6	166069	118280	197240	104887	51492.9	70569.4	201873	93371.1	96082.3	49983.1	46338.8	44913.7	84194.5	64086.7	59846.5	127041	65305.8	66309.4	49012.2	44381.9	44073.3	200456	133563	183296	39479.4	36115.7	52829.8	26521.6	26872.2
Q07812	BAX	Apoptosis regulator BAX																							5280.74			10300.5	15092.5	10968.7	11151.9	6355.76	9434.68	4987.35	5460.94	6116.77	7023.71	4769.22		5848.68	3606.96				2102.48	7903.09	9887.09	13623.5	9398.43
Q07955	SRSF1	Serine/arginine-rich splicing factor 1	249222	176497	153669	322562	270368	133755			103860032	709856	595331	444457	127054	131386	156937	196205	222421	230618	235168	151082	111089	339132	59613	94332.8	99485.7	90470.4	83366.6	43141.6	34863.7	39558.2	91961.6	34708.2	34537	75533.6	52490.6	54531.8	54650.2	19898.9	50919.4	79045.5	71790.4	72359.3	60793.7	57182.4	61864.2	55664.3	78141.6
Q07960	ARHGAP1	Rho GTPase-activating protein 1																													9961.95	8815.06		7074.44	11790.7	5283.6	3555.7						9214.86					7599.55	920.483
Q08170	SRSF4	Serine/arginine-rich splicing factor 4	84850.8			17226.9	32808.1	6741.04		23657368			36583.6		76413.3			15048.4	16172.1				33172.4			27700.3								1818.97					6307.64	5029.28		8210.82		7166.06				5432.98	4270.16
Q08209	PPP3CA	Serine/threonine-protein phosphatase 2B catalytic subunit alpha isoform																										6600		2608.62		3415.34	17005.3	6883.44	7242.51	6970.15	7254.68	7957.81	6151.8	6481.38	6079.95	7842.47	12769.1		7043.06	11053.5		6128.61	6888.11
Q08211	DHX9	ATP-dependent RNA helicase A	74600.7	90514.6	45402.5	71825.2	23332.1	49105.6	37461652	34278680		401790	158331	138858	67886.8	75942.2	66694.1	45852.5	41429.6	48783.4	82962.7	62021.3	70630.2	67542.4	34632.7	94436.8	48456.5	36301.5	35381.6	28012	23933.5	26381.5	55514.6	26197.6	25473.7	32819	24404.9	25002	24515.3	19538.4	21209.6	43956.7	90803	50456	26510.1	27881.3	43777.1	15722.4	14097.4
Q08257	CRYZ	Quinone oxidoreductase						49871.1								24970.2		63619.8	85321									9392.64	6613.13	22682.1	4861.1	14177.4	36954.6	16616.8	35791.8	9983.5		8666.71		26038	4012.4	16095.3	12814.4	12455.2	6784.75	4801.35	6454.15	4583.41	6261.35
Q08378	GOLGA3	Golgin subfamily A member 3																																						1410.81								1574.76
Q08379	GOLGA2	Golgin subfamily A member 2																																	5917.93													5873.43	3168.15
Q08945	SSRP1	FACT complex subunit SSRP1	264657	241976	85650.8	139717	85454.6	36110.7	159358496	143449344	91389264	468292	299419	82686.5	95149.8	96009.6	124243	48842.5	48593.7	52658.1	101088		209542	49696	54798.7	13273.5	60641.5	42227.3	51211.5	32407	24238.9	28630	29670.1	21900.2	43629.8	44949.6	32551.3	33475.9	24328.2	21933.1	19850	50606.2	47677.8	14531.4	30852.5	8298.73	29939.1	28637.4	25817
Q08J23	NSUN2	tRNA (cytosine(34)-C(5))-methyltransferase	55152.4		33503.3	28945.9		34338.2	39116632		26608926		140583		22749.1	21192.5	33193	39043	30126.2	18362.3		106580	57694.1		83106.1	32712.7	27647.7	29004.7	16816.8	22541	16560.2	22762.2	25384.6	22762.3	27622.8	13904.6	20364.1	19858.4	17220	16260.4	15563.2	45258.2	15475.8	49090.8	22504.9	24449.8	10397.8	10848.5	14094.8
Q09028	RBBP4	Histone-binding protein RBBP4																										3665.84	4810.91	3278.89	2840.07	2786.76		4476.55		10936.8											6305.9	5789.56	5438.24
Q09161	NCBP1	Nuclear cap-binding protein subunit 1																33273.5	9512.81	7298.89		24681.8				7550.48	7637.17	9765.71	11224.5	14151	10839.1	14010.8	13412.6	17669.6	14061.8	9117.61	6207.53	8444.56	5206.66	6853.13	5500.75	12803.1	15720.7	21170.6			6422.16	7387.92	5696.6
Q09666	AHNAK	Neuroblast differentiation-associated protein AHNAK	87859.6	94442	37535.2	72683.1	59270.9	34543.8	28330678	53897812	39757532	212804	119279	177274	37587.4	44770.2	44474.8	49878.2	50309.2	59892.9	84933.7	35527.3	45778.1	53887.5	28610.1	51892.6	40101.2	23113.9	25643.4	27674.1	23081.7	26786.7	44867.3	29575.7	30962.2	21294.6	22672.2	18943.4	31926.5	26706.7	26377.9	25747.5	43059.1	28447.5	30565.7	31760.1	24432.2	11083.4	10855.3
Q0VDF9	HSPA14	Heat shock 70 kDa protein 14																									8328.56	7927.22	6512.66	5258.93	10336.6	4761.94	6940.43	4478.08	3941.26	4791.37	8367.74	5087.28	5037.31	9679.4	6683.22	7212.53						6618.06	8352.23
Q10471	GALNT2	Polypeptide N-acetylgalactosaminyltransferase 2			52331.9	43791	45752.1	32582.6							37828.6	52956.2	63810.4	26943			83608.5					15180.4	52919.8	32424	28469	24371.2	11369.5	22517.8	24250.7	14141.1	15701.8	32084.3	27482.6	25503.1	25842.9	19448.2	17213.3	22820.1	36585.8	68596	15307.6	17870.7	13986.9	10605.6	10227.3
Q10567	AP1B1	AP-1 complex subunit beta-1																															5716.1		5691.38		3429.41			7947.29								2981.46	7268.64
Q10589	BST2	Bone marrow stromal antigen 2																																															1351.82
Q10713	PMPCA	Mitochondrial-processing peptidase subunit alpha		62289.3	33003.1										43198.3	46888.9		20610.7		25399.3							40461.5	20599.7	29365.7	19427.4	14776.3	18768.6	8566.16		29379.6	17854.4	20360.8	19392.1	17398.2	13858.4			19257.2			13870.5		11816.5	20115.8
Q12769	NUP160	Nuclear pore complex protein Nup160																												6686.39	4699.15	5862.23	2451.96	6606.74	7429.76			2169.05				5233.73		5485.28	3453.85			4736.22	5466.99
Q12788	TBL3	Transducin beta-like protein 3																17253	20982.1	19438.7				17429.6			13619.1	8043.86	14921.9	8065.58	9970.07	10433.4	12802.5	10516.7	8140.66	9933.4	6956.81	6771.44	9502.93	6824.04	7473.79	11790.6		7238.87				7122.62	6799.24
Q12792	TWF1	Twinfilin-1			19562.2							121720				14589.5	19961.9						19151.4		6935.36	16068.2		10970.8	10062.8	12271.6	9371.54	9555.27	13060	12304.3	11516.9	47707.9	68229.5	13232.2	13271.7	12303.7	12425.6	20893.6	12022.7	14141.4	15080.3	15199.7	14577.3	11401.2	11594.3
Q12797	ASPH	Aspartyl/asparaginyl beta-hydroxylase			37018.4										74277.2	75394.2	89555.8	41434.9	45645.5	44131.7				48654.6	12652.2		22522.9	25303.7	16894.5	13994.3	11881.2	20551.1	16926.2	12852.8	18458.3	9948.16	13146.6	16378.6	13133.8	8512.77	12530.7	18228.5	29145.1	34208.5	14217.6	7874.15	20221.7	15713.3	13679.3
Q12802	AKAP13	A-kinase anchor protein 13						36187.4	379423936	878419520	789442624	5.18165e+06	267157					53967.6		54757.2				293754						19691.6		14822.2							11006.5	9845.82					928.089			3312.04	4632.22
Q12834	CDC20	Cell division cycle protein 20 homolog																										1229.64																				1684.32	2705.84
Q12849	GRSF1	G-rich sequence factor 1																											15532.6						635.555	1518.31												5632.91	6454.97
Q12874	SF3A3	Splicing factor 3A subunit 3		126591	39247.9	54556.7	65244.8	39815.7	70187424				104867	293404	102250	87486.2	93848.1	37709.6	45207.7	49930.6	54949.2	21576.2	25908	96582.7	37075.6	49722.2	52731.9	20973.2	23320.9	36468.8	33443.2	27707.2	23712.1	20497.1	27041.5	16375.2	12135.2	13898.2	18717.9	14994.9	15252.7	17330.2	23386.6	20477.2	36669.9	20255.8	45001.1	16210.3	20498.3
Q12879	GRIN2A	Glutamate receptor ionotropic, NMDA 2A																																4120.18														5415.77
Q12894	IFRD2	Interferon-related developmental regulator 2																										5408.91	6502.93		4614.01	4525.34	4703.89	2517.95	4348.17										3634.96			3914.93	6759.06
Q12904	AIMP1	Aminoacyl tRNA synthase complex-interacting multifunctional protein 1						29370.9				677976		405939	21097.6			15809	18389.1	17153.7		31115	34654.5	31338	21202.9	45340.9	31039.8	20028.8	17362.2	16655.5	12632.9	14135.3	27694.2	11262.8	16340.6	20766.4	13139	12567.7	13778.5	12806.9	12753.2	22412.5	28011	24036.2	17707.5	16353.6	8185.41	12406.4	9547.88
Q12905	ILF2	Interleukin enhancer-binding factor 2			196096	209835	255298	132977					360932		84404.6	85070.6		44370.9	44917.2	39699.7	211617	112521	250807	210966	192397	206936	82105.2	59031.7	64673.1	63344.5	49579.6	69474.6	83982.2	68989.2	61893.6	66931.7	29548.4	29734.1	46170.4	29646.7	30156.4	93763.2	110687	66196.3	61639.9	57392	57390.8	30968.9	28574.8
Q12906	ILF3	Interleukin enhancer-binding factor 3	127962	96574.1	69312.8	71027.1	60680.2	45323.8	67637312	38254352	37341812	214817	92971.5	187957	69725.4	59778.2	66127.8	45291.5	38566	36584.4	109470	87627.7	105665	42242.5	50421.7	49006.4	98433.4	55683.5	61039.1	33612.8	30967	38744.2	39911.2	32744.1	33305.8	51343.4	37330.9	35596	35548.8	23951.3	26018.1	78738.7	85372.9	73525.1	58987.9	51780.5	56588.4	33750	38835.6
Q12907	LMAN2	Vesicular integral-membrane protein VIP36																25946.8	25828.1	28425.1				38901.8							7634.06	8383.33	12594.9	8038.83	8396.89				9933.79	6732.84	10037.9				10538.8
Q12931	TRAP1	Heat shock protein 75 kDa, mitochondrial	150100	148317	141149	39689.5	94459.7	53052.1					200269	180054	107319	101634	83633	41353.2	41842.2	39276.1	218745	198552	159274	41979	64853.5	24563.8	45346.7	39813.7	43500	36555.3	35758.6	39575.9	56501.8	49442.6	22387.4	38408.4	26417.1	21405.9	27741.9	22797.1	24834.1	151453	73609.2	72377.6	17371.9	20750	18716.1	23649.9	24063.9
Q12965	MYO1E	Unconventional myosin-Ie			12061.5	14428.1																	30223.8		14432.6	8802.24	7591.44	8668.36	9451.9	8513.09	5657.6	5940.12	5551.14	7631.53	6658.1	5394.39	4290.48	5621.47	5984.41	4333.51	4197.22	9082.31	21753.9	6863.24	5826.32	5241.17	3573.74	9849.41	7124.31
Q12974;Q93096	PTP4A2;PTP4A1	Protein tyrosine phosphatase type IVA 2;Protein tyrosine phosphatase type IVA 1																										2969.94	2954.27			1321.84				175640				4688.89		3742.05	4261.87					4406.78	5185.24
Q12996	CSTF3	Cleavage stimulation factor subunit 3																															10402.9		6600.73					960.112							610.715
Q13011	ECH1	Delta(3,5)-Delta(2,4)-dienoyl-CoA isomerase, mitochondrial						3446.1					49993.9					13256	15578.7								5238.65	3393.44	4578.61	20222.1	9464.79	15520.1	25077.6	2795.32	8839.17			3692.34	12223.3	7510.38	3400.24				14193.1	20049.5	5431.09	7185.5	6146.24
Q13045	FLII	Protein flightless-1 homolog														8007.07	7112.75										10122.8	11015.6	7449.75	7926.66	8082.15	6271.28	9355.3		5296.08	11138.6	9025.41	8131.26	6557.02		4947.55	14798.5	26926.1	13063.2	11640.4	7874.06	8951.06	7323.71	9459.38
Q13057	COASY	Bifunctional coenzyme A synthase																										5039.22		10897.2	14582.4	12296.6	12285.1	14072.8	8504.3		4084.21	5216.45		6272.94	4551.94		8364.1		1853.26			5294.69	7843.46
Q13085	ACACA	Acetyl-CoA carboxylase 1			98285.1			9279.97																	18527.6	7794.84	5788.62	12884.1	22945.6	8534.91	9709.46	16766.9	8460.44	6910.76	8402.54	20248.6	4428.6	4490.8	3816.26	6727.33	4374.04		5454.97	3210.18	3884.28	13489.9	3527.33	6399.89	7282.93
Q13111	CHAF1A	Chromatin assembly factor 1 subunit A																															12953.1	9520.59	13431.2	1595.94	1527.4					2900.51		2520.85	610.464			2415.94	2583.71
Q13126	MTAP	S-methyl-5'-thioadenosine phosphorylase											157721					43822	50071.8	38429.8				37238				6187.38	5467.92					3955.37	4277.66	4702.63	7818.32	7213.91		5407.35					537.597	4379.18	4702.48	17277.3	12618.7
Q13148	TARDBP	TAR DNA-binding protein 43													13684.8			18776.5	7126.38	13442	26002.6	12396.5	13716.2	12995.5	15964.7	12704.4	17453	11626.6	8967.96	13136.5	8857.08	14585	15458.9	14128.1	15677.5	11783.6	11747.7	20149.1	10292.5	10758	13878.3	15602.8	16377	18930.5	14028.5	12766.8	19435.3	16986	20164.3
Q13151	HNRNPA0	Heterogeneous nuclear ribonucleoprotein A0			19677			12643														41254.6	10549.7		55023.5	7447.74	8273.4	9613.27	9049.99	4723.47	10718.1	5375.51		29534.2	37292.8	11797.5	10368.4	12925.6	9371.24	14394	13032.8	13630.4		16750.9	4247.93	12842.4	7898.44	8281.63	9296.1
Q13153	PAK1	Serine/threonine-protein kinase PAK 1																														48808.1						4254.02										7644.2	8188.88
Q13155	AIMP2	Aminoacyl tRNA synthase complex-interacting multifunctional protein 2						19924					1.26972e+06					10161.8						27235			9156.31	5333.58	11781.2	18217.8	18018.9	13713.1	35903.6	6796.1	17363.5	5965.64	8858.07	7348.28	18058.2	14539.6	13565.5			12253.7	17523.4	41569.3	38280.5	12054.4	12674.5
Q13162	PRDX4	Peroxiredoxin-4		46886.4	20756.9	71256.8	55660.3	29565		14688945		73626.1		124135	19766.5	16087.3	19983.6	21789.8	34695.8	35116.6		16554.4		30881.8	11805.3	25222	21975.9	24267.2	20504.1	24429.6	18757.5	21431.7	19054.1	25116.4	20779	13394.9	11968.7	11832.3	15196.2	12522.1	13924.8	24162.3	18831.8	2700.21	17399.2	21764.6	18574.5	13006.7	12417.7
Q13177	PAK2	Serine/threonine-protein kinase PAK 2																										2445.57	57741.4	2216.75	1801.46	2747.21	3527.95	5061.38	4273.98	5894.36	3512.29	4225.82	3745.31	3668.2	3378.7	5133.75	4267.54	6393.97	3376.92	2360.71	2429.67	3903.38	4659.22
Q13185	CBX3	Chromobox protein homolog 3																					8187.87		7101.73	3619.54	10338.9	9499.79	6865.5	4767.09	4382.59	3342.73	1961.94	6170.62			5313.93	6556.44		5556.13		5900.29	3110.2	7349.57	3466.28	5631.88	3053.32	6507.86	5726.97
Q13200	PSMD2	26S proteasome non-ATPase regulatory subunit 2	732723					7508.34								16484.9		13971.5	20313.4	10532.2	22802.4			18531	5085.37	10778.9	4880.61	3902.2	5531.42	5371.91	4271.46	5761.29	4282.08	5452.23	3939.95	2835.9	2935.57	3709.08	5188.99	6817.14	5677	10021	3745.38	5087.02	7407.6	10017.1	9315.31	5765.15	4563.91
Q13228	SELENBP1	Methanethiol oxidase			21410.1										19579.2	15615.5		13371.1	13964				46033.8		26641.4		17226.5	11773.2	7548.05	9622.18	8478.75	13177.6	20814.6	10769.4	15636.6	16111	6190.2	3465.69	8335.18	9521.78	9958.55	31040.9	8977.55		10334.9	4794.26	7061.82	6576.94	8902.05
Q13242	SRSF9	Serine/arginine-rich splicing factor 9													58268.9	62822.5		51468	46902.4	53817.6				63585.6	33353.7							35406.2	58072.5	40756.3	33745.1										9420.59			18549.9	26724.3
Q13243	SRSF5	Serine/arginine-rich splicing factor 5			21771.5																				9901.12			11822.4	12779.6	1509.75	8555.3	7621.63	3342.78	8574.98	2248.39	12738.1	8309.11	8613.55	8776.22	6470.42	6771.16	8994.11	6919.39	6161.14	5075.09	1563.88	1861.75	1696.94	3697.47
Q13247	SRSF6	Serine/arginine-rich splicing factor 6																												3540.65	3804.89	2443.68
Q13257	MAD2L1	Mitotic spindle assembly checkpoint protein MAD2A			18574.7			20183.5			37313508					16699.3		41271.3		35901.1						35585.2		9243.51	7864.36	18449.7	10098.1	19145.5	37435.6	25604.8	15253.5	19528.1	14449.2	12949.2	21285.8	12274.5	9792.39		16287.3	3786.61	16345	10704.4	16933.5	4177.39	4866.61
Q13263	TRIM28	Transcription intermediary factor 1-beta			64322.9	107718	139267	47415.6				243585	83228.6	215473	16209.8	41850.1	45808.7	33167.4	48756.7	42857.9		41880.8	46935.8	55931.5	31826.7	59667.7	45690.8	31426.3	27462.5	38406.4	33617.8	27874.7	55708.6	31194.9	34109.4	24487.3	26459.5	30869.2	23899.2	21407.7	24968.2	38803.7	28498.1	35376.8	31560.7	31279.9	21764.1	22867.9	18389.2
Q13283	G3BP1	Ras GTPase-activating protein-binding protein 1	69600.2	272181	49765.9	83721	108085	25403.9		84146336	77948344	378475	222034	177480	110895	105330	90371.4	47575.7	72726.1	65609.7	187433	75526.2	59500.9	61968.6	48844.8	50334.1	47650.7	43270.7	44459.9	37587.7	41220	44751.9	63178.3	59913.2	53376.2	46717.2	39542.6	38591.7	41136	38131.2	38660	51882	63165.1	50473.1	60815.4	46763.4	42392.9	30107.1	30116.9
Q13310	PABPC4	Polyadenylate-binding protein 4			71135.9	86307.8	64733.4	45803.2				199543	44848.2	118602	57692.8	63114.8	93638.7	54152.6	60566.7	57511.4		65863.2	66479.2	71590.1	61875	57491.1	67112.3	48094	24814.4	39894.5	29068.9	37214.7	61734.6	47516.8	42673.3	20668.4	16111.8	16265.9	25136.2	21287.4	20939.2	33146.4	40192		47648.9	46696.3	41701.3	18621.2	21375.5
Q13315	ATM	Serine-protein kinase ATM											140363	238556		58107.3	68732.8									37160.4		23459.7	33920.9	39050.4	31541.2	31807.3	18246.5	18731.9	23095.1	17064.8	14414.9	15869.3		24169.6	21831.7	19761.5			26711.8	27350	26570.4	17932.1
Q13330	MTA1	Metastasis-associated protein MTA1																					17555		9739.84	9756.44	25665.5	18043.2	11825.3	8411.69	8866.8	9031.77	17587.5	10872.9	11455.7	20950.6	14341.1	13449.4	15886.1	12454.3	10748.6	30367.2	6513.91	27165.1	2737.84	3043.71	4817.12	4003.85	8233.19
Q13347	EIF3I	Eukaryotic translation initiation factor 3 subunit I				27014.3	28157.6	9213.41								18598.9		23920.4	20105.1	23476.8				26837.4	40163.9	9827.74	26419.4	11159.2	12846	13146.5	11118	12144.3	21950.1	22937.6	12953.8	11936.2	10266.3	9651.1	15847.8	10934	11571.7	25283.9	24086.8	25483.9	4167.05	10896.3	32345.5	7355.94	8824.96
Q13362	PPP2R5C	Serine/threonine-protein phosphatase 2A 56 kDa regulatory subunit gamma isoform																						22481.2				38416.4	34946		5200.56	2543.8	3730.14	39030.1		17218.7	6891.04	8862.42		5304.14			13246.4	13295.6				16001.9	10530.4
Q13405	MRPL49	39S ribosomal protein L49, mitochondrial
Q13409	DYNC1I2	Cytoplasmic dynein 1 intermediate chain 2																										2326.43	2394.52	887.072	3118.08	959.234		3791.14		3771.76	1930.4	2322.77	1316.17	1560.01	1282.98	3543.06	3080.45	4339.88	1471.03	747.774	3157.3	4558.17	4768.55
Q13418	ILK	Integrin-linked protein kinase																							6035.39			5332.17	4532.56	6166.33	5648.06	4671.99	10583.9		4188.12						6640.67		9034.89					8336.69	13466.6
Q13423	NNT	NAD(P) transhydrogenase, mitochondrial			24976.3	71789		22501.8				152679	100603			30824.6		24503.4	54859.5	30655.4		66427.5	53918.2	50212.2	27047.8	13604	30007.7	26179.9	25811.9	19160.4	19191	21723.8	25425.3	24316	31403.4	20079.9	20626.6	22253	15112.4	13220.9	13640.2	17753.8	21743.8	24381.8	22258.5	25535.3	16519.6	13647.5	12806.7
Q13425	SNTB2	Beta-2-syntrophin						34935.7																									4291.34		7460.68				9262.6	8698.6			21497.2	17252.3	14169.4		16107.3	7074.21	8227.99
Q13428	TCOF1	Treacle protein			16711.2											19437.9		23934.4	10011	28157.3				42151			13716.5	8608.25	6852.21	9801.58	7175.86	16188.9	18082.1	6385.81	7857.46	7336.37	6784.2	6693.99	8631.32	8834.25	13014.3	11459.5	9854.52	17101.8	17965	13991	11473.7	11584.1	11057.1
Q13435	SF3B2	Splicing factor 3B subunit 2			43464.8	99694.6	97055.5	45639.6		73903096		153546	150057	177675	85266.6	80728.5	116806	69330.5	71670.5	77140.4		45651.7	36489.6	117954	35393.3	45797.4		15862.4	13964.2	22447.5	22534.5	24738.8	44526.1	22074.2	28011	15450.7	13522.5	13468.6	20853.7	15835.5	17830.8	20439.2	26641.7	20380.6	25879.7	29391.4	22665.7	13046	9875.75
Q13442	PDAP1	28 kDa heat- and acid-stable phosphoprotein			6108.84	33901.9	29296.1	29271.3						46703.4				25285	21595.7	14676.9		8910.83		21132	7792.41	25667.9	2529.81	3959.58	4791.25	18101.6	18049.5	17557.2	13350.8	16350.5	20031	3263.09	5316.91	6035.62	10681	11326.8	9861.04		3471.59	6175.08	21503.3	14095.8		5550.83	6772.13
Q13492	PICALM	Phosphatidylinositol-binding clathrin assembly protein																												2176.87		2121.56			761.28		8616.21	10856.6	3481.72	4645.56	2806.35	7402.72			6440.28	4265.05	2972.15	5340.9	6971.24
Q13501	SQSTM1	Sequestosome-1																										5845.54	1645.05	1329.05	1514.05	1681.24	6305.99	2496.12	2552.43	5295.6	6968.85	8892.36	2275.76	2582.41	1921.63		2127.92	3266.54	3540.4		1105.06	9172.66	6910.18
Q13505	MTX1	Metaxin-1																																						2148.51	2623.01			5394.12		3911.53		2077.99	2513.85
Q13523	PRPF4B	Serine/threonine-protein kinase PRP4 homolog																																	956.239		3375.43				1727.7							7173.49	12264.1
Q13526	PIN1	Peptidyl-prolyl cis-trans isomerase NIMA-interacting 1																																														3088.71
Q13535	ATR	Serine/threonine-protein kinase ATR
Q13541	EIF4EBP1	Eukaryotic translation initiation factor 4E-binding protein 1																														583.599			879.262			384.168	808.009	963.438	1454.72				366.285
Q13547	HDAC1	Histone deacetylase 1																									7940.81	5545.75	6902.77							9160.07		7340.05						7160.88				3154.27	3145.32
Q13561	DCTN2	Dynactin subunit 2																				13278.5						3966.74	1569		1531.63			7096.85	9076.6	3515.47	4528.04	6038.33		5629.91			3792.18		2295.4	6613.33		8540.56	8282.5
Q13564	NAE1	NEDD8-activating enzyme E1 regulatory subunit																	3682.79			15195.7	7449.26		4804.75		10662	11511.8	12459.1	9473.5	8003.92	8670.25	5480.84	7083.61	4370.36	8010.39	6316.63	6940.03	5799.47	5599.29	5345.03		15331.5	10188.5	1505.38	2335.95		12130.8	13626.3
Q13573	SNW1	SNW domain-containing protein 1														116210		31431.8	49143.3	33679								2769.05		4106.62	3399.93	7445.45		8787.68	5779.58	3355.03		7062.81		6969.58					8450.45	6690.9	6399.25	8466.27	9621.85
Q13595	TRA2A	Transformer-2 protein homolog alpha																									17288.3	13289.3	14453.1		4457.02	6202.12	8696.37	10629	12788.4	11749.3	9869.97	10827.1	4547.29	5287.59	7008.36	18166.2		16971.3	8215.16	8649.28		12532	12309.3
Q13596	SNX1	Sorting nexin-1																									13209.4	3833.56					29475	17940.7	59038.6	14884.6		8591.35										6336.64	2464.02
Q13601	KRR1	KRR1 small subunit processome component homolog																											4416.54							11689.5	12416	13171				8984.57	9147.96					7647.48	8499.96
Q13614	MTMR2	Myotubularin-related protein 2																												9727.55	8681.65	10546.5		6679.18					4805.61	4024.94				8880.67	11888.3				4037.78
Q13616	CUL1	Cullin-1																													3281.91			10752.6														6513.58	3648.2
Q13617	CUL2	Cullin-2																																														4952.35	4983.81
Q13619	CUL4A	Cullin-4A			41870.5			19102.3							15082.6	22644.3		14425.9	17586				27580.4		16402.7	19806.7	67400	47661.9	26670.1	26757.5	11187.5	13164.9	26366.3	15070.2	16796.1	21733.9	17765.5	30291.6	18257.3	17579.4	18281	24536.9	34634.4	39442.9	7299.49	15177	8115.61	7066.83	7865.22
Q13620	CUL4B	Cullin-4B													14945.8			7468.72	6493.3				14625.5	16722.8			17913	14524.8	14335.9	7150.52	7498.18	8915.51	17163.9	20813.4	20966	13134.5	10725.3	12358.4	8900.5	10796.8	6548.48	10182	35799.1	10478	13713	13854.8	17661.9	11988.5	13801.3
Q13630	TSTA3	GDP-L-fucose synthase																12649.3	29704											14595.6	12302.2	14006.8	17488.8		14101.7				10766.5	10974.4				10803.6	19983.3	20731.5	18522.4	3977.41	3042.75
Q13636	RAB31	Ras-related protein Rab-31																	9343.55										10473.9	2067.13				11962.8					6226.66	5597.47	5905.63							6850.87	6646.93
Q13637	RAB32	Ras-related protein Rab-32																															25448.2		20755.7					2506.64	265.337							2021.25	2455.41
Q13671	RIN1	Ras and Rab interactor 1																										2809.47			2030.46			1942.65			4086.62			73951.7					2008.28		4586.78	11586.4	10591.3
Q13724	MOGS	Mannosyl-oligosaccharide glucosidase													37013	31110.8		2170.31	11414.1								28952.8	16900.6	16835.7	9602.19	3761.79	4752.75	8442.2	9084.01	6930.86	25148.2	14744.1	14620.6	1361.66	5955.65	6523.97	44003.6	16652.9		13040.3	15194.7	13779.8	15202.3	11818.5
Q13813	SPTAN1	Spectrin alpha chain, non-erythrocytic 1		83001.2	52108.2	35571.5	50405.1	17305			60821244		65635.4	74942.2	73682.1	226648	81138.9	27201.2	44440.8	38628.5	185214	48656.3		43606.7	8177.65	61998.3	25194.1	16908.1	19733.2	13035.7	13499	12777.2	9338.8	12024.9	19187.4	14882	13974.7	11637.1	12511.1	7647.83	10899.1	38680.5	24453.5	22291.9	19577.9	14315.8	15679.3	17974.9	14777.2
Q13823	GNL2	Nucleolar GTP-binding protein 2								54784404					64699.3	64139.2		38942.6	23494.1						57265.8	4671.95	39112.2	13625.1	14987.5	9925.97	10419.9	12214.3	20794.6	7117.61	9035.34	14934.1	17469.9	10462.2	13183.5	8711.54	10566.8	25770.6	31143	62790.9	26006.8	23313.4	6650.52	8948.63	10691
Q13838	DDX39B	Spliceosome RNA helicase DDX39B			97860.8			40437.9																		35187.5		37337.7	21983.4	39011.8	39381.4	36600	37825.6	58845.3	76338.1	38936.7	31360.7	53005.1	27626	34555.9	53362.3		33729.8	52084.7	27657	54177.3	44519.3	44338.1	46489
Q13867	BLMH	Bleomycin hydrolase			90027.1			31596.2							13990.6	11280.4		10247.5	8610.25	14432.5						20317.4	49834.5	39493.5	38378.6	29188.8	28182.4	22137.4	67750.8	24297.6	22743.6	29972.2	22179.4	26478.3	18695.5	15031.9	16740.1	29777.6	77787.7		35134.8			13739	15036.2
Q13868	EXOSC2	Exosome complex component RRP4																										6178.28	4562.69					5953.52		6394.13	5458.54	5872.59							4759.13			9404.28	9532.86
Q13895	BYSL	Bystin						8459.77										10897.5	6333.8	4115.57			17178.4		10185.6	12931.5	13376.5	11009.3	12480.7	11071	10737.4	10881.6	4476.96	15876.8	10737.9	12674.3	9896.42	7608.2	17917.4	11115.8	8096.01	8971.96	19384.6	30823.3	24510	12622.7	14493.4	7355.53	6013.61
Q13907	IDI1	Isopentenyl-diphosphate Delta-isomerase 1			25055.9			13358.9						75020.1				21614.6	26843.8	26216.2		33878.9	11293.8	24449.6	20656	13327.5		7855.26	10015.6	12826.9	11771.2	14393.6	4684.26	13751.5	16759.2				16752.7	11742.5	10714	15564.2	9901.04	11405.1	12662.6	15841.5	13975.2	5889.63	4971.47
Q13951	CBFB	Core-binding factor subunit beta																												1919.32		1371.65		3540.23	3842.43											3088.99	3595.96	6938.36	7462.93
Q14008	CKAP5	Cytoskeleton-associated protein 5																									8949.06	7962.61	7757.97	6859.99	5527.74	8361.95		2420.25	5468.9	6948.8	5797.79		2059.75		4083.9							8132.23	5863.05
Q14019	COTL1	Coactosin-like protein																										4263.99	4160.71								5318.59	7244.41				4051.56		5091.88				21119	13355
Q14061	COX17	Cytochrome c oxidase copper chaperone																		8872.34								16772.9	15041.9	9594.52	8536.78	12332.5	13509.4		8436.77	21991.6	14838.8	18273.9					18410.4					18931.7	22373.4
Q14103	HNRNPD	Heterogeneous nuclear ribonucleoprotein D0	316878	260338	140349	269001	224117	129571	147395280	131627736	86380440	510562	445370	181570	103715	103493	207627	62809.3	72734.4	100731	207930	105277	299904	104921	173894	159255	130188	89480.1	55185.7	54873.1	63139.3	50458.9	101801	77586.9	80696.2	116174	81790.2	82404.9	46252.1	54182.2	56218.8	202302	183879	109182	56073.6	70117.8	73239.3	30149.1	42720.9
Q14116	IL18	Interleukin-18			55692.9					70704448					109511	79629.8	107203	40094.5	35504.9		156892		99588.9				59622	35268.4	43698.4	21637.3	18023.9	23502.9	52740.5	30752.6	11442.1	41866.1	25054.7	25750.2		14880.1		62866.8	74051.1		24485.2	34258.2		12046.3	10650.8
Q14126	DSG2	Desmoglein-2																				23595.2					13369	6848.91	9292.47	905.093	5752.89	3003.55	11472.7	5004.86	1892.34	7988.54	7225.22	2932.54	1880.95	2053.19	1747.21	3286.67	4952.22	9893.38			1490.33	7991.59	8108.29
Q14137	BOP1	Ribosome biogenesis protein BOP1																							15010.4					1323.74	1887.51	1473.99	12760.9	4750.3	5413.65	1488	759.394		8484.54		2908.43				4589.13	8897.56		3545.18	2506.22
Q14141	2019-09-06	Septin-6																										1280.72	1345.09	713.59	440.572	742.552		755.122		1744	1435.43	1280.56	1049.31	682.453	925.368	2411.35	1179.57	1156.83	648.953	1042.23	1097.92	3396.44	3208.71
Q14151	SAFB2	Scaffold attachment factor B2		543888	154034	46000.9	47830.4	28936.6				139965		139586			28454	25458.4	33513.6	26988.4				56738.8	21597	29334.4	10194.7	11903.5	11446.9	13145.9	11673.6	12972.6	15897.2	12644.8	15300.8	16483.5	8737.43	9859.76	9067.88	7866.87	8388.45	14903.8	10224.7	18473.6	16015.9	12082	15332.7	5053.39	4341.86
Q14152	EIF3A	Eukaryotic translation initiation factor 3 subunit A			38114.2		22266.4	24786.4							42246.6	22508	23289	17420.8	17956.9	12875.3		23523.2		34322.1	40061.7	13327.3	29800.2	25771.9	27981.9	21533.6	30279.4	34836.3	24081.2	25174.5	32009	21015.5	16621.2	16063	14129.3	15795	15561.5	30108.6	31995	27685.7	16216.2	19743.8	16696.7	17888.1	19064
Q14157	UBAP2L	Ubiquitin-associated protein 2-like				26564.8		19785.7							12927	20845.1	21399.9	18048.6	21644.3	21291.3	42859.3		29423.1	14231.3	15872.5	25000.6	17152.5	11100.6	10711.1	13303.4	8977.51	12090.9	16625.7	12667.5	6308.7	13956.7	14843.1	10767.5	10908.8	10098.6	10654	17576.7	13490.2	14174.4	16947.2	12765.7	13996.1	7253.62	6603.53
Q14165	MLEC	Malectin						13268.7																			16088.8	17130.3		9641.8	7986.34	8761.28	11395.5	8284.71					9030.92	8444.94			10168.7		15218	9153.51
Q14166	TTLL12	Tubulin--tyrosine ligase-like protein 12			38294.1																						69493.3	31343	45681.4	27773.9	23853.9	31527.9	29756.3	35179.2	22144.1	14009.4	15303.1	27759.3	19981.6		16134.8		33071	41581.4	35022.7	1591.42		9675.92	10358.6
Q14202	ZMYM3	Zinc finger MYM-type protein 3
Q14203	DCTN1	Dynactin subunit 1																														2592.22	6472.59	3164.75	3017.08										2655.46	3086.95		3844.02	10267.6
Q14204	DYNC1H1	Cytoplasmic dynein 1 heavy chain 1		48781.8	37876	27522.1	45028.1	20022.8					82925.6	102221	38675.2	35973.4	43126	22920.8	26274.2	25907.2	51078.4	18694.4	20959.1	48574.1	20713.9	20316.2	28010.2	15493.6	18054	14399.3	12394.9	13960.5	36290.5	14392	16676.7	18578.3	13712.5	14127.1	15631.1	8641.53	10088.3	26916.7	18903.4	26348	16306.2	16154.2	15299.3	18923.8	18673
Q14232	EIF2B1	Translation initiation factor eIF-2B subunit alpha				142755							107180			177619	187442		123534	98442.4		56824.5		115947		61794.8	136909				40742.2	34575.3		25538.8	39467.3					28449.9	24320.5	45618.4			12325.2	21154.8	11616.5
Q14247	CTTN	Src substrate cortactin						23735.4							25100.5	9485.31		8314.16	5648.5	8206			10410.6		2946.17		25473.4	21855.1	21428.6	9306.76	16426.5	9840.86	16785.3	10996.5	10061.7	21933.3	26876.3	27348.2	13590.8	18236.2	14745.6	20660.2	19974.2	14832.7	6911.87	5716.02	7212.94	25142.1	27251.7
Q14254	FLOT2	Flotillin-2																															7022.82	5610.1	8893.46													6458.37
Q14258	TRIM25	E3 ubiquitin/ISG15 ligase TRIM25			12650.6										21288.8	29591.6		16198.8	27229.6	12155.3	28134.4		27860.8				20943.5	9007.38	6179.92	9166.15	6412.89	6762.42	9295.86		8558.29	8755.82	5824.92	6088.52	5525.88	5526.41	4443.78	11764.9	6093.56	13927.5	4670	6876.15	7645.68	6967.79	6756.45
Q14318	FKBP8	Peptidyl-prolyl cis-trans isomerase FKBP8																				22963			10602.3			1684.2			6059.69		1159.41	6691.38	6599.15		8816.38	9476.35		6007.42	6510.95	8991.77		6819.54	3635.84	6748.78		9137.61	9229.26
Q14353	GAMT	Guanidinoacetate N-methyltransferase
Q14432	PDE3A	cGMP-inhibited 3',5'-cyclic phosphodiesterase A																												15961.7	12122.1	13748.7	20043.9	11996	10066.2										19652.1	15883.3	18079.9	4098.84	942.521
Q14444	CAPRIN1	Caprin-1			25518.7	64397.8	46693.1	31472.4					98563.2	113007	24061.9	18937.7	22882.4	21685.9	25703.2	27039.8		19164.3	29834.4	34623.2	33665.4	22805.2	33180.7	18303.1	18321.1	25631.9	19882.1	25358.2	28226.7	12681.4	12767.3	18343.3	16947.8	17603.5	19205.9	18331.8	19256.3	23317.1	17302.5	27994.6	24680.6	26086.8	21921.3	8396.91	6338.19
Q14498	RBM39	RNA-binding protein 39			27467.7		42592.3	21097.1							61415.1	35328.5	14013.3	43655.6	30567.1	24890.4		24428.5	15546.8	42537.5	15655.4	28046.5	34655.8	21343.9	19257.2	15680.7	16592.4	13638.3	31838.3	27964	20592.8	20112.3	15882.7	15194.6	15280.2	11444.7	8162.43	18264.6	17082	21733.8	33953.4	23920.6	34301.2	17567	15384.1
Q14558	PRPSAP1	Phosphoribosyl pyrophosphate synthase-associated protein 1																										13558.7	12046.4		9548.87	8187.6	15361	3597.45	2508.83		11748.7	5616.65		8161.18								10047.3	9648.3
Q14562	DHX8	ATP-dependent RNA helicase DHX8																																	6018.1														2507.6
Q14566	MCM6	DNA replication licensing factor MCM6				62751.2	60504	9481.91						88452.7	18491.2	26878.5	22442.3	52016.5	60216.2	66221.3				54923.9			20407.9	24772.2	14553.3	11334.6	10789.2	12366.9	18399.8	9795.37	9724.33	16361.3	14141	13224.8	10045.4	12024.4	10671.4	9424.69	11264.5	14743.9	12976.1	22570.9	18841.4	9409.12	12793.8
Q14643	ITPR1	Inositol 1,4,5-trisphosphate receptor type 1				49162.6												46401.8	48095.4	84073.1								25780.4		13593.6	9491.96			10010.7	9344.31				13725.6	10580.2		9162.01				7308.89		8464.93	5393.43
Q14657	LAGE3	EKC/KEOPS complex subunit LAGE3
Q14669	TRIP12	E3 ubiquitin-protein ligase TRIP12																																3921.77	4072.11	2235.95												2214.66	4485.17
Q14671	PUM1	Pumilio homolog 1																															17325.9				5615.52						6150.63	3558.2
Q14676	MDC1	Mediator of DNA damage checkpoint protein 1																																									4610.63		1457.51	1365.34	1512.47	3046.22
Q14677	CLINT1	Clathrin interactor 1																												442.03		1522.47								2652.63						10562.4		2899.88
Q14683	SMC1A	Structural maintenance of chromosomes protein 1A				57176.5		21316.8			234118016	903173	116849	1.044e+06				28853	32367.3	30536.5				35379.5			21940.2	12221.7	7995.44	15606.1	22291.6	19742.8	12194.8	7101.31	11314.4	6362.65	6427.24	6095.82	11743.4	14702.8	16624.8	7749.09	10139.9	8445.7	9865.62	8089.26		7279.97	6680.25
Q14684	RRP1B	Ribosomal RNA processing protein 1 homolog B																											2558.76	1850.68					8275.21	2938.16	3533.35			1544.99				3286.77				5142.19	4596.33
Q14690	PDCD11	Protein RRP5 homolog																										6759.4	4072.89		4630.85	2193.46	3732.58	3166.25	7035.28		4543.33		1999.61	1127.31	2635.9	10651.5		10600.5		4601.29	4396.63	3889.61	3958.4
Q14694	USP10	Ubiquitin carboxyl-terminal hydrolase 10																									9703.63	20760.8	21981.3			17330.9	19883.1	10564.7	12418.4	16997.6	14425.8	5709.98		12293.7		13273	6712.91	11076.3	15536.2	13123.9		12713.7	11818.4
Q14697	GANAB	Neutral alpha-glucosidase AB	184651	178086	83265.8	147125	148948	135482	138341920	72420800	33161632	244301	261085	176389	81479.1	109177	123696	93196.7	88633.7	85367.6	90681.4	44054.1	64436.1	84840.9	46329	127518	76086	52214.1	56306.9	51376.4	41779	40296.5	44168.3	45037.9	30129.2	49706.2	34015.4	34552.8	45284.1	33789.8	34632.3	66233.3	83468.5	67519.2	64268.4	44340.4	57632.9	21380.4	25155.7
Q14728	MFSD10	Major facilitator superfamily domain-containing protein 10
Q14738	PPP2R5D	Serine/threonine-protein phosphatase 2A 56 kDa regulatory subunit delta isoform																							10805.1					2115.51	3434.58	3003.18			4073.3				2217.41	2206.24	2763.12				2491.51			6851.37	4412.59
Q14739	LBR	Lamin-B receptor													45489	48122.9	68256.3	68280.8	72770.1		82156.6		28852.3				28065.2	6898.43	13867.9						6250.28	18468.4	6852.35	8661.92		5464.84			15745.3					7653.45	6779.66
Q14789	GOLGB1	Golgin subfamily B member 1	487240	1.71041e+06		1.10921e+06	901535					1.90316e+06	1.28529e+06											623291	167545	436636				145719	120286	162313	151738	106451	126087				114716	96335.5					160884	148102	138902
Q14839	CHD4	Chromodomain-helicase-DNA-binding protein 4				41189.4		15473.9					75617			21255.6		31471.9	40790.9				71192.7				19353.6	14285	20620.6	14852.6	11973.1	14339.7	10580.2	14666.2	11788.5	10862.6	7706.32		13712.1	8576.83	8033.68	3115.94	3611.9		12928.9	24379		5474.19	5168.37
Q14847	LASP1	LIM and SH3 domain protein 1			22385.1			29081.8				186922	205785	38174.1	103345	123437	81398.6	35725.9	15046.2		173294	42386.8	46199.3		30317.6	53136	15057.6	16121.4	14284	12851.2	16455.1	12059.7	23092.5	12301.6	18338.1	11485	14383.5	13415.4	14014.3	14583.7	12745.7	28481.6	34002.4	19927	12171.2	18491.3	22113.6	9851.12	12116.6
Q14914	PTGR1	Prostaglandin reductase 1																												3685.76					4276.76											3239.11		4004.1	4937.69
Q14966	ZNF638	Zinc finger protein 638																									10925	9414.64		17203.1				5599.31											3584.52			4535.24	5287.6
Q14974	KPNB1	Importin subunit beta-1			25296.2	145670		17201						233599	16743.9	8256.55		91591.8	96758.9	88136.3		30006.9	43762.7		23170.7	26800.1	14714.4	17620.5	15182.7	12525.7	9794.03	11420.7	6140.6	30489.9	15556.7	7494.28	11109.3	16507.4	9831.03	16627.6	16541	8450.93	12450	29793.2	11746.1	19607.3	14586.8	31096.3	45208.5
Q14978	NOLC1	Nucleolar and coiled-body phosphoprotein 1				69188							46891.6			72637.6	96459.4	42309.7	49470	45565.8	92438.6		43381.9		21830.3	22041.8		11110.7	12734.8	17932	10922	19074.5	17172.6	25685.1	15811.4	14289.3	11919	12651.6	18025.3	12640.4	11861.5	20031.4	21339.8	19730.1	18887.3	32469.1	24879.9	23606.9	22085.3
Q14980	NUMA1	Nuclear mitotic apparatus protein 1			54404.9			22045.6					50246.1			40136.8				52958					2253.56		7952.57	7071.83	6424.23	11355.4	18901.2	3773.11	10146.6	9061.28	8907.98	5665.99	8609.41	5332.21	7540.9	16218.4	3914.95	5063.27	4445.19	7077.99	6233.17	6850.96	4929.41	6752.98	5618.03
Q14997	PSME4	Proteasome activator complex subunit 4																4982.17										3064.47	3768.76	2549.93	3746.45	3315.6	5468.45				2754.5		5923.19	3913.5			4437.66					2001.32	5322.8
Q14C86	GAPVD1	GTPase-activating protein and VPS9 domain-containing protein 1		27930																								4748.38	5442.93	4296.59	5267.84	4564.72	8216.67	10361.7	9570.5	5253.07	5163.93	5565.54	1522.77	3958.74		8181.01	7508.57	5645.29	1995.12	4207.76		5282.7	6144.15
Q15003	NCAPH	Condensin complex subunit 2		78175											41271.7	47824.2		27114	24027.9	19973.3											7314.23	3099.31			2868.45					2048.24					9862.33			6305.54	6133.52
Q15005	SPCS2	Signal peptidase complex subunit 2			52685	48164									85430.4	96040.2	114531	33265.2		44066.3							62746.7		40789.3	19598.8	14524.6	14250.6	34151.1	19157.6	15246	38041.1	23368.1	27104	16275.9	14331.4	15072.8	34134.7	36404.8					19361.1	20008.7
Q15007	WTAP	Pre-mRNA-splicing regulator WTAP																																														7036.82	4157.33
Q15008	PSMD6	26S proteasome non-ATPase regulatory subunit 6										604630		533710					131991	6016.7							38259.4	9855.89	22691.2	10390.1	9755.17	8009.2	12673	10142.6	11644.8	20926.9	8919.4	8179.64	9462.54	7559.7	9878.73		5733.58	46422.6	35284	21913.6	19322.2	11772.9	10951.3
Q15014	MORF4L2	Mortality factor 4-like protein 2																																1014.12					2534.7
Q15019	2019-09-02	Septin-2	309001	243839	117718				131996720	164239296	74695240				183875	227280	255063		12513.3	11250.3	145664	33553.9	106601		4143.01		67118.6	28353.6	29671.5	3973.98	3438.42	5240.38		5915.5	10543.2	29321.9	23854.2	26259.1	4423.73	7088.62	8128.43	51349.1	40575.3	19816.5	16139.3	2905.02	7990.42	19956.5	15577.5
Q15020	SART3	Squamous cell carcinoma antigen recognized by T-cells 3																																		1765.35													997.982
Q15021	NCAPD2	Condensin complex subunit 1											20401																		1996.51	6260.6		4753.44	2754.18	1743.45		2434.34	3642.55	2710.52	2031.17			1825.69	2220.51	3055.84	3229.62	3993.9	3283.88
Q15022	SUZ12	Polycomb protein SUZ12																																														1598.43
Q15024	EXOSC7	Exosome complex component RRP42																												20469.2	28713.1	17891.7		52358.1						6962.86							6896.43	5164.29	4284.83
Q15027	ACAP1	Arf-GAP with coiled-coil, ANK repeat and PH domain-containing protein 1																				15889.2			12742
Q15029	EFTUD2	116 kDa U5 small nuclear ribonucleoprotein component			20029.6	28320	26459.2	29872.4					74330.7	79773.1	14951.7	9127.01		23955.3	29330.4	27082.4	20972.5		35979.3	36055.6	29890.9	28913.2	15832	8822.81	9561.03	16832.3	17138.9	20364	27801.5	22084.8	28030.3	13167.8	6946.85	5485.05	12047.3	8667.99	9071.25	15412.8	7946.95	11169.5	17972.4	13458	12031.7	8082.1	6732.27
Q15042	RAB3GAP1	Rab3 GTPase-activating protein catalytic subunit																11200.3										1047.62				14274.8				1171.62	5955.82			9238.16					8155.55	12331.2	11503.6	3556.86	2832.44
Q15046	KARS	Lysine--tRNA ligase	265072	226692	57079.8	172052	135672	32189.5		53417924	127429544	606442	407434	350195	171059	165575	140849	120638	130336	130099	339185	17769.8	103266	156916	38653.6	156310	51374.7	23652.5	31984.3	22567.7	15744.9	20556.7	19786.1	26930.2	24984.9	27445.7	18689.5	18586.1	22169.2	19098.1	14950.5	13336.2	49681.7	27700.1	40883.4	16843.3	35115.9	34682	33542.3
Q15047	SETDB1	Histone-lysine N-methyltransferase SETDB1													3.97746e+06	3276257	4302061	1519707	1.40913e+06	1.27878e+06								12345.2	12667.3					5015.38		264286	552949	549766	390983	306200	316734							16113.1	13863.1
Q15048	LRRC14	Leucine-rich repeat-containing protein 14																																										5569.09
Q15050	RRS1	Ribosome biogenesis regulatory protein homolog																							12743.9						9418.88		5512.83	15370.7	14425.3					4614.5	5713.43							4704	4662.96
Q15056	EIF4H	Eukaryotic translation initiation factor 4H	165260	167530	110278	109257	66622.6	100489	74947600	109776656		140564	111172	97655.9	94096.3	108097	121223	69813.2	67718.4	70874.7	154917	50107.5	145493	54783.6	61399.3	56782	91697.3	71918.5	76623.2	57793.9	40030.3	26293.8	51271.9	98021.3	55370.4	62327.2	49063.2	47000.2	32523.2	21062.6	20591.6	80563.3	75667.7	96475.4	54988.1	21500.2		20985.6	34021.8
Q15070	OXA1L	Mitochondrial inner membrane protein OXA1L														22728.2											29754.1	24727.7	24815.9	15728.1		13343.3	11776.8	12119.9	12417.1	33189	23186.3	25297.7	17644.8	14749.8			25980.1		9174.97			8673.21	8065.45
Q15075	EEA1	Early endosome antigen 1														64761.5											23548.6	11018	25098.5	2281.07			8794.79	4823.39	1589.34	16452.1						6870.6	5942.63		3415.01			6215.82	6772.58
Q15084	PDIA6	Protein disulfide-isomerase A6		45950.7	51808.1	83673.4	84362.9	42314.5		37556244			92679.3	219357	50854.5	51707.7	47389.6	29474.7	30739.3	38792.7	125409	65927.6	42386.5	58624.3	35017.7	90020.5	55226.9	25145	28517.5	28043.3	25178.7	27136.8	60393.2	40139	46066.4	31132	18915.9	23140	26782.7	20918.5	22842.8	18374.4	30107.7	38147.2	47735.9	23404.2	33426.6	21578.1	22067.8
Q15102	PAFAH1B3	Platelet-activating factor acetylhydrolase IB subunit gamma			79316.7			49708.3								46106.6						69006.1	116174	62460.3	63562.5	79139.1	84275.4	61563.8	70724.1	46262.1	17312.5	48291.8	58864.1	23063.4	7811.44	21532.7	28784.8		29623.9	20806.3		4338.4	66838.9	136416	37265.1	71251.8	19946	35084.5	33840
Q15125	EBP	3-beta-hydroxysteroid-Delta(8),Delta(7)-isomerase				86326.7		43529.3						177525										122815	3047.13	4151.8		2530.76	3338.05	27669.7	24957.1	14700.2	1091.98	32214.8		5218.9	4376.52	4342.86	1622.03					5434.94	857.794	1547.24	1751.69	11172.5	12266.6
Q15126	PMVK	Phosphomevalonate kinase																														10474.1	4484.93		4607.66														11536.2
Q15149	PLEC	Plectin	150397	137792	32959.8	109346	109714	58657.7	55566940	52612492	45584608	315612	185853	271190	121362	102886	115838	118404	124432	131110	95125.5	66249.1	75229	144216	55605	46661.3	51123.9	32275.2	40367.8	44459.4	38530.3	41485	64601.5	47346.1	42040.8	33376	23951.2	32491.4	42520.6	32349.2	34096.5	41466.5	48393.8	50098.1	56454.9	54787.8	58029.1	19634.3	25619.7
Q15165	PON2	Serum paraoxonase/arylesterase 2																										7712.1	7963.8	7450.44	4647.12	5799.47	11387.2	6716.42	5943.56	4660.67	8628.32	6350.65	7595.56	5442.02	5388.65	6550.83	8214.75	10447.7	8214.03	9094.81	10006.6	6418.04	6780.28
Q15181	PPA1	Inorganic pyrophosphatase			12804.1	60656.6		19251.8					106026	178426	7152.72	11439.9	6195.22	50319.6	59430.1	60275.2		11681.2		41857.4	13294.6	24234.2	5009.69	7832.47	8257.86	15820.3	13802.3	14584.6	18078	19350.3	20543	7149.9	14302.3	16816.4	19152	17855.8	19809.3	5817.19	5807.61	12503	14719.3	14605.7	13098.2	14899.3	15065.7
Q15185	PTGES3	Prostaglandin E synthase 3		89856.9	53732.3		28165.7	44864.7						130156	30312.3	31771.6	47084.4	32346.9	39557.2	39623.5	82332.1	45023.3				42243.4	51692	43513.4	33904.4	29918.2	23555	28537.8	53821.7	19522.7	15382.2	29380.7	20340	23317.1	25123.2	16836.3	19922.9				51869.1	55628.1	38777	16811.2	19138.4
Q15233	NONO	Non-POU domain-containing octamer-binding protein	267029		38007.2	25883.6	50943	11521.3	122944360	34112204	66743448				82128.7	92283.4	56877.7	50233	21238.6	15682.7	114574	39548.3	38904.2	30566.4	14684.3	15461.6	14149.2	14989.2	16042.9	4665.22	7303.51	5697.98	10705.3	10755.7	8955.26	10019	15897.2	13138.4	7748.65	9213.84	9347.43	16227.7	45140.3	30903.2	5764.22	4739.08	9687.54	13441.7	12759.7
Q15257	PTPA	Serine/threonine-protein phosphatase 2A activator													24243.3					15958.6	14479.5					8570.09		7612.45	6020.95	16566.4	13855.4	15831.3	14308.5	6994.03	15253.2		6302.41		7245.49	5893.98	5619.92		11626.7		12247.3	5672.45	16762.7	8058.4	6661.62
Q15287	RNPS1	RNA-binding protein with serine-rich domain 1																																														8420.59	11089.3
Q15293	RCN1	Reticulocalbin-1																	17858.9	20857.7							7652.39	4973.75	19258.8	10635.8	7434.41	7734.85	14377.8	2317.73	6807.48	3174.6	4084.6				22758.9	8793.64	7655.51					4970.94	4031.27
Q15363	TMED2	Transmembrane emp24 domain-containing protein 2																																														4790.59	4563.04
Q15365	PCBP1	Poly(rC)-binding protein 1			18515	83949.7	87099.9	76299.4		16469152		220719	151147		27210	26422.5		73594.8	64297.9	62251.5	36286.2	37564.3	36522.4	110611	102974	67636.2	29354.5	18959.1	24426.1	61793.9	48994.3	62986.7	84755.5	35581.1	31424.6	16692.5	12874.4		67359.9	43306.8	49425.4	29322.2	43228.1		111709	64022.8	72899.1	7551.26	8422.01
Q15366	PCBP2	Poly(rC)-binding protein 2	71707.7	154176	57681.1	120598	92544.7	65858.1	23855726		23067644	258931	176647	252344	72469.5	79945.3	89703.6	86565.3	74429.6	75843.6	84503.6	46707.3	66063.6	113789	84909.7	68927.7	37300	42718.5	46820.1	54759.3	45053.2	59427.3	61147.5	86618.7	60819.8	39814.2	32067.1	27720.7	54516	37675.2	39956.9	84649.9	54822.7	96141.6	55169.9	66867.8	64540.6	18740.9	19829.4
Q15369	ELOC	Elongin-C																												2474.88	2281.01		2776.33	1459.3	10407.6
Q15370	ELOB	Elongin-B					67390.6	24457.2							55082.3	30027.8		55304.6	58382.9	54593.1				67827.3		31763.7	60091	10650.9		16679.1	17248.6	19414.9	16327.4		18387.3	13828.1	11236.5		13742.3	15016.6	15202.2			24545.1	27859.2	28039.1	28148.3	3725.82	8011.31
Q15382	RHEB	GTP-binding protein Rheb					123729	51518.6																			2469.97		2806.48				29147.4	5880.83		3586.5			8389.25	3494.19								6259.71	6737.09
Q15386	UBE3C	Ubiquitin-protein ligase E3C																																2396.2	2651.5													2097.45
Q15392	DHCR24	Delta(24)-sterol reductase						50052.6										26801.1								63467.2													28720.5									4377.37	4973.88
Q15393	SF3B3	Splicing factor 3B subunit 3	227926	222482	64754.9	62724.3	45290.9	30785.1	56884580	66928412	65899080	128588	81753.6		62516.3	114139	142653	57179.2	60335.6	52497.1	85995.1	55013.8	51395	63285	43251	40224	78051.4	36833.9	48106.9	28799.3	22509.3	31966.6	31622.1	30578	25195.3	37677.2	26778.2	25852.3	20599.6	18281.4	21192.3	61222.3	44938.8	32602.9	34574.3	34962.3	20363.6	23672.5	21558.1
Q15397	PUM3	Pumilio homolog 3		45682.9				28851.5							24578.4	26739.8	30705	14101.5	19363.3	19328.6		22573.1	40095.2		22385	26067.8	39233	17275.7	17104.9	37698.5		37741.3	35694.9	18988.4	7938.69	29130.1	15035.3	14983.5	29534.9	14265.2	22259.7	24833.8	46211.8	53601.3	49203.1	21832.3		11005	12455.1
Q15398	DLGAP5	Disks large-associated protein 5																													17387.7			24577.2							14400.1
Q15404	RSU1	Ras suppressor protein 1																6669.13		7689.32						9160.24			2757.59	4087.68	3081.51	2965.22		5271.7					2915.21	3111.9	3613.95				6476.19	4952.96	7333.85	15545.2	16556.1
Q15417	CNN3	Calponin-3													20916.9		32270.1	14300.8	14399.8	17091.3								11330.8	7422.53	8675.45	6744.83	10751.8	10789.8	3784.62		16407.8	8705.45	8387.44	8667.39	8135.28	8620.94		11777.4	8346.12	11079.1			8593.24	15208
Q15424	SAFB	Scaffold attachment factor B1			12495.9									95545.3				25953.3	27362			13173.9	17308.6						5352.56				15851.6	14279.7	20744.7				12262.2						30071.6	30395.8	27985.6	7706.53
Q15427	SF3B4	Splicing factor 3B subunit 4						16436.6										19916.5	25166.3	28448.5						18947.8				18334.5	14729.4	17830.8	14047.3		13572.6				21513.9	18463.3	20112.1				23609	16605.7
Q15428	SF3A2	Splicing factor 3A subunit 2																									14327	3152.85	3990.4	8264.02	7026.81	11092		12373.6	22184.2	8069.15		6231.48		22647.3		4762.73	3695.7	4066.21	1460.48			6632.78	5542.95
Q15435	PPP1R7	Protein phosphatase 1 regulatory subunit 7																																														4624.19
Q15436	SEC23A	Protein transport protein Sec23A																										4341.05		1571.04			3005.98	1701.17	1558.55	2431.2	2689.26	2859.79	1521.74	1544.42			2039.37		1260.29	2126.29		5474.9	6432.79
Q15437	SEC23B	Protein transport protein Sec23B																												4716.73	3550.45	6193.46	4516.59						3270.64									4253.81	2362.12
Q15459	SF3A1	Splicing factor 3A subunit 1			31255.7	6508.15		10912.1					28612.3		84225.6	69037.1	100035	6211.78	7746.06	21376.8			20032.9	50868.9	10784.9	19055.7	33103.4	18724.9	19652.1	13651.9	11345.6	14728.7	17590.8	12221.4	13185.5	18343.5	18936.3	18470.5	7277.38	9986.61	10947.7	21029.8	12555.8	15254.9	7494.71	10610.4	7318.58	17390.8	15232.5
Q15599	SLC9A3R2	Na(+)/H(+) exchange regulatory cofactor NHE-RF2																													12572.8	16761.7				12902.7												1399.67	1360.73
Q15631	TSN	Translin			23638.9	23416.2		19829.6								27899.4		22344.3	24649.3	23233.7				23126.5	14696		3268.64	13147.6	11962.4	11920.9	17956.2	10063	10190.9	12221.2	4670.45	13645.8	11159.3	11503		8690.7	14816	21650.1	16761.2	32859.4	22913.9	23176.1	21035.6	11920.3	11919.8
Q15637	SF1	Splicing factor 1	144454		65100.2	50444.5		52785.5	44029824		43079684		79359.5	75934.7	94343.7	48905.9	87679.7	46065.4	48998.6	23644.3	98130.6	49906.5	79672.3	40263.3	31073.9	32941.9	31795.6	28271.9	28508.2	20532.1	16175.9	17295.7	15888	11888	12123.2	30690.2	27732.3	28211.3	15661.2	16578.8	18772.8	31990.2	31380.8	34279.1	13585.3	14474.3	14568.3	19714	20092.7
Q15645	TRIP13	Pachytene checkpoint protein 2 homolog		86902.1	41692.6	64346.8	52334.3	26718.2	95260520	60418992	48259424	210858	127428		53098.3	50731.7	56465.5	37303.9	43939.8	49189.6	109340	26241.4	53824.6	51522.8	23441.1	31447.7	20803.2	18475.4	16512.1	20594.1	15238.6	20329.5	27859	25090.6	20768.3	17160.4	13430.5	14148.3	15179.2	13347.7	14568	26991.4	22810.8	24646.7	17221	23757.1	20017.4	13999.3	12424.3
Q15648	MED1	Mediator of RNA polymerase II transcription subunit 1																																1880.46						1256.57					973.504			5498.9	4185.59
Q15654	TRIP6	Thyroid receptor-interacting protein 6																														1201.74							831.061		1160.22								2528.33
[truncated: 960 more rows]
[truncated: 40 more columns]

## Sheet: Peptides
Peptide	5ng_15k1s_CV-45_5min_01	5ng_15k1s_CV-45_5min_02	5ng_15k1s_CV-45_5min_03	5ng_15k1s_CV-50_5min_01	5ng_15k1s_CV-50_5min_02	5ng_15k1s_CV-50_5min_03	5ng_15k2s_CV-45_5min_01	5ng_15k2s_CV-45_5min_02	5ng_15k2s_CV-45_5min_03	5ng_15k2s_CV-50_5min_01	5ng_15k2s_CV-50_5min_02	5ng_15k2s_CV-50_5min_03	5ng_30k1s_CV-45_5min_01	5ng_30k1s_CV-45_5min_02	5ng_30k1s_CV-45_5min_03	5ng_30k1s_CV-50_5min_01	5ng_30k1s_CV-50_5min_02	5ng_30k1s_CV-50_5min_03	5ng_30k2s_CV-45_5min_01	5ng_30k2s_CV-45_5min_02	5ng_30k2s_CV-45_5min_03	5ng_30k2s_CV-50_5min_01	5ng_30k2s_CV-50_5min_03	5ng_30k2s_CV-50_5min_03	50ng_15k1s_CV-45_5min_01	50ng_15k1s_CV-45_5min_02	50ng_15k1s_CV-45_5min_03	50ng_15k1s_CV-50_5min_01	50ng_15k1s_CV-50_5min_02	50ng_15k1s_CV-50_5min_03	50ng_15k2s_CV-50_5min_01	50ng_15k2s_CV-50_5min_02	50ng_15k2s_CV-50_5min_03	50ng_30k1s_CV-45_5min_01	50ng_30k1s_CV-45_5min_02	50ng_30k1s_CV-45_5min_03	50ng_30k1s_CV-50_5min_01	50ng_30k1s_CV-50_5min_02	50ng_30k1s_CV-50_5min_03	50ng_30k2s_CV-45_5min_01	50ng_30k2s_CV-45_5min_02	50ng_30k2s_CV-45_5min_03	50ng_30k2s_CV-50_5min_01	50ng_30k2s_CV-50_5min_02	50ng_30k2s_CV-50_5min_03	500ng_15k1s_CV-45_5min_01	500ng_15k1s_CV-45_5min_02	500ng_15k1s_CV-45_5min_03	500ng_15k1s_CV-50_5min_01
[truncated: 21,107 more rows]
[truncated: 38 more columns]
