# Supplementary material for: A Compact Quadrupole-Orbitrap Mass Spectrometer with FAIMS Interface Improves Proteome Coverage in Short LC Gradients
Source: Mol Cell Proteomics. 2020 Feb 12;19(4):716–29. doi: 10.1074/mcp.TIR119.001906 (PMC7124470; doi:10.1074/mcp.TIR119.001906)
Supplement: Supplementary Table S4 [file 157671_1_supp_469131_q54wd1.xlsx]

## Sheet: Supplementary table S4 - Rat ti
Gene name	Protein names	Peptides	Sequence coverage [%]	PANCREAS_SetA	LIVER_SetA	MUSCLE_SetA	TESTIS_SetA	SPLEEN_SetA	HEART_SetA	LUNG_SetA	KIDNEY_SetA	BRAIN_SetA	INT_MIX_SetA	POOL SetA	PANCREAS_SetB	LIVER_SetB	MUSCLE_SetB	TESTIS_SetB	SPLEEN_SetB	HEART_SetB	LUNG_SetB	KIDNEY_SetB	BRAIN_SetB	INT_MIX_SetB	POOL SetB	PANCREAS_SetC	LIVER_SetC	MUSCLE_SetC	TESTIS_SetC	SPLEEN_SetC	HEART_SetC	LUNG_SetC	KIDNEY_SetC	BRAIN_SetC	INT_MIX_SetC	POOL SetC
Zzef1		38	14.4	19.0519	19.3255	19.5568	18.6706	19.1956	19.1553	18.9881	19.2035	19.2483	20.1838	19.3302	19.811	19.147	19.6107	18.6693	19.1385	19.0097	19.0427	19.063	19.1385	20.1792	19.2565	19.1317	19.3467	19.2396	18.7466	19.28	18.9914	19.02	19.0414	19.2675	20.4024	19.3703
Zyx	Zyxin	20	50	19.0781	19.0099	19.0851	19.41	20.6105	19.3457	21.0123	19.2889	19.2494	19.3515	19.6237	19.4163	18.9591	19.4412	19.2057	20.4231	19.1951	21.0449	19.2861	19.2737	19.3562	19.5682	19.4751	19.119	19.4668	19.1613	20.413	18.8989	21.1191	19.342	19.1886	19.2723	19.4821
Zyg11b	Protein zyg-11 homolog B	7	10.2	15.4241	15.214	16.1468	14.774	15.7823	15.4513	15.5677	15.4417	15.0987	15.5532	15.1492	16.0048	15.4077	15.6675	14.9963	15.432	15.2059	15.3509	15.2986	15.1543	15.5589	15.0151	15.4586	15.4344	15.9832	15.1544	15.4553	15.7906	15.4725	15.5374	15.2432	15.6592	15.218
Zwint	ZW10 interactor	4	23.3	15.7021	15.936	16.9142	17.7367	17.1361	16.3971	16.4546	16.5996	15.7789	16.1597	16.4008	15.917	15.7836	16.8806	17.5761	17.3315	16.0439	17.1226	16.5648	15.7963	16.2136	16.397	15.839	16.0885	15.9155	17.794	17.2245	16.5129	16.7713	16.8566	15.8771	16.4842	16.5114
Zw10	Centromere/kinetochore protein zw10 homolog	16	26.8	18.6827	18.0326	17.7818	18.0723	17.4664	17.4854	17.5732	17.4253	17.9822	17.9655	17.719	18.6638	17.6985	17.9818	17.977	17.6176	17.3815	17.7064	17.3729	17.8698	17.7598	17.7576	18.7177	17.7521	17.8963	18.0109	17.6388	17.3422	17.7999	17.3474	17.9531	17.8755	17.6932
Zswim8	Zinc finger SWIM domain-containing protein 8	10	7.1	14.6646	15.2576	15.4897	15.1717	14.7875	16.0109	14.6896	15.5025	15.1233	14.6654	14.8275	14.9259	15.6546	14.4955	15.5896	15.1114	15.1148	15.2449	15.4745	15.3759	15.0771	15.028	14.9222	15.597	14.2672	15.4994	15.1725	14.5086	15.4612	15.5157	15.4972	14.6764	14.6847
Zranb2	Zinc finger Ran-binding domain-containing protein 2	7	20.2	17.5395	16.9501	17.6081	17.4198	17.7415	16.961	17.2718	16.7828	16.9557	17.2842	17.0536	17.5074	16.7999	17.9402	17.1873	17.7754	17.143	17.1256	17.0112	16.981	17.0349	17.1536	17.1545	16.917	17.8645	17.1787	17.6912	17.3231	17.0014	16.9749	16.9476	17.0427	16.9263
Zpbp2	Zona pellucida-binding protein 2	2	6.2	12.9062	12.3234	13.6053	14.9526	12.3719	13.3794	13.2819	12.0319	12.8292	11.9628	13.1827	12.7825	12.6396	13.3095	15.3886	12.3217	13.3101	13.5441	12.9369	12.5047	12.3474	13.1594	13.0765	12.6788	13.2597	14.92	12.2365	13.057	13.179	12.4832	12.6604	12.1447	13.0892
Zpbp	Zona pellucida-binding protein 1	5	9.8	17.0831	17.0647	17.079	20.3197	15.2177	17.2312	15.8108	16.2995	16.7727	15.9843	17.7735	16.8875	17.2411	17.1577	20.3513	14.684	17.6833	16.001	16.3136	16.9894	16.1912	17.8319	16.9438	17.1122	17.1327	20.1459	15.4868	17.1958	16.1398	16.4778	16.9771	15.9379	17.5878
Znrf2	E3 ubiquitin-protein ligase ZNRF2	4	22.9	16.74	17.0629	15.3071	16.6911	16.1902	15.7056	16.1019	16.4471	17.0469	16.0981	16.0995	16.9762	16.9838	15.503	16.3867	16.4359	16.1896	16.0985	16.4215	16.7391	16.3027	16.0141	17.2928	17.01	15.244	16.5782	16.4071	15.5536	16.3103	16.3825	17.0133	16.2534	16.124
Znfx1		11	7.7	16.2923	17.0476	16.4493	15.9311	17.1758	16.6343	17.1327	16.9525	16.9204	16.8715	16.6823	16.1771	16.6102	17.5326	16.1191	17.3358	16.4009	17.0439	16.7421	16.6121	16.8567	16.5747	15.9975	16.9811	16.5893	16.1814	17.3371	16.6299	17.11	17.0212	16.8028	16.7899	16.6098
Znf830	Zinc finger protein 830	7	24.3	15.4938	15.176	14.685	14.8688	15.8	15.154	15.4664	15.2081	15.063	15.5671	14.9778	15.3353	15.1369	14.6175	15.0089	15.791	14.6936	15.4082	14.8272	15.1104	15.4324	15.0138	15.4998	14.9409	14.9651	15.1058	15.7366	15.0161	15.4369	14.9201	15.2711	15.3615	14.926
Znf740		3	10.7	14.987	13.699	15.9821	14.5871	15.2666	14.3961	14.7385	14.1273	14.5703	14.2939	14.4009	14.6376	15.2163	14.7664	13.7253	15.557	13.5635	15.1032	15.2518	14.7059	14.5028	14.4176	15.2149	13.8463	15.2425	14.9697	15.5309	14.1657	14.8145	14.1421	14.541	14.4724	14.4583
Znf706	Zinc finger protein 706	2	25	14.7998	11.5751	14.8579	11.6565	13.3971	11.8932	12.2222	11.8457	12.3851	11.8192	12.42	14.9383	10.822	13.0641	12.1775	13.9589	11.2321	11.0245	13.0873	11.1092	12.6409	12.3757	14.378	11.392	14.1507	11.8152	13.8094	12.15	12.1575	12.4274	11.7483	12.5401	12.3017
Znf629	Zinc finger protein 629;RE1-silencing transcription factor;Zinc finger protein 628;Zinc finger protein 287;Zinc finger protein 768;Zinc finger protein 322;Myoneurin	2	2.4	12.2791	11.5975	10.9326	11.5464	12.1357	11.3921	11.8003	11.7328	12.5886	12.0391	11.6399	12.3282	12.0236	12.304	11.2121	11.4026	11.7241	11.331	11.6697	11.8699	12.0894	11.8064	12.1985	11.7778	12.4441	11.4713	11.6253	11.8949	11.3405	11.4157	11.7261	12.0654	11.6481
Znf326	DBIRD complex subunit ZNF326	8	17.4	16.5638	17.017	16.3643	17.3212	16.4673	16.7451	16.658	17.4181	16.9506	16.936	16.6969	16.4972	16.8935	17.0642	17.426	16.4451	17.0407	16.8944	16.9379	16.7816	17.008	16.7868	16.4744	17.0219	17.2046	17.2892	16.5419	17.0764	16.6768	17.0586	16.9033	16.9844	16.6856
Znf22	Zinc finger protein 22	4	15.6	15.905	15.7676	14.8841	15.1091	15.4423	15.3142	15.9489	15.6209	15.8912	15.4603	15.2555	16.1231	14.8544	15.887	15.7798	15.3586	15.3179	15.9005	15.0062	15.0889	14.9637	15.2786	16.1462	15.6227	16.4635	15.1983	15.2894	15.4201	15.341	15.1431	15.6515	15.2469	15.1591
Znf207	BUB3-interacting and GLEBS motif-containing protein ZNF207	6	13.7	17.075	16.601	17.9245	16.7787	17.2692	17.2916	16.447	16.4934	16.6707	16.6689	16.7656	17.0402	16.5336	16.6624	17.3321	17.238	17.4199	16.7213	16.4845	16.7213	16.9392	16.8406	16.8914	16.5384	16.9083	17.0415	17.0333	18.1522	16.3438	16.6908	16.5591	16.9396	16.7923
Znf148	Zinc finger protein 148	10	20.7	16.3364	16.2874	16.0865	16.0828	16.2173	16.2505	16.1599	16	16.376	15.8784	15.8287	16.3064	16.4217	15.8642	15.8117	16.4016	16.1547	16.3314	16.0663	16.1039	16.01	15.7877	16.257	16.1186	15.8754	16.2264	16.3944	16.4428	16.33	16.191	16.084	15.976	15.9946
Zmynd8		9	8.6	15.7653	15.249	16.6381	15.4813	16.5545	15.983	16.0567	15.6899	15.525	16.0933	15.7528	16.1872	15.8107	16.4164	15.3232	16.4753	15.8059	16.1266	15.7399	15.9434	16.0377	15.9883	16.3876	15.6972	16.288	15.5338	16.253	15.5621	15.9866	15.7498	15.7991	15.9436	15.6384
Zmynd15	Zinc finger MYND domain-containing protein 15	4	7.5	13.8963	14.2441	12.9513	15.8071	13.6493	13.7623	13.4716	13.2137	13.9516	13.2657	13.8348	14.059	14.2389	14.071	14.9884	13.2867	15.5408	12.9818	14.5363	14.0198	13.5502	13.995	14.0772	13.815	13.8597	15.3574	13.7191	15.725	13.0998	13.4453	13.6873	13.5546	13.973
Zmynd11	Zinc finger MYND domain-containing protein 11	2	3.8	13.8057	14.3221	15.0748	13.7728	14.1877	14.0487	13.6291	14.1421	14.0929	14.2157	13.5519	13.6748	14.4348	14.0341	13.7828	14.0816	14.6031	14.0405	14.5045	14.323	14.1321	13.8146	14.5338	13.6601	14.2802	13.7673	14.8032	13.7477	14.7755	14.2481	13.8254	14.2614	13.8828
Zmynd10	Zinc finger MYND domain-containing protein 10	10	25	16.0628	16.1936	15.8691	19.316	15.0987	16.2412	16.9385	16.2963	16.1302	16.5617	17.0739	16.5134	16.1888	16.3244	18.8704	15.9826	16.6201	16.2938	16.098	16.0154	16.1804	16.7134	16.0875	16.1374	16.7821	18.8757	15.2748	16.7642	16.3158	16.043	16.028	15.9134	16.6346
Zmym5		1	1.8	12.3615	11.882	11.6294	12.7901	13.5419	11.7246	12.8747	12.5253	12.3538	13.0405	12.2427	11.9831	12.2902	12.5604	12.4202	13.2103	11.6648	12.9936	12.1349	12.1538	13.2057	12.4509	12.3644	11.7961	12.2322	12.5725	13.3777	11.6975	13.0234	12.2901	12.1707	13.2022	12.3494
Zmym4	Zinc finger MYM-type protein 4	7	5.6	15.5615	15.2969	15.4915	16.1488	15.6442	15.257	15.5028	14.993	15.6148	15.1478	15.268	15.5324	15.4543	15.1217	15.9799	15.9483	15.2768	15.8215	15.0896	15.4915	15.2481	15.2203	15.2802	15.2466	15.4464	16.1698	15.8819	15.2902	15.7099	15.3817	15.2624	15.1222	15.2077
Zmym2		4	3.8	13.4539	13.2436	12.9814	14.0319	14.0279	13.3517	13.513	13.3451	13.2436	13.4539	13.2541	12.4134	13.0493	13.1221	13.826	13.7098	13.2054	13.438	12.655	13.141	13.2054	13.0015	13.5093	13.0836	13.0902	13.9278	13.8469	13.2234	13.6535	14.446	12.9262	13.5584	13.197
Zmpste24	CAAX prenyl protease 1 homolog	12	26.3	19.7073	19.1996	19.131	18.8976	19.3622	18.4103	19.288	19.1249	19.1851	19.1925	19.005	19.9059	19.1196	18.6003	19.2417	19.3004	18.1978	19.2905	18.9238	19.1817	19.2669	19.0385	19.7346	19.3549	18.5158	19.1742	19.2312	18.2395	19.1842	19.0873	19.2927	19.2499	18.94
Zmiz1	Zinc finger MIZ domain-containing protein 1;Zinc finger MIZ domain-containing protein 2	2	1.6	15.2984	15.6184	14.3853	15.813	16.0763	14.9533	15.2844	15.6482	15.3244	15.8237	15.3613	15.4056	15.7051	14.519	15.1707	15.9278	15.3887	15.6511	15.9615	15.4938	15.7448	15.3282	15.4389	15.6436	14.2578	15.8084	16.1132	15.1741	15.4613	15.4186	15.3702	15.8101	15.3206
Zmat2	Zinc finger matrin-type protein 2	6	19.1	17.3892	16.6007	16.7204	17.4764	17.6151	16.0793	17.094	16.4554	16.8072	17.1784	16.9565	16.9186	16.3618	17.6025	17.1694	17.6693	16.8116	16.8975	16.759	16.6446	17.1293	16.8887	16.7755	16.6261	16.7316	17.4445	17.9333	16.1606	16.997	16.6022	16.6529	17.4597	16.997
Zhx3	Zinc fingers and homeoboxes protein 3	7	9.4	15.3351	15.2179	14.9693	15.4884	14.8638	15.0431	15.2593	15.7452	15.4731	14.5842	14.8594	15.4793	15.3039	14.4065	15.4364	15.0348	14.8058	15.4985	15.46	15.4064	14.623	14.7988	15.4102	15.4387	14.7901	15.4781	15.0146	14.585	15.7268	15.6542	15.6408	14.9607	14.967
Zhx2	Zinc fingers and homeoboxes protein 2	7	11.7	16.4601	16.9192	16.1171	15.7988	16.6136	16.1816	16.8652	16.9393	16.8381	16.4648	16.194	16.4225	17.0039	16.0992	15.9312	16.686	16.1949	17.0501	16.9188	16.9745	16.4048	16.304	16.1966	16.4792	17.4433	16.0118	16.2622	17.4372	16.3047	16.6592	16.4542	16.4705	16.3302
Zhx1	Zinc fingers and homeoboxes protein 1	3	4.9	12.8042	13.5553	12.9654	12.4471	12.8801	12.905	12.9767	13.0696	13.224	13.2474	12.9669	12.9585	13.4304	12.5856	12.6796	13.0342	12.8424	13.2554	12.831	13.886	12.7459	13.3054	12.7773	13.3561	12.5466	12.3173	13.0074	12.4714	12.9371	13.1557	13.4171	13.2188	12.8748
Zgpat	Zinc finger CCCH-type with G patch domain-containing protein	7	17.6	15.5489	14.4998	15.4956	14.5783	14.6325	13.7738	16.4375	14.9217	14.7245	14.5761	14.7412	15.2228	14.4229	15.4302	14.8038	15.0886	14.1039	16.3532	14.8514	14.6761	14.6025	14.5954	14.8492	14.0766	15.1668	15.1664	14.8298	13.9149	16.9673	15.1598	14.3607	14.2161	14.8404
Zg16	Zymogen granule membrane protein 16	7	57.5	20.7754	16.3716	17.3265	16.1501	16.1761	17.41	16.1761	17.7121	16.9949	20.4057	18.5475	20.6538	16.6015	17.043	16.5716	16.9648	16.8322	16.3433	17.2951	16.8928	20.0801	18.4486	20.8691	16.7501	17.8448	16.3726	16.3832	17.1052	16.351	16.9642	17.0804	19.7098	18.5542
Zfyve26	Zinc finger FYVE domain-containing protein 26	4	2	15.4991	14.0686	14.1833	14.3069	14.5447	14.072	14.4178	13.741	13.9338	13.9613	13.8161	13.9714	14.3359	15.2506	14.3024	14.7555	14.4649	14.2211	14.3864	14.2447	14.0017	14.052	15.1006	14.2853	14.9153	14.3177	14.7272	14.0982	14.2568	14.3903	14.2	14.091	14.1119
Zfyve16		19	12.9	17.6848	17.9581	18.0409	18.7103	17.9623	18.8102	18.2105	18.4926	17.9297	17.8349	18.0004	17.8539	17.9855	17.7402	18.8778	18.0106	18.2153	18.3761	18.5867	17.9819	17.8726	17.9832	17.4621	17.8854	17.853	18.6696	17.9256	18.8354	18.288	18.3929	17.8618	17.8066	18.0388
Zfyve1	Zinc finger FYVE domain-containing protein 1	6	9	16.3863	16.744	16.2393	16.4898	16.4511	16.2441	16.0624	16.5213	16.5994	16.3635	16.1588	16.255	16.7822	16.2425	16.1938	16.0259	17.0563	15.9634	16.5838	16.584	16.3737	16.177	16.4854	16.673	15.9806	16.5229	16.4481	15.9635	16.2504	16.3434	16.7512	16.5136	16.1864
Zfx	Zinc finger X-chromosomal protein;Zinc finger autosomal protein	5	10	17.4361	16.2117	17.2491	17.4761	16.8722	16.2131	17.8573	16.2419	16.2977	16.1215	17.1246	17.423	16.2688	17.4614	17.7962	16.9449	16.3874	17.8674	15.5792	16.0909	16.1354	16.8321	16.7627	16.5296	16.658	17.8537	17.2681	16.6494	17.5574	16.0546	16.3778	16.7683	17.1105
Zfr	Zinc finger RNA-binding protein	18	18.9	17.9291	18.6826	19.2995	18.4629	18.5203	18.2427	18.3255	17.9798	18.9852	18.713	18.3701	18.3778	18.512	18.4721	19.3055	18.7713	18.0847	18.8434	18.1948	18.367	18.4825	18.4212	18.8344	18.3753	18.1632	18.9359	19.0774	17.9639	18.9314	18.2722	18.4682	18.4782	18.364
Zfp91	E3 ubiquitin-protein ligase ZFP91	7	10	15.992	15.2403	15.4511	15.9865	15.834	15.53	15.7932	15.3187	15.4823	15.6547	15.3291	15.7536	15.3298	14.8912	16.4364	15.1809	15.4116	15.7886	15.8213	15.2955	16.1914	15.66	15.8335	15.782	15.4403	15.9359	15.7857	15.6877	15.7055	15.1718	15.6844	15.5483	15.4148
Zfp800	Zinc finger protein 800	8	16.6	16.1026	15.6152	17.8925	16.5287	16.4109	15.8738	15.9424	15.5397	15.9214	15.8464	16.0114	15.9892	15.9356	15.6206	17.269	16.5936	15.917	15.7686	15.89	15.84	16.1497	15.972	16.0175	16.0107	15.9784	17.0085	16.3954	15.8905	16.027	15.9389	16.2233	16.1909	15.8126
Zfp638		31	19.2	18.4226	18.408	18.6247	19.7043	18.999	18.3468	18.5847	18.5176	18.4701	18.6555	18.6767	18.577	18.4949	18.3918	19.5868	19.0519	18.6091	18.6586	18.5863	18.5516	18.588	18.6286	18.5908	18.4468	18.5114	19.6452	18.984	18.5598	18.7147	18.6149	18.5537	18.6236	18.5737
Zfp622	Zinc finger protein 622	6	9.7	16.5148	16.255	18.5309	16.0115	16.6512	16.9336	15.7114	15.8056	15.9021	16.3997	16.485	17.0265	16.6665	17.0122	17.0835	16.301	16.094	16.287	16.0785	16.1768	16.2284	16.1865	16.4562	16.4829	15.3907	17.4752	17.0436	16.0612	15.9633	16.2193	16.2074	16.7336	16.1259
Zfp609		3	2.5	14.8063	14.8811	15.529	15.4528	14.9237	15.0914	14.7907	14.936	14.8306	14.9111	14.6029	14.8223	14.6231	15.7112	15.432	15.1358	15.2572	14.9548	14.8729	14.7815	15.1026	14.859	14.9062	14.7638	15.2837	15.5282	15.2328	15.094	14.9377	14.7553	15.001	15.0003	14.8013
Zfp608		2	1.8	13.0255	14.3897	13.4294	13.9263	13.6257	13.389	13.3765	12.8545	14.2099	12.8078	13.0426	12.7212	13.056	14.6158	14.4486	12.9113	13.4014	13.3742	13.2611	13.2057	13.1435	13.2926	12.8759	12.5171	15.1088	14.3921	13.2701	15.2369	13.4916	13.0199	12.4288	13.1508	13.5533
Zfp598		11	15.2	17.3758	17.0247	16.9967	16.332	16.3105	16.4291	16.4509	16.2818	17.1286	16.456	16.3468	17.5643	17.0102	16.348	16.5622	16.8052	16.6298	16.6083	16.5125	17.0173	16.828	16.5085	17.3824	17.2508	16.4451	16.5632	16.7271	16.4171	16.8066	16.5043	17.1152	16.7228	16.5755
Zfp593	Zinc finger protein 593	5	49.3	16.3365	15.8406	15.6408	15.8281	16.1156	15.2956	15.8796	15.4767	15.8129	15.6719	15.5169	16.0375	15.9034	15.3664	16.0878	16.2789	15.3469	16.0301	15.7139	15.8123	15.9702	15.5937	16.0354	15.5522	15.5882	15.9496	16.3264	15.4861	15.9141	15.5448	15.6839	15.9295	15.659
Zfp512b		4	6.2	13.8284	13.8435	14.1975	14.4558	14.3951	13.5514	14.6398	13.9621	13.8069	14.2703	14.0444	13.9175	14.0606	13.9391	14.5559	14.4568	13.7806	14.6556	13.888	13.9677	14.0426	13.8934	14.286	13.7817	13.6688	14.3549	14.4355	13.9211	14.6521	14.0872	13.9336	14.319	13.9484
Zfp512	Zinc finger protein 512	6	12.8	17.2696	16.6015	18.5563	16.8286	18.2112	16.9892	18.3287	17.0694	16.8528	17.0089	17.2609	17.2507	16.505	18.3197	16.7654	18.3977	17.2904	18.2888	17.1189	16.9409	16.9098	17.2607	17.2141	16.6517	17.5205	16.8042	18.4294	17.139	18.4821	17.1989	16.8448	17.2749	17.2445
Zfp511	Zinc finger protein 511	2	10.8	13.5923	13.2177	14.3474	13.2926	13.5923	14.378	13.3593	13.6356	12.9859	13.4465	13.1544	13.9827	12.9648	13.4953	13.6153	13.6906	13.7121	13.5144	13.4016	12.9914	13.2255	13.1212	13.8993	13.4398	14.2174	13.5124	13.7625	13.6989	13.4975	13.6974	13.2745	13.5381	12.9954
Zfp451	Zinc finger protein 451	3	1.9	13.4726	13.3225	12.5616	14.457	13.8618	12.7391	13.4206	13.0939	13.0322	13.2538	13.1833	13.5559	12.6457	14.493	13.3546	13.8268	12.3388	13.7479	12.8705	13.1128	13.1209	12.7334	12.9802	12.6673	13.4937	13.5742	14.2233	12.3377	14.0462	12.6204	12.9802	13.1762	12.7573
Zfp407		3	0.8	16.4049	16.0968	20.5783	15.1361	16.2062	17.1777	13.635	15.4161	16.4084	15.1999	16.8448	16.455	16.9394	19.7382	14.7494	15.3034	16.7098	14.9508	16.7884	16.5271	15.693	16.4212	17.0685	16.9269	19.1504	14.846	16.0315	17.4906	14.3787	16.885	16.7428	15.2294	16.4226
Zfp385a	Zinc finger protein 385A	5	23.2	14.6294	14.5859	15.6543	15.6727	15.0862	15.252	15.2087	14.471	14.6737	14.9427	14.6337	14.6847	16.3178	15.0039	16.0524	14.4894	15.2667	14.3258	15.5317	16.2051	14.319	15.0907	14.5171	16.0893	15.1225	16.6215	14.7037	14.8211	14.6938	15.0318	15.9649	14.5256	15.1455
Zfp384	Zinc finger protein 384	3	8.7	14.1632	13.4035	15.277	14.1707	14.7022	15.003	14.367	13.8031	14.0907	13.7789	14.0052	14.1548	14.0926	14.7806	14.4279	14.5987	14.5662	13.9949	14.3723	14.1928	14.0335	13.9642	14.3626	13.8167	14.5876	14.1177	14.9112	14.8445	14.5621	14.1582	14.0425	14.1368	13.9161
Zfp36l1	Zinc finger protein 36, C3H1 type-like 1	4	10.9	14.7777	15.3091	14.6311	14.0907	15.0293	14.4337	15.0425	14.5685	15.4357	14.2678	14.3868	14.0832	15.1061	15.4332	13.8256	14.9657	15.1243	14.6242	14.3757	14.8808	13.899	14.0926	14.7267	15.9424	14.3905	13.7889	14.7062	14.1531	14.475	14.3892	15.8811	14.0319	14.4096
Zfp362		3	10.3	12.0613	12.2267	11.2713	11.3644	12.2938	11.5574	12.1135	11.8362	11.7819	11.565	11.345	11.9442	11.3396	11.1432	11.3008	12.5406	11.6291	12.1254	11.787	11.5768	11.5946	11.5167	11.8655	11.6756	11.2334	11.4417	12.5318	10.93	12.1359	11.7922	11.9809	11.3424	11.5424
Zfp318		7	4.9	13.7975	14.6315	13.818	14.6798	14.1452	13.7769	13.7769	13.8694	14.3667	13.4301	13.7327	14.0187	14.116	13.7144	14.9226	14.2386	14.0497	13.9642	13.88	14.1111	13.6801	13.7475	14.0162	14.604	14.1136	14.515	14.2921	13.854	13.9323	13.8866	14.4498	13.7386	13.8422
Zfp280c		2	3.6	13.4918	12.9428	13.701	13.7196	13.5677	13.1687	13.9804	13.4616	13.0939	13.4639	13.0977	14.0916	13.9311	13.3758	13.242	13.4359	12.8504	13.8341	13.5079	13.4359	13.9284	13.3999	13.5121	13.1698	13.983	13.6376	13.691	13.0257	13.6536	13.3043	13.1972	13.4677	13.2058
Zfp259	Zinc finger protein ZPR1	16	36.6	18.6112	18.7163	18.1989	19.3642	18.9766	18.2611	18.5083	18.2311	18.7047	18.7787	18.5665	18.5948	18.5523	18.5051	19.34	18.9035	18.3228	18.4028	18.313	18.5583	18.7953	18.5018	18.6115	18.599	18.8302	19.2645	18.9225	18.1092	18.3518	18.1656	18.5303	18.7315	18.4188
Zfp219		5	9	13.0984	13.2592	13.6353	13.4052	13.4129	13.5226	13.5726	13.3149	13.5304	13.5609	13.0172	13.4489	13.3916	13.7464	13.6512	13.5364	13.4941	13.3651	13.2187	13.2981	13.4531	13.2204	13.3688	13.0697	13.064	13.5369	13.0569	13.4134	13.2816	13.3829	13.2083	13.5138	13.108
Zfp217		2	3.4	13.0261	12.5255	15.3854	13.4283	13.3294	13.0218	13.0218	12.6963	12.7468	12.984	13.1047	12.7647	13.2304	13.2112	13.6447	13.6607	13.1763	12.6662	12.8733	13.1597	12.8905	12.8095	12.859	13.3265	13.1508	13.1954	13.6618	12.9172	12.9412	13.0897	13.5091	12.6663	12.7583
Zfp213		2	4.5	15.949	15.9154	12.7635	15.7257	15.3175	14.7373	15.2018	14.3842	16.1204	16.1001	15.4258	15.8351	16.1401	12.959	15.7174	15.2403	14.4705	15.116	14.4138	16.0759	16.2466	15.3634	15.861	15.7398	13.1125	15.695	15.3742	14.5258	15.3008	14.2669	16.2661	16.3378	15.3348
Zfand6	AN1-type zinc finger protein 6	2	9.4	16.8365	15.9523	15.8666	16.3994	16.4383	15.8769	15.9841	15.7666	16.0045	16.5778	16.0316	16.4835	16.2273	15.3839	16.4375	16.5317	15.6631	16.179	15.8483	16.125	16.8502	16.0565	16.638	16.0954	15.545	16.4838	16.5611	15.6858	15.9141	15.7004	16.1042	16.7591	16.0576
Zfand2b	AN1-type zinc finger protein 2B	5	23.3	14.4502	13.6569	13.07	13.6707	14.631	13.8374	14.4693	14.0758	13.8807	14.324	14.0022	13.9448	13.9734	15.1041	13.4451	14.4589	13.748	14.7302	14.0232	14.2264	14.2581	13.9748	14.4589	13.6244	14.191	13.4729	14.4252	14.2347	14.1538	13.9661	13.9284	14.2841	13.7389
Zer1	Protein zer-1 homolog	3	3.3	13.3017	14.3819	14.2685	14.2792	13.5524	14.0445	13.6694	13.5687	14.2303	13.8135	13.6064	13.2169	13.9676	12.4906	14.2128	13.6935	12.952	13.9978	13.2169	13.7595	14.6508	13.6315	13.477	13.8968	15.3715	14.2322	13.5856	13.7726	13.5319	13.3875	13.9076	13.822	13.6094
Zeb2	Zinc finger E-box-binding homeobox 2	7	8.5	16.4666	16.6196	17.8077	16.1869	17.3801	16.5474	17.2192	16.5369	16.5622	16.6304	16.5787	16.9289	17.3703	16.2873	16.1002	16.5405	16.8015	16.6825	18.0857	17.3748	16.2925	16.7206	16.4866	16.9161	16.8018	16.382	17.5562	16.6481	17.507	16.7351	16.9536	16.5481	16.6573
Zdhhc5	Palmitoyltransferase ZDHHC5	9	17.6	16.002	16.2867	15.4161	15.6416	15.8091	15.8414	16.17	16.4259	16.2502	16.0077	15.8441	15.7819	16.2036	15.9295	15.5458	16.0137	16.0254	16.0397	16.2154	16.1574	15.9061	15.6656	16.1006	15.9382	15.9705	15.6479	16.0531	15.7807	16.2458	16.1436	16.074	16.0815	15.737
Zdhhc17	Palmitoyltransferase;Palmitoyltransferase ZDHHC17	4	5.9	15.7861	15.4262	15.3286	15.4099	15.9106	15.885	15.9377	15.7525	15.8836	15.6327	15.6065	15.7079	15.4065	17.1172	15.438	15.8154	15.1828	15.7555	15.4702	15.2856	15.3375	15.5576	15.9776	15.4222	15.6171	15.3924	15.9825	15.581	15.8724	15.5468	15.6048	15.5349	15.4562
Zdhhc13	Palmitoyltransferase;Palmitoyltransferase ZDHHC13	8	18.5	16.1741	16.7021	16.1078	17.071	16.749	17.0501	16.5073	16.4764	16.3803	17.2676	16.6586	16.3088	15.8789	15.8986	17.4328	16.6552	16.2677	16.2165	16.7854	15.766	17.6924	16.6894	16.2669	16.7523	15.7096	17.1797	16.5576	16.6272	16.3633	16.8478	16.6146	17.2749	16.5317
Zcrb1	Zinc finger CCHC-type and RNA-binding motif-containing protein 1	2	10.1	14.1134	13.005	14.4617	13.7363	14.0708	14.0938	13.6718	13.5372	13.4206	13.6284	13.481	13.8457	13.5907	14.0618	14.1394	14.4905	13.2756	13.9608	13.5149	13.3462	14.0784	13.5423	14.1201	12.835	13.559	14.2522	14.7256	13.1025	14.1788	13.3715	13.4192	14.1776	13.7373
Zcchc8	Zinc finger CCHC domain-containing protein 8	7	14.4	16.9609	16.7018	16.3079	17.0267	17.5577	16.251	16.9317	16.6509	16.6672	17.2107	16.7957	17.0811	16.5016	16.5412	17.0277	17.4829	16.3341	17.0195	16.774	16.7394	17.2189	16.7341	17.1496	16.7116	16.2194	17.057	17.2167	16.3496	17.3938	16.947	16.7497	17.1023	16.6965
Zcchc6	Terminal uridylyltransferase 7	22	18.1	17.5679	18.6369	18.1903	17.4725	17.9983	17.6743	17.899	17.5709	18.4794	18.4839	17.9471	17.5268	18.56	18.62	17.6592	18.2917	17.7148	17.746	17.5658	18.4027	18.6759	17.9431	17.6479	18.5752	17.6935	17.8908	17.9961	17.8043	17.8441	17.5831	18.5327	18.5124	17.8306
Zcchc17	Nucleolar protein of 40 kDa	2	10	16.4765	16.1451	15.579	15.9673	16.8941	15.4052	16.3702	16.2321	16.1743	16.5136	16.092	16.7302	16.2614	15.4951	15.6771	17.0365	15.2315	16.5703	15.9962	16.153	16.3869	16.0298	16.754	16.2211	15.4556	15.8313	17.0586	15.3614	16.33	16.1835	16.2484	16.0937	15.9898
Zcchc11	Terminal uridylyltransferase 4	10	7.8	15.9745	17.1219	15.1793	16.3624	16.464	16.938	15.7851	15.8475	17.05	15.7923	16.1027	16.1472	16.961	15.6825	16.4208	16.5801	15.9805	16.2382	15.8142	16.774	16.0197	15.9045	16.1306	16.8106	15.5095	16.4764	16.647	16.0315	16.3896	15.7748	16.7605	16.2607	16.1039
Zc3hav1	Zinc finger CCCH-type antiviral protein 1	21	22.5	19.1456	18.5007	18.508	17.6121	19.3113	18.1486	18.8586	17.988	18.6516	18.9233	18.5343	18.9152	18.4352	19.0238	17.638	19.2217	17.8855	18.64	18.1128	18.5297	19.0444	18.4196	19.0207	18.2995	18.963	17.4781	19.3246	18.1558	18.9998	18.0569	18.5195	18.9685	18.4944
Zc3h7a		5	5.3	14.969	14.1757	14.5793	14.4515	14.8603	14.1357	14.7322	14.24	14.5781	14.8491	14.3346	14.9516	14.5613	14.518	14.2828	14.8927	14.5472	14.6765	14.3121	14.3527	14.8573	14.2905	14.9455	14.6363	14.4307	14.2679	15.0192	14.4817	14.1565	14.2241	14.3133	14.9725	14.3121
Zc3h4	Zinc finger CCCH domain-containing protein 4	14	13.5	16.8866	16.7732	17.0364	16.5423	17.2781	17.4109	16.9563	16.7769	16.7402	16.7777	16.6845	16.6831	16.6178	18.2554	16.5516	17.1525	17.3153	17.0583	16.7906	16.6499	16.7608	16.7667	17.0471	16.8009	16.6206	16.7002	17.3737	16.9525	17.0727	16.8585	17.0135	16.9776	16.6679
Zc3h18	Zinc finger CCCH domain-containing protein 18	22	21.8	18.6469	18.0354	18.626	19.2066	18.8933	18.4468	19.1301	18.3098	18.2367	18.8029	18.5224	18.5344	18.1661	18.6321	19.3524	19.0173	18.4274	18.6488	18.3926	18.2682	18.7118	18.5351	18.6668	18.2329	18.0759	19.1561	19.0604	18.2421	18.8224	18.5469	18.4493	18.8117	18.5132
Zc3h15	Zinc finger CCCH domain-containing protein 15	20	41.5	20.5748	19.3709	19.4404	19.9057	19.3505	19.314	19.1425	19.2239	19.3997	19.6397	19.4204	20.455	19.2584	19.3151	19.9353	19.4109	19.2465	19.0323	19.1983	19.3409	19.7457	19.4054	20.3787	19.2529	19.3706	20.0604	19.4231	19.29	19.1035	19.1794	19.407	19.7053	19.4445
Zc3h14	Zinc finger CCCH domain-containing protein 14	17	34.7	18.5247	17.8274	17.564	19.0478	18.2351	17.6891	17.9953	18.3205	17.7949	17.9822	18.0062	18.0206	17.8969	18.1457	18.9174	18.094	18.4075	17.7798	18.0198	17.877	17.9641	18.0101	18.3243	17.7156	18.9421	18.6812	18.1401	17.9713	17.9939	17.9617	17.7987	17.8702	17.9478
Zc3h13		10	5.4	16.8669	16.6603	16.4206	16.7555	17.014	16.1493	16.5797	16.0748	17.0114	16.6483	16.3317	16.5236	16.2336	16.6233	16.7806	17.2059	16.2307	16.7779	16.3627	16.3058	16.9858	16.4392	16.871	17.5634	15.9695	16.4908	16.7164	16.2597	16.6612	16.0187	17.4045	16.3555	16.425
Zc3h11a		14	23.2	18.125	17.7353	18.1721	18.161	18.2678	17.7522	17.9213	17.6572	17.8258	18.2399	18.1851	18.3115	17.8827	17.5739	18.327	18.5017	17.859	17.9898	17.6369	17.9549	18.1925	17.8678	18.0738	17.9081	17.8843	18.2416	18.4249	17.6796	18.0262	17.7024	18.0845	18.2858	17.8889
Zc3h10	Zinc finger CCCH domain-containing protein 10	2	3.9	13.2059	13.4723	12.1968	14.014	13.6045	13.2103	13.2209	12.9058	13.5406	13.4705	12.9195	13.1288	12.9191	12.9668	14.0984	13.8841	13.0597	13.5571	12.8882	12.9684	13.3174	13.0005	12.9763	13.1974	12.4589	14.0672	14.091	13.0519	13.5328	12.8973	13.1357	13.2822	13.0828
Zc2hc1a	Zinc finger C2HC domain-containing protein 1A	11	30.2	17.5742	16.9171	18.2223	17.5439	18.062	17.1948	18.9196	17.3716	17.1342	17.2484	17.4341	17.5861	17.0171	18.2899	17.6245	17.705	17.1054	18.9138	17.3723	17.2382	17.2278	17.5294	17.8801	16.7018	17.567	17.9028	17.7548	17.3042	18.9527	17.5985	16.892	17.3244	17.6055
Zbtb8os	Protein archease	8	38.9	18.1689	18.5824	17.7045	17.6652	18.3761	17.7431	18.0398	18.9411	18.2376	19.1378	18.3734	18.1409	17.8913	18.4945	18.1649	18.5251	17.9155	17.788	18.8596	18.0401	19.1322	18.3503	17.429	18.3285	18.3096	17.9905	18.4265	18.6014	17.7155	19.1951	18.0965	19.0178	18.2869
Zbtb7a	Zinc finger and BTB domain-containing protein 7A	3	10.2	15.3088	14.4307	14.4656	14.1689	15.3565	14.5837	15.127	15.2266	14.3885	16.3465	15.0792	15.0949	14.6422	14.4978	13.9659	15.5914	14.1182	15.3876	15.0519	14.4562	16.4272	15.0705	15.0736	14.4892	14.9993	13.9854	15.5468	14.3391	15.1333	15.0529	14.3299	16.3668	15.1361
Zbp1	Z-DNA-binding protein 1	1	3.9	9.50844	10.1933	10.3729	10.7735	13.276	9.8542	11.176	11.5181	10.8515	12.6421	11.5702	9.4229	10.1247	10.3387	10.7073	13.2086	10.2621	10.9622	11.4285	10.0988	12.8745	11.6179	9.58794	10.0745	10.6072	10.5093	13.1385	10.0745	10.3867	11.1514	10.36	13.1453	11.7837
Zbbx		4	8.4	12.2914	12.1396	12.2008	16.0742	10.4582	12.6846	12.9053	11.5009	12.6666	10.9607	13.5356	12.2241	12.0343	13.0321	15.444	11.2307	13.1278	12.6089	12.3141	12.0874	12.1175	12.808	12.3911	12.2938	12.5115	15.8081	10.7192	13.4201	12.7033	12.2808	12.1684	12.224	13.1892
Zap70	Tyrosine-protein kinase ZAP-70	7	13.4	16.4748	14.5549	15.6685	14.6386	17.3912	15.5567	15.3482	14.8013	14.4821	16.0771	15.5036	14.9572	14.7801	15.8099	14.9125	17.7049	15.5664	15.8583	14.8322	14.9381	15.9006	15.5724	15.5805	14.9512	15.8592	14.7192	17.6568	15.4389	15.5082	14.961	14.8481	15.632	15.7025
Zak	Mitogen-activated protein kinase kinase kinase MLT	7	13.4	16.0161	15.9464	17.0105	15.4878	15.6818	16.7225	16.2846	15.626	15.9107	16.151	15.935	15.595	15.7521	16.9284	15.4817	15.861	16.4051	16.6196	15.8912	16.0873	16.0553	15.8801	15.7447	16.2983	16.8957	15.5143	15.7906	16.3874	16.3499	15.9587	16.1962	16.1762	15.8514
Zadh2	Zinc-binding alcohol dehydrogenase domain-containing protein 2	12	35.5	19.147	19.8105	18.1306	18.8585	17.9541	19.8765	17.6477	19.6248	19.6954	18.379	18.9637	18.9484	20.0489	18.3076	18.935	17.7099	19.6136	17.6764	19.3967	19.8984	18.4431	18.8153	18.9468	19.7838	18.7116	18.601	17.9267	19.5403	17.8985	19.4408	19.6433	18.551	18.7246
Yy1	Transcriptional repressor protein YY1	9	19.7	18.622	17.5097	17.3668	18.0213	19.0031	18.188	18.43	17.8455	17.9929	18.2491	18.0097	18.8113	17.5106	17.9675	18.0353	19.0077	17.6155	18.2615	17.8716	17.8754	18.2786	18.0071	18.8309	17.4743	17.5432	18.0544	19.0371	17.7258	18.4238	17.9649	17.8278	18.3173	18.0461
Ywhaz	14-3-3 protein zeta/delta	21	71.1	20.5707	20.3215	20.178	21.8209	21.8055	20.846	21.6451	21.3026	20.2389	21.2089	21.1429	20.4865	20.0689	20.346	22.1366	21.9128	20.9	21.4113	21.2083	20.2272	21.0705	21.1481	20.3637	20.2689	20.3792	22.2806	21.1972	20.7842	21.6033	21.9971	20.1741	21.1479	21.1179
Ywhaq	14-3-3 protein theta	18	66.1	17.8891	17.4218	16.8539	18.6181	18.7952	17.8464	18.9694	18.3764	17.5108	18.0334	18.2642	17.978	17.0827	16.7661	19.1474	18.8384	17.5452	18.7552	18.1727	17.5364	18.1743	18.0713	17.6598	17.1557	16.9779	18.9861	18.4903	17.7656	19.0176	18.7322	17.1878	18.2933	17.92
Ywhah	14-3-3 protein eta	19	70.7	18.79	18.195	18.8814	18.608	19.3251	20.2971	19.3154	18.8252	18.1476	19.3576	19.0189	18.7997	17.979	19.4209	18.7317	19.345	20.2739	19.2806	18.6665	18.3057	19.2698	19.3905	18.6426	18.0145	19.5401	18.5648	19.3392	19.9828	19.3885	19.0702	18.1098	19.2927	18.9744
Ywhag	14-3-3 protein gamma;14-3-3 protein gamma, N-terminally processed	16	61.5	20.0257	19.6977	21.6402	19.4382	20.3071	20.4008	20.3521	19.7982	19.8616	19.8439	19.9014	19.9917	19.6095	21.8558	19.4201	20.3077	20.5109	20.322	19.6921	19.7327	19.7997	20.0515	20.1359	19.7953	21.5245	19.2834	20.1718	20.4683	20.2996	19.9298	20.0372	19.682	19.9897
Ywhae	14-3-3 protein epsilon	26	80	20.2994	20.2129	20.945	20.7248	20.6028	20.7349	20.9098	20.2347	20.0588	20.5592	20.4425	20.2436	20.0918	21.0926	20.9309	20.6085	20.8985	20.6582	20.2766	20.2111	20.406	20.4955	20.2236	20.2522	21.1104	21.0739	20.7043	20.4521	20.7718	20.4603	20.1888	20.4334	20.4242
Ywhab	14-3-3 protein beta/alpha;14-3-3 protein beta/alpha, N-terminally processed	14	60.2	16.4491	16.2249	17.2538	16.6683	17.0615	16.1697	17.3358	16.432	16.2593	16.4756	16.4287	16.5779	16.4603	16.0159	16.7474	17.2364	16.1891	17.2026	16.8308	16.3207	16.7289	16.3276	16.5391	16.2928	16.0881	16.6667	17.121	16.0111	17.0967	16.6974	16.2482	16.6979	16.3373
Ythdf3	YTH domain-containing family protein 3	14	31.1	19.0237	18.6779	18.1173	18.3416	18.83	19.0144	18.9653	18.9022	18.8488	19.1565	18.7306	19.0576	18.6747	18.4324	18.3514	18.8784	19.2066	18.825	18.919	18.7228	19.148	18.736	19.1419	18.7071	18.3249	18.3469	18.983	18.7355	18.8746	18.7995	18.8339	19.2251	18.8076
Ythdf2	YTH domain-containing family protein 2	13	22.6	17.8956	17.3336	16.698	17.8837	18.151	17.2598	17.7455	17.4714	17.4695	18.1223	17.5958	17.6839	17.1735	19.1132	17.6786	17.9883	17.0115	17.5534	17.199	17.3334	17.8402	17.4878	17.6807	17.3045	17.1957	17.9852	17.9702	17.2317	17.6844	17.4852	17.5307	18.225	17.5998
Ythdf1	YTH domain-containing family protein 1	14	30.4	17.315	16.8706	17.2113	17.0791	17.4202	16.9876	17.564	17.3953	17.0544	17.1993	17.0026	17.3091	17.2594	16.979	17.0063	16.9296	17.9036	17.1512	17.318	17.1464	17.1071	17.0172	17.4524	16.9043	17.0866	16.9741	17.3215	16.5896	17.4546	17.2601	17.057	17.5384	17.0306
Ythdc2		14	11.8	17.874	17.6043	17.4099	18.5773	17.535	17.6101	17.3925	17.6902	17.4681	17.7565	17.4981	17.4587	17.5724	17.4735	18.5258	18.0704	17.8341	17.509	17.5858	17.5169	17.6543	17.519	17.6288	17.6619	17.7933	18.5823	17.4385	17.5351	17.4111	17.5351	17.6204	17.4097	17.4985
Ythdc1	YTH domain-containing protein 1	6	6.7	15.3218	15.0079	14.9006	16.3573	15.8062	14.3955	15.5315	15.1053	15.3867	15.5261	15.2669	15.2916	15.0358	16.4386	16.2854	15.5647	14.8184	15.5726	14.9079	14.9549	15.2894	15.2277	15.3524	15.0839	14.3486	16.5135	15.8891	14.6319	15.576	15.2322	15.2506	15.5988	15.2667
Yrdc	YrdC domain-containing protein, mitochondrial	4	17.9	16.5328	16.402	17.6367	17.471	16.578	16.4265	16.2683	16.1684	16.455	15.9088	16.3205	16.6597	16.434	16.7366	17.9703	16.3444	16.6202	16.2007	16.1736	16.5234	15.861	16.4654	16.7064	16.515	17.2641	17.7063	16.1325	16.5587	16.2276	16.288	16.4539	15.9511	16.304
Ypel5	Protein yippee-like;Protein yippee-like 5	2	21.5	15.0283	14.7377	13.8193	14.4018	14.1769	14.0503	14.3691	14.1091	14.4098	14.2778	14.0331	14.4264	15.2235	13.9573	14.1013	13.998	14.2174	13.9694	13.9249	14.9655	14.1557	13.8964	15.4994	14.0315	14.5486	14.4245	14.1425	13.6146	13.9125	13.8382	14.0364	14.0771	13.9275
Yod1	Ubiquitin thioesterase OTU1	6	21.6	16.0944	16.399	15.8392	17.3993	16.967	16.2588	16.6457	16.1362	16.4588	15.7689	16.2722	15.9505	16.5785	16.5292	17.5279	16.3515	16.5833	16.1299	16.1153	16.4446	16.01	16.234	16.1671	17.0778	15.707	16.8016	16.3694	16.0594	16.4774	16.3294	17.1579	15.9646	16.1855
Yme1l1	ATP-dependent zinc metalloprotease YME1L1	16	25.9	18.6816	18.8009	18.2981	18.0889	18.4875	18.9412	18.278	19.3328	18.853	18.9552	18.5401	18.7607	18.805	18.9684	18.0392	18.4302	18.6608	18.0943	19.1286	18.8126	18.9372	18.5453	18.7278	19.1131	18.7454	17.9869	18.4331	18.8635	17.9593	19.0155	19.1083	18.9631	18.6366
Ylpm1	YLP motif-containing protein 1	36	17.1	18.4748	18.9433	18.8672	19.6199	19.1627	18.3407	18.623	18.3769	18.9459	18.9193	18.7263	18.8083	18.4815	18.865	19.8055	19.1048	18.6932	18.7647	18.5473	18.6152	18.7767	18.7951	18.6496	18.4737	19.5996	19.5798	19.1713	18.769	18.718	18.454	18.559	18.7261	18.7261
Ykt6	Synaptobrevin homolog YKT6	8	39.9	19.4885	18.2942	18.5336	19.3596	19.1595	18.3797	19.7336	19.2802	18.1558	19.5033	18.9678	19.3127	18.2097	19.555	19.1824	18.9171	18.6722	19.4372	18.9723	18.0573	19.3013	18.8767	19.5275	18.3382	18.8005	19.2008	19.0547	18.5451	19.2254	19.2543	18.1942	19.3305	18.8647
Yipf6	Protein YIPF6	3	24.6	13.8358	12.9151	15.3703	13.7926	14.0134	13.5981	13.382	13.3437	13.043	13.5185	13.2373	14.3672	13.6685	14.0643	13.8605	13.9471	14.1822	13.7543	14.159	13.7625	13.826	13.5522	14.193	13.5988	14.3996	14.675	13.778	13.6586	13.9313	13.424	13.5352	14.0714	13.5172
Yipf5	Protein YIPF5	2	3.2	13.2163	12.6241	11.8471	12.891	12.2016	12.5316	12.3416	12.6592	12.653	12.2441	12.1268	13.2658	12.9121	11.861	12.6744	12.1914	12.3756	12.5942	12.2932	12.5173	12.2034	12.1268	13.4016	12.6427	12.6976	12.6673	11.9811	12.2798	12.0739	12.054	12.7592	12.3224	12.1509
Yipf4	Protein YIPF4	2	8.1	17.8762	17.6864	16.5246	17.5398	17.0345	17.2919	17.3655	17.6542	17.5264	17.675	17.1865	18.0896	17.5345	17.1104	17.5465	17.2877	17.1104	17.483	17.4051	17.5503	17.8044	17.2947	18.0427	17.6397	16.704	17.5373	17.3077	17.0942	17.2473	17.5828	17.5652	17.7258	17.3539
Yipf3	Protein YIPF3	3	8.6	16.7409	16.1722	14.7964	16.5491	15.5092	15.4832	15.9631	15.6291	16.1774	16.2645	15.8696	16.9971	16.4379	15.7761	15.9597	15.297	15.8207	15.4781	15.9612	16.1916	16.3039	15.8337	17.0148	16.3425	15.5845	15.6427	15.2675	15.8045	15.1608	16.0949	16.2974	16.3739	15.8129
Yipf1	Protein YIPF1	1	7.2	11.3298	13.9704	9.77255	11.0197	11.1344	10.1871	11.1731	11.0849	12.0048	14.101	12.1395	10.9242	9.89297	10.7672	11.3424	14.0566	10.5537	11.3373	12.198	11.631	12.6708	12.3011	10.6851	12.9389	9.04479	11.1666	12.7736	10.3117	11.122	12.9107	12.2452	12.422	12.1202
Yes1	Tyrosine-protein kinase Yes	16	30.7	18.5035	18.17	19.1165	18.7388	18.9316	18.5185	19.4381	18.683	18.2476	18.9745	18.6449	18.4546	18.2255	19.3506	18.5958	18.7172	18.6363	19.3436	18.6528	18.3974	18.7932	18.6068	18.474	18.3809	18.3825	18.8344	19.0704	18.3918	19.5836	18.714	18.421	18.9747	18.6996
Yeats4	YEATS domain-containing protein 4	4	18.1	16.2907	16.6306	15.7298	17.1595	16.7668	17.8624	16.3473	17.4032	16.4267	16.5469	16.7389	15.7074	17.0086	15.7269	16.1668	16.073	18.2698	15.388	18.5714	16.359	16.3088	16.5061	16.4574	16.0919	15.9591	17.1576	16.9488	17.2873	16.5534	17.8406	16.0077	16.6147	16.6633
Yeats2	YEATS domain-containing protein 2	2	1.4	13.1322	11.9803	16.7543	12.5125	12.9627	15.3341	11.2933	12.649	12.3965	12.2766	13.4481	13.3266	12.3548	16.8022	12.2837	12.1483	15.8525	10.9963	12.9292	12.5695	11.7045	14.0255	12.9884	12.445	13.2551	12.9884	13.3393	12.7618	12.9884	12.2269	13.0263	13.1733	12.3204
Ybx3	Y-box-binding protein 3	18	63.2	20.2387	18.0107	20.2813	20.7801	18.1249	18.773	18.7349	17.733	18.345	18.5226	19.0888	19.5932	18.1478	19.9715	20.7273	18.2807	19.3254	18.5872	18.1953	18.2845	18.5388	19.0409	19.693	18.1399	20.0752	20.7224	18.205	19.5256	18.353	18.0584	18.3448	18.5284	19.0574
Ybx2	Y-box-binding protein 2	22	84.4	19.5962	19.1825	19.38	22.2198	18.5274	19.3388	18.8115	19.1825	19.132	19.3401	19.9224	19.2246	19.3348	19.7684	22.1031	18.6763	19.6268	18.8641	19.1087	19.1728	19.3363	19.712	19.3535	19.2309	19.417	22.3422	18.4753	19.9441	18.7272	19.0508	19.0648	19.2017	19.9235
Ybx1	Nuclease-sensitive element-binding protein 1	21	67.5	20.2103	18.6599	19.0791	19.2131	19.4099	19.1506	19.5301	18.4669	19.3166	19.8053	19.2855	19.7972	18.5316	19.3411	19.4856	19.336	19.1962	18.8979	19.0443	19.1513	20.1166	19.3437	19.7495	18.5125	19.1779	19.3307	19.4415	18.9334	19.3735	18.9937	19.247	20.0229	19.2449
Yars2	Tyrosine--tRNA ligase, mitochondrial	11	33.5	17.652	17.5626	16.3248	16.9834	16.7729	17.7344	16.4601	17.7157	17.3982	17.5419	17.0404	17.6285	17.6838	17.9085	16.5534	16.5752	17.3332	16.5211	17.3488	17.4927	17.305	17.0288	17.6956	17.4744	17.8013	16.6598	16.5176	17.3545	16.4931	17.3146	17.447	17.3728	17.0333
Yars	Tyrosine--tRNA ligase, cytoplasmic;Tyrosine--tRNA ligase, cytoplasmic, N-terminally processed	35	65	22.5619	20.6863	20.3411	20.266	20.3025	19.9515	20.1149	20.022	20.7435	20.7515	20.5651	22.5581	20.6461	20.4739	20.2059	20.3143	20.1012	20.1712	19.9099	20.7224	20.5805	20.4986	22.6702	20.6838	20.3995	20.236	20.3362	19.8286	20.1966	19.8508	20.6665	20.755	20.5416
Xylt2	Xylosyltransferase 2	1	1.2	13.3313	13.4789	12.1209	12.5429	13.3049	13.0233	12.5583	12.5217	13.1895	11.6171	12.5277	12.7961	13.6698	12.1318	12.9288	13.2453	12.5002	12.4598	12.7961	13.6128	12.056	12.7245	12.9795	13.7967	11.7825	12.7751	13.3473	12.2899	12.9204	12.6386	13.6621	12.3228	12.5335
Xylb	Xylulose kinase	15	37.5	18.9785	20.8486	19.418	19.1307	18.5615	19.6759	18.7295	20.75	20.7531	18.8454	19.5534	19.138	20.8888	18.9993	19.1247	18.6646	19.5323	18.9247	21.0124	20.8557	18.8828	19.7487	19.7065	20.7569	19.221	19.0271	18.7076	19.5832	18.8253	20.5856	20.6568	18.827	19.4577
Xxylt1		4	12.2	15.5231	14.96	15.4176	15.392	15.6965	15.4048	15.8962	15.7852	15.3027	15.3158	15.1147	15.2929	15.3296	15.9568	15.3288	15.6181	15.6134	15.8039	15.5318	15.3849	15.2711	15.2792	15.506	15.1669	15.7686	15.8237	15.7186	15.7794	15.9275	15.5624	15.2484	15.2408	15.2648
Xrn2	5-3 exoribonuclease 2	24	27.5	18.5757	18.7277	18.3118	18.8417	19.5876	18.3338	18.6119	18.7558	18.6405	19.0512	18.6985	18.7526	18.5464	18.5098	18.8453	19.5518	18.3785	18.7689	18.6165	18.5379	18.9071	18.6718	18.8432	18.4911	18.7484	18.7064	19.4243	18.3811	18.7866	18.5933	18.555	18.9081	18.5919
Xrcc6bp1		2	11.8	15.2748	14.9708	14.4566	14.7916	15.3718	15.577	14.7508	16.3482	14.8053	14.9803	14.8231	15.2767	14.8484	14.8266	14.6239	15.3488	15.5838	14.7098	16.2187	14.7214	15.0125	14.8414	15.6229	14.9604	14.5896	14.619	15.287	15.7056	14.6936	16.115	14.7115	15.082	14.9641
Xrcc6	X-ray repair cross-complementing protein 6	13	22.7	18.4016	17.8839	17.5022	17.3003	18.9958	17.3106	18.1312	18.0025	17.8799	18.1025	17.7571	18.3141	17.8271	17.8259	17.2726	18.8293	17.4282	17.9657	17.8906	17.889	17.9532	17.7472	18.1974	17.9769	17.3583	17.3388	18.8927	17.3404	18.1557	18.0675	18.033	18.028	17.7954
Xrcc5	X-ray repair cross-complementing protein 5	16	23.6	18.8229	18.4783	18.3547	17.9613	19.4739	18.0352	18.7283	18.4994	18.5325	18.7721	18.4198	18.7021	18.3955	18.319	18.1674	19.5085	19.0472	18.4322	18.4842	18.3282	18.4069	18.3864	18.7726	18.6888	18.4609	18.0777	19.3561	18.3008	18.6268	18.7345	18.6814	18.5663	18.4012
Xrcc4	DNA repair protein XRCC4	4	11.5	16.9217	15.7471	16.0018	16.0776	15.6959	15.8208	15.5867	15.5846	15.6015	15.6968	15.4947	16.2584	15.921	15.787	16.035	15.4233	16.4364	15.6176	16.0176	16.2025	15.6525	15.8447	16.1895	15.8212	15.976	16.3141	15.7383	15.7762	15.6115	15.8638	15.6357	15.7731	15.6062
Xrcc1	DNA repair protein XRCC1	12	21.6	18.3421	18.2472	17.7877	18.9831	18.5656	17.7796	18.5197	17.9759	18.3534	18.2116	18.1783	18.4123	18.4743	18.3445	18.9486	18.3602	17.9685	18.0389	17.7792	18.3719	18.0356	18.1039	18.4548	18.3106	17.9335	18.904	18.526	17.7952	18.2852	17.9609	18.3734	18.1597	18.1129
Xpr1	Xenotropic and polytropic retrovirus receptor 1	4	6.5	14.2912	13.9601	14.9187	14.778	14.5422	14.4645	14.5183	14.247	14.6337	14.0095	13.9763	14.1301	14.8644	13.7857	15.099	14.2238	14.1693	14.65	15.0808	14.9097	14.5356	14.4002	13.6306	14.7495	14.317	14.1464	13.8975	14.3816	14.0428	15.4482	14.8338	14.7258	14.3263
Xpot		6	10.7	16.4988	16.4278	16.2007	17.0538	16.0945	15.6927	16.3397	16.4548	16.1904	16.2518	16.1222	16.453	16.2575	15.9242	16.9958	15.9704	15.6102	16.4829	16.4109	16.1804	16.0322	15.9842	16.5719	16.291	15.7788	16.9613	16.1238	15.8385	16.4654	16.4325	16.0675	16.1996	16.0905
Xpo7	Exportin-7	22	21.9	19.049	19.6499	19.5764	19.5101	19.5143	19.2961	19.2228	19.2593	19.6466	18.9857	19.1549	19.4563	19.7676	19.543	19.4748	19.336	19.41	19.1818	19.1637	19.7882	18.9601	19.2752	19.3252	19.562	19.0553	19.5523	19.5879	19.3967	19.5186	19.2265	19.6059	19.2226	19.2127
Xpo6	Exportin-6	5	4.4	15.4437	16.0228	16.4805	17.1351	16.4449	15.8738	15.9221	15.6323	15.9673	16.0278	16.1058	15.422	15.8679	16.2073	17.0805	16.4445	16.7405	15.8404	15.6929	15.6324	16.0326	15.9714	15.6204	16.2503	15.7739	17.414	16.4389	15.8645	16.0423	15.9185	16.0881	16.145	16.0506
Xpo5	Exportin-5	7	6.9	16.9498	16.8117	17.4566	17.3711	17.1738	17.4714	16.7381	16.7889	16.624	17.0056	16.7542	17.142	16.7538	16.6946	17.531	17.286	16.5269	17.3876	16.5328	16.6919	17.1792	16.8255	16.8012	16.7684	17.5486	17.392	17.1512	16.8348	16.8458	16.4477	16.5841	17.1683	16.7848
Xpo4	Exportin-4	15	13.7	18.025	18.284	17.4814	18.5999	18.3348	18.1514	18.0696	18.1068	18.1266	18.2171	18.0302	18.1059	18.1729	17.7805	18.6232	18.2901	18.2959	18.0787	18.1516	18.1028	18.1509	18.0185	17.9146	18.1583	17.772	18.3974	18.2009	18.5158	17.9033	17.8186	18.0087	18.0707	17.9275
Xpo1	Exportin-1	35	34.3	19.9093	20.0189	19.8387	21.1921	20.6909	19.846	20.4492	19.9796	19.9099	20.3326	20.2981	19.7883	20.2071	19.9252	21.2426	20.6724	20.0906	20.442	19.8426	19.9654	20.3289	20.1944	19.7565	19.9716	19.9769	21.334	20.5627	20.0943	20.4648	20.2468	19.866	20.3162	20.2076
Xpnpep3	Probable Xaa-Pro aminopeptidase 3	10	30.2	17.2708	17.8977	16.8839	17.4685	17.158	17.5231	16.2242	17.92	17.7273	16.3628	16.8819	17.3676	17.9395	16.775	17.3509	17.2871	17.4948	16.3169	17.8916	17.7814	16.2649	16.9904	17.3129	17.8081	16.6703	17.4362	17.2066	17.3359	16.4579	17.7275	17.865	16.4164	17.0112
Xpnpep2		19	29.1	19.1711	19.3692	19.3075	18.5203	19.0115	19.1641	21.6683	20.9921	19.339	19.5389	19.8521	18.7225	19.3298	19.4829	18.7207	19.1442	19.3469	21.6727	20.8032	19.3853	19.637	19.7822	18.7028	19.1732	19.7475	18.5566	18.9584	19.481	21.6981	20.9515	19.1154	19.4942	19.8194
Xpnpep1	Xaa-Pro aminopeptidase 1;Xaa-Pro aminopeptidase 1, N-terminally processed;Xaa-Pro aminopeptidase 1	34	59.3	20.0891	20.1443	20.2094	22.0352	19.9252	20.1864	19.8545	21.036	20.1932	21.1589	20.8744	20.2087	20.0916	20.3289	22.0475	19.9199	20.229	19.9463	21.1087	19.8934	21.4546	20.7217	20.2566	20.0241	20.0134	22.0249	20.0418	20.297	20.1381	21.0777	19.8508	21.2679	20.7461
Xpc		6	7.2	15.7263	16.1812	15.899	15.6776	16.6108	15.3379	16.5042	16.2591	15.9397	15.812	15.844	16.3932	16.2524	15.6403	15.6365	16.7133	15.3067	16.529	15.8659	16.2916	15.7676	15.7688	17.3339	16.0774	15.9411	15.5929	16.5353	15.3326	16.4531	15.9125	16.1564	15.9523	15.8982
Xk	XK-related protein;Membrane transport protein XK	2	3.8	15.2781	14.6064	17.4214	14.1165	14.4346	15.1787	14.0605	13.8458	14.4703	15.388	14.9955	15.6005	14.8927	14.8181	14.4329	14.5599	15.1782	14.0281	14.0633	14.978	15.5694	14.6394	15.5416	15.0476	14.6793	14.4143	14.4684	15.1233	14.0819	13.6946	14.8283	15.7696	14.5955
Xirp2	Xin actin-binding repeat-containing protein 2	23	8.1	16.6797	16.3783	18.5379	16.4719	16.8125	18.5075	16.581	16.8989	16.6017	16.6791	17.2384	16.627	16.6053	18.5168	16.4584	16.6657	18.3639	16.6179	16.8557	16.8669	16.273	16.8589	16.2775	17.4566	18.8317	16.137	16.4659	17.8543	16.1715	16.7621	17.5043	17.1607	16.9386
Xirp1		17	19.3	16.5249	16.3298	17.9967	16.5397	16.7966	18.5874	16.8226	17.235	16.6464	16.3189	16.8393	16.5376	16.425	18.3653	16.9854	16.6859	18.7766	16.1139	17.0493	16.1257	16.0203	16.8293	16.3903	16.3242	18.5487	16.5988	16.5662	19.0392	16.1837	16.9732	16.2913	16.106	16.8085
Xiap	E3 ubiquitin-protein ligase XIAP	4	9.6	14.6456	15.7994	13.0804	13.9385	15.2472	14.2939	15.2306	14.9813	15.6211	15.4637	14.9734	14.5328	14.9203	12.9341	14.051	14.9803	13.9479	14.8013	14.663	15.1692	15.3643	14.3657	14.2066	15.4147	14.6213	13.6914	15.0877	14.6659	15.1329	14.8716	15.2308	15.1724	14.5809
Xdh	Xanthine dehydrogenase/oxidase;Xanthine dehydrogenase;Xanthine oxidase	40	36.1	20.5528	21.551	20.1899	20.5468	21.3265	20.5423	21.3771	20.7687	21.4711	22.5261	21.5172	20.6621	21.4873	20.1357	20.1938	21.4098	20.4199	21.5566	21.1071	21.4799	22.8193	21.6638	20.6593	21.5475	20.0052	20.3062	21.192	20.6192	21.5324	20.8413	21.5578	22.7091	21.6728
XAF1		4	16.8	16.2219	16.6447	15.6152	15.6093	17.5871	16.0607	17.2194	15.8742	16.6485	16.6038	16.2942	16.0751	16.027	16.0858	15.1617	17.5498	15.9137	17.5248	15.8822	16.1076	16.8509	16.285	16.3759	16.3167	15.8923	15.457	17.5572	15.954	17.2484	16.1446	16.2282	16.8306	16.4886
Xab2	Pre-mRNA-splicing factor SYF1	17	22.1	17.2551	16.991	16.9074	17.2119	17.713	16.9558	17.0605	16.981	16.9055	17.4155	16.9407	17.0172	16.9791	16.5554	17.4244	17.7819	16.8806	17.1795	16.8163	17.0108	17.3415	17.0467	16.9986	16.8102	16.7179	17.3864	17.6135	16.8721	17.4764	17.0771	16.8346	17.299	16.8051
Wwp2	NEDD4-like E3 ubiquitin-protein ligase WWP2	6	7.4	13.192	13.4105	13.5355	14.1623	13.9085	13.5269	13.4415	13.8444	13.7108	14.183	13.5559	13.352	13.5851	13.9805	13.7079	14.0434	13.5957	13.7439	13.8902	13.608	14.2162	13.5382	13.1658	13.3854	13.3643	14.1858	13.8934	13.3666	13.4481	13.7985	13.6592	14.0085	13.6756
Wwp1	E3 ubiquitin-protein ligase;NEDD4-like E3 ubiquitin-protein ligase WWP1	9	9.5	16.0549	15.821	17.4513	16.1945	15.7433	16.7249	16.3751	16.7153	16.627	15.5945	16.1415	16.7405	16.2726	17.2881	16.2988	15.8459	15.9088	16.2082	16.4665	16.5053	15.8524	16.1168	16.2758	15.9941	17.2374	15.973	16.5159	15.9203	16.1751	16.2867	16.9689	15.4667	16.0884
Wwox	WW domain-containing oxidoreductase	4	8.7	15.4708	15.6059	14.6276	15.7547	15.7358	15.07	15.8109	15.7243	15.658	15.2582	15.1234	16.293	15.8908	14.7465	15.758	15.2984	14.9708	15.7471	15.5527	15.7812	15.4579	15.2798	16.1978	15.887	14.5615	15.9102	15.5558	14.8427	15.6371	15.2101	15.7232	15.6616	15.3432
Wwc2	Protein WWC2	7	7.1	13.4574	13.7826	13.9834	14.7093	13.9649	14.0113	14.9978	14.8846	13.533	13.5597	13.8847	13.4811	13.6864	13.4081	14.8586	14.1489	13.705	15.0302	14.4693	13.5931	13.225	13.7756	13.6788	14.1004	13.5008	14.0957	13.5497	14.0058	14.4694	14.3977	13.9692	13.5608	13.5578
Wtap	Pre-mRNA-splicing regulator WTAP	10	30.1	16.5444	16.3113	15.9692	16.7685	17.1776	16.3821	16.7422	16.4406	16.2107	16.9616	16.4241	16.3959	16.3155	16.0811	16.7432	17.1055	16.131	16.7441	16.1597	16.213	16.806	16.3264	16.7067	16.2761	15.9288	16.9817	17.2879	16.1396	16.6327	16.234	16.0317	16.9193	16.4145
Wrnip1	ATPase WRNIP1	6	8.9	17.1437	16.1878	16.3829	16.556	16.5187	16.2103	16.3622	16.2789	16.1249	16.6037	16.2319	16.9712	16.2321	16.6517	16.5445	16.7785	16.4137	16.7885	16.0876	16.2438	16.6047	16.4146	17.004	16.3144	16.8041	16.322	16.3825	16.5882	16.1282	16.2257	16.4197	16.4547	16.1185
Wrn		4	2.3	14.9849	14.8567	14.322	14.6089	15.8597	14.4798	15.056	15.1222	15.0924	14.9285	14.6829	14.7327	14.8728	14.6566	14.3088	15.8333	15.1752	15.105	15.1888	14.7548	14.8094	14.5978	14.9884	14.8084	14.0996	14.3105	15.9901	14.3096	15.4995	15.1998	14.7898	15.0533	14.7213
Wrb	Tail-anchored protein insertion receptor WRB	2	10.9	15.2939	14.9127	14.4683	15.608	14.957	14.6276	15.6184	14.5596	14.92	13.82	14.6112	15.5328	14.9753	14.4176	15.6609	14.7058	14.6955	15.8031	14.5856	14.9927	14.1812	14.7625	15.3024	15.1683	13.9805	15.8451	14.9768	14.3437	15.2779	14.4305	15.1108	14.2621	14.5877
Wrap53	Telomerase Cajal body protein 1	2	7.1	12.0093	12.6287	11.99	12.1578	12.4521	12.669	11.8085	12.0495	12.2308	11.9795	11.7415	12.588	12.1525	11.2428	12.2534	12.7828	11.9529	12.2808	11.9529	12.1477	12.1042	11.7758	12.629	12.3186	11.3273	12.2416	12.7199	11.6397	11.996	12.0221	12.2527	12.1443	11.9377
Wnk3	Serine/threonine-protein kinase WNK3	10	8.2	13.4525	13.8834	14.8078	14.1739	13.3611	14.9745	13.0617	14.916	13.8271	14.1513	14.0483	15.1895	13.4189	15.2073	16.0543	13.5177	14.9443	13.7143	13.1493	13.4674	13.3005	14.2261	14.1624	13.9954	14.1734	16.0294	14.2077	14.2465	14.5352	13.8822	13.9989	13.6234	14.1565
Wnk1	Serine/threonine-protein kinase WNK1	30	13.7	19.2169	19.0411	20.383	20.3083	19.7533	19.2017	19.9922	18.6207	19.101	19.1036	19.3988	19.255	19.3072	19.2495	20.3475	19.8156	19.3638	19.8948	18.9468	19.1926	19.0026	19.2618	19.1098	18.8911	20.8606	20.1633	19.6973	19.5062	19.669	18.7569	18.9969	18.8948	19.3064
Wls	Protein wntless homolog	3	5	16.0859	15.5909	15.4751	15.5253	15.5718	15.5261	15.9513	15.9949	15.3247	15.7619	15.4285	15.9087	15.1519	15.1957	16.0736	15.4415	14.9586	16.1666	16.2067	15.514	15.6932	15.4344	15.5465	15.6399	17.9816	14.8673	16.0648	15.1997	15.4883	15.731	15.3036	15.3462	15.6405
Wiz	Protein Wiz	6	8.5	14.9179	14.486	16.2752	14.5576	15.4793	15.1691	15.1146	14.8077	14.4491	15.3948	14.6585	15.3188	15.0415	15.2211	14.895	15.8152	15.0331	15.4769	15.2317	15.0553	15.5761	15.0261	15.5423	15.0101	15.3252	14.9721	15.624	15.0157	15.4613	15.0394	14.9444	15.3962	14.9089
Wipi2	WD repeat domain phosphoinositide-interacting protein 2	5	16	18.1559	18.2139	18.6818	18.6998	17.977	17.6622	18.0335	17.9841	18.5327	18.2994	17.9804	18.6701	18.66	17.8823	18.9554	17.7852	17.8883	18.0021	17.9884	18.5907	18.0173	18.0469	18.3625	18.4277	17.8696	19.0718	17.9224	17.7744	18.1416	18.058	18.6905	18.0227	18.1474
Wipf3	WAS/WASL-interacting protein family member 3	10	25.4	16.2318	15.5933	17.2501	17.034	15.286	17.1473	15.6418	16.0453	15.7747	15.8657	16.0708	16.3691	15.6852	16.6622	17.2914	15.1815	17.2608	15.8795	16.1046	15.8328	16.2387	16.1303	16.4736	15.4432	16.5704	17.1466	15.1525	17.0441	15.7325	15.7653	15.8324	15.9591	15.9035
Wipf2	WAS/WASL-interacting protein family member 2	7	18.4	16.8452	15.8336	15.3845	15.6752	15.2571	15.3486	16.4285	16.424	16.0665	16.3933	15.8478	16.5144	15.6667	15.5617	15.7431	15.2987	15.7184	16.3875	16.4057	15.6782	16.4422	15.88	16.6113	15.9052	15.2598	15.7757	15.4983	15.2481	16.4662	16.5844	15.8041	16.6302	15.9632
Wipf1	WAS/WASL-interacting protein family member 1	8	22.4	16.6243	16.9064	17.2871	15.8838	18.0644	17.0008	17.5477	16.8351	16.8095	16.6872	16.7672	16.5138	16.9867	17.187	16.2254	17.9136	16.5721	17.6186	16.618	16.9842	16.7185	16.7786	16.4935	16.2973	17.382	16.082	18.3569	16.7296	17.5268	16.6205	16.6381	17.0325	16.9471
Wibg	Partner of Y14 and mago	6	44.3	18.7626	17.3693	18.0035	18.1194	17.9856	18.6104	17.4449	17.7127	17.4512	17.74	17.7001	18.4621	17.6645	18.0719	18.0498	18.0123	18.091	17.305	17.5398	17.5879	17.8853	17.6295	18.4119	17.8431	17.5987	18.3386	18.2809	17.5767	17.5174	17.4739	17.8558	18.1367	17.8278
Whsc1l1	Histone-lysine N-methyltransferase;Histone-lysine N-methyltransferase NSD3	5	4.8	15.0406	14.6731	14.988	14.1172	15.2851	14.8552	14.7923	14.9225	14.542	14.9016	14.4856	15.1362	15.8353	14.4325	14.2909	14.7948	14.5627	14.3769	14.7174	15.6922	14.7404	14.5649	14.8147	14.684	14.4012	14.2346	15.0855	14.4647	14.562	14.4647	14.5808	14.6805	14.3606
Wfs1	Wolframin	10	13.8	18.7755	17.653	18.0792	17.4371	17.1796	18.0862	17.5408	17.9245	17.5123	17.6474	17.5012	18.9664	17.5099	18.3024	17.6165	17.2899	17.9791	17.7187	17.8244	17.4957	17.5884	17.4831	18.9404	17.8288	18.1522	17.7019	17.1975	17.9521	17.4431	17.7967	17.9255	17.6076	17.6612
Wdtc1	WD and tetratricopeptide repeats protein 1	6	8.1	14.8825	15.4475	15.134	15.8222	14.7138	14.9194	14.8874	14.9886	15.3981	14.8795	14.7615	14.7966	14.7987	15.0333	15.5885	14.6282	15.0471	14.507	15.0972	15.2156	14.825	14.8691	15.21	15.4171	15.2622	15.6264	14.5529	15.5018	14.4278	15.0979	15.6033	14.9832	14.9404
Wdsub1	WD repeat, SAM and U-box domain-containing protein 1	2	4	14.3807	14.461	14.3502	14.0572	14.3097	15.4591	14.5694	14.5323	14.2254	14.0082	14.084	14.3495	14.2952	13.8075	13.884	14.4893	15.1584	14.7124	14.5082	14.2247	14.0667	13.9892	14.4859	14.5161	14.3803	14.0157	14.2517	15.2149	14.7139	14.4379	14.4127	13.9569	14.1409
Wdr92	WD repeat-containing protein 92	4	14.6	15.5528	15.3155	15.6936	16.6768	15.6701	16.134	16.2313	15.4926	15.425	16.0015	15.6229	15.0075	14.8836	17.2006	16.547	15.6059	17.4581	15.2877	15.7059	14.8967	15.6424	15.8343	15.2212	15.1326	17.099	16.5054	15.334	17.5927	15.0258	15.4286	15.0646	15.7599	15.9089
Wdr91	WD repeat-containing protein 91	14	22.6	17.5443	18.0232	17.6145	17.4183	18.7368	17.6548	18.1966	18.7574	17.9931	17.9711	17.8023	17.2627	17.8787	19.0124	17.46	18.3539	17.9623	17.9656	18.3344	17.804	17.519	17.7089	17.4424	18.2036	17.6921	17.3473	18.6333	17.8279	18.0234	18.4385	18.0996	17.7242	17.7336
Wdr90	WD repeat-containing protein 90	2	1.3	14.1192	14.1028	14.422	16.2732	14.1647	14.5298	14.7014	14.0909	14.2113	13.9451	14.447	15.8165	14.7111	14.2334	14.374	13.87	13.5197	15.1313	13.6115	14.9058	14.9505	14.378	14.3184	14.2464	14.1377	16.2571	14.1838	14.9637	14.3233	14.4231	14.1989	14.0076	14.2375
Wdr89	WD repeat-containing protein 89	2	4.4	16.156	16.164	15.0178	14.442	14.7655	13.7477	17.0569	15.117	16.0191	14.7489	15.1627	15.5591	16.6052	15.9289	14.2896	15.3599	14.8031	16.3114	15.0268	15.5709	14.7983	14.9915	16.5096	16.4417	15.1231	14.3526	14.8516	13.1005	16.6689	14.3337	16.3987	15.2289	15.7002
Wdr82	WD repeat-containing protein 82	6	22.7	16.6598	16.6872	16.6149	17.0524	17.5525	16.807	17.005	16.8195	16.5445	17.1645	16.6965	16.7764	16.6961	17.3289	16.8992	17.3097	16.7988	16.8918	16.6278	16.717	16.8635	16.6598	16.7603	16.4934	16.9299	16.9635	17.4543	16.9257	17.1159	16.7558	16.5759	16.935	16.7807
Wdr81	WD repeat-containing protein 81	13	9.1	16.5998	16.6015	16.5987	16.4245	17.4515	16.0802	16.9157	17.225	16.6877	16.3139	16.4051	16.3052	16.7201	17.1289	16.186	17.4661	16.1458	16.7938	17.3201	16.6978	16.3971	16.4483	16.2024	17.0055	16.3729	16.4922	17.6508	16.5426	16.9874	17.1898	16.9068	16.4204	16.5638
Wdr75		3	6.9	14.6181	14.7586	14.0839	13.9606	15.2663	14.4926	13.8293	13.8311	14.8215	14.6583	14.1849	14.836	13.8672	13.5188	13.9345	15.1591	14.0613	14.0727	13.8298	13.9704	15.0454	14.082	14.8069	14.0159	13.4452	14.1298	15.2838	13.4825	14.6694	13.7878	14.1666	14.7939	14.3763
Wdr74		4	12.8	14.7074	14.2649	14.0746	14.19	14.9796	14.0681	14.1445	14.3722	14.3841	14.5562	14.1168	14.4717	14.1349	14.372	14.0843	14.7499	13.8752	13.9294	13.8283	14.0526	14.3205	13.8872	14.8077	14.3124	14.3406	14.0889	14.5265	14.0914	13.9082	14.2599	14.2742	14.2824	13.9277
Wdr7	WD repeat-containing protein 7	10	9.2	17.9878	17.5691	18.7133	17.9807	17.8862	17.4921	17.6667	17.8702	17.56	17.1367	17.4017	17.7083	18.049	18.5388	17.7862	17.6354	17.5892	17.4348	17.5873	18.1603	17.2168	17.5478	17.9819	18.1453	17.9953	17.706	17.7816	17.1713	17.6048	17.5486	18.1697	17.4005	17.4173
Wdr66		7	6.4	14.0842	14.1639	15.1026	16.3239	13.9644	14.5988	15.0416	13.9834	14.3559	13.6949	14.4542	13.9602	14.5272	14.7607	16.249	13.9848	14.6474	14.6436	14.0032	14.5346	13.5974	14.38	13.9813	14.2797	14.9324	15.9119	14.01	14.3037	14.1197	14.1197	14.1547	13.6851	13.9092
Wdr63		2	2.6	12.9801	12.8791	13.8745	14.8179	12.7275	14.1213	13.3297	13.1055	13.145	12.7236	13.1688	13.0084	13.2933	13.8438	15.4075	12.2827	13.7205	13.4385	12.9476	13.1198	12.4737	13.0827	12.7679	13.7426	14.0086	15.1987	12.4751	13.7149	13.0185	12.8176	13.7779	12.4403	12.9202
Wdr62		25	20.6	18.0367	17.6635	18.9624	20.8365	17.2796	18.4166	17.6736	17.5496	17.8404	17.8329	18.6332	17.8861	17.6793	18.7529	20.5655	17.3726	18.9327	17.6736	17.9466	17.7104	18.0732	18.4797	17.8386	17.8881	18.5909	20.7531	17.2616	18.6479	17.8392	17.8029	17.8933	17.6401	18.4997
Wdr61	WD repeat-containing protein 61;WD repeat-containing protein 61, N-terminally processed	12	49.2	18.7616	18.2051	17.6449	18.1985	18.2208	17.771	18.1004	17.8738	18.1573	17.9881	17.7997	18.7889	18.1374	17.4569	18.3138	18.0779	17.9929	18.1133	17.948	18.0382	18.0606	17.9347	18.6752	18.1846	17.3077	18.4744	18.1267	17.589	18.0404	17.9233	18.1052	18.1009	17.8726
Wdr60	WD repeat-containing protein 60	8	8.8	16.0967	15.0974	16.8503	17.0286	16.2468	15.5817	16.2169	15.625	15.4395	15.6355	15.5738	15.9241	15.8009	16.169	17.8394	15.4115	16.242	16.213	16.0241	15.7538	15.6808	16.0931	15.9671	15.6964	16.1572	17.7092	15.2598	16.1208	16.2825	15.9805	15.6744	15.662	16.0045
Wdr6	WD repeat-containing protein 6	5	5.2	15.3493	15.4585	15.3489	15.0421	15.2349	15.0899	15.0927	15.1673	15.3333	14.7069	14.7938	15.483	15.4599	15.2442	14.8691	15.1574	15.0783	15.1918	15.2549	15.4176	14.7948	14.839	14.7445	15.4608	14.3545	14.5333	14.9875	15.2856	14.8961	15.8296	15.2856	14.8289	14.6503
Wdr59	WD repeat-containing protein 59	6	9.1	14.5063	14.9509	15.5229	14.3349	14.7234	14.8496	14.5599	14.7678	14.9471	14.6398	14.4884	14.8083	14.7471	15.7514	14.5285	14.6429	14.3749	14.7991	14.4891	14.5949	14.278	14.34	14.3119	15.4143	14.9435	14.3784	14.4897	14.8083	14.3997	15.2371	15.14	14.1239	14.1444
Wdr54	WD repeat-containing protein 54	9	43.7	16.8193	17.0847	17.5158	19.9007	15.9337	17.2802	17.4698	16.8517	17.0184	16.6176	17.6345	16.6633	17.0902	17.7017	19.747	15.7479	17.7873	17.1239	17.0391	17.1006	16.664	17.5414	16.5315	17.8513	17.6915	19.4395	16.1104	17.2907	17.0006	16.8925	17.8255	16.5769	17.3678
Wdr5	WD repeat-containing protein 5	11	38.6	17.7664	17.6203	16.8053	17.9824	18.4181	16.8849	17.8144	17.6154	17.6802	18.1333	17.6544	17.8625	17.4974	17.2329	17.9287	18.426	17.0897	17.9622	17.556	17.6246	18.0914	17.6802	18.2303	17.2105	16.7418	17.9452	18.2986	16.8001	18.0073	17.2644	17.6755	17.9484	17.5906
Wdr48	WD repeat-containing protein 48	12	18	17.3583	17.1482	17.1318	17.5927	17.3277	17.2553	17.8595	17.6227	17.1749	17.3532	17.2471	17.3827	17.014	16.9964	17.7385	17.3345	17.1238	17.9937	17.7096	17.2385	17.1711	17.2158	17.0373	17.2495	16.437	17.8767	17.4381	16.9932	18.0006	17.8084	17.0483	17.4673	17.2757
Wdr47	WD repeat-containing protein 47	7	6	14.9087	14.2342	15.1322	16.2575	14.5369	14.8328	15.2271	15.4588	14.2491	14.5522	14.7692	15.2295	14.694	14.7051	16.0885	15.1017	15.2252	15.3134	14.8781	14.6754	14.9852	14.8982	14.9571	14.6827	15.4306	16.0788	14.5305	15.1645	15.2103	15.1166	14.5587	14.4726	14.8415
Wdr46	WD repeat-containing protein 46	10	22	17.4527	15.6168	16.2611	16.0092	16.0115	15.501	15.4977	15.4683	15.7034	15.8394	15.5739	16.6655	15.8958	16.1813	16.2661	16.0849	15.5969	15.6184	15.6034	15.7806	15.5393	15.5619	16.5461	15.7568	15.0624	15.5034	16.7895	15.3008	15.7115	15.4315	15.8327	16.0752	15.4021
Wdr45b	WD repeat domain phosphoinositide-interacting protein 3	3	9.9	15.7853	15.5743	14.9467	15.41	15.0984	15.0128	15.5247	15.7806	15.4576	15.7356	15.1768	14.8527	15.1864	15.5733	15.1439	15.3819	15.5409	15.4965	16.0458	15.0485	15.0401	14.7703	15.0955	15.5303	15.4926	15.4842	15.2055	15.4205	15.4445	15.8215	15.2819	15.567	15.2079
Wdr45	WD repeat domain phosphoinositide-interacting protein 4	2	5	15.624	15.8549	15.001	15.4537	15.4056	15.1925	14.9286	15.3542	15.6101	15.1722	15.0145	15.3359	15.9807	14.6804	14.3971	15.4737	14.7321	15.4758	15.4183	15.8175	15.3682	15.146	15.3009	16.1183	14.8822	14.4201	15.4514	14.7163	15.4273	15.3666	16.0331	15.369	15.2392
Wdr44	WD repeat-containing protein 44	24	37	18.8739	18.4301	18.8364	18.439	19.3381	18.5369	19.386	18.4819	18.4981	18.8688	18.5376	19.0913	18.4629	18.7114	18.5285	19.2729	18.6184	19.2799	18.3984	18.4774	18.7006	18.5346	18.8481	18.7848	18.5751	18.4553	19.3357	18.429	19.3464	18.3328	18.7685	18.7917	18.6073
Wdr41		3	10.9	14.4215	14.5281	16.5952	14.5344	15.1519	15.4875	14.7295	14.6406	14.2151	14.9988	14.8463	15.0674	14.6997	13.9824	15.2384	15.3921	14.5855	14.9836	14.649	14.6249	14.5066	14.4949	14.8784	15.1991	14.8974	15.0783	15.0153	14.559	14.5785	14.8423	15.0146	14.559	14.3627
Wdr4	tRNA (guanine-N(7)-)-methyltransferase non-catalytic subunit Wdr4	4	10.3	17.6094	16.8178	17.1793	16.5426	17.7116	16.4497	17.168	16.7362	16.9277	17.0358	16.873	17.6471	16.7175	16.9118	16.8874	17.8104	16.5312	16.8765	16.778	16.9695	17.1954	16.8401	17.5294	16.8427	17.0336	16.8032	17.6564	16.6124	17.1074	16.955	16.9487	17.1822	16.8315
Wdr37	WD repeat-containing protein 37	9	20	16.944	16.8134	16.9497	17.4973	17.1101	16.9895	17.0999	17.3075	16.7389	16.5076	16.777	17.2867	16.9238	16.9761	17.5434	17.0372	16.7816	17.1228	16.7789	16.6484	16.4393	16.5929	17.1336	17.0989	16.9781	17.3442	16.7784	16.9244	16.9147	17.5364	17.1111	16.457	16.8183
Wdr36		10	13.8	16.545	16.5251	15.769	15.8795	16.8637	15.8747	15.807	16.2189	16.3468	16.4542	15.9299	16.6854	16.4065	16.312	16.0485	17.0112	15.7906	16.0267	16.0247	16.2208	16.6415	16.0663	16.2668	16.4937	16.02	15.855	16.5418	17.1521	15.7183	16.3812	16.4882	16.6231	16.3649
Wdr35	WD repeat-containing protein 35	19	19.8	19.5091	17.5088	18.9406	20.119	17.0178	18.0192	17.93	17.621	17.5376	17.2811	18.2139	19.3515	17.6271	19.8896	20.2095	16.4298	17.9464	17.7965	17.5938	17.4267	16.8523	18.2514	18.219	17.7904	18.8078	20.624	16.4463	18.4375	17.9026	17.9353	17.7286	17.1147	18.3637
Wdr33	pre-mRNA 3 end processing protein WDR33	12	11.9	17.4333	17.1591	17.1311	18.0637	17.7231	16.8977	17.372	17.2396	17.2181	17.4452	17.1861	17.3569	17.0401	17.7418	17.9323	17.6316	17.565	17.1772	17.2034	17.0658	17.2081	17.2785	17.3645	17.1676	17.7653	17.9858	17.6229	17.0184	17.4814	17.2575	17.2113	17.2567	17.2518
Wdr3	WD repeat-containing protein 3	11	12.3	17.7129	17.1526	16.9572	17.4816	18.1971	17.5781	17.3754	17.3277	17.2653	17.7797	17.3298	17.939	17.4285	17.0699	17.4502	18.3378	16.9742	17.4128	17.2328	17.4429	17.8249	17.4157	18.004	17.3179	17.1945	17.2704	18.2417	17.1799	17.1895	17.1712	17.3511	17.7542	17.3281
Wdr26	WD repeat-containing protein 26	9	19.3	17.0936	17.5621	17.2566	17.9739	17.6321	17.3025	17.3921	17.1364	17.4224	17.3678	17.2824	16.9925	17.2297	17.7016	18.0363	17.5903	17.2444	17.3485	17.2701	17.2419	17.2451	17.2432	17.2959	17.5602	16.8539	17.9011	17.7795	17.0878	17.6212	17.0479	17.3717	17.4553	17.3917
Wdr24	WD repeat-containing protein 24	4	5.3	14.8735	15.2572	14.519	14.8942	15.1452	14.6568	14.7177	15.0296	14.9606	14.8842	14.593	14.8497	14.999	14.8706	14.6862	15.7221	15.011	14.8901	14.8686	14.6665	14.5938	14.4172	15.0923	15.0048	14.3914	14.8918	15.1207	14.9273	14.7121	14.9404	14.8747	14.598	14.3977
Wdr19	WD repeat-containing protein 19	18	14.4	17.7465	17.7348	17.4814	19.7668	16.6496	17.3694	17.879	17.6766	17.6144	17.1339	17.8323	17.9327	17.5727	17.649	19.8137	16.4708	17.821	17.6037	17.5507	17.5289	17.259	17.8668	17.5288	17.4474	17.4023	20.0851	16.3298	17.5369	17.736	17.7896	17.4986	17.2116	17.9616
Wdr18	WD repeat-containing protein 18	9	24.1	17.7377	17.3339	17.044	17.8842	18.2735	17.1002	17.674	17.2457	17.5209	17.6662	17.4637	17.8663	17.7363	17.1495	17.9399	17.8821	17.3855	17.5023	17.336	17.5537	17.4907	17.3301	17.7999	17.0438	17.3129	17.7574	18.0319	17.4807	17.4713	17.3179	17.289	17.6601	17.3209
Wdr13	WD repeat-containing protein 13	5	14	16.92	16.6681	17.5656	16.8908	16.4893	17.9621	17.076	17.3968	16.7781	16.9809	16.8754	17.0392	16.5512	17.673	16.7832	16.5693	17.8946	17.5063	17.1584	16.5988	16.9414	16.9318	17.0999	17.5399	16.8987	16.3558	16.3178	17.6464	16.7238	16.7387	17.5301	17.2738	16.8348
Wdr12	Ribosome biogenesis protein WDR12	11	34	16.9238	16.7275	16.7819	17.892	17.528	16.5514	16.5853	16.3604	16.5467	17.0783	16.8097	16.9842	16.55	16.5307	17.9624	17.7596	16.4616	16.6661	16.2812	16.4966	16.9169	16.8403	17.4251	16.8919	16.791	17.7735	17.1621	16.3917	16.3911	16.3185	16.9717	16.8501	16.7626
Wdr11	WD repeat-containing protein 11	21	20.7	19.1439	19.2279	19.2989	19.3443	19.0084	18.7654	19.1797	19.4815	19.0407	19.2469	18.9517	19.7631	19.0841	19.5733	19.1788	18.9473	18.5033	19.2409	19.2409	19.028	19.1389	18.9854	19.0682	18.7164	19.7656	18.9386	19.7196	18.7806	19.6689	18.9654	18.7172	18.7662	18.9792
Wdr1	WD repeat-containing protein 1	28	60.6	20.5507	20.5004	21.2824	20.524	22.5927	21.0216	21.4524	21.1485	20.6997	22.0502	21.4679	20.512	20.514	21.2214	20.5823	22.5788	20.9941	21.672	21.2451	20.6171	22.0896	21.4597	20.5282	20.6428	21.1366	20.6048	22.6217	20.934	21.6609	21.226	20.6102	22.1015	21.4655
Wdfy4		18.5	6.55	15.8602	16.2163	16.2534	15.3623	18.4529	16.1651	16.2431	15.753	16.1199	16.346	16.3812	15.9437	15.858	16.7277	15.6852	17.882	16.2237	16.0454	15.9956	16.1613	16.4094	16.2515	16.2898	16.3024	16.2346	16.0706	17.2314	16.4189	16.1027	15.3524	16.5946	16.068	16.3498
Wdfy2	WD repeat and FYVE domain-containing protein 2	6	16.2	15.9452	16.2422	16.6343	15.8048	16.5202	16.4446	15.8208	16.1207	16.275	15.5196	15.8353	15.82	16.3993	16.1695	15.8508	16.9674	15.6365	15.8978	16.4376	16.124	15.4536	15.6975	15.8548	16.205	16.2413	16.0378	16.8783	15.9875	15.8657	16.2286	16.2802	15.6964	15.7811
Wdfy1		6	17.8	16.3505	16.6848	17.4721	16.0634	16.5243	16.4256	16.7051	17.4301	16.6759	16.8296	16.5723	16.1743	16.6632	16.7816	16.157	16.6294	16.6799	16.9671	17.6726	16.5821	17.1179	16.5541	16.2832	16.6588	16.2535	16.1691	16.705	16.5876	17.1352	17.7583	16.6315	16.9296	16.5396
Wbscr27		7	36.4	17.5371	18.008	17.0458	16.852	17.6848	17.8673	17.387	17.6682	17.8419	17.6696	17.325	17.6504	18.2565	16.6546	16.7129	17.4842	17.5239	17.4479	17.4526	18.0595	17.7247	17.403	17.4529	17.8633	17.4926	16.6254	17.7898	17.7921	17.3539	17.5757	17.9846	17.6943	17.2984
Wbscr22	Probable 18S rRNA (guanine-N(7))-methyltransferase	4	25.3	14.1503	13.4254	14.182	13.6643	14.7474	13.6246	14.1651	13.9024	13.8914	14.4029	13.7901	14.4179	13.5786	15.3118	14.0419	14.3129	13.7498	13.7742	13.4521	13.4521	14.0044	13.6864	14.4892	13.6135	14.7742	13.9388	14.4095	13.9377	14.1002	13.8319	13.8941	14.1969	13.7956
Wbscr16	Williams-Beuren syndrome chromosomal region 16 protein homolog	4	12.1	15.4366	15.9844	15.6408	15.1301	15.5965	16.1288	15.0746	16.4052	15.7956	15.8453	15.5067	15.5511	15.9689	15.9205	15.3438	15.6301	16.1436	14.8246	16.1	15.8033	15.6044	15.4392	15.324	16.0073	15.0017	15.2096	15.4642	15.8457	14.7281	16.1851	15.8896	15.8989	15.3492
Wbp5		1	9.6	14.3762	10.9694	11.915	11.9177	11.4976	10.7845	13.6367	12.2325	11.2592	12.276	11.8619	13.6928	11.6744	11.9269	11.9048	11.4377	10.6266	13.5105	12.1831	11.3572	11.9693	11.6548	13.748	11.3083	11.7535	12.2691	11.7844	10.7495	13.0423	11.7648	10.9052	12.0544	12.0212
Wbp4	WW domain-binding protein 4	5	16.3	16.2812	15.9551	16.4487	15.9468	16.3134	15.8505	16.1127	15.8939	15.8984	16.2367	15.9159	16.3622	15.8628	15.9183	16.2675	16.4937	15.9197	16.4795	16.1437	15.962	16.4013	16.047	16.5835	16.0445	15.5934	16.1748	16.4939	15.7603	16.5919	16.2391	16.1099	16.4107	15.9626
Wbp2	WW domain-binding protein 2	6	19.5	17.256	17.3606	17.3101	18.1425	17.5208	17.8775	18.1726	17.8722	17.5059	17.6958	17.6383	17.4582	17.1907	17.7152	17.8852	17.4123	18.2166	18.1291	17.6731	17.1588	17.7472	17.5985	17.6102	17.4452	17.5335	18.0435	17.3845	17.7559	18.055	17.7507	17.5622	17.6276	17.6212
Wbp11	WW domain-binding protein 11	16	29.3	19.0698	18.3049	18.9076	19.517	19.3352	18.3635	19.3823	18.4319	18.556	19.1291	18.7813	18.7919	18.5837	18.6128	19.6512	19.3087	18.4984	19.1793	18.4041	18.7031	19.1271	18.8496	18.9115	18.3918	19.061	19.728	19.1863	18.5033	18.8693	18.3289	18.4764	19.0428	18.8518
Wasl	Neural Wiskott-Aldrich syndrome protein	13	32.7	18.1297	18.2858	17.1537	18.1648	17.6109	17.421	18.5315	18.0968	18.2458	18.3237	17.915	18.2433	18.1804	17.3223	18.1987	17.6404	17.661	18.7889	18.1228	18.2124	18.434	18.0758	18.1336	18.3198	17.4676	18.2174	17.6094	17.8153	18.5854	18.1462	18.3182	18.3347	17.9513
Wash1	WAS protein family homolog 1	11	28.8	17.6287	17.8513	18.6591	17.3866	17.733	18.4697	17.7168	17.9993	17.8999	17.4217	17.6566	17.3505	18.2888	18.4387	17.1968	17.951	17.7096	17.8855	17.8077	17.9323	17.6951	17.5174	17.6551	18.127	17.9477	17.1086	17.7555	18.3567	17.8	18.1892	18.0958	17.747	17.6485
Wasf2	Wiskott-Aldrich syndrome protein family member 2	14	25.2	18.5973	18.1454	17.984	17.9387	19.5736	18.0933	19.4303	18.3582	18.127	18.8104	18.4784	18.5082	18.0075	18.2941	17.6941	19.5046	18.0617	19.4025	18.2512	18.1484	18.6544	18.3819	18.5655	18.2248	18.0778	17.8013	19.6608	17.9262	19.4481	18.4999	18.1779	18.8272	18.4964
Was	Wiskott-Aldrich syndrome protein homolog	7	18.7	16.0722	16.8017	16.2746	15.6793	18.4716	16.4891	16.6234	16.0782	16.9925	16.6727	16.6003	15.9874	16.0542	16.3217	15.9997	18.9957	16.3491	16.7409	16.4825	16.1975	16.6941	16.6797	16.4058	16.2505	16.221	16.0264	19.0559	15.8294	16.8951	16.197	16.2314	16.8285	16.9052
Wars2	Tryptophan--tRNA ligase, mitochondrial	10	21.9	18.4692	18.2936	18.119	17.872	17.7932	18.9409	17.8935	19.0864	18.2139	18.5893	18.2324	18.493	18.3943	18.028	17.8632	17.811	18.8022	17.9595	19.1175	18.2	18.8251	18.2784	18.3959	18.3205	18.6077	17.7157	17.9279	18.7673	17.8395	18.974	18.1264	18.6522	18.1356
Wars	Tryptophan--tRNA ligase, cytoplasmic;T1-TrpRS;T2-TrpRS	21	52.2	21.3576	19.8136	20.0826	20.3231	20.4042	20.0604	20.705	19.9805	19.8898	20.4979	20.3673	21.4037	19.7331	20.1565	20.4664	20.5165	20.003	20.9392	20.0236	19.7743	20.492	20.2935	21.3981	19.7902	20.0028	20.4757	20.4004	19.9291	20.8171	20.0125	19.7728	20.4201	20.2404
Wapal	Wings apart-like protein homolog	20	18.7	17.7802	17.8445	17.5015	18.6425	18.4871	18.0192	17.8604	18.0545	17.8089	18.7629	18.1025	17.9749	17.9722	17.5705	18.6945	18.697	17.7704	18.1499	17.8406	17.9237	18.5884	18.1011	17.9938	17.9554	17.7128	18.614	18.6696	17.8677	18.0352	17.8847	17.9308	18.6181	18.0037
Wac	WW domain-containing adapter protein with coiled-coil	4	6.5	16.3405	15.9427	16.0314	16.7568	16.5801	16.2874	16.1726	16.1762	16.3441	16.4847	16.1031	16.8114	16.2051	15.907	16.5993	16.6588	15.8726	16.3492	15.9022	16.0519	16.4929	16.1831	16.8244	16.1304	15.7596	16.8172	16.7169	15.5127	16.4227	15.7779	16.1639	16.6991	16.2322
Vwf		35	14.5	18.8411	18.8143	19.4029	18.4294	20.184	19.3496	21.3418	18.3993	19.0664	18.5201	19.333	18.711	18.7329	19.1756	18.5114	20.3686	19.2899	21.354	18.6481	19.1895	18.5403	19.4344	18.8434	18.7969	19.3567	18.376	20.0526	19.1928	21.5093	18.6742	19.021	18.5689	19.2591
Vwa8	von Willebrand factor A domain-containing protein 8	53	28.9	20.0585	21.0367	20.7025	20.2686	20.1987	21.7418	20.048	21.3842	20.9695	20.4256	21.023	20.1793	21.1837	20.7725	20.3994	19.9128	21.7217	20.0981	21.4138	21.0321	20.3362	20.887	20.0976	21.0531	21.9727	20.044	20.044	21.6334	20.0424	21.2887	21.008	20.3907	20.7961
Vwa5a	von Willebrand factor A domain-containing protein 5A	24	31.2	19.6669	20.1231	19.5634	19.6249	20.1476	19.3341	20.9381	20.1194	20.153	19.5419	19.8365	19.6085	20.1345	19.516	19.563	20.1596	19.6899	20.9223	20.1061	20.1434	19.6285	19.8371	19.8255	20.085	19.7307	19.7609	20.04	19.5974	20.7688	20.1681	20.0971	19.6313	19.8494
Vwa1	von Willebrand factor A domain-containing protein 1	7	18.8	16.5627	16.0979	16.6734	16.1694	15.9883	16.8335	15.9198	16.7051	16.1965	16.1336	16.0349	16.968	16.0534	16.7316	16.3816	15.886	16.874	15.872	16.7091	16.1381	16.1253	16.2491	16.4177	16.1959	16.7812	16.0074	16.2206	17.0447	16.2791	16.5986	16.1159	16.2815	16.0816
Vtn		11	24.7	17.7821	18.577	19.4784	18.7222	18.3241	19.1293	18.6439	17.911	18.7175	17.8076	18.3398	17.8778	18.6942	18.2655	18.9367	18.3154	18.4261	18.9271	18.3856	18.8881	17.8524	18.2346	18.0169	18.7045	18.1428	19.0282	18.512	18.4181	18.9597	18.295	18.7764	18.0816	18.3581
Vti1b	Vesicle transport through interaction with t-SNAREs homolog 1B	9	55.2	18.4269	18.0152	17.4059	17.8538	18.2813	17.4699	18.3486	18.385	18.0333	18.0109	17.8053	18.1441	18.1269	17.417	17.8068	18.3348	17.5441	18.3228	18.253	17.9844	18.1553	17.7908	18.2123	18.0671	17.4843	17.6249	18.3188	17.3927	18.4812	18.2885	18.0934	18.1466	17.8136
Vti1a	Vesicle transport through interaction with t-SNAREs homolog 1A	7	42.2	15.8747	15.9451	14.8707	15.2513	15.5457	15.4395	15.9157	15.7502	15.679	15.5045	15.2246	15.9167	15.6726	15.2006	15.4996	15.8134	15.5943	16.3101	15.5963	15.6527	15.9636	15.5049	15.4515	15.2488	16.4448	15.5831	15.611	15.506	16.1299	15.485	15.4757	15.4946	15.4042
Vta1	Vacuolar protein sorting-associated protein VTA1 homolog	7	30.1	17.2346	17.2005	16.21	17.0011	17.0086	16.5165	17.1656	17.4965	17.0492	16.9174	16.7648	17.1509	16.9617	16.6365	16.8919	16.9123	16.9965	17.3074	17.7901	17.0437	17.0594	16.8628	17.0815	17.0099	16.8688	16.9108	17.0569	16.8009	17.479	17.5157	16.9902	17.1435	16.8573
Vsnl1	Visinin-like protein 1	6	29.8	15.0442	13.9129	14.3205	13.7355	14.3717	14.6094	18.042	14.2945	15.1959	14.2651	15.5151	14.9468	13.984	15.4956	13.9678	14.5469	14.5117	17.885	14.561	15.0388	14.2089	15.2755	14.5652	14.3831	15.1716	14.0523	14.3151	14.497	18.0588	14.1327	14.9201	14.0679	15.2135
Vsig1	V-set and immunoglobulin domain-containing protein 1	2	5.2	18.4563	15.4342	15.2125	18.7217	14.7648	15.6545	15.5313	15.3148	15.6726	15.8553	16.4292	17.7174	15.4445	17.4742	18.3017	14.5133	16.089	15.7199	15.2886	15.4223	15.0647	16.2317	18.3458	15.5527	15.9397	18.6515	14.7611	15.9453	15.6809	15.3191	15.4136	15.33	16.4008
Vrk3		5	15.7	16.185	15.2721	15.4583	16.248	15.8768	15.3169	15.3912	15.3203	15.3876	16.5078	15.6866	15.5676	15.2284	15.0643	16.377	16.1205	15.0623	15.5394	15.3478	15.3643	16.7881	15.7822	15.8627	14.9343	15.9139	15.6592	16.0836	15.153	15.7004	15.3	15.44	16.2022	15.4047
Vrk1	Serine/threonine-protein kinase VRK1	8	20.8	17.0187	16.8268	17.38	18.299	18.5925	16.8749	17.2977	16.7618	17.0087	17.7496	17.4332	16.9146	17.6089	17.108	17.8988	17.9331	17.0569	16.9595	16.8725	17.5805	17.354	17.0972	16.8976	17.1129	17.3495	18.1596	18.3563	16.8071	17.2903	16.8969	17.1216	17.6141	17.3413
Vps8	Vacuolar protein sorting-associated protein 8 homolog	12	9.8	16.4724	16.972	16.3206	16.291	17.2683	16.4102	16.9489	16.9355	16.8421	16.4891	16.2607	16.5962	16.74	16.4206	17.6285	16.6885	16.9542	17.0362	16.9799	16.6503	16.833	16.7335	16.4062	17.2849	16.6674	17.9085	16.6407	16.468	16.672	16.5445	16.8171	16.7633	16.7818
Vps72	Vacuolar protein sorting-associated protein 72 homolog	2	5.5	14.8004	14.1402	14.7639	14.6408	15.5725	14.3191	14.956	14.4711	14.2367	15.0481	14.4378	14.4635	14.0314	15.1732	14.569	15.5409	14.4889	15.1105	14.2326	14.1758	14.9278	14.5533	14.5826	14.0914	15.0675	14.6564	15.6625	14.1068	14.9048	14.4111	14.0718	14.995	14.5714
Vps54	Vacuolar protein sorting-associated protein 54	7	8.5	15.7176	15.9348	15.8065	14.9024	15.2209	14.9637	15.1721	15.5	15.8353	15.6679	15.2622	16.7774	15.5066	15.2476	15.1524	15.22	15.0464	15.2024	15.2642	15.3534	15.458	15.0632	16.2874	15.5387	15.4713	15.1294	15.2537	15.054	15.3582	15.2981	15.5402	15.5816	15.1055
Vps53	Vacuolar protein sorting-associated protein 53 homolog	11	14.2	18.0722	17.6547	18.2413	17.9237	17.9905	17.7205	17.8886	18.0845	17.9271	17.9972	17.7244	18.0847	17.8227	18.0698	17.9442	17.7479	17.4507	17.7893	18.5051	17.6404	17.9078	17.736	18.0082	17.7387	18.4583	17.6882	17.7657	18.1315	17.5602	18.1584	17.9043	17.8289	17.6864
Vps52	Vacuolar protein sorting-associated protein 52 homolog	13	18.1	18.4353	18.1225	17.8523	18.2287	18.2883	18.297	18.4157	18.6773	18.0439	18.4532	18.0259	18.5238	18.1985	17.8207	18.1171	18.1412	19.0421	18.1764	18.3932	18.1853	18.2844	18.1783	18.6048	18.1845	17.6655	18.2798	18.3415	18.1017	18.4015	18.4675	18.0585	18.5447	18.18
Vps51	Vacuolar protein sorting-associated protein 51 homolog	15	25.6	17.9754	17.6281	17.6123	18.0058	17.9984	17.7929	17.7116	17.8965	17.6303	18.1497	17.7338	17.8795	17.7682	17.7258	17.9231	17.7665	17.5202	17.705	17.9739	17.7314	17.8428	17.5659	17.6935	17.8869	17.5756	17.9296	17.6487	17.8815	17.6132	18.0004	17.7802	17.9866	17.5808
Vps4b	Vacuolar protein sorting-associated protein 4B	18	47.5	19.952	20.0224	19.4915	19.6985	20.829	19.6231	20.6252	20.1759	20.0587	20.8452	20.2321	19.9281	19.856	19.9653	19.7465	20.8178	19.7233	20.6204	20.0073	19.9432	20.7582	20.1877	20.0159	19.7855	19.7338	19.7186	20.7718	19.872	20.5792	20.1205	19.8275	20.7208	20.0962
Vps4a	Vacuolar protein sorting-associated protein 4A	14	33.9	18.2135	17.7655	17.8534	18.1536	17.7027	17.6564	18.0009	18.0907	17.8283	17.9088	17.7667	17.8298	17.7594	17.9285	18.2781	17.7206	17.7912	18.1024	18.0759	17.7632	17.8885	17.6798	17.9874	17.8781	17.6916	18.2156	17.667	17.7247	18.1301	18.1179	17.8606	17.8601	17.734
Vps45	Vacuolar protein sorting-associated protein 45	15	26.1	18.7242	17.7845	18.199	17.8985	18.4281	18.1723	18.6966	18.607	17.809	18.1384	18.049	18.8927	18.0903	17.7933	17.9262	18.4604	18.1953	18.8484	18.5291	17.9599	18.046	18.0579	18.8202	18.1748	17.8793	17.8962	18.3735	18.1298	18.7139	18.6529	18.0115	18.0958	18.0578
Vps41	Vacuolar protein sorting-associated protein 41 homolog	6	9.2	14.1712	14.1849	14.2618	14.5202	14.7245	14.16	14.3021	14.3441	14.2707	14.0681	14.109	14.6189	14.3873	13.6055	14.4437	14.5914	14.0002	14.2969	14.0072	14.3143	14.1615	13.8807	14.0436	13.6008	14.7345	13.956	13.8025	13.6084	14.0231	13.7748	13.3891	13.4474	13.6008
Vps39	Vam6/Vps39-like protein	13	17.9	16.8212	16.6533	17.2307	17.4087	17.5724	16.9002	17.0649	17.0213	16.6425	16.9438	16.7536	16.9396	16.7315	16.7242	17.324	17.3319	16.9498	17.1071	17.035	16.7073	16.8054	16.7504	16.7109	16.8488	16.7547	17.209	17.6914	16.8694	17.7267	16.9843	16.9296	17.0393	16.9929
Vps37c	Vacuolar protein sorting-associated protein 37C	4	17.3	16.0253	15.419	15.3767	14.9383	15.1885	15.9251	15.8879	15.2775	15.2427	15.2885	15.1538	16.1319	15.3801	15.8145	14.9522	15.2531	15.8017	15.5222	15.2921	15.3826	15.2801	15.0378	15.8366	15.3219	15.5012	14.9156	15.2806	16.0802	15.6991	15.3326	15.2867	15.1895	15.1347
Vps37b	Vacuolar protein sorting-associated protein 37B	4	21.4	17.449	16.1159	15.733	15.3704	16.006	15.2451	15.8331	15.5868	16.1097	16.0488	15.5733	16.8679	16.0975	15.3294	15.3107	16.3261	15.3134	15.972	15.9359	15.9788	16.0653	15.6621	15.8779	15.9157	15.4282	15.2847	16.607	16.0757	16.3684	15.8701	15.7735	16.2561	15.5595
Vps37a	Vacuolar protein sorting-associated protein 37A	7	18.3	15.7538	15.4229	14.8883	15.3835	15.1179	15.3209	15.1994	15.238	15.349	15.0985	14.9127	14.887	15.5703	14.6027	15.6016	15.4499	15.0179	15.3404	15.2214	15.2696	15.4279	15.0274	15.0287	15.5102	15.1309	15.5565	15.2173	15.1195	15.0498	15.2219	15.5287	15.2797	14.905
Vps36	Vacuolar protein-sorting-associated protein 36	13	31.6	18.483	18.4852	18.7364	18.1817	18.5676	18.9316	18.5339	18.4939	18.4153	18.6154	18.3984	18.7584	18.3605	18.1651	18.4147	18.6319	18.8258	18.8305	18.5381	18.3633	18.7526	18.4775	18.6051	18.4914	18.404	18.2381	18.5163	18.9057	18.5681	18.4555	18.3838	18.7025	18.3955
Vps35	Vacuolar protein sorting-associated protein 35	33	41.6	20.043	20.38	20.3226	20.3059	20.7961	20.2472	20.8298	20.7199	20.3002	20.539	20.3858	20.102	20.4094	20.2727	20.3124	20.603	20.4453	20.7977	20.8708	20.3078	20.3522	20.2974	20.09	20.4504	19.843	20.4246	20.7716	20.2778	20.7897	20.8909	20.309	20.6391	20.4291
Vps33b	Vacuolar protein sorting-associated protein 33B	16	27.6	17.4668	17.5501	17.1863	18.3679	17.7876	17.5536	17.4779	17.7571	17.581	17.7517	17.6284	17.6357	17.5148	17.3932	18.2893	17.9876	17.513	17.6183	17.7191	17.4419	17.7497	17.5554	17.5652	17.6153	17.1068	18.1323	17.8864	17.429	17.5378	17.7931	17.4725	17.7283	17.4354
Vps33a	Vacuolar protein sorting-associated protein 33A	12	22.9	17.6948	18.0216	17.84	17.7348	18.2364	17.6549	17.9547	17.9477	18.0923	17.7478	17.64	17.7375	17.891	17.314	17.9007	18.3741	17.6317	18.1802	18.0299	17.8083	18.0161	17.7387	17.6951	17.8894	17.4379	17.9207	18.5101	17.5504	18.1966	18.2099	17.746	18.0822	17.8624
Vps29	Vacuolar protein sorting-associated protein 29	10	57.7	18.6833	18.9494	18.6081	18.6175	19.071	18.6539	19.2191	19.4021	18.8309	18.8699	18.7522	18.6512	19.0099	18.137	18.7391	18.9898	18.7513	19.2665	19.3794	18.8884	18.816	18.7093	18.7201	18.9272	19.1637	18.7721	19.0301	18.6727	19.1339	19.3285	18.7584	18.8729	18.7463
Vps28	Vacuolar protein sorting-associated protein 28 homolog	6	39.4	16.6524	16.5253	16.6543	16.2782	17.2009	16.7293	17.4276	16.7527	16.6188	16.7647	16.6152	16.5832	16.2281	17.4674	16.6521	16.8764	16.9145	16.7658	16.6806	16.4964	16.6274	16.5809	16.4459	16.5286	16.7955	16.6496	16.6777	17.04	16.9997	16.8988	16.5373	16.5965	16.287
Vps26b	Vacuolar protein sorting-associated protein 26B	21	63.4	18.9336	19.002	18.8891	18.7077	19.0208	18.9171	19.8043	19.4151	19.0092	18.9524	18.8693	18.9718	19.0998	19.0676	18.568	19.1137	18.8796	19.6537	19.447	19.0467	18.9831	18.8982	18.9614	19.0076	19.0521	18.4697	19.1293	18.8249	19.6072	19.4101	19.0308	19.0317	18.9478
Vps26a	Vacuolar protein sorting-associated protein 26A	17	54.7	18.7558	19.2649	18.996	19.1052	19.2521	19.2312	19.4101	19.6831	19.2764	19.2625	19.1087	19.6634	19.3617	18.5522	19.1274	19.1856	19.1481	19.336	19.6094	19.2601	19.2498	19.0737	19.6661	19.2261	18.6571	19.0996	19.2937	19.0657	19.2487	19.5223	19.2148	19.2544	19.0677
Vps25	Vacuolar protein-sorting-associated protein 25	9	42	18.4213	18.3681	18.4679	18.0066	18.4754	18.61	18.665	18.4065	18.4301	18.573	18.3323	18.4487	18.2899	18.3457	17.9756	18.4639	18.7816	18.4368	18.4196	18.3544	18.6361	18.2374	18.545	18.4372	18.1796	18.2419	18.4013	18.5254	18.462	18.2933	18.4454	18.6035	18.5177
Vps18	Vacuolar protein sorting-associated protein 18 homolog	9	12.4	16.5613	16.8317	16.4485	16.737	17.0823	16.9162	16.6365	17.0975	16.6024	16.5475	16.3958	16.5205	17.1587	16.1035	16.6605	17.0469	16.6215	17.193	16.9059	16.7982	16.7018	16.5731	16.4298	16.8081	16.0881	16.7823	17.145	16.4437	16.9023	17.0205	16.5957	16.7266	16.406
Vps16	Vacuolar protein sorting-associated protein 16 homolog	11	16.4	17.175	16.8306	16.5357	16.9934	17.3146	16.4283	17.0019	17.3843	16.5748	16.7799	16.6826	16.7319	16.6801	16.573	16.8931	17.3435	16.7107	17.0973	17.1525	16.6899	16.6386	16.6403	16.6896	16.7858	16.5911	17.0413	17.4115	16.549	17.1096	17.2515	16.6661	16.7425	16.6518
Vps13d		21	5.7	16.6535	17.3962	16.9395	17.0534	17.5585	17.6093	17.4438	17.0592	17.3312	16.5963	16.8781	16.7656	17.4199	17.0864	17.1826	17.4111	17.7382	17.1998	17.378	17.3752	16.7755	17.0343	17.2734	17.9383	16.465	17.3135	17.1108	17.3671	17.2525	17.1629	17.7608	16.8892	17.0327
Vps13c	Vacuolar protein sorting-associated protein 13C	55.5	17.8	17.425	17.1257	17.5209	16.6328	17.3285	16.8262	17.1817	17.6941	16.8352	16.9096	16.9746	17.4733	16.7661	17.0809	16.879	17.3077	16.8929	17.1662	17.7452	16.7959	16.7858	16.766	17.2464	17.0581	16.9408	17.7078	17.1528	16.7966	17.0289	17.4252	17.05	16.9577	16.9257
Vps13b	Vacuolar protein sorting-associated protein 13B	7	2.2	16.406	15.2815	16.184	16.9596	15.6087	14.9094	16.9087	15.9023	15.1218	15.1516	15.842	16.3389	16.7825	16.064	16.4942	15.0838	15.2719	17.1202	15.2857	15.7569	14.7074	15.9638	16.5219	15.4391	15.2537	17.2812	14.8503	15.5491	16.1264	15.3856	15.6425	15.331	16.2137
Vps13a	Vacuolar protein sorting-associated protein 13A	43.5	19.25	18.4527	18.4698	18.6991	20.5373	18.1176	18.8121	18.3786	18.723	18.4702	18.4418	18.7319	18.5562	18.377	18.7022	20.5327	17.8914	18.9161	18.2516	18.9161	18.2799	18.5033	18.7966	18.4815	18.6775	18.5837	20.5291	18.0441	18.7976	18.4271	18.8314	18.5796	18.4156	18.8031
Vps11		16	19.7	18.0255	18.0277	17.7583	18.0721	18.4415	18.1655	18.1724	18.325	18.0273	17.9338	17.8935	18.4125	18.0802	17.7004	17.9967	18.1404	17.8462	18.2183	18.1797	18.0289	17.8643	17.8055	18.1196	17.9267	18.0532	18.0127	18.2709	18.1122	18.1436	18.3982	17.9876	17.8909	17.8101
Vprbp	Protein VPRBP	15	10.8	17.358	17.06	17.3533	18.2167	17.6209	17.2058	17.1428	17.3257	17.0017	17.7397	17.3309	17.3656	17.045	17.8653	18.0311	17.5842	17.2745	17.1995	17.178	16.9132	17.558	17.2755	17.2833	17.1573	18.0479	17.985	17.5349	17.1664	17.1147	17.4987	17.0374	17.5864	17.2016
Vnn3	Vascular non-inflammatory molecule 3	4	9.2	13.5558	14.8122	16.0388	14.0838	13.8078	15.8108	13.7221	14.0158	14.6	13.6338	14.1603	14.2627	14.242	14.1428	14.5304	13.8719	14.545	14.4647	14.1946	14.0524	13.7992	13.8579	13.4442	15.222	16.6352	14.0245	13.8206	16.2326	13.3703	13.1824	14.9349	12.6334	14.6668
Vnn1		8	24.4	16.9877	17.025	16.4802	16.8643	17.921	19.1879	18.2435	18.3528	16.9411	16.8573	17.4655	16.6168	16.924	16.1845	16.8973	17.8546	19.1754	18.1331	18.552	17.0804	17.4739	17.59	17.0225	16.9286	16.1841	17.0627	17.8094	19.2165	18.0229	18.4034	16.9055	17.2656	17.5474
Vmac	Vimentin-type intermediate filament-associated coiled-coil protein	4	32.7	14.6177	13.7148	13.9842	12.8629	13.4193	13.9021	13.4614	14.0348	13.6469	13.3831	13.2246	14.5264	13.0811	14.0609	13.2286	13.7817	13.155	13.437	13.9752	13.2723	13.3019	13.2839	14.8847	13.7434	13.0178	13.4715	13.8514	13.8835	13.7682	14.3264	13.4416	13.4046	13.4878
Vma21	Vacuolar ATPase assembly integral membrane protein Vma21	2	21.8	17.6687	17.0373	17.1383	16.2708	17.2494	16.5617	17.1098	16.6052	17.1244	17.0292	16.6516	17.7444	17.3362	16.9267	16.3332	16.9312	16.4435	16.9403	16.4509	17.0143	17.1644	16.7234	17.6503	17.2773	16.6856	16.4724	17.09	16.6856	16.6754	16.5307	17.1153	17.1153	16.7504
Vkorc1l1	Vitamin K epoxide reductase complex subunit 1-like protein 1	3	15.3	17.6067	18.0728	17.2927	17.0856	17.0049	16.592	17.2516	17.0135	17.7574	16.863	16.9055	17.9596	18.0099	16.9927	17.3509	16.734	16.254	17.2405	16.7402	17.8464	16.9996	16.9912	17.9005	18.1387	17.1171	16.8892	16.8955	16.4571	17.2568	16.7671	18.0172	16.9389	16.9135
Vipr1	Vasoactive intestinal polypeptide receptor 1	2	4.8	13.8743	15.0273	14.8647	13.6956	13.8616	15.7066	16.9626	14.3913	15.655	14.5831	15.1039	14.0542	15.4717	15.8714	13.452	14.3702	14.9122	17.3318	12.8323	15.6873	14.6409	15.058	14.1238	14.8715	15.7734	13.4717	14.8328	14.5584	16.8555	13.6432	15.5491	14.7774	14.9065
Vipas39	Spermatogenesis-defective protein 39 homolog	13	29.9	16.9378	16.7782	16.8361	17.389	17.2426	17.0817	17.0616	17.1556	16.7921	16.7575	16.8369	16.9208	16.6398	16.1991	17.4837	17.3111	17.119	16.8876	17.0733	16.6402	16.9708	16.9017	17.0265	16.6652	16.7148	17.5254	17.1724	16.8329	17.0524	17.2285	16.734	16.9314	16.7707
Vip	VIP peptides;Intestinal peptide PHV-42;Intestinal peptide PHI-27;Vasoactive intestinal peptide	2	21.9	14.2136	14.5196	13.929	13.7576	13.7296	15.7186	13.1194	14.7096	14.03	17.3807	15.7965	14.9564	13.9239	14.3979	13.7984	13.6605	14.358	13.4816	14.9386	14.0699	17.9172	16.0546	14.6135	14.0751	13.9261	13.5845	13.7073	14.4268	13.7497	15.1788	14.161	17.5936	15.4774
Vimp	Selenoprotein S	6	39.4	16.3136	14.4804	16.6815	15.3608	15.383	15.6798	15.2403	14.9648	14.7912	15.3452	15.0927	15.9139	14.5825	16.5003	15.8918	15.3958	14.9876	15.255	14.8534	14.5787	15.5397	15.1046	16.1919	14.6081	15.7461	15.3155	15.1834	15.9077	15.1559	15.8824	14.8629	15.6761	15.1939
Vim	Vimentin	50	84.5	21.4085	20.5437	21.3497	22.0034	22.264	21.1371	22.863	20.7982	20.8961	21.9574	21.8825	21.0445	20.5298	21.4917	22.0308	22.4875	21.2325	22.6929	20.8218	20.8324	21.8703	21.9147	21.5512	20.6062	21.1788	21.8633	22.4009	21.0576	22.6703	21.2069	20.5813	22.1633	21.88
Vill		16	21.2	18.7143	18.4336	18.2578	17.731	17.5579	18.3224	17.5438	20.5987	17.8477	18.1499	18.2897	19.2062	18.6095	17.5708	17.6112	17.2702	17.7902	17.594	20.6653	18.4221	18.0249	18.5721	19.0183	18.4684	17.7053	17.7555	17.4107	18.1657	17.5386	20.5726	18.029	18.3607	18.3775
Vil1	Villin-1	43	58.5	20.8543	19.4024	20.711	19.351	19.6313	20.6293	19.9841	22.7314	19.6894	23.582	22.2222	21.0462	19.6544	20.9261	19.5815	19.5951	20.4529	19.7792	22.3791	19.8137	23.7356	22.0442	20.8247	19.6346	20.7516	19.6811	19.7149	20.6333	19.9871	22.3509	19.7313	23.8528	22.0838
Vezt	Vezatin	3	5.1	13.5834	13.3139	15.0711	14.269	13.3812	14.2397	13.4627	13.1784	13.6814	14.2058	13.8091	13.5299	13.4663	14.8346	14.1558	13.3638	14.3418	13.4178	13.5428	13.4041	14.2147	13.537	13.7327	13.5285	15.2189	14.0435	13.3853	14.3456	13.1588	13.2792	13.6384	14.2277	13.6702
Vdr	Vitamin D3 receptor	4	9.5	14.4441	14.3813	14.4616	14.2327	14.56	14.7294	14.5834	15.2404	15.4677	16.6225	15.4677	14.1048	14.1221	14.6127	14.231	14.6258	14.7267	14.4978	15.6023	14.7741	17.0049	15.3204	14.4089	14.7097	14.5345	14.5643	14.4041	14.6583	14.6056	15.505	14.9926	16.9382	15.4301
Vdac3	Voltage-dependent anion-selective channel protein 3	15	61.5	19.5362	19.2439	20.7579	20.5416	19.2218	20.9737	19.0729	19.5468	19.4369	19.023	19.6643	20.1034	19.3315	20.504	20.5646	18.8972	20.8764	19.144	19.6616	19.4583	19.0738	19.6694	19.5447	19.1981	20.6242	20.5646	18.8134	20.9809	19.4628	19.6885	19.3226	19.1846	19.621
Vdac2	Voltage-dependent anion-selective channel protein 2	15	58.3	20.2008	20.05	20.5116	21.4217	19.8347	21.3249	19.7107	20.5912	20.0823	20.3749	20.4876	20.2857	20.2203	20.562	21.4574	19.4964	21.3198	19.7559	20.5804	20.1151	20.3757	20.4294	20.2543	20.1351	20.7469	21.4564	19.3465	21.4102	19.761	20.7271	20.082	20.2116	20.4373
Vdac1	Voltage-dependent anion-selective channel protein 1	20	78.4	20.5915	20.754	21.5173	20.007	19.7509	22.4592	18.8814	22.3816	20.311	20.4984	21.2337	20.4319	20.5791	21.9639	19.4979	19.5448	22.3297	19.2019	22.1211	20.6413	20.717	21.2553	20.2877	20.811	21.7959	19.4862	19.4997	22.2715	19.4432	22.1044	20.6472	20.7441	20.9612
Vcpip1	Deubiquitinating protein VCIP135	28	30.6	18.5051	19.0257	19.0084	19.7641	19.3024	19.37	18.5823	18.8199	18.9448	18.9347	18.898	18.6714	19.0798	18.6711	19.704	19.3909	19.3241	18.6882	18.7735	18.999	18.8601	18.8661	18.5996	18.8894	18.5963	19.616	19.3896	20.0234	18.7459	18.7786	18.8095	18.8033	18.9655
Vcp	Transitional endoplasmic reticulum ATPase	64	81.5	22.1784	22.5271	21.9166	23.0909	22.4381	21.6427	21.8974	22.1397	22.3888	22.4271	22.5929	22.4474	22.2432	21.9672	23.0725	22.4778	21.6864	21.9613	22.1025	22.232	22.434	22.6352	22.1673	22.3349	22.0389	23.0037	22.4744	21.7177	22.0813	22.1563	22.2009	22.4485	22.556
Vcl	Vinculin	85	79.4	21.8202	21.567	22.6065	22.3329	23.2778	22.6464	23.728	22.3329	21.8408	23.0515	23.457	21.645	21.582	22.2723	22.5624	23.4566	22.5895	23.8863	22.4102	21.8309	23.0575	23.3533	21.6853	21.6447	22.1611	22.3487	23.3281	22.7294	23.952	22.4657	21.7335	23.2565	23.3281
Vcan	Versican core protein	3	0.9	14.9117	13.7677	15.1644	15.1463	14.1671	17.2239	13.214	17.2743	12.0064	14.1417	15.4257	14.5158	14.5436	15.2916	14.6042	14.3679	16.8093	15.3938	14.6126	14.47	14.308	14.8801	13.9813	13.9486	15.2831	15.165	13.9553	18.25	14.5393	16.1391	13.8267	14.014	15.5252
Vcam1	Vascular cell adhesion protein 1	18	26.5	17.3258	17.2386	18.5527	17.7227	19.9334	18.0296	18.8833	18.1437	17.3878	17.1065	18.0244	17.7994	17.4846	18.091	17.8779	19.874	17.6077	19.1688	17.9696	17.5357	17.388	18.0119	17.7886	17.5176	18.5379	17.7438	19.697	17.6409	18.7699	18.0398	17.5574	17.304	17.9283
Vbp1	Prefoldin subunit 3	6	38.7	17.1071	16.8443	17.4746	17.2361	17.239	17.1226	17.288	17.3201	16.6768	17.2911	16.9582	17.0399	16.9915	17.0328	17.2643	17.3565	16.9906	17.3285	17.2174	16.9373	17.2843	16.9204	17.4992	17.0733	17.2706	17.1375	17.2608	16.459	17.0062	17.0518	17.0099	17.0424	16.935
Vav3	Guanine nucleotide exchange factor VAV3	5	6.4	12.9354	12.7265	13.99	13.5395	15.1427	13.0229	14.7304	13.2192	13.5363	13.3767	13.572	12.8986	13.9838	13.6367	13.5373	15.0857	13.6116	14.4781	13.5393	13.5686	13.6731	13.5403	13.3966	13.4471	13.6961	12.935	15.121	13.4298	14.6758	13.6978	13.6313	13.3482	13.5152
Vav2	Guanine nucleotide exchange factor VAV2	10	13.4	15.9924	16.8029	16.3252	15.776	17.7623	16.1816	16.6128	16.491	16.7805	16.7696	16.4576	15.883	16.9672	16.0429	15.6071	17.8889	16.146	16.927	16.7895	16.7869	16.7562	16.533	16.0365	16.646	16.2997	15.5431	17.8278	16.082	16.7383	16.6742	16.8663	16.5671	16.4032
Vav1	Proto-oncogene vav	14	18.3	17.347	17.7225	18.4065	17.3835	19.6724	17.9797	18.0412	17.5643	17.7285	17.5626	17.8103	17.1423	17.6917	18.3256	17.1844	19.9974	17.8732	18.2197	17.4889	17.6544	17.8563	17.956	17.291	17.4587	18.4994	16.9053	20.1575	17.3553	18.3771	17.3062	17.6505	17.7832	18.0503
Vat1	Synaptic vesicle membrane protein VAT-1 homolog	17	62.1	21.0948	20.7579	19.6297	20.3563	21.1598	20.0458	21.9261	21.0211	20.7597	20.6864	20.8972	21.0939	20.7609	19.7797	20.5	20.9879	19.765	22.041	20.7022	20.746	20.9577	20.8754	20.9761	20.8267	19.7291	20.3533	21.3268	19.97	21.9816	21.0734	20.7807	20.868	20.7041
Vasp	Vasodilator-stimulated phosphoprotein	16	42.6	17.6915	16.8583	17.9521	16.8486	19.8279	17.1814	18.8017	17.1473	17.1923	18.2181	18.0336	17.6642	16.5331	18.2321	17.2062	19.6365	17.1741	18.3579	17.3378	16.9366	18.4327	18.0201	17.6817	16.2844	17.7999	17.0293	19.8871	17.1839	18.8278	17.6195	16.7925	18.5746	18.0317
Vasn	Vasorin	4	6.4	13.8181	16.6083	13.315	13.9813	14.4968	13.9293	14.8199	14.2862	16.5977	14.0205	14.6958	14.2066	15.1505	14.2218	13.9584	15.0359	14.4855	14.9665	14.7971	14.9799	13.9496	14.3129	13.9061	15.6982	13.4075	13.6159	14.8539	14.0111	14.8834	14.6017	15.9576	14.0136	14.2582
Vars2	Valine--tRNA ligase, mitochondrial	9	10.6	16.0798	16.5539	15.7774	16.3029	16.0649	16.8561	15.9566	16.8153	16.4105	16.9649	16.3538	16.1535	16.535	16.5342	15.8892	16.1031	16.7219	15.7559	16.6839	16.3603	16.868	16.066	15.9225	16.3476	16.2553	16.9483	15.6987	16.6476	15.6598	16.5497	16.1756	16.7153	16.2919
Vars	Valine--tRNA ligase	43	40.2	21.5416	20.417	20.6867	21.5309	20.4056	20.5309	20.2446	19.9509	20.4621	20.6671	20.6092	21.7136	20.5899	20.6049	21.534	20.2784	20.4359	20.2528	20.1417	20.5331	20.5995	20.588	21.4676	20.4316	20.6462	21.4978	20.3278	20.7416	20.2384	20.0288	20.5816	20.6995	20.6217
Vapb	Vesicle-associated membrane protein-associated protein B	16	51.4	19.288	19.2844	20.3835	19.06	18.8435	20.1022	19.3066	19.2582	19.3172	18.9168	19.2716	19.3076	19.3344	20.6401	18.9287	18.778	19.7859	19.2719	19.1102	19.2863	18.8882	19.2339	19.2242	19.2998	20.5529	19.2122	18.7444	19.93	19.3053	19.1725	19.3524	18.9974	19.1521
Vapa	Vesicle-associated membrane protein-associated protein A	16	53	20.0048	19.7166	20.5742	20.4491	19.3878	19.7835	19.8804	19.5266	19.8348	19.5908	19.7341	20.0798	19.8901	20.2078	20.568	19.3048	19.9546	19.8993	19.5997	19.8145	19.7865	19.7136	20.0912	19.7057	20.5465	20.3189	19.1913	19.9429	19.6144	19.8752	19.8528	19.8212	19.7835
Vangl1	Vang-like protein 1	2	4.2	12.9363	12.6319	12.1575	12.8588	12.7421	12.203	13.7134	13.4722	13.0298	13.052	12.7141	12.9396	12.9876	12.4149	12.3284	12.556	12.7974	13.3243	13.1438	12.7636	12.7945	12.3963	12.4951	12.6354	13.498	12.3128	12.6467	12.6141	12.8842	12.7579	12.6764	12.2288	12.4368
Vamp8	Vesicle-associated membrane protein 8	5	41.4	18.6971	17.5148	17.149	17.1329	18.016	17.2079	19.4746	18.7699	17.7628	17.7178	17.785	18.408	17.9551	16.6933	17.1348	18.2189	16.5327	19.6119	18.8171	17.9383	17.9674	17.9002	18.1671	17.8102	17.0753	17.029	18.1268	17.1687	19.228	18.9544	17.7734	17.8821	17.838
Vamp7	Vesicle-associated membrane protein 7	3	14.5	17.2005	17.6576	16.9942	17.0113	17.8223	16.7995	18.0455	18.3313	17.6166	16.9785	17.1918	17.3547	18.0485	16.1659	17.0657	17.7466	16.4158	18.1254	18.3544	17.6701	17.161	17.2901	17.2529	17.873	16.9138	16.9804	17.9567	16.7419	17.9352	17.9006	17.5725	17.0521	17.1472
Vamp5	Vesicle-associated membrane protein 5	3	34.7	15.519	15.2727	16.7678	14.8391	16.1429	15.6118	16.2033	15.6906	15.3359	15.3939	15.338	15.1556	15.5623	16.5639	15.0196	16.0895	15.6434	16.1955	15.5039	15.4248	15.5642	15.4164	15.3332	15.2878	16.6404	15.1244	16.3275	15.4751	16.1549	15.7893	15.4692	15.5608	15.5538
Vamp4	Vesicle-associated membrane protein 4	5	39	16.9305	16.4725	16.4734	17.8232	16.4899	16.2518	16.7574	16.4397	16.4348	16.1445	16.3925	16.6753	16.4994	16.3754	17.8181	16.5971	16.6351	16.6494	16.2871	16.4152	16.1809	16.3466	16.6897	16.4548	16.6412	17.8624	16.5535	16.5483	16.6816	16.3749	16.448	16.2223	16.5246
Vamp3	Vesicle-associated membrane protein 3	6	55.3	17.6348	16.8249	17.7093	17.4202	16.9728	17.8659	18.631	17.7864	16.8992	16.9404	17.4766	17.5206	16.672	17.5085	18.1294	17.0928	17.7857	18.2859	17.7235	16.8343	17.0541	17.3457	17.4341	16.6747	17.2329	17.7838	16.8807	17.4887	18.8786	18.0817	17.0012	17.1426	17.2549
Vamp2	Vesicle-associated membrane protein 2	5	59.5	15.7775	16.5954	16.8932	15.3028	15.5242	16.2719	16.5811	15.456	16.5129	15.6199	15.9823	15.9078	15.7404	16.9806	15.764	16.0435	16.5493	16.6499	15.6472	15.8992	15.6314	15.8492	15.9622	15.7621	16.9124	15.6353	15.7849	16.986	16.4924	16.0173	15.6686	15.666	15.8272
Vac14	Protein VAC14 homolog	16	26.1	19.5677	18.8453	18.1296	18.7056	19.5109	18.1635	18.8481	19.0998	18.7532	18.9421	18.6864	18.7649	18.8774	18.1758	18.7307	19.6455	18.3576	19.0415	19.2711	18.7814	18.9693	18.75	18.7147	18.887	18.4579	18.7852	19.6804	18.3164	19.0834	19.2429	18.7971	18.9266	18.6943
Uxt	Protein UXT	3	20.4	15.7145	15.5284	14.8146	14.9455	15.2755	15.6684	15.0383	15.1504	15.3892	14.9372	14.8443	15.576	15.7019	14.5163	15.032	15.245	14.9402	15.0541	15.1835	15.4696	15.0504	14.6578	15.4646	16.4106	14.6467	14.9259	15.0997	14.5243	14.6538	14.9388	16.2108	14.8502	14.8146
Uvrag		12	18.5	16.9507	17.037	16.2466	17.1154	17.8353	16.6923	17.4017	17.025	17.1213	16.9996	16.8681	17.9194	16.8015	18.417	16.3816	17.4605	16.6085	17.1295	16.7558	16.7819	16.5606	16.6274	18.5298	16.6732	17.3087	16.5714	17.1561	16.6304	17.2342	16.8823	16.84	16.6076	16.7335
Utrn		118	38.6	20.8564	20.3282	21.4721	20.667	21.4549	20.8941	22.5121	20.984	20.5606	21.0459	21.2563	20.7625	20.4566	21.6066	20.6061	21.4622	20.8953	22.487	20.9094	20.6508	21.077	21.2722	20.808	20.4293	21.2623	20.6516	21.371	20.8889	22.6217	21.2956	20.5531	21.0351	21.1174
Utp6	U3 small nucleolar RNA-associated protein 6 homolog	6	10.7	16.4035	15.6483	16.4927	15.7542	16.6845	15.9667	15.9179	15.8022	15.9431	16.2179	15.727	16.4908	15.8364	16.113	15.6191	16.8424	15.673	15.9733	15.8282	15.8016	16.23	15.8561	16.4322	15.5923	16.1136	15.7304	16.9207	15.9437	16.0972	15.7921	15.8013	16.3637	15.9154
Utp3	Something about silencing protein 10;Something about silencing protein 10	2.5	4.7	13.0753	12.1997	12.3805	12.4565	13.2398	11.4837	12.3808	12.133	12.2449	13.1855	12.1648	13.2957	12.5181	12.0523	12.3377	13.2501	11.7854	12.5677	12.1627	12.2638	13.0562	12.4406	13.1749	12.2535	12.2885	12.2452	13.1874	11.546	12.4705	11.9256	12.2894	13.1139	12.6155
Utp20	Small subunit processome component 20 homolog	19	7.2	17.7412	17.5051	17.5465	17.5079	18.239	17.1854	17.1711	17.0756	17.4753	18.0233	17.456	17.8272	17.2877	17.1291	17.6428	18.4681	17.144	17.3414	17.2342	17.2642	17.8879	17.4439	17.6764	17.4169	17.1362	17.6561	18.432	17.2011	17.4628	17.2083	17.2692	17.9835	17.4456
Utp18	U3 small nucleolar RNA-associated protein 18 homolog	3	5.9	16.8957	15.8875	15.3425	15.877	16.9397	15.2448	15.5238	15.6801	15.95	16.3742	15.8564	17.159	15.6533	15.4949	15.7675	16.7717	15.1697	15.4818	15.5893	16.2645	16.0868	15.8907	16.5419	16.2013	16.2181	15.6457	16.576	15.6489	15.5045	15.7003	16.2383	16.1415	15.7696
Utp15	U3 small nucleolar RNA-associated protein 15 homolog	8	17.2	16.8021	15.9021	16.024	15.9499	16.9402	16.2818	16.1253	16.0117	16.1183	16.5169	16.024	16.9217	16.1132	16.1233	16.0377	17.1225	15.7255	16.1957	15.9611	16.1473	16.4162	16.1993	17.0128	15.8575	15.6997	15.9821	17.1961	15.5733	16.428	15.9188	15.9765	16.6223	16.0864
Utp14a		16	24	17.4953	16.7046	17.0757	15.9883	17.6717	16.781	17.0128	16.8119	16.7327	17.1904	16.7967	17.2711	16.62	16.5085	16.1083	17.7523	16.6423	17.2518	16.8785	16.7179	17.2502	16.7449	17.1629	16.7875	16.6923	16.5041	17.5061	16.8727	16.622	16.9382	16.4866	17.5318	16.6503
Utp11l	U3 small nucleolar RNA-associated protein 11;Probable U3 small nucleolar RNA-associated protein 11	7	27.7	17.6022	16.5164	16.4469	16.3862	17.7198	16.3585	17.076	16.5826	16.5958	17.2554	16.6925	17.3497	16.5563	16.5745	16.426	17.8014	16.7361	17.0594	16.364	16.6514	17.0622	16.8001	17.2978	16.5315	16.5488	16.4686	17.7544	17.3913	16.8751	16.4801	16.5817	17.1114	16.8106
Ust5r		8	16.8	15.2143	17.3239	14.4052	15.2077	14.6312	15.0573	15.3247	15.3757	17.1613	14.7226	15.2748	14.6953	17.137	15.2895	14.4183	14.5963	16.9201	14.017	15.321	16.8259	14.6624	15.0788	15.012	17.2196	15.5139	14.5718	14.9307	15.2174	14.8874	14.994	17.2488	14.4173	15.2766
Usp9x	Ubiquitin carboxyl-terminal hydrolase;Probable ubiquitin carboxyl-terminal hydrolase FAF-X	61	26.1	20.7214	20.6488	21.0475	21.5193	21.0669	20.6742	20.836	20.6805	20.633	21.0637	20.9165	20.7641	20.599	20.9978	21.5284	21.0563	20.7619	21.0726	20.6115	20.5445	21.0763	20.9095	20.6997	20.5711	21.1313	21.5098	21.0864	20.7146	20.9562	20.5731	20.5896	21.0804	20.8895
Usp8	Ubiquitin carboxyl-terminal hydrolase;Ubiquitin carboxyl-terminal hydrolase 8	19	20.1	17.9871	18.0346	18.1201	19.0637	18.2271	18.047	18.379	18.3282	17.9267	17.8291	18.0635	18.0396	18.2216	17.6345	19.0482	18.1021	18.0377	18.2225	18.3771	18.2073	17.8649	18.0698	17.9664	18.1311	17.7452	19.0434	17.9469	18.5761	18.1509	18.1715	18.1087	17.8448	18.0819
Usp7	Ubiquitin carboxyl-terminal hydrolase;Ubiquitin carboxyl-terminal hydrolase 7	48	45.5	20.1846	20.033	20.3651	22.1416	20.7548	20.0339	20.2381	20.1059	19.9834	20.6075	20.6147	20.1105	20.1049	20.3347	22.1537	20.7785	20.2294	20.3965	20.0237	20.0351	20.5337	20.5508	20.0678	20.0696	20.3652	22.1626	20.8118	20.3028	20.3441	20.0106	20.0851	20.6052	20.6373
Usp6nl		9	13.6	16.3634	16.1209	16.0538	16.0621	16.6066	15.9124	17.7139	16.4282	16.2456	15.7916	16.0428	16.6016	15.8788	16.2237	15.3861	16.6044	16.1812	17.8148	16.3543	16.1646	15.9901	16.1464	17.1827	15.4142	16.8512	15.2324	16.5471	16.3618	17.6357	16.3395	15.4568	16.3402	16.2732
Usp54	Inactive ubiquitin carboxyl-terminal hydrolase 54	2	1.7	12.5829	11.5738	12.3052	11.5622	11.9236	12.0394	13.1279	11.6577	11.6577	11.5447	11.8237	11.9769	11.5264	12.1115	12.0637	11.8877	11.5264	13.3988	11.974	12.0434	12.0691	11.7554	11.7074	12.0135	11.4235	12.005	12.261	12.5282	13.7033	12.2077	11.9557	12.1659	12.0244
Usp5	Ubiquitin carboxyl-terminal hydrolase;Ubiquitin carboxyl-terminal hydrolase 5	33	44.3	20.425	20.7251	20.6268	21.262	21.0474	20.609	20.5117	20.5093	20.6524	20.5831	20.6616	20.6416	20.6033	20.4201	21.2916	21.0749	20.6677	20.6324	20.5284	20.5945	20.6278	20.6766	20.4883	20.5155	21.0256	21.2244	21.1076	20.6444	20.6652	20.4753	20.4675	20.591	20.6208
Usp47	Ubiquitin carboxyl-terminal hydrolase;Ubiquitin carboxyl-terminal hydrolase 47	35	31.2	19.4116	20.0888	19.9182	20.7267	19.5459	19.694	19.4578	19.5812	19.9406	20.0022	19.8332	19.5633	20.1227	19.4135	20.6435	19.4359	19.7534	19.5336	19.5074	19.9611	20.0687	19.7307	19.4525	19.9677	19.567	20.7133	19.6278	19.7165	19.533	19.5423	19.9565	20.0015	19.7617
Usp46	Ubiquitin carboxyl-terminal hydrolase;Ubiquitin carboxyl-terminal hydrolase 46;Ubiquitin carboxyl-terminal hydrolase 12	3	10.9	16.4028	16.5029	15.4883	15.7512	15.7716	15.7975	16.7159	16.6183	16.4386	16.3366	16.0323	16.4272	16.6279	15.2505	15.7801	15.9819	15.75	16.7378	16.5716	16.2583	16.2861	15.9213	16.2875	16.5674	14.9794	15.9975	16.0395	15.7644	16.6595	16.7061	16.3157	16.0373	15.9415
Usp45	Ubiquitin carboxyl-terminal hydrolase;Ubiquitin carboxyl-terminal hydrolase 45	4	8.8	14.897	13.3669	14.0599	13.6839	13.474	13.9827	13.7647	13.2961	13.6875	13.4592	13.3763	13.8509	13.7208	14.163	13.2296	13.5656	13.5929	13.0483	13.4966	13.7391	13.0586	13.3661	13.2334	14.0649	13.9683	13.3448	13.3398	13.7593	13.3398	13.3894	13.9051	13.067	13.1309
Usp4	Ubiquitin carboxyl-terminal hydrolase;Ubiquitin carboxyl-terminal hydrolase 4	22	30.6	17.9482	18.4882	18.3492	18.6401	18.4959	18.5921	18.3608	18.4037	18.1682	18.59	18.314	18.0866	18.2768	18.1855	18.8546	18.5703	18.4772	18.3966	18.4325	18.2872	18.6094	18.3221	18.1211	18.3257	18.312	18.6167	18.7745	18.2248	18.4677	18.2623	18.3116	18.5708	18.2884
Usp39	U4/U6.U5 tri-snRNP-associated protein 2	15	28.4	17.7397	18.272	17.0258	18.3079	18.2249	17.4501	17.8091	17.642	18.0381	17.9884	17.7748	18.0217	17.9302	17.3703	18.3091	18.5806	17.611	18.0407	17.6461	17.7819	18.0059	17.7955	17.7127	17.8943	17.6028	18.2923	18.6033	17.4846	18.046	17.8493	17.7557	17.9809	17.7762
Usp34	Ubiquitin carboxyl-terminal hydrolase 34	8	2.9	15.1281	13.8105	14.0616	15.3772	14.4373	13.7185	14.0951	13.8772	14.2498	14.2588	14.1355	14.0762	14.6223	13.8032	14.8647	14.121	14.7672	14.128	14.1002	14.5314	14.4051	14.1296	15.2155	12.4794	14.3617	15.1865	14.219	13.8321	14.0647	14.5107	13.5995	14.5432	14.034
Usp32	Ubiquitin carboxyl-terminal hydrolase	6	4.8	13.2393	13.834	14.4096	14.5326	13.59	13.8405	14.2113	13.6765	13.7723	13.7893	13.6393	13.6041	13.5504	14.4609	14.9721	13.4978	13.967	13.8619	13.723	13.5276	13.6973	13.7867	14.5972	13.7942	14.205	14.4	13.9924	13.7262	13.5216	13.8011	13.6622	13.74	13.5154
Usp30	Ubiquitin carboxyl-terminal hydrolase 30	1	3.9	14.3	15.2314	13.7954	14.6097	14.0769	14.669	14.4275	15.1713	14.9626	14.5401	14.1667	15.1789	15.558	13.5975	14.4029	13.4741	14.2468	14.1903	14.5639	15.279	14.7053	14.2979	15.558	15.5503	13.8298	14.5094	13.6955	14.2235	13.7484	14.5364	15.1747	14.7072	14.3481
Usp3	Ubiquitin carboxyl-terminal hydrolase 3	6	14	16.7851	16.8078	16.7525	17.2457	17.3312	17.2161	17.1451	16.9808	16.8944	17.8852	17.2161	16.6279	17.3604	16.35	17.2455	17.4248	16.9519	17.443	16.9747	17.2154	17.6427	17.193	16.9687	16.9942	16.3756	17.2078	17.1915	17.3017	16.9665	17.0542	16.9958	17.9042	17.1122
Usp28	Ubiquitin carboxyl-terminal hydrolase 28	5	5.4	13.3295	13.9728	14.8125	14.5072	14.1794	14.2559	13.7478	13.5022	13.7902	13.6817	13.692	13.3999	13.5885	14.2987	14.9483	14.5534	14.2006	13.8892	13.5339	13.5775	13.9365	13.7209	13.7223	12.7955	15.0868	14.1091	14.4392	13.6265	13.9932	13.4224	13.701	14.1825	13.6077
Usp25	Ubiquitin carboxyl-terminal hydrolase;Ubiquitin carboxyl-terminal hydrolase 25	20	24.5	17.1924	17.6892	18.3195	17.9011	18.2091	18.1787	17.4581	17.3777	17.3578	17.5334	17.516	17.057	17.2398	18.3602	17.9888	18.3511	17.8916	18.1705	17.4973	17.428	17.5513	17.5683	17.0854	17.3356	18.935	18.0025	18.0846	17.8156	17.5777	17.3104	17.3725	17.461	17.6725
Usp24	Ubiquitin carboxyl-terminal hydrolase;Ubiquitin carboxyl-terminal hydrolase 24	39	17.4	19.3457	19.9406	20.1079	19.3867	20.0699	19.6658	19.538	19.7758	19.9087	19.6595	19.5691	19.4313	19.9887	19.7747	19.1953	20.2408	19.9326	19.6904	19.7929	19.856	19.7404	19.5818	19.7238	20.0036	19.9677	19.3072	20.051	19.5827	19.5695	19.6505	19.9794	19.5478	19.5848
Usp19	Ubiquitin carboxyl-terminal hydrolase;Ubiquitin carboxyl-terminal hydrolase 19	20	21.6	17.2838	17.3377	17.6824	17.7279	17.4322	18.1855	17.2543	17.6791	17.3838	17.3088	17.4719	18.0136	17.3457	17.867	17.4946	17.1709	18.1097	17.3987	17.6532	17.3762	17.3203	17.2782	17.2545	17.0086	18.035	17.9839	17.5341	18.0165	17.4401	17.4619	17.2209	17.2977	17.3736
Usp16	Ubiquitin carboxyl-terminal hydrolase 16	8	10.5	16.8289	16.4787	15.9941	16.4426	16.1356	15.6621	15.8675	16.2884	16.4151	16.519	16.0209	16.6814	16.4228	16.45	16.264	15.8747	16.0557	15.8646	15.9608	16.3019	16.8777	15.8565	16.7053	16.4622	16.3571	16.2764	15.8875	16.9724	15.6821	15.9086	16.4144	16.3588	16.2097
Usp15	Ubiquitin carboxyl-terminal hydrolase;Ubiquitin carboxyl-terminal hydrolase 15	26	31.9	18.9165	19.4881	19.5568	18.6939	19.3684	19.547	19.0025	19.119	19.4227	19.6623	19.2193	19.1956	19.3633	19.6547	18.8677	19.4455	19.1197	19.1251	19.1654	19.3141	19.6857	19.2431	19.1946	19.4619	19.4971	18.8294	19.4411	19.0815	19.2214	19.1687	19.3789	19.7112	19.1314
Usp14	Ubiquitin carboxyl-terminal hydrolase;Ubiquitin carboxyl-terminal hydrolase 14	21	42.4	19.7264	19.4627	19.9927	19.8136	19.5973	19.6608	19.1726	19.3667	19.2793	19.5489	19.4009	19.8921	19.3632	19.8477	20.0519	19.6841	19.5776	19.393	19.3012	19.3485	19.493	19.4597	19.5205	19.3801	20.0068	19.8468	19.8492	19.5208	19.4392	19.3323	19.3025	19.4745	19.2834
Usp11	Ubiquitin carboxyl-terminal hydrolase;Ubiquitin carboxyl-terminal hydrolase 11	13	15	16.7889	16.8862	16.4561	19.0373	17.4171	16.8385	17.1876	16.9122	16.8813	16.944	17.3449	16.6255	16.3057	18.1773	18.6285	17.6089	16.9498	17.2986	16.8251	16.5489	16.7628	17.1932	16.4702	16.5144	18.0238	18.7158	17.2689	16.9014	17.2363	16.8813	16.5761	16.7246	17.1417
Usp10	Ubiquitin carboxyl-terminal hydrolase 10	20	31.5	18.5313	18.6359	18.5502	18.1582	18.5042	18.4308	18.2717	19.3106	18.5674	19.134	18.4985	18.7524	18.7036	18.8728	18.197	18.4326	18.4465	18.2173	19.0425	18.6924	19.1161	18.5726	18.7224	18.7067	18.6349	18.1017	18.4737	18.4202	18.2544	19.1464	18.5464	19.1693	18.5548
Uso1	General vesicular transport factor p115	37	42.8	21.6028	21.3007	20.675	20.7951	20.7256	20.4592	20.8449	20.9176	21.2117	21.1493	20.8554	21.825	21.2405	20.8871	20.7684	20.6222	20.552	20.9005	20.7639	21.1696	21.0729	20.9058	21.7585	21.2897	20.6621	20.8758	20.7429	20.458	20.86	20.7487	21.3162	21.1312	20.9437
Usmg5	Up-regulated during skeletal muscle growth protein 5	4	44.8	17.0835	18.1784	17.356	17.4692	16.8422	21.3997	13.3527	18.9994	14.9041	15.6699	18.5776	17.2273	16.441	19.2238	16.737	16.1421	20.7075	14.3014	18.1628	17.5717	15.7888	18.4836	16.5112	17.5346	17.8096	16.5651	15.7689	20.598	14.8422	19.4495	17.3436	16.6791	17.9609
Ushbp1	Usher syndrome type-1C protein-binding protein 1	3	6	14.3025	14.0902	13.6714	13.9639	14.0689	14.804	15.8453	14.3041	14.1494	13.6424	14.183	14.4216	14.3725	13.9276	14.2609	14.4282	14.6323	15.4042	14.1005	14.3671	14.0631	14.0702	14.4565	13.9812	13.9563	13.6917	13.6947	14.5725	16.1617	14.3918	13.7962	13.4121	14.1638
Ush1c	Harmonin	25	46.2	18.2995	17.6478	18.7484	17.8168	17.9894	18.4059	18.0756	20.5832	17.5374	20.8381	19.4865	17.9304	17.711	18.678	17.7563	18.3346	18.2062	17.9654	20.42	17.8339	20.8641	19.4018	17.9828	17.905	18.5163	18.0783	18.2195	18.5541	18.1622	20.3545	17.8275	20.6082	19.134
Usf1	Upstream stimulatory factor 1	3	10.6	12.7726	13.3523	12.5458	12.4042	13.6123	12.8607	13.4309	13.1711	12.923	13.4151	12.6085	13.5374	13.2746	12.8777	12.9185	13.9434	12.6045	14.1026	13.1142	13.2901	13.6555	13.2487	13.2717	12.5526	13.7499	13.1451	13.6569	13.4123	13.3949	13.1654	13.126	13.2669	12.8618
Use1	Vesicle transport protein USE1	17	57.4	19.1468	17.5764	17.4712	17.8588	17.2272	17.4305	17.82	17.3606	17.8899	17.69	17.5637	18.8207	17.8674	18.2137	17.6386	17.3224	17.1456	17.4975	17.1937	17.908	17.596	17.4184	18.7815	17.5165	18.2707	17.5675	17.2285	17.5823	17.5748	17.3129	17.9269	17.7152	17.5017
Uros		3	17.7	15.3775	16.2176	15.4664	16.1182	16.0212	15.7797	15.2369	15.7552	15.8469	15.7023	15.5801	15.4524	15.7221	15.4447	16.293	16.2007	15.7867	15.3257	16.0877	15.8098	15.6313	15.4402	15.2518	16.0057	15.5803	16.3566	16.1615	15.8753	15.3347	15.9786	15.8162	15.4958	15.5262
Urod	Uroporphyrinogen decarboxylase	10	34.9	17.8972	18.0997	17.1934	17.6975	17.5466	17.5171	17.413	17.8276	18.0972	17.5646	17.3967	18.1302	18.0646	17.5227	17.484	17.799	17.3188	17.5682	17.7977	18.108	17.5164	17.4276	18.0881	18.2747	17.1928	17.5705	17.4323	17.2721	17.9002	17.761	18.2132	17.497	17.4642
Uroc1	Urocanate hydratase	21	33.1	18.9586	21.8071	18.5526	18.6571	18.252	18.7629	18.8408	17.8209	21.7399	18.0067	19.7394	18.5282	21.7929	19.108	18.3786	18.4148	18.774	18.4753	17.7714	21.7507	18.0214	19.7797	18.4211	21.5328	19.0005	18.4774	18.4904	19.0291	18.7186	18.2424	21.6789	17.9026	19.5164
Urm1	Ubiquitin-related modifier 1	1	14.9	12.7905	13.1884	13.3136	12.9133	13.1583	13.2177	12.8258	12.9261	13.2318	12.9654	12.7632	12.6998	13.1741	13.4004	12.8314	13.2102	13.1494	13.1386	12.9332	13.222	12.9483	12.9368	12.8297	12.9835	13.4127	12.7422	13.0433	13.3515	13.0525	13.0633	12.9518	13.0183	12.7284
Uri1		7	17.4	16.8059	16.1484	15.5656	15.9423	16.3309	15.1403	16.1412	15.7082	15.9549	16.0622	15.6538	16.7047	15.9679	15.4984	15.9749	16.5406	15.3203	16.012	15.6833	15.9954	16.0809	15.6713	16.474	16.2067	15.3615	16.1275	16.4263	15.1991	15.9127	15.7274	16.1693	16.067	15.7546
Urgcp		4	6	14.2312	13.992	14.4394	13.7787	14.5511	14.1657	14.5076	14.3321	14.0666	15.8781	14.5336	15.7278	13.6271	14.7196	14.2808	13.9018	14.2287	14.1748	14.8836	14.0785	14.489	14.0307	15.5961	13.6808	14.9635	14.1667	13.696	14.4537	14.0365	14.5641	14.3497	14.2893	13.908
Urb2		10	6.4	16.4994	16.7003	16.895	17.4815	16.8204	15.9963	16.4329	16.3342	16.6216	16.8245	16.564	16.664	16.6058	16.7295	17.6731	16.8799	16.5243	16.263	16.2653	16.5311	16.6243	16.4921	16.3953	16.75	15.9097	17.2671	17.0465	16.1741	16.5756	16.4942	16.6949	16.9365	16.556
Urb1	Nucleolar pre-ribosomal-associated protein 1	15	7.7	16.9095	16.704	16.4496	17.5551	17.1722	16.7086	16.4356	16.5826	16.6755	16.7336	16.6452	16.775	16.6658	16.892	17.7408	17.1221	16.3891	16.231	16.2254	16.6135	16.4057	16.5352	16.862	16.6282	16.6398	17.5099	16.8515	16.8499	16.2885	16.5479	16.7637	16.6586	16.549
Urah	5-hydroxyisourate hydrolase	3	43.2	10.8549	11.8486	11.2083	10.7965	11.0461	11.5788	11.1404	11.4066	11.9064	13.0396	11.545	10.8867	11.3973	10.8181	10.9401	11.3238	11.5272	11.0131	11.5795	11.2877	13.0701	11.8285	10.872	11.4708	11.375	11.033	11.363	11.5129	11.0025	11.592	11.4266	12.3929	11.4122
Urad		7	42.6	15.3597	17.3116	16.0769	15.4768	15.5494	15.6645	15.3539	15.5682	17.3644	15.0776	15.5401	15.4857	17.9421	16.2751	15.0973	15.1457	15.5191	15.2799	15.2026	17.7162	14.8233	15.6885	15.3842	18.4535	15.1475	15.3745	15.1084	15.4841	15.2341	14.9578	18.2233	15.0722	16.0117
Uqcrq	Cytochrome b-c1 complex subunit 8	5	45.1	18.2694	18.3781	19.3589	17.9101	18.5344	20.7453	17.6158	19.0477	18.4066	18.1214	18.7854	18.3607	18.729	19.2135	17.9632	17.5755	20.8964	16.7447	19.2135	18.6646	18.3484	18.7061	18.24	18.3967	19.2869	17.5877	18.4824	20.7262	17.9468	19.1272	18.3897	18.1596	18.7354
Uqcrh	Cytochrome b-c1 complex subunit 6, mitochondrial	7	74.2	16.6666	17.5818	15.8246	15.646	15.6327	18.5505	15.15	16.3315	16.4894	18.0511	17.0477	16.0259	15.3749	16.2861	16.0697	16.4997	18.7521	14.8631	17.3685	16.5579	17.6277	16.9906	15.5629	16.6471	16.5501	16.2424	16.3268	19.1871	15.0661	17.433	16.2832	17.1571	16.9277
Uqcrfs1	Cytochrome b-c1 complex subunit Rieske, mitochondrial;Cytochrome b-c1 complex subunit 11	22	69.7	20.136	19.9344	20.9761	19.7993	19.5538	22.1449	18.9529	20.8364	20.143	19.9802	20.6207	20.1327	20.0742	21.0871	19.6924	19.3783	22.0308	19.247	20.9586	20.0999	20.1525	20.5275	19.867	20.0964	21.0221	19.81	19.5689	22.2211	19.0444	20.8523	20.0363	20.3027	20.6236
Uqcrc2	Cytochrome b-c1 complex subunit 2, mitochondrial	25	70.6	19.9751	19.9217	20.5701	19.7936	19.5248	21.8577	18.8362	20.6009	19.9501	19.7501	20.2704	19.7372	20.1147	20.826	19.7238	19.2231	21.9141	18.6686	20.5395	20.0013	19.9659	20.2315	20.1525	20.019	20.6977	19.6877	19.0303	21.9669	18.3796	20.6057	19.8556	20.0751	20.32
Uqcrc1	Cytochrome b-c1 complex subunit 1, mitochondrial	22	59.4	19.8862	19.9426	20.7997	19.7958	19.7704	21.8592	18.8457	20.7256	19.9233	20.1541	20.4293	19.828	20.0873	20.8407	19.6836	19.4328	21.9277	19.1003	20.6203	20.0863	20.1487	20.3815	20.0367	20.0056	21.0636	19.7267	19.3224	21.9833	18.8199	20.629	19.9374	20.073	20.4203
Uqcc2	Ubiquinol-cytochrome-c reductase complex assembly factor 2	5	49.3	16.8757	17.2409	17.2471	16.7041	16.0304	18.1757	16.1959	17.0848	17.07	16.6788	16.8503	16.8827	17.034	17.559	16.7466	16.1404	18.0795	16.2109	16.7842	17.0522	16.6344	16.8103	16.7623	17.2939	17.6792	16.6572	16.2589	18.2182	16.2568	16.9914	17.5446	16.5735	16.8414
Uqcc1	Ubiquinol-cytochrome-c reductase complex assembly factor 1	6	18.1	17.3399	17.6918	17.4076	17.4297	16.6128	18.5257	16.7185	17.554	17.5737	17.3234	17.3088	17.4473	18.0084	17.5026	17.5013	16.4841	18.4988	16.8579	17.4691	17.7294	17.4202	17.4159	17.5524	17.8768	17.5385	17.4404	16.6619	18.6939	16.7577	17.5191	17.8139	17.4084	17.3274
Uprt	Uracil phosphoribosyltransferase homolog	2	7.8	15.3173	14.528	15.0809	13.7448	15.1221	14.9956	14.8073	15.6017	14.1927	15.2131	14.66	15.2503	14.4768	14.966	13.8375	14.9266	14.5444	14.9761	15.2284	14.3777	15.0686	14.4751	15.41	14.4707	14.5294	13.5268	15.332	14.8923	15.062	15.2843	14.6415	15.1152	14.6842
Upp1	Uridine phosphorylase;Uridine phosphorylase 1	8	26.3	17.7223	17.6998	17.5235	16.8249	17.3628	18.2299	18.4615	17.1871	17.8513	19.3185	18.3984	17.782	17.0766	17.4499	16.8828	17.4143	17.6067	19.2453	17.6063	17.6091	19.7566	18.2524	17.3644	17.9624	18.382	17.0581	17.0521	17.9953	18.4832	17.1621	18.2251	19.1622	18.1298
Upf3b		8	15.5	18.5945	17.6675	17.3756	18.025	18.0694	17.3862	17.706	17.4107	17.5872	17.6952	17.6513	18.4372	17.4398	18.3466	18.0751	18.0117	17.3185	17.6595	17.1681	17.5893	17.5775	17.5756	18.3872	17.6342	17.9654	18.1708	17.9832	17.4796	17.5762	17.3866	17.4742	17.6555	17.6736
Upf3a		5	15.6	14.1773	13.411	14.4799	15.6312	13.9181	14.0594	14.3495	13.2735	13.4664	13.6378	13.87	14.4376	13.8247	15.1683	15.0329	14.0402	13.7063	14.6993	13.982	13.7592	13.9617	14.0907	13.8715	14.7013	15.6862	15.0172	13.7294	13.6968	13.6526	13.8563	14.5704	13.3934	13.967
Upf2		26	18.4	19.0618	18.8412	17.9275	19.2031	18.9227	18.1952	18.4339	18.5141	18.8743	18.4903	18.5278	19.3464	18.4655	18.2608	19.1797	19.0445	18.4701	18.6593	18.1894	18.5035	18.3829	18.4855	19.1799	18.5208	18.2201	19.3088	18.9419	18.3968	18.5163	18.3624	18.5702	18.5501	18.4654
Upf1	Regulator of nonsense transcripts 1	42	42	20.6873	20.6449	20.4399	21.6365	20.9868	20.374	20.8514	20.5907	20.6701	21.0694	20.8953	20.8126	20.5444	20.7678	21.5751	20.8932	20.4961	20.7971	20.5921	20.6099	20.8372	20.7792	20.6626	20.5655	21.0374	21.5678	20.8546	20.5493	20.8768	20.4346	20.517	20.997	20.7847
Upb1	Beta-ureidopropionase	19	57.5	19.0946	21.9263	20.0241	19.731	18.9326	19.6473	19.4349	20.3684	22.0762	19.0878	20.4987	19.3873	22.015	19.9633	19.3729	19.0117	20.0396	19.2643	20.2009	22.0993	19.0093	20.4335	19.2216	22.1483	19.4025	19.4509	19.0018	20.3591	19.6193	20.2434	22.309	18.9626	20.5172
Uox	Uricase;Uricase	13.5	41.6	17.5626	21.059	17.6163	18.3607	16.4308	17.2197	17.2522	16.5897	21.1543	16.0503	18.8922	17.157	21.2927	17.2673	17.914	16.7643	17.9433	17.4548	16.1452	21.0943	16.4617	18.9746	17.2626	21.4598	16.317	18.0287	16.5614	17.3941	18.2447	15.9972	21.4239	16.456	19.1322
Unk	RING finger protein unkempt homolog	4	8.5	15.2086	15.9151	15.2489	15.0702	15.6212	15.4757	15.6372	15.4515	15.9616	14.9277	15.0067	15.4471	15.4587	15.548	14.9676	15.7142	14.7146	15.7115	15.2804	15.3604	15.0229	14.974	15.3035	15.8834	15.4256	14.8781	15.7586	15.5553	15.8358	15.4288	15.5883	14.8801	14.899
Unc93b1	Protein unc-93 homolog B1	3	7.9	14.8375	13.1706	15.004	13.7441	16.0097	13.7692	15.6246	13.8918	14.3756	14.4752	14.3549	14.7245	13.6101	14.2356	13.5635	16.025	14.2356	15.7357	14.3027	14.2218	14.4826	14.6841	14.3724	14.997	13.8173	13.8691	15.9911	14.0566	14.5269	14.8909	15.19	14.4395	14.5173
Unc45b	Protein unc-45 homolog B	27	30.1	18.3565	18.3686	21.31	18.1936	18.3683	20.831	17.5895	18.3072	18.3802	17.9226	19.0011	18.0441	18.4737	21.3378	18.0186	18.2648	21.0009	17.632	18.3743	18.5084	17.7569	19.0679	18.0485	18.2087	21.526	17.9116	18.4115	21.0359	17.7539	18.3897	18.3745	17.6636	19.035
Unc45a	Protein unc-45 homolog A	22	24.3	18.4473	19.0543	17.9255	18.6985	18.7677	19.4491	19.0836	18.8962	18.9398	19.2872	18.8427	18.6423	18.9017	18.3722	18.6764	18.8599	18.6685	19.488	18.9562	18.8719	19.2754	18.7974	18.3549	18.926	18.2999	18.7264	18.8571	18.7548	19.3435	18.8558	18.8659	19.376	18.8308
Unc13d	Protein unc-13 homolog D	9	9.7	15.1174	16.1053	15.8128	14.7684	17.2313	15.1262	17.5871	15.9401	16.0443	15.4025	15.8393	15.5706	15.6504	15.6767	15.6848	16.8478	16.1815	16.9167	15.7722	15.9242	15.588	15.7629	15.2634	15.9405	15.6051	14.9418	17.4256	15.1997	17.4007	15.5755	15.9617	15.5168	15.9517
Unc119b	Protein unc-119 homolog B	5	19.9	17.4082	16.7572	17.3059	16.7572	17.1666	16.5164	16.8649	17.0316	16.6441	16.6629	16.5448	16.756	16.6132	17.2286	16.858	17.2023	16.7447	16.8914	17.057	16.6506	16.6155	16.5851	16.9988	16.5975	17.4072	16.8976	17.0715	16.9193	16.8496	16.8003	16.6418	16.5181	16.564
Unc119	Protein unc-119 homolog A	5	20	14.3808	14.4434	15.776	17.0011	15.4757	15.4334	14.6658	14.3345	14.7157	14.3068	15.1446	14.3349	14.1714	15.3759	17.3607	15.3217	15.6865	14.607	14.3758	14.4454	14.1679	15.1876	15.256	13.713	16.7262	15.8423	15.1327	15.5657	14.8123	14.6892	14.683	14.6358	14.894
Umps	Uridine 5-monophosphate synthase;Orotate phosphoribosyltransferase;Orotidine 5-phosphate decarboxylase	22	45.5	19.603	19.4051	18.8622	19.1485	19.8185	18.8183	18.5128	19.2825	19.2912	19.0647	18.9508	19.6912	19.296	18.9469	19.2575	19.8716	18.8201	18.679	19.2587	19.1934	19.1756	19.0781	19.4931	19.2397	18.8842	19.1093	19.6809	18.8718	18.7614	19.4574	19.2507	19.009	18.9164
Ulk4	Serine/threonine-protein kinase ULK4	5	5.6	13.7067	12.8638	12.4486	13.3138	11.9743	11.8869	12.0896	12.1135	12.8605	11.9743	12.0949	12.6149	12.5639	13.5107	14.1146	12.0492	12.9132	12.8628	12.5593	12.4257	12.0952	12.5053	11.7888	12.5449	11.9624	13.9595	11.4984	12.7246	11.9116	12.6343	12.2638	11.837	12.4748
Ulk3	Serine/threonine-protein kinase ULK3	4	9.1	14.9744	15.549	14.4125	14.396	14.7062	14.7898	14.9594	15.4993	15.2808	15.0518	14.761	15.0353	15.2345	14.07	14.8303	14.7782	14.5256	14.9977	15.1245	15.2425	14.9407	14.6645	14.9157	15.4931	14.9097	14.4171	14.7209	14.6884	14.9157	15.2564	15.4905	14.6688	14.6222
Uimc1	BRCA1-A complex subunit RAP80	10	14	16.0859	16.1466	17.2662	16.9246	16.6415	15.8611	16.2832	16.0621	16.1524	15.9138	16.1017	16.0967	15.7793	15.7659	17.2044	16.9927	16.3335	16.8871	16.2245	16.1235	15.9679	16.1623	16.0756	15.9157	16.7246	17.1816	16.5778	16.9603	16.2193	16.0931	16.1215	16.1812	16.1529
Uhrf2	E3 ubiquitin-protein ligase UHRF2	3	4.9	13.1476	12.839	13.3618	13.4879	14.2364	13.0395	13.3106	12.8951	13.2075	13.2376	12.9717	12.8318	13.5137	13.2492	13.145	14.0491	13.2675	13.0591	12.9943	12.89	12.9227	12.8457	13.1148	12.7936	13.2435	13.446	14.3776	12.8704	13.5897	13.026	13.1487	13.4357	13.032
Uhrf1bp1		16	13.7	16.6425	17.0292	16.4558	17.1038	16.4872	16.2555	16.8899	17.0155	16.9495	16.2777	16.2638	17.0106	16.8901	16.9174	16.8485	16.4209	16.4975	16.8007	16.9707	16.9016	16.5157	16.536	16.8632	16.8401	16.3789	16.8889	16.5072	16.2994	16.7942	16.8252	16.7986	16.3039	16.3505
Uhrf1	E3 ubiquitin-protein ligase UHRF1	1	1.1	13.0774	13.5905	12.7757	14.6497	15.4807	13.7042	12.8609	13.189	12.9779	15.8281	14.2963	13.2019	12.7952	13.1727	14.9132	15.1914	14.0294	12.9968	13.1326	12.8479	15.3425	14.4335	12.8852	13.3009	12.603	14.9131	15.5007	13.6052	13.2158	13.2552	13.0223	15.8371	14.4095
Ugt2b7	UDP-glucuronosyltransferase 2B7	6	10.8	13.3306	14.2422	13.5916	13.2169	13.4345	14.2967	13.2059	16.5043	14.4746	17.7097	16.1897	13.6493	14.2931	13.8384	13.6806	13.3729	13.6634	13.1846	16.2735	14.4322	17.7226	15.6435	13.6901	14.4839	13.6112	13.7195	13.3055	13.9986	14.042	15.6582	14.524	18.0841	15.7949
Ugt2b37	UDP-glucuronosyltransferase 2B37	19	37	17.3684	20.6214	17.516	17.8071	16.6942	17.0591	17.1758	16.2244	20.576	16.7129	18.3377	17.3197	20.4367	16.126	17.3809	16.8621	16.7269	17.4741	15.8955	21.1767	17.1386	18.981	17.2292	21.0093	16.1939	17.4514	16.6242	17.1217	17.2929	16.7044	20.7361	16.7885	18.504
Ugt2b35		9	19.05	15.4438	18.2581	14.9346	15.7597	15.5981	15.5816	15.6689	15.4855	18.4223	14.8432	16.2441	15.2239	18.8009	14.6635	15.2917	15.1582	15.3485	15.1539	15.4318	18.8236	15.1828	16.5919	15.3679	18.6714	14.9131	15.4039	15.141	15.0525	15.4521	15.4433	18.4939	15.0729	16.3931
Ugt2b17	UDP-glucuronosyltransferase 2B17	23	38.9	19.8737	23.7047	19.7422	19.7978	19.4888	20.0057	20.0953	19.2027	23.5943	19.384	21.3059	19.6572	23.6833	20.068	19.7451	19.4712	19.9933	20.0185	19.1212	23.5782	19.6378	21.3211	19.7543	23.7611	19.5343	19.7756	19.2901	19.9446	20.2806	19.0888	23.577	19.5323	21.4925
Ugt2b15	UDP-glucuronosyltransferase 2B17;UDP-glucuronosyltransferase 2B15	19	36.15	19.2601	22.4405	19.2622	19.2442	18.8099	19.5601	19.2672	19.0089	22.399	18.9532	20.362	19.0642	22.4705	19.4368	19.1696	18.8306	19.4924	19.1479	18.8698	22.4008	19.1488	20.4387	19.1152	22.5191	19.1897	19.1455	18.7662	19.4414	19.3477	18.924	22.3886	18.9861	20.431
Ugt2b10		15	28.4	18.4151	20.4689	17.6235	17.9243	17.4576	18.1085	17.7908	17.8752	20.3608	21.1348	19.5806	18.1924	20.847	17.3633	17.5363	17.2541	17.7895	17.6069	17.9707	20.6188	21.3347	19.7294	18.2557	20.7976	17.1516	17.6901	17.2881	17.7519	17.8616	17.7863	20.7576	21.3195	19.89
Ugt2b1	UDP-glucuronosyltransferase 2B1	16	34.7	17.9223	20.7367	19.1933	17.904	17.5014	18.2286	17.7416	16.9656	20.7145	18.6589	18.9088	17.7763	21.084	18.7803	17.5575	17.3633	18.5493	17.6003	16.7169	21.128	18.472	19.1145	18.1048	20.86	18.9285	17.5469	17.5288	18.483	17.7231	17.0424	20.7578	18.4743	18.9812
Ugt2b	UDP-glucuronosyltransferase 2B2	18.5	36.4	17.2234	20.9148	15.4509	17.0698	16.3419	17.4045	16.6577	16.5834	20.7376	16.331	18.2198	16.7739	20.7102	15.9977	16.8481	15.8862	17.5339	16.5486	16.8164	20.6695	16.4211	18.3938	16.8673	20.9054	15.4846	16.9275	16.0165	17.4563	17.0539	16.684	20.7204	16.4899	18.444
Ugt2a3		8	13.2	16.9514	18.6052	15.3056	16.2038	15.6876	16.3519	15.8353	15.8594	18.606	16.3869	16.7831	16.1726	18.6651	15.852	15.8609	15.5722	16.4932	15.7401	15.9789	18.5059	16.6491	16.6076	16.0672	18.0446	16.858	15.9591	15.8456	16.282	15.8907	15.9761	18.309	16.1199	16.4832
Ugt1a5	UDP-glucuronosyltransferase 1-5	9	21.7	15.5873	19.2092	15.4729	15.7821	15.54	16.0122	15.6639	14.2302	19.2036	15.4946	16.8486	15.6322	18.6088	15.998	15.4461	15.8294	16.1335	15.537	15.3752	18.4067	15.6499	16.0909	16.8315	19.1312	16.1168	15.4435	15.2419	15.6033	15.5652	14.191	19.023	15.5899	17.0845
Ugt1a1	UDP-glucuronosyltransferase 1-1;UDP-glucuronosyltransferase 1-7;UDP-glucuronosyltransferase 1-7C;UDP-glucuronosyltransferase 1-6;UDP-glucuronosyltransferase 1-2	11.5	26.5	17.4101	19.0388	17.1786	18.0336	17.5612	17.9088	17.2897	18.4874	18.9722	18.7594	18.4061	17.332	19.2876	17.5239	17.8878	17.4487	17.633	17.1748	18.196	19.112	19.2173	18.3683	17.283	19.025	17.3005	18.0303	17.4678	17.5744	17.3908	18.1728	18.9775	19.0755	18.5509
Ugp2	UTP--glucose-1-phosphate uridylyltransferase	31	62.1	20.0033	22.9889	22.1279	20.6155	20.2698	21.1546	20.5338	20.4996	23.0226	20.2958	21.5842	19.9967	23.1922	22.0866	20.5437	20.1741	21.1671	20.5772	20.1	23.1568	20.4278	21.5521	19.9932	22.8983	22.2959	20.6458	20.1789	21.1179	20.4958	20.5303	22.7724	20.3573	21.5253
Uggt2		8	5.7	16.4521	16.8381	16.7542	19.2799	15.6069	16.8214	16.1672	16.9369	16.7503	16.2807	17.2013	16.4378	16.848	16.9838	19.1256	15.5111	17.2497	16.2181	16.6978	16.8197	16.3462	17.0711	16.4392	17.3012	16.5456	18.8642	15.6004	17.1246	16.1508	16.6597	17.2309	16.0934	16.9085
Uggt1	UDP-glucose:glycoprotein glucosyltransferase 1	63	49.5	22.0462	21.686	20.7642	20.855	21.6997	20.6904	21.1197	20.7364	21.686	21.5009	21.3829	22.0665	21.6858	21.1125	20.9299	21.6154	20.8487	21.0772	20.6444	21.5817	21.2401	21.3119	22.062	21.6853	20.8603	21.015	21.6281	20.7636	21.0297	20.7346	21.6922	21.3523	21.3559
Ugdh	UDP-glucose 6-dehydrogenase	28	60.4	19.4464	21.7137	19.0555	19.1698	19.0666	19.6514	19.2484	21.1465	21.6728	21.4432	20.7596	19.2682	21.9485	19.62	18.82	18.9666	19.3598	19.1042	21.0635	21.7513	21.7513	20.8067	19.2862	21.8159	19.1737	18.9978	19.0164	19.5121	19.3493	21.0814	21.7329	21.6228	20.7198
Ufsp2	Ufm1-specific protease 2	11	26.2	20.0902	18.833	17.9095	17.7187	17.7172	17.9965	17.716	18.2954	18.6809	18.1252	18.1527	20.2216	18.6567	18.2238	17.7553	17.7638	17.9816	17.676	18.1392	18.6623	17.8269	17.9717	20.0718	18.8605	17.7856	18.012	17.6978	17.8913	17.6211	18.2666	18.8042	18.1093	18.0938
Ufm1	Ubiquitin-fold modifier 1	4	68.2	20.3796	18.9163	17.7239	18.084	18.4405	17.6043	18.2669	18.5424	18.967	18.2777	18.2711	20.4506	18.832	18.2582	17.8087	18.1951	17.3027	18.1489	18.2671	19.0541	18.1998	18.2699	20.3366	19.0817	18.1347	17.7531	18.3274	17.5997	18.2624	18.353	19.0855	18.3258	18.3779
Ufl1	E3 UFM1-protein ligase 1	36	47.7	21.553	20.6118	19.84	20.9027	19.8089	19.5394	19.9921	19.6687	20.5751	20.0581	20.231	21.7268	20.4519	19.871	21.0585	19.7563	19.8169	20.0305	19.654	20.4456	20.0062	20.1573	21.585	20.5644	19.712	21.0494	19.8264	19.7132	19.9732	19.6338	20.5263	20.007	20.2344
Ufd1l	Ubiquitin fusion degradation protein 1 homolog	13	32.9	19.0168	19.4426	19.8123	20.2772	19.0344	19.7484	18.8122	19.0874	19.4296	18.8941	19.2657	19.0507	19.4707	19.6921	20.3295	18.9435	19.7451	18.8886	18.8813	19.439	18.9053	19.2804	18.9944	19.5205	19.6552	20.3011	18.9868	19.6953	18.9244	18.8412	19.525	18.8854	19.1778
Ufc1	Ubiquitin-fold modifier-conjugating enzyme 1	6	25.7	19.6582	18.7542	18.0857	18.0996	18.1696	17.6189	17.872	18.2014	18.593	17.9206	17.9233	19.7469	18.819	17.8699	18.2168	18.3612	17.9633	18.0497	18.0788	18.6469	17.9936	18.0074	19.6048	18.8463	17.6414	18.1843	18.1815	17.8422	17.8233	18.2008	18.7431	17.8927	18.0332
Uevld	Ubiquitin-conjugating enzyme E2 variant 3	4	6	16.56	16.3601	15.3602	15.9099	16.0046	16.1824	16.3013	16.2478	16.1181	16.3833	15.9301	16.0078	15.9784	15.2041	15.9988	15.9295	15.9642	16.6173	16.2256	16.1188	16.0398	15.9007	15.9765	15.9302	15.8959	15.7298	15.8163	16.2742	16.5715	16.3646	15.7886	16.608	15.9487
Uckl1	Uridine-cytidine kinase;Uridine-cytidine kinase-like 1	11	20.6	16.8859	16.4345	16.9741	15.7177	16.8948	16.6082	16.7045	17.0179	16.1325	16.8113	16.4037	16.5623	16.4726	16.1471	15.8187	16.894	16.2606	16.6889	17.4303	16.1223	16.7163	16.2304	16.7912	16.3759	17.2951	15.8895	16.827	16.403	16.7344	17.1605	16.37	16.7161	16.469
Uck1	Uridine-cytidine kinase;Uridine-cytidine kinase 1	5	19.4	17.4019	16.7423	17.0197	17.9223	17.6855	17.7394	17.5294	17.918	16.8481	17.3152	17.3647	17.1882	16.8282	17.748	17.7703	17.5788	17.6771	17.4641	17.6365	17.0111	16.9811	17.1675	17.2913	16.6974	18.0635	17.6723	17.4949	17.7011	17.3572	17.8408	16.7222	17.1181	17.163
Uchl3	Ubiquitin carboxyl-terminal hydrolase;Ubiquitin carboxyl-terminal hydrolase isozyme L3	12	67.8	18.8617	18.236	18.5211	18.8407	17.914	18.035	17.683	17.7643	18.0871	17.7396	18.0004	18.0354	17.9955	18.6175	19.0374	18.1047	18.1201	17.7164	18.0539	18.0991	17.6404	17.9491	17.9826	18.0156	18.5141	19.2084	18.0526	18.0979	17.8757	18.0838	18.1179	17.7773	17.9645
Uchl1	Ubiquitin carboxyl-terminal hydrolase isozyme L1	5	26	17.067	17.0486	17.5151	20.5603	15.3144	17.2533	15.2176	15.9702	16.4319	17.2346	17.8314	16.7735	16.4507	18.0063	20.139	14.9706	17.8365	15.7773	16.2569	16.3371	17.0226	17.6881	17.176	16.7624	17.4544	20.34	15.3896	17.2333	15.6451	16.6388	16.3515	17.1897	17.8489
Ubxn7	UBX domain-containing protein 7	11	29.2	17.0348	17.3693	17.1422	17.323	17.4187	16.562	17.358	17.0217	17.4785	16.9527	16.9434	17.1304	16.9802	17.1764	17.1544	17.412	16.9864	17.2131	17.0833	16.955	16.974	16.7981	16.814	17.4735	17.1865	17.149	17.1412	16.6833	17.0382	16.9759	17.4499	17.0821	16.8719
Ubxn6	UBX domain-containing protein 6	16	32.6	17.4156	17.167	18.1133	19.8173	17.5647	17.9471	18.033	17.5293	17.3237	17.7236	17.995	17.5005	17.2485	17.8309	19.7908	17.2733	18.0833	18.0023	17.6	17.4015	17.4295	17.8648	17.4317	16.9253	18.6823	19.5259	17.4082	17.9243	18.189	17.4922	17.2494	17.2924	17.8325
Ubxn4	UBX domain-containing protein 4	15	33	19.3028	19.0954	18.3979	19.2126	18.4573	18.4425	18.5754	18.4152	19.2233	18.51	18.5651	19.2758	19.2399	18.3793	19.1916	18.1699	18.7148	18.2918	18.6543	19.2408	18.6401	18.6105	19.2611	19.0295	17.9946	19.1447	18.4193	18.4224	18.6874	18.6203	19.2293	18.6198	18.6123
Ubxn2a	UBX domain-containing protein 2A	1	6.2	13.0678	13.3732	14.1229	12.9551	13.2936	13.6635	13.0135	13.5191	13.6375	13.2649	12.9461	15.0422	12.8567	13.6967	12.7725	12.834	13.8331	13.1237	13.3988	13.0918	12.9882	13.1259	15.285	13.2123	13.5843	12.7703	13.066	13.3998	13.0573	13.029	13.2005	13.2605	13.0039
Ubxn1	UBX domain-containing protein 1	17	59.6	17.6685	18.2612	19.2296	19.2873	18.4476	18.35	18.2919	18.121	18.2942	18.2699	18.2646	17.8545	18.2884	18.9377	19.2385	18.732	18.4777	18.1631	18.0698	18.3608	18.1436	18.2061	17.7079	18.4978	18.7954	19.2721	18.4595	18.5499	18.1259	18.1692	18.4935	18.2698	18.292
Ubtf	Nucleolar transcription factor 1	25	31.4	19.2074	18.3143	18.6959	18.0392	19.9857	18.4851	19.2638	18.5625	18.5775	19.149	18.8268	19.0583	18.2026	19.0478	18.035	19.9408	18.7183	19.2054	18.6539	18.4447	19.1345	18.7797	19.1291	18.087	19.0359	17.9323	19.8616	18.4369	19.2996	18.7371	18.6123	19.1427	18.8797
Ubtd2	Ubiquitin domain-containing protein 2;Ubiquitin domain-containing protein 1	5	28.4	14.3337	14.1297	14.8187	15.1204	13.8045	14.2537	14.3727	14.5218	13.9518	13.641	13.9742	14.4785	13.8172	14.4866	15.6553	13.8485	14.6889	14.6042	14.1365	13.5832	13.6509	14.207	13.8747	14.6306	14.4287	13.8507	13.733	14.2052	13.8992	14.0595	14.4653	13.6532	13.6441
Ubr7	Putative E3 ubiquitin-protein ligase UBR7	4	6.7	16.1333	16.5852	15.1551	17.5684	17.0029	15.7594	16.0319	16.0289	16.5627	16.9086	16.4624	16.2543	16.3211	15.8875	17.7079	16.729	15.9408	16.022	16.0382	16.2297	16.9138	16.4145	16.1314	16.8415	15.7716	17.6028	16.7053	15.9468	16.0315	15.8486	16.934	16.6044	16.3112
Ubr5	E3 ubiquitin-protein ligase UBR5;E3 ubiquitin-protein ligase UBR5	17.5	7.35	15.7369	15.8883	15.6687	16.751	16.3049	15.5489	15.6424	16.1884	15.8055	16.2485	15.8843	15.7886	15.7372	15.6446	17.1371	15.8692	15.7896	15.6159	15.9647	15.6964	15.9994	15.9072	15.9372	15.4144	16.3319	16.822	16.2954	15.6553	15.9477	15.898	15.6224	16.2026	15.9256
Ubr4	E3 ubiquitin-protein ligase UBR4	99	21.4	21.1857	21.0638	21.3083	22.1604	21.4916	21.2947	21.319	21.0862	21.0609	21.4745	21.4247	21.1972	21.0391	21.3535	22.1765	21.5741	21.1464	21.4493	21.1733	21.0541	21.4742	21.5945	21.1135	21.0406	21.4703	22.0741	21.5729	21.191	21.5103	21.1171	21.0874	21.4939	21.4753
Ubr3		6	4.1	16.6766	16.3988	17.0264	15.9622	16.1328	16.5357	16.0959	16.1279	16.2595	16.2762	16.0153	16.4411	16.1627	16.8953	16.0088	16.1656	17.3574	16.6873	16.0673	16.0865	16.2427	16.305	16.5427	16.6622	16.6464	15.991	16.0192	16.5681	16.5081	16.0434	16.6405	16.1327	16.1015
Ubr2	E3 ubiquitin-protein ligase UBR2	17	11.1	16.2012	15.7773	15.8866	15.8074	15.506	15.0066	15.4648	15.0669	15.7577	15.5487	15.2804	15.9598	15.8861	15.9457	15.945	15.5436	15.6012	15.799	15.3658	15.7982	15.892	15.5269	15.7881	15.6474	16.194	15.6615	15.5467	15.5517	15.5416	15.2613	15.5917	15.8352	15.456
Ubr1		14	10.3	17.5483	17.8073	18.0276	17.6243	18.0047	17.2571	18.0778	17.505	17.7388	17.5113	17.446	17.6091	18.1104	17.6997	17.5131	17.7212	17.5995	18.2418	17.563	17.8689	17.2897	17.4673	17.5316	17.7416	18.4996	17.4754	17.6425	17.2794	17.9022	17.5303	17.7297	17.1583	17.312
Ubqln4	Ubiquilin-4	10	21.5	17.7322	16.9007	18.3267	17.1109	17.512	17.4692	17.7991	17.0562	17.016	17.5776	17.2061	17.212	17.4422	17.4504	17.1295	17.7726	17.5021	17.3062	17.426	17.2964	17.2953	17.1748	17.7355	16.7098	18.3279	17.017	17.517	17.713	17.6302	17.0633	16.9949	17.5315	17.2709
Ubqln3	Ubiquilin-3	6	13.9	15.802	14.3188	14.8395	16.7611	15.1122	14.7813	14.7631	14.4216	14.6436	14.2857	14.8711	14.6318	14.672	15.6349	16.3781	15.2537	14.9239	14.8227	14.6932	14.6842	14.4023	14.7445	14.3012	15.1421	15.0991	16.7802	13.918	15.323	14.1156	15.0896	15.0234	15.3134	15.1775
Ubqln2	Ubiquilin-2	7	18.3	17.3933	17.0639	16.4447	17.0705	17.0165	16.809	17.4918	17.1613	17.0368	16.7386	16.8212	17.0718	16.7638	17.1923	17.1218	17.3784	16.8698	17.2477	17.1803	16.9896	16.5776	16.7574	17.1133	17.0177	16.2037	17.2445	17.1116	16.8213	17.2505	17.3236	16.9413	16.5667	16.7452
Ubqln1	Ubiquilin-1	11	33.8	17.9792	18.4996	18.0462	18.5466	18.3549	17.9039	18.2809	18.0161	18.556	18.1231	18.0167	17.9366	18.7008	17.7016	18.6462	18.2003	17.842	18.1054	18.0452	18.6193	18.4761	18.001	17.6336	18.555	18.228	18.5973	18.2112	18.0496	17.8893	17.8975	18.5809	18.3702	18.1102
Ubp1	Upstream-binding protein 1	7	20	14.5162	14.609	15.1378	13.9231	14.9029	14.2252	14.4951	14.4922	14.4229	14.7276	14.2241	14.4846	14.7907	13.7911	13.8646	14.7487	13.8353	14.6533	14.2177	14.403	14.9056	14.1553	14.3321	14.8285	14.5676	13.9859	14.8685	13.8066	14.5082	14.3814	14.6416	14.6878	14.1223
Ubox5	RING finger protein 37	2	4.6	9.42537	10.4272	10.9236	11.0641	11.2371	11.0099	10.4272	10.9236	10.6633	10.9565	10.7007	10.5921	9.64528	10.5443	11.6012	10.2262	12.2189	10.306	10.5443	9.89036	11.1168	10.8873	10.3103	10.5883	12.3211	13.2449	9.33605	11.8502	9.7395	10.4845	10.7475	10.3522	11.1971
Ubn2	Ubinuclein-2	2	2.1	12.6094	12.8445	13.7215	12.4454	12.6808	12.6192	12.9009	12.3115	12.7233	13.0053	12.4164	14.2894	14.0184	13.2182	12.1762	12.5519	11.6061	12.2496	11.8507	13.6445	12.3677	12.4824	14.9563	14.654	12.2705	12.1198	12.3678	11.3609	12.3883	11.4302	14.5018	12.345	12.7027
Ublcp1	Ubiquitin-like domain-containing CTD phosphatase 1	11	34.6	17.9308	17.3073	17.4093	19.1445	19.0289	16.9408	17.933	17.7583	17.2241	17.5524	17.8735	17.8834	17.2721	17.5461	18.9591	19.0571	17.6416	17.8224	17.6595	17.1937	17.3183	17.7475	17.8844	17.3713	17.2323	19.0547	18.9054	17.0974	18.3877	17.5429	17.2123	17.2831	17.9044
Ubl7	Ubiquitin-like protein 7	6	24.1	16.9939	16.8428	16.4643	17.6721	16.8057	16.5212	17.0076	16.8092	16.8365	16.9203	16.7674	16.8711	16.9395	16.1906	17.51	16.8338	16.957	16.8121	16.887	16.911	17.042	16.7892	16.6444	16.9397	16.4164	17.4607	16.8223	16.9009	16.7799	16.7775	16.8188	17.0406	16.7343
Ubl5	Ubiquitin-like protein 5	1	12.3	16.5219	16.0655	15.8215	16.3258	16.2442	15.3461	16.1744	15.8902	16.0908	16.1756	15.6605	16.3967	16.131	15.93	16.3044	16.4256	15.5336	16.3723	15.8918	15.9758	16.2561	15.9426	16.5974	16.1125	15.7187	16.4366	16.2789	15.454	16.3389	15.8355	16.2158	16.33	15.9655
Ubl4a	Ubiquitin-like protein 4A	7	44.6	17.3112	17.7926	17.2175	18.0926	17.705	17.7899	17.6529	17.6837	17.67	17.7418	17.5468	17.3689	17.7581	17.5211	18.1961	17.4851	17.7581	17.4425	17.7628	17.6333	17.7919	17.5012	17.2846	17.793	17.544	18.2442	17.6305	17.7448	17.5572	17.6907	17.7424	17.8334	17.5769
Ubl3	Ubiquitin-like protein 3	4	39.3	16.4669	16.0738	16.8195	16.0225	16.4413	16.0672	17.5136	16.5487	16.1834	16.5188	16.2643	16.3601	15.8308	16.6323	15.977	16.6802	15.5525	17.6269	16.3094	15.9125	16.982	16.4304	16.3856	16.3305	17.2137	16.2676	16.318	16.1228	17.152	16.3538	16.3434	16.4718	16.4473
Ubfd1	Ubiquitin domain-containing protein UBFD1	4	24.7	17.6299	17.6122	16.7801	17.8295	17.9029	16.7286	17.2745	17.2722	17.4732	17.443	17.2366	17.637	17.649	17.2582	17.7718	17.9555	16.7865	17.2307	16.9148	17.5681	17.2262	17.2754	17.5249	17.6034	17.4526	17.8536	17.9399	16.6776	17.13	17.0464	17.463	17.3809	17.2329
Ube4b	Ubiquitin conjugation factor E4 B	21	21.2	17.8608	18.5895	18.1476	18.2899	17.99	17.9515	17.7862	18.1935	18.6712	18.0554	17.9852	17.9795	18.4016	18.2003	18.3182	17.9481	18.1842	17.958	18.0778	18.5468	17.9665	17.9639	18.0732	18.4189	17.8054	18.481	18.0522	17.9921	17.9609	18.1898	18.2782	18.1497	17.9623
Ube4a	Ubiquitin conjugation factor E4 A	20	21.6	19.0092	19.28	18.8496	19.5381	18.6137	18.7657	18.5168	18.6733	19.2954	19.2535	18.9763	18.8199	19.3473	19.1523	19.6422	18.5354	19.0453	18.6102	18.723	19.2378	19.1637	18.9201	18.9231	19.2485	19.785	19.4661	18.5317	18.7262	18.5843	18.6927	19.2323	18.7689	18.7812
Ube3c		12	16.9	15.2607	16.3487	14.8428	15.7273	15.5979	14.8206	15.2917	15.1856	15.9978	15.6591	15.2844	15.4097	16.0767	14.8307	16.0984	15.9295	15.2561	15.6925	15.1667	16.0182	15.7667	15.4902	15.2155	16.4389	14.5648	16.1033	15.7749	14.9181	15.6675	15.4307	16.2266	15.8912	15.4446
Ube3b		4	5.7	14.172	14.172	14.4681	14.2698	14.1524	15.3577	13.9345	14.5932	13.9149	13.9149	14.0503	13.9854	15.0078	14.4074	14.7641	14.2999	14.4213	14.2094	14.575	14.6501	14.3324	14.1406	14.0718	14.5707	14.5715	14.7693	14.3961	14.4189	14.8098	14.609	14.4209	14.3397	14.2753
Ube3a	Ubiquitin-protein ligase E3A	22	26.75	17.4216	17.5773	17.3787	18.2586	17.3892	17.3839	17.275	17.5966	17.3347	17.6072	17.3839	17.5049	17.4675	17.413	18.3461	17.463	17.2659	17.5432	17.4235	17.3071	17.507	17.3695	17.4334	17.5869	17.274	18.3132	17.3379	17.1998	17.3789	17.4987	17.372	17.7545	17.4358
Ube2z	Ubiquitin-conjugating enzyme E2 Z	4	11	17.0554	16.9826	17.0001	16.8631	16.9691	16.8102	16.8725	16.8623	17.0001	17.1682	16.7448	17.2139	16.9683	16.8524	17.3914	16.6826	16.8473	16.8155	16.7403	16.8977	17.1078	16.8246	17.1871	16.7471	16.8408	17.1762	16.7567	16.9112	16.6084	16.5892	16.8318	17.0037	16.691
Ube2v2	Ubiquitin-conjugating enzyme E2 variant 2	11	64.1	17.5054	17.9231	18.0338	17.33	16.9792	17.3693	17.2615	17.1065	17.866	16.8191	17.1489	17.8565	17.6764	17.9145	17.7124	17.2313	17.1441	17.5377	17.1371	17.9514	17.0433	17.2739	17.5959	17.8927	17.8726	17.5648	17.1225	17.0212	17.4468	17.2227	18.2062	17.0411	17.2496
Ube2s	Ubiquitin-conjugating enzyme E2 S	3	15.7	13.8021	14.7184	14.6732	15.6677	14.408	14.6054	14.0511	13.9319	14.4246	14.5717	14.4389	14.88	14.3164	14.0314	15.502	13.9915	14.2737	14.1271	14.4704	14.0823	14.3916	14.3222	14.1155	14.0966	14.7975	15.2503	14.2793	14.212	13.9937	14.2997	14.4298	14.2674	14.1038
Ube2q2l		2	7.3	12.9671	13.417	13.3589	13.8434	13.0189	13.1735	12.9713	12.9235	13.1265	14.3513	13.2892	12.7663	12.9736	13.2097	13.9514	12.9713	13.2916	13.1109	13.1054	13.1317	14.4612	13.4532	12.8814	13.5115	12.7972	13.5828	13.0447	13.2496	12.9457	13.3001	13.6953	14.1027	13.1391
Ube2q1	Ubiquitin-conjugating enzyme E2 Q1	6	16.6	16.6657	16.4371	15.6685	16.6577	16.74	15.9147	16.5304	16.4428	16.3211	16.8164	16.4709	16.3746	16.1774	16.6145	16.4936	16.3563	16.9216	16.3899	16.5168	16.1143	16.5305	16.0249	16.4109	16.382	15.9373	16.6292	16.6335	16.331	16.382	16.5461	16.3888	16.8388	16.4627
Ube2o	E2/E3 hybrid ubiquitin-protein ligase UBE2O	17	16.3	18.2747	17.8739	18.6211	18.9464	19.1323	18.4304	18.1233	17.6984	17.8643	17.7106	18.0539	18.3205	17.8254	18.4465	18.9172	18.9809	18.2893	18.0375	17.9622	17.9563	17.7757	18.1227	18.0931	17.6664	18.839	18.9853	19.0159	18.3995	18.3613	17.7442	17.8556	17.8819	18.1895
Ube2n	Ubiquitin-conjugating enzyme E2 N	7	53.3	19.6735	19.1452	19.4939	19.7042	19.8243	19.1354	19.838	19.1354	19.198	19.3674	19.3549	19.4767	19.1288	19.5892	19.7237	19.9331	19.4297	19.6819	19.35	19.2256	19.5196	19.3238	19.542	19.2094	19.2325	19.8848	20.0178	19.4083	19.6153	19.3482	19.1633	19.5037	19.4027
Ube2m	NEDD8-conjugating enzyme Ubc12	12	51.4	20.0641	18.9808	19.3062	20.2828	18.8853	19.4124	18.881	18.8459	19.2796	19.2945	19.234	20.1473	19.0612	19.3238	20.2257	18.9194	19.2434	18.9741	19.0441	19.1677	19.3648	19.2414	19.8013	18.7551	19.5124	20.2092	19.2058	19.4733	19.1495	18.8576	19.0461	19.4176	19.178
Ube2l6	Ubiquitin/ISG15-conjugating enzyme E2 L6	2	13.7	14.8621	16.8768	14.3791	14.7499	15.9383	15.1123	16.5281	15.2642	16.8086	16.522	15.8545	14.8147	16.8629	14.7711	14.6026	15.8896	14.8532	16.7295	15.1281	16.6354	16.8076	15.8164	15.0598	16.7068	15.2455	14.6414	15.7687	14.6816	16.3098	15.0207	16.6583	16.6781	15.8777
Ube2l3	Ubiquitin-conjugating enzyme E2 L3	8	65.6	19.7799	19.5977	19.345	20.1937	19.8854	19.4255	19.3387	19.4353	19.5548	19.5977	19.5359	19.8085	19.4451	19.3442	20.1685	19.9294	19.4562	19.6216	19.4144	19.4782	19.7252	19.5645	19.7614	19.6203	19.4184	20.129	19.9498	19.5036	19.4314	19.5296	19.6107	19.7197	19.6134
Ube2k	Ubiquitin-conjugating enzyme E2 K	6	27.5	16.6778	17.6722	16.2454	16.5911	16.3912	16.4693	16.2127	16.6808	17.768	16.5079	16.5214	16.7434	16.8135	16.9189	17.07	16.8429	16.3913	16.2793	16.5867	16.851	16.7883	16.4925	16.5126	17.193	16.8188	16.9429	16.5077	16.9324	16.3413	16.8498	17.1286	16.8329	16.5891
Ube2j1	Ubiquitin-conjugating enzyme E2 J1	6	28.6	16.7824	15.7092	15.6719	16.958	16.567	15.2687	16.1353	15.3657	16.2245	16.1324	15.7043	16.8472	15.8122	15.5593	16.8181	16.6602	14.9141	16.3098	15.7252	15.8844	16.359	15.7129	16.7837	15.3143	15.777	16.8282	16.8078	14.9774	16.3055	15.4954	15.96	16.1826	15.7322
Ube2i	SUMO-conjugating enzyme UBC9	6	30.4	18.7463	18.3813	18.153	19.2052	19.9915	18.013	18.8272	18.4958	18.3565	18.8927	18.6851	18.7522	18.4391	17.7216	19.0142	19.9321	18.2621	18.8709	18.5527	18.3716	18.874	18.7159	18.7245	18.4223	17.8436	19.1824	19.8804	18.1362	19.0326	18.5531	18.3323	19.0037	18.7476
Ube2h	Ubiquitin-conjugating enzyme E2 H	4	30.3	17.6105	18.4953	17.4598	17.9062	17.8045	17.2366	18.2807	17.3599	18.8912	17.8115	17.7329	17.7525	18.0534	17.2565	17.9835	18.0197	17.2203	18.4148	17.838	18.0182	17.98	17.7401	17.8115	17.9664	17.4593	18.0385	18.1894	17.3435	18.4492	17.5569	17.9953	17.9783	17.7274
Ube2g2	Ubiquitin-conjugating enzyme E2 G2	2	10.3	16.9625	16.6856	15.9677	16.8081	15.9425	15.3096	16.3207	15.9689	16.6649	15.9385	16.0487	16.7669	17.0602	15.3285	16.5943	15.6801	15.1742	16.9041	15.6201	16.7121	16.0471	15.981	17.197	16.4721	16.1021	16.8916	15.2939	15.7048	15.5649	15.5185	16.466	16.0961	15.8937
Ube2g1	Ubiquitin-conjugating enzyme E2 G1;Ubiquitin-conjugating enzyme E2 G1, N-terminally processed	9	46.5	17.3779	17.3329	17.6113	17.0019	17.0759	17.2603	16.8608	17.0515	17.3243	16.9425	16.9486	17.3751	17.2707	17.383	17.0638	17.3207	17.0687	16.9451	17.095	17.2685	17.1807	16.9271	17.4894	17.0297	17.67	16.9907	17.1661	17.1536	16.7871	16.9408	17.337	16.9614	16.9433
Ube2f	NEDD8-conjugating enzyme UBE2F	4	24.9	15.2852	14.994	16.6145	15.9094	15.8421	15.2879	15.449	15.1504	15.1786	15.2673	15.3356	15.4966	15.7626	16.1095	15.956	15.6264	15.3677	15.381	15.1447	15.8516	15.6734	15.3143	15.934	15.7023	15.8058	15.8205	15.6146	15.2685	15.2204	14.884	15.8589	15.4841	15.3989
Ube2d3	Ubiquitin-conjugating enzyme E2 D3;Ubiquitin-conjugating enzyme E2 D2	3	25.2	15.6749	16.0041	15.5978	16.1168	15.8311	15.2102	15.3194	15.8678	15.6585	15.993	15.4092	15.5961	15.8508	14.9789	16.2094	15.5617	15.0074	15.5075	15.3148	15.5976	15.9382	15.429	15.5695	15.4969	15.3118	16.2604	15.7019	15.1884	15.1876	15.2686	15.285	15.7537	15.2912
Ube2b	Ubiquitin-conjugating enzyme E2 B	1	9.4	16.0111	16.1568	17.4016	17.1769	16.1241	16.7398	16.4535	15.7547	16.2143	15.9629	16.1949	16.0999	16.2767	17.1223	17.265	16.0652	16.8993	16.3493	15.9856	16.1866	16.2223	16.1414	16.2408	16.0677	17.3929	17.1112	16.4596	16.8447	16.6595	16.0557	16.1252	16.396	16.3663
Ube2a	Ubiquitin-conjugating enzyme E2 A	1	10.5	15.0964	15.6098	14.9321	14.9558	15.6972	14.7804	15.4693	14.7771	15.1672	15.6762	15.0476	15.1476	15.2723	14.5928	15.3706	16.0089	14.8623	15.318	15.2866	15.2642	15.9304	15.1689	15.1399	15.3758	14.5349	15.2385	15.9798	14.9682	15.3132	15.3402	15.2201	15.8494	15.2265
Ubash3b	Ubiquitin-associated and SH3 domain-containing protein B	7	9.4	14.4658	15.4199	15.8931	15.2202	16.4104	15.2274	15.6425	15.2945	15.2956	15.0244	15.1751	14.8666	15.3808	15.6635	15.5233	16.6824	15.8621	15.8706	15.3358	15.3774	15.209	15.4976	14.9329	15.2933	15.2468	15.339	16.3336	15.5001	15.9844	15.5695	15.3427	14.9385	15.2276
Ubap2l	Ubiquitin-associated protein 2-like	24	30	19.5532	19.3533	19.3936	19.848	19.9089	19.4839	20.1544	19.1709	19.6569	19.5382	19.475	19.3563	19.3405	19.7572	19.8353	19.7346	19.5404	19.9984	19.3851	19.4157	19.7813	19.4894	19.3562	19.4157	19.2718	19.8773	19.8278	19.6095	19.8696	19.1956	19.597	19.7201	19.4938
Ubac2	Ubiquitin-associated domain-containing protein 2	6	38.1	15.6038	16.5413	15.5413	17.0324	15.7213	15.5912	15.6426	16.0214	16.5193	15.7236	15.8611	16.0949	15.8509	15.8534	16.6096	16.0191	15.585	16.7068	15.794	16.0271	15.8622	15.9131	15.6129	16.4613	16.2013	16.8385	15.7667	15.3109	15.6334	15.7022	16.4095	15.8395	15.7808
Ubac1	Ubiquitin-associated domain-containing protein 1	3	7.8	15.6665	13.9645	15.0742	14.9221	14.1485	14.6782	14.0067	14.0972	14.1401	14.0573	14.1763	14.4259	14.4777	14.5911	14.3055	13.5499	15.7984	13.172	15.3534	13.9888	14.4761	14.226	16.146	13.8485	14.9306	15.2936	13.9603	14.6009	13.8073	14.0643	14.1032	13.9701	14.0478
Uba7		11	13.5	16.4043	17.2837	16.2812	16.0511	17.076	16.4577	17.0037	16.3317	17.1513	16.6306	16.4441	16.2445	17.077	16.3491	15.6729	16.9755	16.6769	17.2342	16.388	17.004	16.6643	16.46	16.3597	17.1909	16.607	15.7071	16.7135	16.7484	16.8797	16.4723	17.1567	16.6746	16.4244
Uba6		28	31.5	19.3024	19.469	19.1015	19.9196	20.032	19.2744	19.433	19.5172	19.4805	19.3835	19.3872	19.2521	19.2835	20.0388	19.8347	19.9633	19.3856	19.5951	19.4368	19.2954	19.2673	19.3834	19.4728	19.5546	19.0965	19.9313	19.8421	19.2634	19.5392	19.5105	19.4949	19.4274	19.3517
Uba52	Ubiquitin-60S ribosomal protein L40;Ubiquitin;60S ribosomal protein L40	10	61.7	20.6866	20.2618	20.6655	20.8457	21.1548	20.6305	21.2167	20.441	20.3638	20.7563	20.6305	20.5005	20.4738	20.5954	20.9712	21.1257	20.6464	21.024	20.4774	20.3448	20.9382	20.6154	20.8936	20.3288	20.7446	21.0383	21.1683	20.4521	20.9112	20.2116	20.3254	20.8055	20.6305
Uba5	Ubiquitin-like modifier-activating enzyme 5	13	33.5	20.0554	18.5789	17.4419	18.1616	18.0261	17.904	18.0423	18.0642	18.3929	18.1248	18.0604	20.1422	18.356	18.0111	18.3263	18.0089	17.8034	17.8523	17.7629	18.4118	17.9755	18.0517	19.9135	18.6444	17.58	18.3516	17.958	17.7408	17.8613	17.8846	18.8066	18.1155	18.0798
Uba3	NEDD8-activating enzyme E1 catalytic subunit	14	33.3	18.648	18.3434	19.2427	19.931	18.3312	18.5745	18.3753	18.4597	18.305	18.9841	18.661	18.8704	18.6382	18.6638	19.9842	18.2495	18.7087	18.5486	18.6643	18.5072	18.7308	18.6621	18.6162	18.5531	18.6483	20.0259	18.3899	18.6605	18.5288	18.5427	18.4336	18.957	18.7453
Uba2	SUMO-activating enzyme subunit 2	21	38.3	16.668	16.5423	16.3907	18.2094	17.6251	16.0771	17.1355	16.9636	16.5416	16.9776	16.9847	17.203	16.6537	16.5261	17.5025	17.2791	16.2989	16.8534	16.6184	16.5415	16.6085	16.5724	16.687	16.4341	16.6219	18.0223	17.5798	15.9479	17.2137	17.0867	16.3152	16.8013	16.881
Uba1	Ubiquitin-like modifier-activating enzyme 1	48	57.8	21.2716	20.8257	21.1306	21.1362	21.7636	20.7937	20.9917	20.7692	20.7271	21.2356	21.013	21.3834	20.773	21.1533	20.9463	21.6952	20.7535	21.1829	20.6993	20.8058	21.1424	20.9985	21.2534	20.8488	21.4157	21.0345	21.6191	20.7671	21.0693	20.6757	20.8196	21.102	20.9461
Uap1l1		18	40.4	18.7635	18.0678	18.4644	17.925	19.059	18.7343	18.3294	20.0467	17.9653	18.3385	18.4282	18.6563	17.8819	18.0453	18.1528	18.7668	20.3948	18.0902	19.8833	17.7925	17.9536	18.6471	18.8996	17.9935	18.2148	17.9889	18.9981	18.7853	18.5008	20.1254	17.6912	18.1542	18.4239
Uap1	UDP-N-acetylhexosamine pyrophosphorylase;UDP-N-acetylgalactosamine pyrophosphorylase;UDP-N-acetylglucosamine pyrophosphorylase	14	37	18.7641	17.9946	17.904	17.725	17.3853	18.1273	18.2491	17.6876	17.9974	18.5468	17.82	18.7193	17.9962	17.8816	17.2812	18.3605	17.8045	18.4706	17.3653	17.9753	18.3478	17.9195	18.6847	17.9188	17.6928	17.5171	18.368	17.9026	18.2572	17.4246	17.9789	18.4628	17.9216
Uaca		38	27.5	18.6263	18.2472	19.3759	19.4205	18.3021	19.8365	19.5947	19.1757	18.4339	19.1516	19.0519	18.7154	18.4016	19.0605	19.5675	18.3793	19.1557	20.0737	19.3596	18.4242	19.2717	19.0123	18.7261	18.3702	19.4923	19.4716	18.2185	19.2356	19.8853	19.3411	18.5578	19.1891	18.954
U2surp	U2 snRNP-associated SURP motif-containing protein	18	20.6	19.0849	18.4213	18.2143	19.4345	19.1621	18.0273	18.6905	18.6074	18.5299	18.9453	18.6414	18.8676	18.2902	18.9347	19.431	19.1231	18.1229	18.8433	18.3119	18.3761	18.895	18.6314	18.9421	18.4085	18.9346	19.4065	19.1057	18.0306	18.7083	18.2905	18.3199	19.1026	18.5806
U2af2	Splicing factor U2AF 65 kDa subunit	11	28.9	18.7836	18.4407	18.1849	19.2517	19.5436	18.0628	18.6419	18.5867	18.4512	19.1875	18.6321	18.6579	18.5599	18.198	19.2454	19.4717	18.1081	18.9169	18.4795	18.6072	19.1829	18.671	18.7207	18.3074	18.0772	19.2596	19.4898	18.2711	18.7454	18.561	18.3511	19.1057	18.6073
U2af1	Splicing factor U2AF 35 kDa subunit	5	25.1	17.3491	17.055	16.3304	17.5912	18.0192	16.4869	17.3835	17.2171	17.0984	17.5411	17.1307	17.1089	16.9264	16.5212	17.553	17.8108	16.7691	17.394	16.8734	16.9635	17.3474	16.9942	17.3381	16.6606	16.3381	17.4812	17.7858	16.5378	17.5916	17.3776	16.9479	17.3959	17.042
Tyw5	tRNA wybutosine-synthesizing protein 5	5	17.1	14.314	14.788	14.2241	15.7397	14.2627	14.6374	14.3102	14.5315	14.7937	14.5585	14.4284	14.8693	14.4934	14.0735	16.0051	14.4923	14.5168	14.2608	14.3751	14.6027	14.3479	14.3293	14.3416	14.2396	14.0876	15.9915	14.1248	14.2035	14.0977	14.3563	14.3966	14.4435	14.3383
Tyw3	tRNA wybutosine-synthesizing protein 3 homolog	3	12.3	12.7412	13.211	12.4982	13.1979	13.4049	12.1611	13.2945	13.6306	12.7695	13.1168	12.81	13.1093	13.4774	13.1033	12.9446	13.0161	13.5876	12.7565	13.1144	13.4298	12.8382	12.6688	13.1879	13.6016	13.4222	12.8678	13.0943	13.182	12.7851	13.3683	13.5104	12.8971	12.6214
Tyw1	S-adenosyl-L-methionine-dependent tRNA 4-demethylwyosine synthase	6	10.4	17.244	16.0646	16.6438	16.2663	15.8223	16.146	15.7146	16.375	16.0827	16.2946	15.9876	16.3535	16.2997	17.3359	16.2166	16.1452	15.6267	15.814	15.9065	16.2511	16.4938	15.967	16.5699	16.2121	17.3415	16.0712	16.1116	15.8206	15.963	16.1031	16.0732	16.2824	15.9319
Tyms	Thymidylate synthase	3	10.4	14.824	15.3483	15.1548	15.8193	15.9612	15.0938	14.9667	15.2888	15.1939	16.8101	15.8406	14.7918	14.8654	15.3485	15.6854	15.7469	17.0152	15.1145	15.4009	14.8274	16.2802	15.4901	15.6486	15.0454	17.0948	14.9872	15.7341	16.4512	15.4245	15.0105	14.8878	15.8607	15.4791
Tymp	Thymidine phosphorylase	15	43.1	16.8496	20.0062	17.3994	17.1059	16.8208	17.6624	16.9788	16.3998	19.9814	16.3858	17.7707	16.7877	19.6714	17.652	16.728	17.0104	17.4746	16.8693	16.5956	19.5705	16.5831	17.6883	16.7411	19.9892	17.4165	16.8907	16.7485	16.9012	17.1757	16.8304	19.8658	16.6613	17.83
Tyk2	Tyrosine-protein kinase;Non-receptor tyrosine-protein kinase TYK2	9	8.4	15.7468	15.9852	15.6316	15.0923	16.2347	15.6091	15.7689	15.8387	15.8668	16.1647	15.5806	15.5861	16.1803	15.3838	15.3139	16.0857	15.4804	15.928	15.8868	16.1205	16.0166	15.5569	15.6827	16.1249	15.0719	15.7045	16.2074	15.587	16.0513	15.9674	15.9084	16.0325	15.6359
Txnrd2	Thioredoxin reductase 2, mitochondrial	19	38.9	19.4512	19.7793	19.6612	18.812	18.7703	20.6653	18.1289	19.8625	19.6764	18.6521	19.3578	19.2973	19.879	19.8974	18.8622	18.8523	20.5835	18.1479	19.9622	19.7311	18.7049	19.3638	19.3449	19.6019	19.7747	18.8106	19.0074	20.4843	18.438	19.7522	19.7154	18.8609	19.311
Txnrd1	Thioredoxin reductase 1, cytoplasmic	18	47	19.4274	20.3882	19.4017	19.2983	19.6053	19.6734	19.893	20.5606	20.2628	20.5484	20.0345	19.3338	20.3223	19.437	19.4746	19.7227	19.638	19.9128	20.4182	20.275	20.645	19.9166	19.2925	20.462	19.2546	19.4082	19.6484	19.633	19.992	20.3767	20.3546	20.6564	19.946
Txnl1	Thioredoxin-like protein 1	14	54.5	20.0231	19.7771	19.0354	19.0934	19.0882	19.3542	19.2587	19.3316	19.5914	19.6096	19.2541	20.1825	19.2664	19.4389	19.3889	19.1802	19.3668	19.1385	19.3269	19.4194	19.4027	19.287	19.9076	19.3514	18.95	19.3217	19.1347	19.3465	20.2778	19.4346	19.3477	19.3635	19.3503
Txnip	Thioredoxin-interacting protein	5	15	16.7957	16.649	17.1817	16.8829	17.3912	17.0712	17.3285	16.9037	16.701	16.8653	16.7505	16.8785	16.0201	17.534	16.9256	17.4044	17.0365	17.6141	16.8519	16.2878	16.9577	16.8777	17.2626	16.0791	17.4438	16.8142	17.2716	16.8319	17.6086	16.9867	16.2124	16.9622	16.6186
Txndc9	Thioredoxin domain-containing protein 9	4	18.1	16.9255	16.9616	16.9766	17.5502	17.2943	16.9595	17.0941	16.8181	16.548	17.2882	16.7086	17.3573	16.7523	17.2156	17.5797	17.1071	16.4049	16.8254	16.7805	16.6208	17.2248	16.876	16.7388	16.6861	16.1663	17.5767	17.3823	17.2546	17.1665	16.8336	16.5371	16.9458	16.7061
Txndc5	Thioredoxin domain-containing protein 5	14	44.8	20.3727	19.6174	19.2436	18.855	20.2421	19.2913	19.4819	18.8674	19.6252	21.0222	20.009	20.2289	19.8281	19.0345	18.8877	20.0366	19.1319	19.6506	18.9671	19.7731	21.2831	19.8617	20.3585	19.7344	19.143	19.0431	20.2139	19.0292	19.6535	18.8524	19.6695	21.1514	20.0389
Txndc2	Thioredoxin domain-containing protein 2	16	39.6	17.786	17.8279	18.8616	22.003	16.4048	18.8169	17.4204	17.1711	17.8936	17.8659	19.3758	17.8303	18.0105	18.7137	21.8044	15.9038	19.1407	17.5829	17.7494	17.8457	17.83	19.1726	17.9483	18.1602	18.7432	21.8392	16.3466	18.9605	17.4391	17.8398	18.0288	17.5954	19.0504
Txndc17	Thioredoxin domain-containing protein 17	5	43.45	17.2074	18.2801	16.3346	16.6753	17.0762	16.8903	17.5478	18.4152	18.0853	17.5525	17.3786	17.0911	17.9584	16.3882	16.4797	17.1028	17.4752	17.4796	18.6489	18.0912	17.7406	17.3244	17.0721	18.047	16.7007	16.5374	17.1496	17.4026	17.3422	18.397	17.8389	17.7352	17.3064
Txndc15	Thioredoxin domain-containing protein 15	3	13.7	15.1512	15.9207	14.6274	14.7487	14.0293	14.6951	14.3955	14.6586	15.8123	14.3395	14.4241	14.9372	15.7962	14.7082	14.841	13.7661	14.8091	14.2828	14.6701	15.7664	14.4952	14.5091	15.1691	15.8801	13.8631	14.7195	13.6699	14.8884	14.3736	14.6964	15.8885	14.3823	14.4647
Txndc12	Thioredoxin domain-containing protein 12	6	40.6	17.6909	18.2847	17.3672	18.5669	17.7178	17.9627	18.4241	18.4489	18.3377	18.3731	18.1225	17.8544	18.1427	17.7202	18.6727	17.8016	17.8816	18.5959	18.2267	18.2114	18.5008	18.0965	18.1158	18.5194	17.7437	18.6349	17.8066	17.8867	18.3219	18.1117	18.5017	18.1805	18.079
Txndc11	Thioredoxin domain-containing protein 11	1	1.2	15.8476	15.0113	14.1467	13.8643	14.1833	14.0403	13.8494	14.2064	14.9356	14.6148	14.114	16.1107	15.0745	13.944	13.7906	14.5011	13.998	13.8305	14.0233	14.9284	14.6649	14.1934	16.2819	15.0672	13.9985	13.8202	14.4414	13.8848	13.7732	14.1335	14.9743	14.7241	14.041
Txn2	Thioredoxin, mitochondrial	3	24.1	17.3903	19.2711	16.9418	17.2863	17.3343	19.0329	17.1413	19.2518	19.0552	17.9138	18.1634	17.2459	19.0207	17.7247	17.2862	17.3301	18.8303	17.3151	19.1264	19.0541	17.961	18.0678	17.0624	19.2127	17.2906	17.4651	17.2739	19.3293	16.9334	19.2199	19.016	18.0248	18.0006
Txn	Thioredoxin	6	48.6	17.4021	18.4014	17.4913	16.728	17.767	18.0346	17.6476	18.1682	18.0865	17.566	17.6325	17.9589	17.7992	17.385	16.7732	17.8587	17.4261	18.207	17.9501	17.9935	18.02	17.59	17.63	18.119	17.5546	16.8956	17.8423	17.8352	17.7802	18.4329	17.6851	17.9107	17.4629
Txlng	Gamma-taxilin	5	10.4	16.8552	16.2619	16.007	15.9308	15.7145	15.3475	15.8159	15.8477	16.2936	15.8913	15.5292	16.0335	16.2225	15.3595	15.8565	16.1058	15.7834	16.0047	15.6779	16.0595	16.0498	15.6405	15.9118	15.853	17.18	15.2784	15.9082	15.4597	15.7629	15.4875	16.2004	15.7175	15.6616
Txlnb	Beta-taxilin	13	24.7	16.1346	16.5962	18.7562	16.5142	16.3121	19.1375	15.6044	16.1749	16.4402	15.7962	16.9343	16.2392	16.1893	18.5632	16.0478	16.3725	19.2345	15.8042	16.3807	16.3213	15.9246	16.8517	16.1814	15.9325	18.8096	15.818	16.2597	19.058	15.7902	16.5384	16.128	15.7892	16.9141
Txlna	Alpha-taxilin	22	41.7	18.7431	18.1999	17.9798	17.9915	18.6518	18.109	19.144	18.191	18.3201	18.6177	18.2185	18.3977	18.4914	17.8564	18.208	18.6584	17.8536	19.2415	18.1706	18.4316	18.5503	18.2724	18.4868	18.4528	17.926	18.0584	18.5413	17.8713	18.9939	18.2051	18.441	18.5333	18.2508
Twistnb	DNA-directed RNA polymerase I subunit RPA43	3	13.7	14.5895	14.2241	15.1915	14.1967	15.2038	13.7722	14.892	14.5059	14.212	14.8422	14.2655	14.455	14.3758	14.2302	14.4004	15.4655	14.0554	14.534	14.2821	14.2132	14.5936	14.1898	14.6766	14.2229	14.6724	14.7453	15.459	13.9965	14.8242	14.4022	14.1517	14.8313	14.2252
Twf2	Twinfilin-2	16	47.6	17.9229	18.0705	19.7377	18.8476	20.331	19.9116	18.9092	18.1815	18.2158	18.2818	18.9114	17.8507	17.8836	19.4835	18.9885	20.4862	19.7188	19.1567	18.1912	18.1597	18.5062	18.8628	17.9514	18.1803	19.571	19.0083	20.3144	19.6613	19.01	18.1631	18.2392	18.3787	18.7806
Twf1	Twinfilin-1	18	50	19.0535	18.972	18.3131	18.9969	19.0408	18.2776	19.2064	19.5698	18.8634	19.9491	19.0599	19.0888	18.6951	18.3084	19.2374	18.9894	18.7692	19.09	19.533	18.625	19.7869	19.0447	19.2755	18.9408	18.2614	19.1782	19.0415	18.5189	19.2233	19.4463	18.8037	19.9392	19.1058
Tvp23b	Golgi apparatus membrane protein TVP23 homolog;Golgi apparatus membrane protein TVP23 homolog B	2	7.8	15.8008	14.6077	13.6908	14.4205	14.4654	13.8346	14.8891	14.8426	14.7203	15.0788	14.4017	15.024	15.7157	14.7538	14.0796	13.971	14.0591	14.0931	15.1271	15.3903	14.221	14.2388	15.554	15.2782	13.3961	14.0037	14.1924	13.802	14.2417	16.2636	15.2524	14.7284	14.6233
Tusc5	Tumor suppressor candidate 5 homolog	5	38.5	16.6765	14.4179	15.1461	16.0505	14.1255	15.9685	16.6695	14.2916	14.6365	16.6952	15.6424	17.8838	14.731	15.4138	14.5757	14.7208	15.7229	16.6381	14.3834	14.9896	15.4918	15.6602	18.2726	14.6168	15.3422	14.284	14.4974	15.1701	16.0325	17.1269	14.5532	15.7788	15.3466
Tusc3	Tumor suppressor candidate 3	4	11.5	15.9191	15.7501	15.4631	18.5047	15.753	15.8897	16.5212	16.5151	15.6279	16.304	16.5187	15.8296	15.7448	15.4813	18.4038	15.8157	15.9965	16.3541	16.1601	16.0342	16.2126	16.6817	15.8826	15.8897	15.1302	18.4276	15.7392	15.8387	16.439	16.231	15.8379	16.2559	16.5523
Tulp3	Tubby-like protein;Tubby-related protein 3	5	8.4	16.5951	17.2024	18.3352	16.1662	17.8807	17.1719	17.2696	16.9373	17.3191	16.8412	16.877	15.969	17.6119	18.4471	16.608	16.4276	17.6374	16.9511	16.9305	17.4755	16.561	16.8872	16.8435	16.6379	18.2131	17.106	17.0255	17.4476	17.4219	17.3128	16.6924	16.6561	16.945
Tulp2	Tubby-like protein;Tubby-related protein 2	7	17.7	15.3077	15.6666	16.6621	18.4334	15.2532	16.2642	15.8824	15.0618	15.5826	15.3555	16.3634	15.3643	15.6445	16.6479	18.3698	15.1139	16.6174	15.3254	15.4376	15.5988	15.4934	16.1852	15.3767	15.9147	16.6181	18.2024	14.7841	16.7404	15.295	15.6575	15.8882	15.3651	16.1637
Tufm	Elongation factor Tu, mitochondrial	30	65.3	20.9071	21.1264	21.4497	21.0358	20.6724	22.0939	20.0281	21.7779	21.0193	21.3087	21.4054	20.9011	21.0317	21.6211	20.9056	20.6629	22.032	20.0853	21.8718	21.1335	21.2456	21.372	20.7544	21.0653	21.347	21.0383	20.6965	22.1419	20.1503	21.8466	21.0466	21.4202	21.4106
Tubgcp6		3	4.3	14.1601	13.638	14.1842	14.2006	14.7187	14.6478	14.2753	14.6245	14.0461	14.3827	13.9455	14.1327	13.9831	14.3338	14.4732	14.9293	14.2941	14.739	14.3865	14.0111	14.2531	14.018	14.1022	13.9716	14.1044	14.4358	14.3031	14.6937	14.1312	14.3508	14.0585	14.296	13.7919
Tubgcp5	Gamma-tubulin complex component 5	4	4.6	15.6754	15.885	15.6128	16.0246	15.6413	17.2191	15.3255	16.2343	15.6894	15.5573	15.7785	15.7394	16.0773	15.7027	16.0341	15.4792	17.0696	15.2705	15.9261	15.6981	15.5158	15.642	15.7342	15.876	15.6259	16.1379	15.4165	17.1625	14.984	16.1869	15.6932	15.6548	15.8044
Tubgcp3	Gamma-tubulin complex component 3	13	17.1	17.0034	16.9168	17.8365	17.4684	17.5282	17.4871	17.3642	17.2753	16.9232	17.5346	17.1524	17.1679	17.2413	17.2757	17.4635	17.8444	17.1405	17.4444	17.2815	17.283	17.1405	17.109	17.026	17.0337	17.9045	17.3671	17.6496	17.1983	17.5124	17.262	17.2294	17.2197	17.0801
Tubgcp2	Gamma-tubulin complex component 2	13	17	17.6181	17.2496	17.3416	17.7023	17.705	17.436	17.6082	17.3909	17.2365	17.3391	17.3579	17.4098	17.3477	17.1645	17.7433	17.6342	17.5148	17.5951	17.3255	17.2463	17.4394	17.2847	17.816	17.5159	17.1228	17.8199	17.4982	17.371	17.6508	17.3971	17.5222	17.4628	17.2871
Tubg1	Tubulin gamma-1 chain;Tubulin gamma chain;Tubulin gamma-2 chain	6	18.6	16.0829	16.1585	16.1507	16.7872	16.9183	16.1666	16.706	16.2353	16.0139	16.3293	16.1515	16.3738	16.4576	16.5146	16.8189	16.3863	15.858	16.9042	16.1426	16.1761	15.9008	16.1912	15.7812	16.5138	15.7157	16.252	16.4448	15.9855	17.3045	16.8611	16.2417	15.8788	16.1904
Tubb6	Tubulin beta-6 chain	16	36.7	16.7474	16.4509	16.8747	15.9893	16.863	16.6263	17.7635	16.3484	16.7226	17.496	16.8791	16.3514	16.602	16.6688	16.0315	16.9049	16.9607	18.1742	16.6306	16.5393	17.1766	16.6912	16.6789	16.6388	16.7101	16.1571	16.6651	16.521	17.8998	16.4565	16.7732	17.3753	16.8938
Tubb5	Tubulin beta-5 chain	23	63.1	18.0105	17.8959	17.3891	18.1934	18.3702	18.0745	18.3106	18.1729	17.8901	17.949	17.8433	17.649	17.8093	17.4512	18.5166	18.586	18.0322	18.5632	18.189	17.8044	18.0153	17.8813	17.6066	17.8978	17.5487	18.3641	18.4439	18.146	18.5058	18.2429	17.7883	17.9944	17.8104
Tubb4b	Tubulin beta-4B chain	27	63.1	20.6418	20.5998	21.2207	21.8638	21.1007	21.0043	21.3555	20.7938	20.6706	20.854	21.0426	20.6416	20.5351	21.0915	22.0141	21.0495	20.9601	21.4263	21.0323	20.7255	20.8551	21.0731	20.6921	20.5785	21.2678	21.9682	21.0824	20.8439	21.5339	20.8668	20.5911	20.9309	21.0374
Tubb3	Tubulin beta-3 chain	21	53.1	18.0081	18.0045	17.8578	20.734	17.1468	18.4315	17.6415	17.5313	17.9501	17.6822	18.5262	17.9477	18.0528	18.4977	20.6244	16.6864	18.8508	17.4014	17.7707	17.9541	17.5833	18.4117	18.0024	18.0514	18.3275	20.715	16.4401	19.0594	17.3966	17.5854	17.8821	17.5382	18.459
Tubb2a	Tubulin beta-2A chain	21	53	19.3397	19.4936	18.3167	19.1104	19.3489	18.9343	19.3608	19.7884	19.4021	18.9623	19.0576	18.4506	19.4102	18.8888	18.9963	19.5037	18.9642	19.6534	19.8863	19.3526	18.8514	19.0794	18.6202	19.483	18.6527	19.1515	19.5191	18.9387	19.7015	19.9262	19.3656	18.9954	19.0911
Tubb1	Tubulin beta-1 chain	14	39.6	16.4977	16.6969	18.385	16.4818	19.6045	17.1483	17.1216	16.1792	16.7732	16.3726	17.2913	16.7521	16.8556	16.9245	16.5634	19.7231	17.1839	17.0627	16.7043	17.0254	16.6174	17.17	16.3539	16.076	20.1162	16.5376	19.2729	16.5794	17.5139	16.1626	16.9259	16.1897	17.5886
Tuba8	Tubulin alpha-8 chain	22	50.3	19.0761	18.213	20.1229	20.0615	17.519	19.1077	17.142	17.3776	18.06	17.8777	18.4775	18.0415	17.8633	20.4115	20.4147	17.3049	19.8203	17.1556	17.7853	17.8731	17.0348	18.6817	18.6788	18.2075	20.3898	20.2632	17.3462	19.3603	17.0729	17.5179	18.1691	17.3555	18.5066
Tuba4a	Tubulin alpha-4A chain	24	56.5	18.4166	18.5726	18.2284	15.8401	18.0063	19.0917	16.0952	18.8553	18.2573	17.0938	17.5653	19.0257	18.0102	18.9953	15.6977	18.0526	18.7645	16.6076	18.6173	18.1763	16.954	17.6049	18.5406	18.3527	19.0586	15.9012	17.9485	18.9194	16.5906	18.5633	18.0918	16.9311	17.707
Tuba3a	Tubulin alpha-3 chain	26	60.7	16.8049	17.5788	17.645	21.5041	15.7975	18.5595	16.2952	17.1033	17.2136	16.216	18.6889	17.1102	17.8907	17.6643	21.4172	15.2732	18.6519	16.1208	17.3276	17.3319	16.5257	18.5771	17.0772	18.1179	17.9931	21.4079	15.239	18.0969	16.4734	17.1532	17.7515	16.6214	18.5706
Tuba1b	Tubulin alpha-1B chain	26	62.1	17.0797	17.9829	16.284	16.9807	18.4501	17.8459	16.9696	17.8355	17.5677	18.115	17.6308	17.6882	16.6332	16.3828	16.9188	18.5687	17.2428	18.0628	17.8289	17.6744	18.0706	17.6068	17.2546	17.5293	16.4938	17.1565	18.5895	17.4866	17.9064	17.3612	17.0153	18.3401	17.491
Tuba1a	Tubulin alpha-1A chain;Tubulin alpha-1C chain	27	65.2	20.5358	20.7868	20.607	22.1961	21.5504	20.8585	21.6992	21.0031	20.7315	21.2782	21.3392	20.5826	20.6538	20.9998	22.1133	21.3996	20.8255	21.7612	21.1129	20.7109	21.157	21.1611	20.5998	20.7144	20.7617	21.9658	21.4487	20.8556	21.7523	21.1825	20.7461	21.2	21.1643
Ttyh3	Protein tweety homolog	3	5.3	14.894	14.3729	15.0865	13.8771	14.5757	14.1026	14.3357	14.1348	14.1248	14.1764	13.8995	13.5595	14.1186	14.6812	13.6389	14.8247	14.0549	14.4171	14.1297	13.9326	13.7536	13.7786	13.9404	14.0495	14.9568	13.7741	15.1088	13.9679	14.4721	14.3698	13.933	14.0316	13.9388
Ttr	Transthyretin	7	66.7	19.8422	20.4526	20.1953	20.9201	20.3652	20.4493	21.5644	19.7095	20.5671	20.2097	20.2674	19.771	20.8044	19.6473	20.5291	20.1931	20.4107	21.1177	20.7439	20.5633	20.2184	20.2004	19.8936	20.7016	19.9433	20.6215	20.189	20.1113	20.9091	20.4737	20.7365	20.0308	20.3021
Ttpal	Alpha-tocopherol transfer protein-like	5	18.1	15.3235	16.1722	15.8265	15.1442	17.4823	15.1589	15.8998	15.731	16.0698	15.4829	15.7844	14.9799	16.1142	15.6275	15.3004	17.4332	15.1299	15.7242	16.5666	15.8123	15.6967	15.5663	15.6192	15.9013	16.4869	15.006	17.552	15.1453	15.8344	15.1035	15.9395	15.4468	15.7013
Ttpa	Alpha-tocopherol transfer protein	15	58.6	17.7252	20.7032	16.3603	17.9305	17.1728	18.3925	17.5496	17.5282	20.6584	17.0988	18.6552	17.7229	20.9695	17.2619	17.4259	16.9645	17.8783	17.3287	16.5978	20.8747	16.7391	18.8715	17.6026	20.8988	16.6167	17.6974	16.9734	17.8416	17.6085	17.2068	20.9327	17.0057	18.6799
Ttn	Titin	1497	44.5	26.0744	25.1923	26.0744	26.0744	26.0744	26.0744	24.5166	26.0744	25.1923	24.7758	26.0744	25.2341	25.2341	26.1326	26.1326	26.1326	26.1326	24.4224	26.1326	25.2341	25.2341	26.1326	25.3846	25.3846	26.2641	25.3846	26.2641	26.2641	24.2093	26.2641	25.3846	24.9692	26.2641
Ttll12	Tubulin--tyrosine ligase-like protein 12	22	40.8	18.0101	18.5447	18.1723	18.6936	18.0651	18.0016	17.9972	18.1688	18.4992	17.9591	18.1168	18.2049	17.9726	18.2316	18.9071	18.2421	17.9309	18.1614	18.049	17.9347	17.9303	18.0002	18.2305	18.3958	18.0543	18.8712	18.359	18.0759	18.0306	17.9676	18.3119	17.9932	18.0385
Ttl	Tubulin--tyrosine ligase	3	9	14.4657	14.4357	14.7361	13.8211	14.6233	14.7644	15.152	14.0727	13.9664	14.1695	14.4244	14.5897	14.2122	15.2179	14.0047	14.3501	15.3595	14.3921	14.2884	14.2208	14.1073	14.2044	13.5551	14.1149	14.3358	14.0201	14.358	14.2093	14.535	13.4339	13.5551	14.0201	13.9706
Ttgn1	Trans-Golgi network integral membrane protein TGN38	10	40.1	19.8166	18.5797	17.7086	18.2003	18.3007	17.9188	19.4681	18.569	18.6355	19.251	18.6212	19.638	18.5778	17.5568	18.2429	18.3636	18.0699	19.3276	18.8032	18.6236	19.4596	18.7393	19.7	18.4256	17.6533	18.2941	18.3952	17.795	19.2968	18.6484	18.7726	19.3849	18.841
Ttf1		3	4.7	13.5858	13.3179	14.34	12.8895	14.014	13.2252	13.4995	12.9112	13.3409	13.5726	12.863	13.385	13.3774	13.1984	13.222	14.4591	13.3796	13.2051	13.2775	13.3106	13.549	13.0049	13.3069	12.6035	15.3618	13.2081	13.3463	12.9516	12.9188	12.7948	13.4377	13.2897	13.226
Ttc8		3	6.7	14.5253	14.146	15.3577	16.8596	13.7644	15.1653	15.1305	15.0848	14.4998	14.0935	14.9617	15.122	15.6008	14.6135	16.245	14.2975	14.7951	15.6851	15.7645	15.0934	14.4563	14.9719	14.6307	15.3051	15.2648	16.5005	14.2827	15.1431	15.1918	15.5404	15.2071	14.5031	15.054
Ttc7b		9	12.5	15.1016	15.5598	15.3352	15.672	15.54	16.1062	15.8532	15.7919	15.3718	15.1074	15.2552	15.3071	15.2566	15.7872	15.7777	15.5666	16.3502	16.0285	16.0422	15.3008	15.37	15.4977	15.2242	15.1603	15.6008	15.7693	15.686	16.0761	16.04	15.7656	15.0963	15.3468	15.2739
Ttc5	Tetratricopeptide repeat protein 5	6	14.3	15.5137	15.0093	17.4726	16.452	16.6225	15.6523	15.8648	15.5888	15.4694	15.7398	15.7067	15.6491	14.634	18.8073	16.2882	16.2634	16.0969	15.736	14.7803	15.1683	15.4402	16.2499	15.5933	15.1745	17.4821	16.608	16.231	15.824	15.7799	15.7561	15.3624	15.8139	15.687
Ttc39c	Tetratricopeptide repeat protein 39C	5	11.7	14.9016	16.3712	15.3519	15.0899	14.6846	15.6756	14.066	15.3931	15.961	14.8447	15.0092	14.782	16.0431	14.3257	15.3686	14.7657	15.6406	14.4168	16.5872	15.9239	15.0614	15.0532	14.8214	16.3739	14.6484	15.4118	14.6899	15.5458	14.2596	15.8946	16.2328	15.0084	15.0285
Ttc39b	Tetratricopeptide repeat protein 39B	15	23.8	19.4008	18.7679	18.1711	19.1386	17.8706	18.4851	18.0908	18.607	18.9054	19.2956	18.722	19.6645	18.8591	18.1632	19.0087	17.564	18.4321	18.0266	18.7849	18.7655	19.2449	18.5715	19.5532	19.0067	17.8228	19.2287	17.4373	18.4583	18.041	18.7058	18.9843	19.2889	18.6424
Ttc38	Tetratricopeptide repeat protein 38	7.5	20.45	16.7106	17.7597	15.9952	15.8206	17.0092	17.6142	16.9682	17.2329	17.4363	17.4961	16.9509	16.9547	17.5788	16.1777	15.7706	16.8658	17.3999	16.7495	17.1525	17.4729	17.7681	16.8571	17.2622	17.7013	15.75	16.0479	16.7895	17.2099	16.6968	17.3388	17.489	17.7286	16.9302
Ttc37		32	23.9	20.1243	19.8625	19.7972	19.5881	19.674	19.2611	19.4661	19.3345	19.7216	19.4636	19.3697	20.3026	19.5483	19.99	19.668	19.6635	19.4813	19.6304	19.331	19.5096	19.3877	19.501	20.1814	19.6549	20.1352	19.543	19.5882	19.3326	19.4909	19.3072	19.6691	19.4403	19.4129
Ttc36	Tetratricopeptide repeat protein 36	9	36	16.7165	19.2236	17.3932	16.8187	16.4797	16.8512	16.7801	18.2771	19.5106	17.0264	17.6321	16.5649	19.6418	18.033	16.3438	16.4153	17.2141	16.3229	18.0943	19.4637	16.1453	17.5413	16.4595	19.8409	17.1801	16.333	16.4172	17.3068	17.0907	18.4062	19.8209	16.357	17.7442
Ttc33		7	22.5	16.1332	15.5228	16.0248	16.3847	16.2756	15.6983	16.4942	15.932	15.8938	15.992	15.757	16.2601	15.5963	15.7347	16.3697	16.3954	15.4418	16.2387	15.7857	15.7879	15.7774	15.7241	16.149	15.2001	16.0264	16.3806	16.5498	15.5994	16.4734	16.0745	15.7496	16.0072	15.8738
Ttc30a2	Tetratricopeptide repeat protein 30A2;Tetratricopeptide repeat protein 30B	12	19.4	15.8355	16.298	16.41	18.2192	15.3019	16.1593	16.3788	16.76	16.1928	15.9043	16.3955	15.8994	15.8899	17.0433	18.3522	15.7654	16.385	16.0691	15.8986	15.8168	15.5479	16.2633	15.9524	16.2216	16.7187	18.27	15.608	16.4238	16.2019	16.224	16.2861	15.6308	16.4487
Ttc27		6	7.9	15.8886	15.8011	15.8502	16.8819	15.868	16.1147	15.6471	15.7061	15.7297	16.1139	15.7625	16.1066	16.6811	15.6934	16.7682	15.5813	16.1831	15.6681	15.7387	16.3734	15.9355	15.8512	15.6598	16.0859	15.9965	16.6458	15.6826	16.6104	15.7853	15.7418	16.4796	15.7741	15.7448
Ttc26	Intraflagellar transport protein 56	12	25.3	15.4408	15.1251	15.523	18.238	14.6186	15.8067	16.0068	15.7568	15.1967	15.628	16.1404	15.3609	15.5279	16.0664	17.9556	14.7237	15.9918	15.914	15.863	15.6429	15.4496	15.9701	15.319	15.4728	15.6672	18.2713	13.871	16.1245	15.7523	15.7674	15.532	15.353	16.1515
Ttc25		8	14.6	16.4435	16.1098	17.1821	18.6176	15.1439	16.1385	16.6921	15.5884	16.0279	15.8252	16.5475	16.6324	16.1061	16.2418	19.0404	14.5114	16.7648	16.6008	15.3422	16.1067	15.569	16.7918	15.7613	16.293	17.1387	18.5656	15.3778	16.5912	16.196	15.6312	15.9943	16.0719	16.5539
Ttc21b		9	7.6	16.0125	16.3951	17.8475	18.6148	15.2862	16.4869	15.942	16.274	16.121	15.8276	16.6337	16.745	16.4008	16.4601	18.7025	15.3943	17.3454	15.7205	16.2954	16.3834	16.2168	16.7745	16.7883	16.4595	17.544	18.5984	15.3505	17.162	15.9476	15.9982	16.2826	15.8158	16.5433
Ttc21a		7	6.1	14.69	15.2902	15.4832	17.2761	14.9006	15.5782	15.8293	15.4189	15.4307	14.842	15.6557	15.3853	15.8151	15.4183	17.0795	14.7415	15.2638	15.6271	15.5798	16.102	15.4283	15.6039	15.219	16.339	14.8842	17.5363	14.4794	15.2217	15.8059	14.8134	15.7625	15.4094	15.6963
Ttc19	Tetratricopeptide repeat protein 19, mitochondrial	9	24.7	16.4827	16.7565	16.5841	16.9472	15.241	17.3364	15.3756	17.3281	16.6418	16.4798	16.5636	17.0536	16.7919	16.4892	16.7937	15.254	17.3065	15.207	17.0848	16.6689	16.5154	16.3247	15.695	16.7605	16.1756	16.7273	15.9868	16.753	15.9439	16.6378	16.7597	16.6021	16.2225
Ttc17	Tetratricopeptide repeat protein 17	4	4	14.415	14.7198	14.2646	14.1616	14.0859	14.2766	14.5401	13.9705	14.7602	13.9972	14.1366	14.741	14.8219	14.1843	14.248	14.2638	14.5906	14.3037	14.1249	14.782	14.272	14.0225	14.709	15.1336	13.9974	14.3441	14.4289	14.1509	14.3349	14.6467	14.8355	14.4342	14.0071
Ttc12		7	12.4	15.155	16.4216	15.4886	17.6124	14.5981	15.8598	15.2872	15.6667	16.3513	15.4356	15.8556	15.5775	15.9473	15.592	17.9316	14.7945	16.069	15.6606	15.3893	15.8183	15.3355	15.8866	15.1701	16.1113	15.425	17.7407	15.4092	15.8274	15.3622	15.6419	16.0453	15.5101	15.7494
Ttc1	Tetratricopeptide repeat protein 1	12	47.6	18.3081	18.0918	17.9386	18.4853	18.4441	18.5539	18.4573	18.0733	18.0061	18.1651	18.0948	18.0779	17.9791	18.549	18.6142	18.5283	18.4169	18.1445	18.1136	18.0137	18.1257	18.0545	17.9969	18.386	18.4215	18.5046	18.4164	18.7426	18.1528	18.0735	18.372	17.9898	18.0116
Tstd3		2	19.7	13.0875	14.2238	12.9879	13.0522	13.3077	13.6443	13.3633	13.8326	13.893	12.9017	13.3243	13.1889	14.2631	13.6408	13.2503	13.7071	14.4351	13.1116	14.266	13.9413	12.9985	13.4106	13.352	14.0087	14.3767	13.2429	13.7975	14.1448	13.1344	13.9089	13.9812	13.1067	13.3724
Tsta3	GDP-L-fucose synthase	15	51.7	18.7475	18.7336	18.5704	19.4142	18.1298	17.8211	17.8926	18.149	18.6113	18.7359	18.4703	18.8393	18.4856	18.3694	19.5274	18.0733	18.1445	17.8657	18.0988	18.5931	18.7543	18.474	18.4803	18.7828	18.1271	19.3121	18.1491	18.028	18.0517	18.3636	18.6748	18.6045	18.2686
Tst	Thiosulfate sulfurtransferase	14	49.5	20.6613	21.481	18.965	19.596	18.4946	19.8211	19.2928	20.7918	21.6244	18.4927	20.1026	20.5724	21.6353	19.5916	19.2073	18.5653	19.5804	19.3479	20.9687	21.5572	18.4906	20.0248	20.4508	21.9353	19.5648	19.2208	18.3956	19.7727	19.6362	20.8924	21.7393	18.2345	20.1451
Tssk2	Testis-specific serine/threonine-protein kinase 2	3	6.6	13.9322	14.1907	14.6296	16.9206	12.9282	14.2648	14.4512	14.4654	14.5525	13.4887	14.5573	14.6541	14.0385	15.322	15.7002	13.3353	15.6057	13.0975	14.2851	14.3051	13.5441	14.2617	14.2532	14.2407	14.5956	16.3027	13.4325	14.4816	14.1432	14.4118	14.3464	13.8321	14.2273
Tssc4	Protein TSSC4	3	12	15.009	14.4339	16.3923	14.6738	15.1016	15.5885	14.4684	14.6622	14.7031	14.526	14.6658	15.4574	14.395	16.0365	15.3205	14.9009	15.4889	14.2786	14.782	14.5688	14.8197	14.5854	14.92	14.7014	15.4636	15.0008	14.8007	15.8799	14.4095	14.7173	14.8497	14.9369	14.5037
Tssc1	Protein TSSC1	4	11.7	16.8602	16.2865	16.3325	17.1206	16.8887	15.8999	16.7464	16.6998	16.1541	16.7802	16.3814	16.9781	16.4966	16.5096	16.7062	16.6122	16.3077	16.4681	16.7754	16.5489	16.6162	16.3384	16.9776	16.496	16.6432	16.8587	16.7138	16.1143	16.6346	16.8066	16.5561	16.6432	16.4358
Tsr3	Probable ribosome biogenesis protein C16orf42 homolog	2	12.9	16.3778	12.854	19.544	14.7042	15.1872	14.1119	16.2779	15.0855	15.2972	14.2032	16.1967	15.9701	15.894	19.3824	14.4007	15.7309	14.3645	16.3261	12.858	14.5618	14.6884	15.9819	16.0355	14.5634	19.2444	14.4801	15.15	14.796	15.5356	13.6706	15.3392	15.199	16.3888
Tsr2		4	29.2	17.6145	16.6755	16.4413	16.3702	17.7027	16.4862	17.9615	16.8011	17.2728	16.9085	16.9338	17.5318	17.0003	16.1645	16.4267	17.3983	16.5705	17.5748	17.1451	17.2045	17.1051	16.7541	17.8151	17.2207	16.2567	16.8842	17.3157	16.5311	17.2657	16.9408	17.1763	16.987	16.8736
Tsr1		9	13.7	17.6458	17.1398	17.1862	17.0309	17.6438	17.5776	17.1432	17.5049	17.1519	17.401	17.1196	17.6479	17.1987	17.2379	17.4771	18.0038	16.8779	16.9601	17.0486	17.2198	17.5884	17.2839	17.538	17.1462	17.4209	17.4353	17.8911	16.762	17.1173	16.9806	17.1759	17.6621	17.2016
Tspo	Translocator protein	2	8.3	16.05	15.1766	15.1726	16.1574	16.552	16.6588	16.8399	16.3232	15.5561	15.533	15.8453	15.7737	15.4396	15.8658	15.6298	16.3003	16.6464	16.4337	16.1437	15.4024	15.478	15.6442	16.1946	15.0999	15.2834	15.6877	16.364	16.3691	16.4914	16.4781	15.2434	15.678	15.8338
Tspan8	Tetraspanin	6	28.5	17.8365	16.9901	17.9077	16.522	17.0207	17.542	20.0816	17.8687	17.3461	19.8416	18.531	17.8874	17.3226	17.7137	16.5849	17.5927	17.9175	19.9584	17.8914	17.7027	19.4645	18.4258	17.4211	17.2417	17.5901	16.698	17.2623	17.428	20.067	18.2765	17.5061	19.7046	18.7123
Tspan7	Tetraspanin;Tetraspanin-7	4	15.9	15.6777	15.6423	14.9855	13.889	14.0051	14.1345	16.1992	14.1665	15.8911	16.9367	15.6547	15.1726	15.3889	14.8086	14.3581	14.8833	14.8072	16.5479	14.5226	15.4898	16.2591	15.0812	15.276	14.8713	14.7196	13.8252	15.3389	13.9319	17.4388	14.8124	15.4468	14.6298	15.0704
Tspan4	Tetraspanin;Tetraspanin-4	2	7.6	15.0741	16.6172	13.7246	14.7208	15.8148	14.3421	16.6488	15.5905	16.3608	15.3362	15.2782	14.9938	16.3633	14.196	14.6998	15.5705	14.4136	16.6814	16.1625	16.3468	15.1707	15.1862	14.9939	16.5427	14.3899	14.5229	15.9099	14.2273	16.1573	15.0102	16.0925	15.1562	15.2561
Tspan33	Tetraspanin;Tetraspanin-33	1	4.9	11.3132	10.5867	9.88418	9.63923	11.9665	10.0045	10.0943	12.9675	10.388	10.5227	10.6055	10.9695	10.8372	9.89289	9.82597	11.5609	10.0362	9.78806	12.8847	10.0362	10.8022	10.9171	10.5728	10.928	9.71373	10.0993	12.0264	9.85224	10.2032	11.8131	10.6795	10.3715	10.855
Tspan18	Tetraspanin;Tetraspanin-18	1	4.4	13.2715	13.4409	13.791	13.1888	13.813	15.3841	14.5149	14.2807	13.1646	14.2807	13.6171	13.3456	13.1662	13.8503	13.125	14.04	15.3996	14.8008	14.2238	13.1726	13.8644	13.8658	13.4069	13.3631	13.5149	13.0097	13.9485	15.2669	14.4412	14.5213	13.3399	13.9535	13.7895
Tspan15	Tetraspanin-15	3	11.6	14.6202	15.1817	14.581	14.6787	16.3385	14.6808	16.9228	14.6469	15.3133	16.5037	15.4319	14.5123	14.8274	15.2997	14.2259	16.0679	14.6683	16.3219	14.8678	15.0964	16.9678	15.6223	14.6452	15.1111	16.0824	14.1385	16.0558	14.7568	16.2542	14.8504	15.199	15.513	15.0897
Tspan14	Tetraspanin;Tetraspanin-14	5	18.9	16.1808	16.7771	14.849	15.7297	16.4812	15.716	16.6635	16.4292	16.7962	16.5886	16.178	16.5611	16.177	15.1137	15.1697	17.0362	15.6837	16.9569	16.3573	16.0944	16.7806	16.1718	16.2545	15.8849	15.8031	14.8495	17.0882	15.2602	16.6297	16.3592	15.6475	16.7886	16.1362
Tsnax	Translin-associated protein X	14	55.5	18.6512	18.2108	18.6407	18.8761	18.7289	17.8577	18.2854	18.4063	18.294	18.3044	18.1518	18.3984	18.3089	19.6086	18.6506	18.4942	18.2296	18.0806	17.8869	18.8665	18.0353	18.3529	18.2972	18.351	18.2529	19.0391	18.7413	17.9986	18.2051	18.1944	18.4463	18.8683	18.4034
Tsn	Translin	12	49.1	19.089	18.8125	18.6468	20.5603	19.6803	19.6499	19.1529	18.7195	18.7952	18.9833	19.2415	19.0389	18.7209	19.5303	20.391	19.4438	19.6711	18.7773	18.7139	18.6623	18.723	19.1168	19.063	18.8965	18.5734	20.4672	19.5033	19.5866	19.0102	18.8006	18.8914	18.8336	19.1426
Tsku	Tsukushin	2	7.9	12.1312	13.5216	12.1896	11.7163	13.2465	12.5126	12.3347	13.5907	13.2886	12.6659	12.3801	12.1797	12.9164	12.1797	12.1797	12.6039	12.218	12.013	12.9626	12.6282	12.2806	12.0611	11.9002	13.3186	13.3798	11.4327	13.0507	12.3265	12.1967	13.0898	13.0627	12.4398	12.2939
Tsks	Testis-specific serine kinase substrate	23	45.7	18.5945	18.3361	18.562	21.9106	17.3804	18.9033	17.9727	18.0024	18.4863	18.0093	19.3487	19.0449	18.7549	18.5343	21.8174	16.8073	18.9861	17.9087	18.1389	18.401	17.9683	19.2866	18.4419	18.4035	18.742	21.8824	17.0179	19.1483	18.0557	18.1188	18.3824	18.0162	19.2378
Tsga10	Testis-specific gene 10 protein	18	27.5	17.9988	17.8596	17.5943	19.8246	17.0654	17.8673	18.6574	18.0238	17.8434	17.4076	18.0679	17.9442	17.9693	17.8352	19.7835	16.855	18.4257	18.4582	17.9823	17.9224	17.5977	18.1049	18.2735	17.8914	17.7144	19.5595	17.6481	18.3455	18.3169	17.6519	17.8615	17.8723	18.0747
Tsg101	Tumor susceptibility gene 101 protein	15	38.4	19.2597	18.99	19.4352	19.3687	19.4917	19.3774	19.6011	19.0998	19.0702	19.3357	19.1507	19.3339	18.9942	19.0294	19.4928	19.5953	19.2621	19.7286	19.1139	19.0399	19.5533	19.2332	19.2212	19.0339	19.1306	19.5245	19.4329	19.3335	19.6493	19.2308	19.0773	19.4158	19.1367
Tsfm	Elongation factor Ts, mitochondrial	5	26.9	16.5324	17.1573	16.2281	17.1898	16.2142	17.7156	16.0539	17.291	16.9541	17.0373	16.832	16.5552	17.1334	16.8029	17.2379	16.2237	17.6027	15.9755	17.0891	17.1253	17.0133	16.6661	16.7527	17.3137	16.5432	17.1319	16.2183	17.5547	15.921	17.0744	17.0259	17.3204	16.8667
Tsc22d4	TSC22 domain family protein 4	6	25.6	15.2937	15.6326	16.0238	15.0831	15.5893	15.5967	15.3385	15.1302	15.536	15.2216	15.0031	15.1917	15.9793	15.7125	14.8351	15.4668	15.3629	15.4838	15.0412	15.8268	15.1524	14.9665	15.369	16.0741	15.369	14.9137	15.3558	15.5437	15.0554	15.1256	16.1122	14.8072	14.9696
Tsc22d3	TSC22 domain family protein 3	4	35.8	15.5204	14.9683	15.6373	15.4067	15.4402	15.3691	16.1894	14.7299	15.311	15.0987	15.1774	15.6508	15.3556	15.1126	15.8092	15.1199	15.3256	15.8128	14.8672	15.1022	15.7333	15.1963	15.6121	15.1092	15.7364	15.1138	15.6496	15.0995	15.9689	14.7428	15.1292	15.0664	15.1148
Tsc22d2		7	12.6	13.5944	13.7741	14.0893	14.1433	13.8978	13.6813	14.0456	13.9253	13.7449	13.8011	13.4044	13.3435	13.5574	14.0791	13.966	14.0878	13.8654	13.7841	14.0748	13.2715	13.7279	13.3212	13.5889	13.8616	14.0602	14.4273	13.7391	13.8766	13.9935	13.891	13.6628	13.6732	13.4836
Tsc22d1	TSC22 domain family protein 1	10	14.4	17.495	17.3649	17.2014	18.4434	17.5654	17.2093	18.0673	17.3636	17.5488	17.4059	17.4025	16.972	17.4902	17.3204	18.6374	17.2856	17.7555	17.8907	17.886	17.2147	17.5895	17.4647	17.1779	17.8404	17.4051	18.7394	17.6481	17.3005	18.0535	17.4064	17.8019	17.7183	17.6417
Tsc2	Tuberin	14	9.6	16.529	16.577	16.6773	16.9318	16.7658	17.4353	16.6875	16.8362	16.642	16.5309	16.5399	16.7789	16.4574	17.004	16.865	16.833	16.917	16.7482	16.8437	16.4389	16.9817	16.588	16.8107	16.5586	16.7686	16.8232	16.719	16.9591	16.67	16.8752	16.9926	16.547	16.5086
Tsc1	Hamartin	7	7.1	16.0405	15.7197	16.3441	16.0263	16.0776	16.02	16.0721	16.0909	15.8148	15.528	15.618	15.8963	15.8371	16.1198	15.8675	16.4781	16.0182	16.1628	16.2114	15.6988	15.682	15.5971	15.8977	15.5088	16.5787	16.0132	16.0506	15.964	15.9482	15.9645	15.7285	16.0225	15.7241
Tryx5		3	16.4	13.7498	14.4115	16.1646	16.3264	13.6899	14.2719	13.6743	13.4868	14.2219	13.3437	14.7657	14.6444	14.0102	14.6637	15.1976	13.4814	14.6886	14.1173	13.9629	13.9515	13.7106	13.826	15.3039	14.1473	14.4164	14.9644	13.8711	14.4873	14.0579	13.8138	14.0394	13.6559	13.7135
Trub2	Probable tRNA pseudouridine synthase 2	3	9.4	13.1166	12.6602	12.2596	12.5531	12.5364	12.8736	12.5651	13.0653	12.4932	12.2512	12.2125	12.6799	12.9734	14.5348	12.7261	12.5425	11.6041	12.6593	11.9084	12.778	13.1952	12.5734	12.8758	12.998	11.8563	12.2954	13.0135	12.5629	12.2883	13.4776	12.3956	12.426	12.2042
Trrap	Transformation/transcription domain-associated protein	13	6.7	17.0732	17.4403	16.8791	17.295	18.2225	16.8665	17.5279	17.238	17.4815	17.5239	17.3149	17.3922	17.3293	16.5657	17.4961	18.2056	16.6853	17.7496	17.1819	17.2601	17.6465	17.2852	17.1859	17.4285	16.7619	17.2382	18.2337	16.8918	17.6799	17.1926	17.2924	17.6201	17.2357
Trpv4	Transient receptor potential cation channel subfamily V member 4	5	8.2	15.2572	16.2588	14.9541	15.4443	14.9793	15.3032	15.7064	17.7206	16.2921	16.3694	15.9164	15.58	16.2067	15.0582	15.9869	14.6283	15.8009	15.4941	17.6608	15.9764	16.3203	15.8247	15.9061	15.9633	15.1143	15.8562	14.8999	15.5021	16.8899	17.7519	15.7123	15.6792	15.8199
Trpv2	Transient receptor potential cation channel subfamily V member 2	7	12.5	14.5294	14.9233	14.4085	14.3387	15.1761	14.3621	15.4528	14.1859	15.1828	14.8796	14.6079	14.973	14.4594	14.6597	14.3269	15.2496	14.6647	15.1765	14.0486	14.5011	14.8076	14.3028	14.6652	14.9113	14.6931	13.9799	14.8897	14.3859	14.6615	14.4063	15.0546	14.6842	14.2676
Trpm4	Transient receptor potential cation channel subfamily M member 4	12	10.6	17.3598	16.7377	16.8202	16.5181	16.4504	16.8022	17.2991	16.7988	16.8076	18.8328	17.4695	17.3257	16.3926	17.27	16.3183	16.5289	16.7513	17.4412	16.9789	16.5939	18.8814	17.3937	17.2689	16.6042	16.758	16.3571	16.5913	16.6763	17.4051	16.8638	16.6554	18.8456	17.4852
Trp53i11	Tumor protein p53-inducible protein 11	3	18	16.062	16.3672	17.2187	16.0727	17.734	16.8981	18.3108	16.0002	16.6482	16.9867	16.8487	16.1616	16.6866	16.925	16.0655	18.0545	16.6327	18.6199	16.1699	16.7713	16.9328	16.982	16.1443	16.7405	16.8745	15.8632	17.8828	16.6135	18.3952	16.2563	16.7277	17.134	16.8284
Trove2		14	21.6	18.3665	17.4729	18.3092	17.7489	17.9031	18.1445	18.3562	18.5198	17.3641	18.1962	17.8776	18.1475	17.4602	18.1556	17.696	17.8021	18.571	18.365	18.4542	17.5798	18.2806	17.9649	18.2724	17.3879	18.4747	17.7557	17.9706	17.8527	18.4727	18.4578	17.4223	18.3482	17.9571
Trnt1		18	37.6	19.4038	19.2595	19.2043	19.7313	19.7831	19.9881	19.251	19.7047	19.3547	19.5193	19.4197	19.4032	19.1917	19.5456	19.8774	19.7505	20.1149	19.342	19.531	19.1407	19.543	19.4514	19.4155	19.2898	19.3895	19.8461	19.7501	20.0895	19.2118	19.5387	19.2524	19.6105	19.4555
Trmu	Mitochondrial tRNA-specific 2-thiouridylase 1	6	13.9	16.042	16.1084	16.3698	15.2564	15.5992	16.566	15.1832	16.0658	16.057	15.5555	15.6348	16.1365	16.2087	15.1186	15.1681	16.1268	16.1433	15.4321	15.8302	16.2077	15.8766	15.4907	15.9012	16.3117	15.5139	15.2002	15.9091	16.307	15.2253	16.044	16.2871	15.7388	15.5655
Trmt61a	tRNA (adenine(58)-N(1))-methyltransferase catalytic subunit TRMT61A	4	15.5	12.7299	12.7969	12.0685	13.4608	13.7737	13.1539	12.4722	12.7687	12.6119	13.5853	12.9749	13.1241	12.6716	12.0485	13.3994	13.9225	11.8777	12.6716	12.3978	12.7915	13.2855	12.7756	13.1884	12.6066	12.4026	13.1672	13.7584	12.4754	12.8761	12.7097	12.9121	13.3928	12.6837
Trmt6	tRNA (adenine(58)-N(1))-methyltransferase non-catalytic subunit TRM6	8	18.4	16.0593	16.3015	16.5751	16.7487	16.7217	15.1954	15.7338	16.3742	16.2099	16.7849	16.1343	16.3044	16.0206	15.9902	16.6734	16.9458	15.235	15.7897	15.8946	16.5849	16.7718	16.1883	16.1713	16.2452	16.4395	16.7829	16.8039	15.4438	15.6898	16.1138	15.9826	16.7089	16.0913
Trmt5	tRNA (guanine(37)-N1)-methyltransferase	8	22.3	16.3931	16.3628	16.009	16.9755	16.6315	16.2111	15.8296	15.9738	16.3143	16.3238	16.1844	16.4503	16.2568	16.1434	16.9222	16.3954	15.658	15.8595	16.0491	16.0937	16.256	15.9878	16.2925	15.9574	15.9218	17.0991	16.7249	15.7813	15.9332	16.0051	15.9835	16.4055	16.0923
Trmt2a	tRNA (uracil-5-)-methyltransferase homolog A	2	3.4	15.0723	15.4277	14.5547	15.0028	15.4751	14.8138	15.2957	15.0423	15.2957	15.6354	15.1559	14.9774	15.201	15.1166	14.7223	15.1911	14.8591	16.2389	14.9774	15.2783	15.3457	14.9882	15.1718	15.257	15.1663	14.8849	15.5936	14.558	15.4309	15.1434	15.1434	15.4576	15.0267
Trmt1l	TRMT1-like protein	7	13.3	15.922	16.251	16.3328	16.6207	16.8137	16.2866	16.026	16.222	16.1611	16.569	16.1809	15.9976	16.3079	15.8445	16.4674	16.8332	16.0385	16.1744	16.154	16.3013	16.5233	16.1319	16.0822	16.448	15.8632	16.6057	16.9293	16.2697	16.1188	16.2892	16.3616	16.6912	16.3363
Trmt112	Multifunctional methyltransferase subunit TRM112-like protein	4	48.8	16.4912	16.5212	15.8456	16.4314	16.8745	16.1839	16.5279	16.3418	16.337	17.1057	16.3698	16.4225	16.689	15.7188	16.3325	16.7942	16.0943	16.2674	16.4853	16.5224	17.447	16.3232	16.4708	16.7098	16.0228	16.393	16.9424	16.5996	16.0751	16.4157	16.5837	17.2237	16.5639
Trmt10c	Mitochondrial ribonuclease P protein 1	12	38.9	18.0003	17.7817	17.0443	17.4235	17.9022	18.0418	16.9846	18.2326	17.5519	18.0784	17.5741	17.8268	17.728	17.4536	17.3276	18.1274	18.3323	17.2857	18.1815	17.6582	17.8745	17.624	17.6252	18.0297	17.2798	17.3149	18.175	18.249	17.2712	18.142	17.9564	17.875	17.6687
Trmt10a	tRNA methyltransferase 10 homolog A	6	15.6	16.6575	15.8268	16.061	16.635	16.5975	15.8768	16.0733	15.8652	15.8951	16.3202	15.9004	16.352	15.9418	17.1488	16.365	16.3828	16.1521	15.7135	16.0825	15.9587	16.1119	15.9603	16.4562	15.7172	16.5182	16.5606	16.5095	16.0422	16.0227	15.8613	15.9149	16.195	15.8716
Trmt1	tRNA (guanine(26)-N(2))-dimethyltransferase	10	20.5	15.7709	15.7499	16.9012	16.6789	16.0228	15.9016	15.5286	16.4668	15.6438	16.1367	15.9127	16.2764	15.9063	16.1673	16.9766	15.9958	15.871	15.5859	15.95	16.0164	16.1044	15.9182	15.9442	15.8987	16.7986	16.6498	15.8552	16.0143	15.5259	15.7437	15.8766	15.9417	15.656
Trit1	tRNA dimethylallyltransferase, mitochondrial	3	5.6	14.7504	13.5459	13.8171	13.3185	14.4577	13.6705	13.751	14.1017	13.8689	14.127	13.5241	14.6309	13.6903	13.3715	13.2833	14.3307	13.5269	13.3062	14.0442	13.6179	14.1292	13.665	14.5917	13.9427	13.3247	13.274	14.4151	13.5866	13.3755	13.9994	13.7686	14.1829	13.474
Trip6		8	21.2	16.3233	15.4789	16.3625	15.4867	15.9799	15.976	16.2839	15.7699	15.8276	15.5746	15.5546	16.128	15.6371	16.1084	15.1427	15.8234	16.2666	15.4941	16.2206	15.9118	15.1645	15.3966	15.9803	14.84	17.2554	15.5404	15.9921	16.2728	15.6651	15.3957	15.1966	15.5244	15.5066
Trip4	Activating signal cointegrator 1	10	18.3	17.8185	17.4727	16.6335	17.2134	17.2265	16.6737	17.0366	16.9698	17.3373	17.5129	16.9704	17.7712	17.8357	16.8556	17.1156	16.9712	16.7644	17.0065	16.9189	17.641	17.2663	17.081	17.8346	17.3536	17.0099	17.1081	17.0471	16.5704	17.0438	16.8002	17.2094	17.4389	16.9032
Trip13	Pachytene checkpoint protein 2 homolog	10	26.2	16.0543	17.5596	17.407	18.3626	17.3189	16.5153	16.6456	16.0796	17.1235	17.7773	17.1645	16.3472	16.9029	17.6327	18.2362	17.488	16.6557	16.418	16.6604	16.7968	17.6034	17.1625	15.9297	17.4364	16.3148	18.5441	17.5448	16.3002	16.3967	16.5988	16.9485	17.8695	17.1777
Trip12	E3 ubiquitin-protein ligase TRIP12	48	27.6	19.3044	19.4787	19.903	21.0726	19.9351	19.6237	19.4857	19.438	19.4755	19.6789	19.7386	19.6075	19.3661	19.5399	21.0619	19.8832	19.7736	19.5781	19.4246	19.4832	19.6866	19.7356	19.3658	19.3035	19.69	21.1255	19.9594	19.7479	19.7184	19.4883	19.4009	19.6535	19.7153
Trip11		58	28.8	20.6743	19.9275	19.8866	19.8776	19.928	19.5616	20.2076	19.7732	20.0307	20.255	19.9417	20.8179	19.8435	19.7989	19.9916	19.9561	19.9392	20.2372	19.7606	19.8304	20.2772	19.8775	20.7644	19.9959	19.6569	20.0297	19.9006	19.6856	20.1679	19.7029	19.9579	20.2942	19.9296
Trip10	Cdc42-interacting protein 4	15	26.9	17.7399	16.5961	18.7818	16.8695	17.3223	17.5509	18.3898	17.7985	16.8131	17.804	17.4428	17.4605	16.863	18.5142	17.08	17.4116	17.554	18.3624	17.5728	17.0109	17.68	17.455	17.7142	16.6723	18.7722	16.562	17.3832	17.6695	18.608	17.5757	16.8451	17.7736	17.5813
Triobp	TRIO and F-actin-binding protein	20	35	18.2745	17.8988	18.0419	18.1573	18.5644	18.3485	19.5986	18.5048	18.192	18.4372	18.4324	18.2385	18.273	18.5053	18.1013	18.4085	18.0291	19.416	18.2812	18.4205	18.3801	18.2671	18.1281	18.1756	18.3835	17.8406	18.2048	18.4762	19.4936	18.5044	18.3713	18.2759	18.2154
Trio	Triple functional domain protein	14	5.4	16.3303	16.4798	16.5785	16.2169	16.4666	16.7397	17.4845	17.0155	16.3392	16.6618	16.4379	16.2044	16.3272	16.8812	16.3816	16.407	16.7514	17.1383	16.7437	16.3766	17.4862	16.7631	16.1444	16.3723	16.3166	16.3675	16.4061	16.3953	17.1909	16.8903	16.2855	17.7552	16.8194
Trim80		2	3.3	12.8526	13.3022	13.8472	15.9665	11.9404	13.2948	12.4367	12.7096	13.4276	13.2903	13.356	12.7661	12.5522	14.4717	15.3971	12.899	13.3157	12.7942	12.6376	12.8729	12.9855	13.2731	12.6638	13.2521	13.831	16.0063	12.1748	13.7022	12.3815	12.6083	13.3428	13.4476	13.0968
Trim72	Tripartite motif-containing protein 72	22	47	18.7551	18.4664	22.2142	18.6863	18.939	21.6011	17.6136	18.4122	18.4523	18.1236	19.8206	18.6307	18.3224	22.1825	18.4233	18.8996	21.8291	17.6328	18.611	18.3016	18.2474	20.0329	18.4815	18.3249	22.3916	18.2701	18.9703	21.8969	17.5737	18.4611	18.5865	17.891	19.8961
Trim7	Tripartite motif-containing protein 7	6	14.9	14.0736	14.1549	15.1606	16.3228	12.996	15.2247	13.3064	14.5073	13.9183	13.6867	14.428	13.7268	13.739	15.4771	16.1899	13.809	15.196	13.7114	13.8883	13.8529	13.7621	14.264	13.8111	13.8947	15.0923	16.2442	13.3339	15.2064	13.7565	14.0037	14.0091	13.8901	14.1898
Trim65		5	10.8	13.4224	13.317	13.2988	12.6943	13.0709	14.7837	12.7602	14.1575	14.0496	13.0926	13.4963	12.8727	13.6576	12.9431	12.8457	13.8688	13.1039	13.4033	13.2862	14.0544	13.5955	13.1611	13.3489	13.9913	12.9496	12.7526	14.2091	13.1323	13.9415	13.2413	14.112	13.6747	13.2474
Trim56	E3 ubiquitin-protein ligase TRIM56	5	7.5	16.573	16.4165	16.0033	15.8645	16.36	15.6337	16.2424	16.3065	16.0499	16.3411	15.7346	16.8836	16.2472	15.4945	15.555	16.4846	15.8718	16.3555	16.0404	16.095	16.3619	15.9322	16.8726	16.3706	15.6011	15.9071	16.4664	15.7396	16.4441	16.2295	16.2041	16.2591	15.9563
Trim55	Tripartite motif-containing protein 55;Tripartite motif-containing protein 54	4	7.9	13.9586	13.5774	16.4042	13.7871	14.0827	16.8487	12.8276	13.4931	13.5973	13.0693	14.4164	13.7447	13.8779	14.7653	13.3818	14.6032	15.0074	14.6492	14.2222	14.2692	13.6292	13.749	13.7226	13.4035	16.3725	13.3673	13.8615	16.6805	13.0638	13.6551	13.7827	13.2121	14.2589
Trim47	Tripartite motif-containing protein 47	3	4.7	14.2172	14.6281	16.061	14.3645	15.3605	15.2162	14.1666	14.4565	15.0001	14.5106	14.4709	14.5344	15.7873	14.2814	14.8638	15.2881	14.908	15.4122	14.8372	15.6662	14.884	14.926	14.8187	15.6941	14.4017	14.8102	15.1536	15.2681	15.3406	14.9685	15.6359	15.0175	14.9764
Trim41	E3 ubiquitin-protein ligase TRIM41	4	7.5	13.927	13.7603	13.6708	14.8736	14.4406	13.9289	13.9796	13.8156	13.8258	15.205	14.3132	14.2751	13.8714	14.7367	14.6712	14.5638	14.1512	13.9815	13.8414	13.8876	14.6134	13.998	14.3009	13.9068	13.6679	14.8747	14.2295	13.9331	13.7801	13.8043	13.9118	15.1472	14.1543
Trim36	E3 ubiquitin-protein ligase Trim36	18	28.7	16.733	18.2139	18.3026	20.3908	15.7676	17.839	16.5576	16.4048	18.7407	16.9855	18.2584	16.9978	17.3003	18.1895	20.7867	16.0047	18.2428	16.7804	16.8131	17.2399	17.2336	18.2253	16.6395	18.0611	18.0152	20.6134	15.7259	17.8889	16.8777	16.7406	18.4791	17.0458	18.1173
Trim33	E3 ubiquitin-protein ligase TRIM33	15	16.8	16.7897	16.6847	16.3618	17.7122	17.1705	16.71	17.4772	16.5905	16.8875	16.8697	16.9257	17.0035	16.8916	16.3689	17.8266	17.1326	16.3227	16.8224	16.7883	16.8938	16.8239	16.7939	16.9005	16.7037	16.1487	17.8623	17.1053	16.6385	17.2035	16.8782	16.721	16.9651	16.7978
Trim32	E3 ubiquitin-protein ligase TRIM32	8	16.5	16.3348	15.9196	15.8664	16.3793	16.0518	16.0169	16.1925	16.2192	15.9795	16.1062	15.9365	16.5885	15.8317	16.1822	16.3101	15.8724	16.0139	16.2607	16.2262	15.7067	16.0942	15.92	16.3008	15.8281	16.0831	16.2353	15.9556	15.9502	16.2518	16.0101	15.7885	16.1182	15.9024
Trim31		15	27.4	16.8001	16.8349	17.9172	16.7967	17.0432	17.253	16.8582	17.3055	16.8069	19.9311	18.2639	16.7177	16.794	17.4999	16.8742	16.9504	17.2921	16.6405	17.5406	17.0644	20.4173	18.5929	16.9282	17.0645	17.4828	16.9192	16.9801	17.5012	16.9204	17.2457	17.134	20.2363	18.3882
Trim3	Tripartite motif-containing protein 3	12	18	17.5691	17.9343	18.0846	17.003	17.8217	18.356	18.763	18.6002	17.9475	17.246	17.6677	17.5683	17.3424	18.5735	16.8601	17.8401	18.0136	19.2619	18.5489	17.4732	17.343	17.7865	17.53	17.6057	18.3523	16.9814	17.6591	17.8347	19.2287	18.6341	17.5412	17.2905	17.7107
Trim28	Transcription intermediary factor 1-beta	33	53.8	20.0934	19.8204	20.6774	22.0545	20.5634	20.0303	20.2077	19.9753	19.8672	20.2336	20.4601	20.1113	19.7331	21.0628	21.957	20.4299	20.3708	20.187	19.841	19.7996	20.0679	20.3982	20.1362	19.7062	20.4854	22.052	20.5106	20.23	20.5219	19.9365	19.7687	20.2429	20.4252
Trim27	Zinc finger protein RFP	1	2.9	13.8634	13.801	13.1362	14.5921	14.4674	13.9526	13.9697	13.125	13.9386	13.2885	13.542	14.5385	14.143	12.9982	14.6251	14.3466	13.5402	13.7446	13.8686	14.0483	13.5911	13.4784	13.8391	13.5926	13.0976	14.4251	14.4609	13.5065	13.946	13.7011	13.7246	13.0923	13.5147
Trim26	Tripartite motif-containing protein 26	7	13.5	16.6936	16.5841	16.0273	16.7031	16.8573	15.8175	16.416	15.9063	16.7461	16.4494	16.1673	16.4786	16.595	15.794	15.5521	17.0992	15.9667	16.6343	16.2963	16.6571	16.8048	16.2804	16.3096	16.3653	16.356	15.66	16.9062	16.3046	16.5875	16.3065	16.6836	16.5427	16.1185
Trim25		22	40.3	20.351	20.044	19.9848	18.5393	19.8973	19.982	19.7223	19.5803	19.9357	19.9433	19.6225	20.506	20.0934	19.4847	18.7762	19.9952	19.6304	20.0263	19.424	20.0774	20.0467	19.7077	20.4095	20.2411	18.9758	18.6958	20.0988	19.6186	20.1282	19.5457	20.209	20.1604	19.8193
Trim23	E3 ubiquitin-protein ligase TRIM23	1	1.7	16.6798	16.9729	14.3223	15.4252	16.5794	15.4117	17.3114	16.6174	16.8778	16.967	16.3268	16.5875	16.9879	14.6791	15.263	16.6453	14.5955	17.1128	16.3993	16.8837	16.9125	16.1759	16.7204	16.9523	14.0306	15.4829	16.7639	14.6487	17.2016	16.1296	16.8883	17.0818	16.3718
Trim21	E3 ubiquitin-protein ligase TRIM21	6	15.1	18.1617	18.0255	17.7018	16.1446	18.186	17.0831	18.2104	17.0964	17.8648	17.0252	17.2674	17.5826	18.2213	17.2191	16.3508	18.1852	17.3989	18.3079	17.1576	18.0143	17.0149	17.3135	17.8961	18.3271	16.3293	16.5073	18.2217	16.9094	18.3023	17.1347	18.0639	17.0154	17.2738
Trim2	Tripartite motif-containing protein 2	10	18.5	14.9475	15.4026	16.1388	14.2608	14.9264	14.9506	15.5425	15.4301	15.3417	16.7263	15.4546	15.0381	15.5239	15.2031	14.1581	15.0575	15.3529	15.7324	15.6462	15.4923	16.9044	15.6229	14.9416	15.4647	15.5962	14.5872	15.0423	15.3976	16.0158	15.6757	15.4558	16.7132	15.5758
Trim16	Tripartite motif-containing protein 16	8	18.9	16.6573	15.4874	16.9568	16.6674	16.4847	17.238	15.9645	16.0376	15.6931	16.007	16.1185	16.9051	15.42	17.4065	16.8648	15.496	17.2561	16.156	15.9269	15.4824	16.1334	16.1183	16.6822	15.391	17.4563	16.8426	16.2202	17.1783	16.0227	16.2027	15.4871	16.252	16.2132
Trim14		6	14.8	15.6399	17.7232	16.2256	16.2506	16.295	16.3551	16.0396	16.143	17.5353	17.3777	16.5178	15.713	17.6673	15.7646	16.3857	16.5598	16.4584	16.5806	16.5201	17.5007	16.9643	16.2775	15.748	17.6708	16.5012	15.5108	16.0943	15.7649	15.6424	15.8203	17.4828	17.1713	16.9229
Treh	Trehalase	10	21.4	15.9141	16.0814	16.2122	16.2409	15.8249	16.3857	15.8823	16.3558	16.1292	18.9157	17.664	16.0129	15.7985	16.2125	15.8053	15.9182	16.2978	15.855	16.6716	16.0241	19.6928	17.5223	15.9377	16.0453	16.6333	16.0183	15.9089	16.4117	16.0703	16.2568	16.1517	19.0071	17.203
Trdn	Triadin	23	22	19.032	17.9863	22.7277	18.3208	18.9724	20.8075	17.8538	18.3792	18.4954	17.8435	19.9632	19.2419	17.7338	22.7912	18.2915	19.0789	20.8095	17.6389	18.324	18.489	17.8025	20.2428	19.0657	18.1031	22.8932	18.1097	19.3163	20.2967	17.9715	18.1847	18.8301	17.8482	19.9383
Trdmt1	tRNA (cytosine(38)-C(5))-methyltransferase	1	4.1	13.5819	13.7287	12.6402	12.5542	13.7831	12.9977	13.9231	13.3986	13.7125	13.3063	12.8766	13.6406	13.2588	13.0769	13.2554	13.5442	12.7177	14.5581	12.983	13.0991	13.1881	13.0599	13.7802	13.7674	13.0482	13.3918	13.682	12.8864	13.9114	13.3746	13.4762	13.3056	12.817
Trappc9	Trafficking protein particle complex subunit 9	8	9.05	16.143	15.467	15.6341	15.6099	15.7143	15.9243	16.0663	15.6893	15.7105	15.5554	15.5033	15.9938	15.5469	15.8275	15.4468	15.8246	15.8983	16.063	15.8577	15.5279	15.5923	15.402	16.0185	15.559	15.8328	15.4894	15.6868	15.9955	16.1539	15.8026	15.6477	15.6942	15.504
Trappc8		30	23.4	18.8776	18.9776	19.8757	19.4977	19.2081	19.0797	19.1369	19.0605	18.9523	19.0781	19.0264	19.0586	19.0017	19.7262	19.4782	19.2107	19.2327	19.3104	19.0405	18.9664	19.097	19.0211	19.0292	19.0921	19.5421	19.5043	19.1557	19.1432	19.1968	18.9462	19.1146	19.0907	18.9904
Trappc6b	Trafficking protein particle complex subunit 6B	9	55.1	17.5457	17.5383	18.9607	17.8132	17.4011	18.2062	17.5524	17.8816	17.5814	17.1917	17.4793	17.3639	17.3612	19.5052	17.8593	17.4293	18.267	17.9089	17.4363	17.4378	16.996	17.6249	17.2068	17.5769	19.337	17.7837	17.3428	18.3073	17.5024	17.3369	17.6777	16.9146	17.5901
Trappc6a	Trafficking protein particle complex subunit 6A	2	7.5	15.0445	15.9632	13.4113	14.8119	15.5243	15.2826	14.9038	16.3048	15.289	16.1574	15.1133	15.1802	16.0894	13.4581	14.515	15.6522	14.8326	15.3947	15.9291	15.4416	16.2216	15.192	15.2827	16.0552	13.8186	14.774	15.7635	15.1166	14.8548	15.7874	15.8246	16.3991	15.4826
Trappc5	Trafficking protein particle complex subunit 5	7	35.6	16.6391	16.6411	16.3481	17.0801	17.1031	16.6619	17.4105	17.0207	16.5886	16.89	16.6833	16.5847	16.7456	16.3285	17.2359	16.9026	16.3974	17.3225	16.8643	16.506	16.9956	16.6635	16.8832	16.9695	16.5484	17.1521	17.0348	16.444	16.9011	16.7405	16.7685	17.0294	16.7485
Trappc4	Trafficking protein particle complex subunit 4	10	48.4	17.5776	17.6442	17.2424	17.9575	17.4869	17.2371	17.7012	17.7016	17.5865	17.3624	17.267	17.0333	18.1126	18.298	17.5212	17.2091	17.6904	17.4035	17.2414	17.9408	17.2199	17.3511	17.0493	17.6819	18.2893	17.7233	17.1834	17.7499	17.3435	17.4733	17.595	17.304	17.3667
Trappc3	Trafficking protein particle complex subunit 3	9	40.6	18.6811	18.5662	18.2969	18.6052	18.4502	18.0979	18.885	18.3976	18.3636	18.6367	18.3535	18.3464	18.1768	17.9465	19.0881	18.8126	18.3979	19.083	18.6915	18.1857	18.6654	18.4848	18.0333	18.3321	18.2242	19.0969	18.8018	18.3612	18.7853	18.8954	18.0961	18.617	18.2857
Trappc2l	Trafficking protein particle complex subunit 2-like protein	2	16.5	15.9738	15.7838	15.8472	16.4151	16.3082	15.9619	16.7753	16.3452	15.7871	16.31	15.9424	15.956	15.6906	16.1083	16.4353	16.2837	15.948	16.7115	16.3523	15.5577	16.2458	15.914	16.0212	15.7137	15.903	16.5523	16.3084	15.943	16.7238	16.294	15.8334	16.2937	15.9756
Trappc13	Trafficking protein particle complex subunit 13	7	17.3	16.9117	17.1168	16.6735	17.8917	17.321	16.6747	17.3204	17.2719	17.0511	17.1053	17.0045	17.0148	17.0729	17.1497	17.6936	17.0267	16.6847	17.4504	17.1964	16.8613	17.0752	16.938	16.9417	17.4538	16.6172	17.6916	17.1739	16.506	17.3642	17.0672	17.348	17.1086	16.9417
Trappc12	Trafficking protein particle complex subunit 12	16	27.7	18.3947	18.3294	18.8681	18.8005	18.6131	18.7161	18.5784	18.4995	18.3813	18.4406	18.3509	18.5194	18.3529	18.4124	18.8183	18.4952	18.8441	18.6545	18.5806	18.3506	18.6322	18.4522	18.4503	18.616	18.6272	18.8153	18.4468	18.4958	18.4461	18.4313	18.6296	18.4086	18.3222
Trappc11	Trafficking protein particle complex subunit 11	21	17.7	18.0733	18.377	17.8126	19.1074	18.4272	18.1749	18.5022	18.5902	18.3437	18.4859	18.3489	18.296	18.2835	17.8725	18.9229	18.4869	18.0975	18.6887	18.4303	18.2537	18.384	18.2612	18.8168	18.3858	17.9352	18.8262	18.2251	17.9457	18.4356	18.4141	18.3575	18.4285	18.2502
Trappc10	Trafficking protein particle complex subunit 10	6	6	16.0582	15.9326	15.9582	15.7845	16.2381	16.4661	16.5361	16.3946	15.9348	16.0284	15.8015	16.2644	15.6893	17.5472	15.7177	15.9331	16.7798	16.0625	16.0942	15.6611	15.812	15.9375	16.3999	16.0399	15.9125	15.8978	16.1605	16.5544	16.5304	16.4205	16.0514	16.1284	15.8674
Trappc1	Trafficking protein particle complex subunit 1	5	32.4	15.879	15.8838	17.1449	16.5591	16.3387	15.878	16.9466	16.2643	15.8981	17.2604	16.4697	16.1747	16.4301	16.5747	16.879	16.3546	16.1357	16.8151	16.468	16.3467	16.3008	16.1707	16.2729	16.5704	16.1638	17.0461	16.5486	16.2234	16.6795	16.4551	16.6055	16.2778	16.2962
Trap1	Heat shock protein 75 kDa, mitochondrial	34	51.6	20.4661	21.3195	20.8364	20.9369	20.39	21.219	20.0524	21.3223	21.2736	21.3155	21.0022	20.4944	21.3368	20.6566	20.662	20.2527	21.1347	20.4048	21.078	21.2681	21.7645	21.0562	20.3391	21.2135	20.9069	20.7414	20.3842	21.1837	20.4274	21.0434	21.1876	21.6986	21.0938
Tram1	Translocating chain-associated membrane protein 1	8	18.4	19.8431	18.5454	18.127	17.5086	17.8738	17.5718	17.5775	17.6038	18.318	17.852	17.7306	20.4466	18.6729	17.7129	17.4373	17.6647	17.5962	17.3731	17.7163	18.4004	17.8723	17.9333	20.4182	18.525	18.089	17.1378	17.9153	17.3569	17.3598	17.3866	18.6493	17.8286	17.9937
Trak2	Trafficking kinesin-binding protein 2	2	2.5	15.0079	16.5636	14.5687	15.8553	13.804	15.0883	14.7573	14.3246	16.416	14.2119	14.9475	15.506	16.2171	14.2294	15.3129	14.813	14.5703	15.4282	13.5751	15.8839	14.1387	14.7095	15.5448	16.3316	13.9526	15.4467	14.2767	14.5873	15.5363	14.2118	16.1526	13.7736	14.5932
Trak1	Trafficking kinesin-binding protein 1	9	13.2	14.3687	14.6384	15.5744	16.5985	14.0456	17.0645	14.5314	14.9898	14.716	14.5205	15.462	14.2674	14.6857	15.4081	17.1616	14.1617	17.0709	14.5344	14.6102	14.2365	14.6446	15.3302	14.5629	14.6699	15.6019	14.1188	14.3831	17.4463	14.7254	14.9693	15.0207	14.8916	14.9832
Trafd1	TRAF-type zinc finger domain-containing protein 1	7	13.3	16.1666	16.4218	16.5152	18.68	17.2052	16.9091	16.9496	16.2769	16.5918	16.5318	16.9613	16.1846	16.7409	16.2643	18.2918	16.9606	17.0777	17.0865	17.0319	16.8451	16.3746	16.8853	16.0031	16.4699	16.6356	18.6195	16.9686	17.2731	16.8723	16.291	16.6126	16.3974	16.9297
Traf6	TNF receptor-associated factor 6	4	11.5	15.4663	15.6503	15.4603	15.4539	15.7786	15.0501	15.7761	15.6681	15.8218	15.7873	15.3004	15.6773	15.78	15.2071	15.5425	15.8076	15.1	15.9303	15.4356	15.4734	15.7905	15.3285	15.8112	15.7554	15.6233	15.6267	15.8442	15.3311	15.7052	15.3278	15.4552	15.7244	15.3855
Traf3ip1	TRAF3-interacting protein 1	11	17.2	15.1499	14.887	15.3478	18.1659	14.395	15.6114	15.6827	15.3995	14.8666	14.9671	15.7785	15.3764	15.1208	16.0224	18.077	13.7347	16.2569	15.3659	15.5599	15.2072	14.9575	15.9604	15.7019	15.0193	15.8563	17.9209	14.2958	16.3534	15.3834	15.1459	15.563	14.9423	15.8787
Traf3	TNF receptor-associated factor 3	3	4.6	15.2867	13.3004	13.7252	12.1715	13.1327	12.9204	12.7914	13.6796	12.9941	12.7359	12.5669	16.2032	12.9002	14.8045	12.3141	12.3891	12.3141	12.7423	12.2584	12.7738	12.0688	11.8953	14.2318	12.4594	13.411	11.0899	15.5828	12.6752	15.2291	13.348	12.4298	11.9275	13.4902
Traf2	TNF receptor-associated factor 2	5	11.3	15.7307	14.9696	16.2208	16.2081	15.1763	14.1014	14.8115	14.2779	14.9683	14.966	15.0534	15.3449	15.1095	14.4563	16.3663	15.1608	14.9502	15.1392	14.631	14.6946	15.0978	14.8162	14.8235	14.8918	15.4993	15.7194	15.0829	14.2673	14.6357	15.1644	14.7799	14.2673	14.6795
Tradd		9	39.7	17.2028	17.4387	17.139	16.7583	17.8514	17.0577	17.7704	17.314	17.4151	18.9879	17.9158	17.0595	17.0822	17.4723	17.0531	17.9217	16.9938	17.9892	17.2484	17.3195	18.6867	17.6321	17.1013	17.4926	17.247	16.9068	18.0113	17.0521	17.8177	17.3493	17.4014	18.8803	17.6644
Trabd	TraB domain-containing protein	8	34.3	17.9356	17.2651	16.232	16.0279	16.2065	17.4513	15.9991	17.273	16.9938	16.7933	16.5803	17.997	17.3299	16.2668	15.9201	16.2363	17.3	16.0535	17.1143	17.0833	16.8538	16.57	17.4777	17.3646	16.068	16.7418	16.389	17.2539	16.2029	16.6928	17.1683	16.8487	16.6054
Tra2b	Transformer-2 protein homolog beta	9	30.6	18.6534	18.6633	18.4734	18.9624	19.3493	17.7747	19.1615	18.5724	18.5879	18.874	18.5601	18.558	18.6283	18.3063	19.0482	19.5272	17.8816	19.0139	18.5223	18.6233	18.892	18.6316	18.7381	18.6122	18.1498	18.99	19.5447	17.9548	18.7372	18.3919	18.5837	18.9796	18.6618
Tra2a	Transformer-2 protein homolog alpha	5	22	16.0526	15.6611	15.1098	17.6326	16.6683	15.3562	16.8827	16.1116	15.6903	16.8584	16.3536	16.3349	16.1013	15.3772	17.2985	16.4019	16.1121	16.546	16.1559	16.172	16.6894	16.2456	15.9562	15.7424	15.9548	17.2815	17.019	15.7761	16.375	15.9318	15.8798	16.6029	16.4098
Tpx2	Targeting protein for Xklp2	11	19.2	16.3796	16.7768	16.8024	18.8336	17.0925	16.7761	16.7858	16.1843	16.6563	16.7338	17.0298	16.3048	16.8134	17.0256	18.9146	16.2718	17.2308	16.3736	16.5059	16.7344	16.8528	17.0256	16.2394	16.992	16.6068	18.8274	16.5838	16.9297	16.6525	16.6525	16.9347	16.831	17.0762
Tpt1	Translationally-controlled tumor protein	11	68.6	20.891	19.9561	19.6636	18.9944	19.522	19.7217	19.1691	19.1467	19.9672	19.8347	19.5982	21.0274	19.4492	20.022	19.1799	19.7004	19.6587	19.1564	19.3875	19.8919	19.8874	19.6202	20.6533	19.8268	19.6143	19.158	19.7637	19.5287	19.2578	19.4301	19.7372	19.9968	19.5666
Tprn	Taperin	9	20.7	14.8406	15.4426	15.2396	15.2692	14.2101	16.3364	14.3229	15.0195	15.0984	14.8204	14.9213	14.668	14.9285	16.8061	15.0085	14.6315	15.2028	14.6721	15.1233	14.5271	15.0611	14.682	14.5298	15.4151	15.6651	14.9198	14.6193	15.082	14.9205	15.3938	15.4091	15.5199	14.9898
Tprg1l	Tumor protein p63-regulated gene 1-like protein	3	18.8	17.1035	17.4666	16.5183	17.7688	17.6984	17.2152	17.6126	17.5712	17.2974	17.18	17.1492	16.8311	18.343	16.9814	17.2526	17.2811	16.913	17.8733	16.9517	17.8319	17.233	17.3092	17.1758	18.6177	16.485	17.2232	17.3084	16.9606	17.5156	17.2139	18.0957	17.3131	17.277
Tpr	Nucleoprotein TPR	95	41.5	21.3278	20.9751	21.0592	21.5496	22.4646	20.9332	21.9195	21.1806	21.0917	21.8867	21.7026	21.4067	20.9567	21.1656	21.3549	22.5366	21.0398	21.8903	21.1684	21.0523	21.8592	21.5938	21.3246	20.9591	21.2116	21.3489	22.5571	21.0842	21.9208	21.1885	20.9986	21.871	21.5896
Tppp3	Tubulin polymerization-promoting protein family member 3	13	61.4	18.8761	18.2585	19.6803	17.536	18.7612	18.2686	22.3301	16.9827	18.8643	19.1037	19.6174	18.3147	17.9254	19.7054	17.4576	19.1293	18.4908	22.1121	17.5041	18.6477	19.3577	19.5931	18.8684	17.4352	20.0526	17.1846	18.536	17.8972	22.1931	18.1157	18.4296	19.43	19.7826
Tppp2		6	38.2	15.3314	15.7016	16.4301	19.8443	13.4104	16.685	13.9258	14.6606	15.2966	13.8101	17.3047	15.9178	15.6998	16.4897	19.8355	11.8412	16.8035	14.8396	13.7151	15.2208	14.1513	17.1043	15.1397	15.5355	16.1634	19.7916	12.5577	17.162	14.2748	14.9119	15.2125	14.9564	16.9421
Tppp	Tubulin polymerization-promoting protein	13	51.5	18.6443	18.1134	18.2147	16.7997	17.2398	18.9664	19.5664	17.0749	18.4554	17.9762	18.0715	18.1408	18.0295	18.1243	16.5235	17.3493	18.8148	19.8389	17.3861	18.5193	18.3133	18.1547	18.3363	18.3795	18.0672	16.8113	17.1592	18.7842	19.5382	17.2882	18.4564	18.2876	18.1865
Tpp2	Tripeptidyl-peptidase 2	54	50.3	20.4751	20.9793	20.8952	22.8731	20.3056	20.8549	20.2932	20.8787	20.9227	20.5011	21.0549	20.4532	20.9515	21.0753	22.8294	20.1786	21.0213	20.2509	20.72	20.8827	20.4683	21.0689	20.2635	21.0921	20.8181	22.8039	20.363	21.0124	20.427	20.6511	21.033	20.4646	21.04
Tpp1	Tripeptidyl-peptidase 1	9	22.4	18.4507	18.8487	18.3084	19.2674	20.1177	18.3373	18.9785	19.4021	18.9403	18.4645	18.9239	18.7229	18.836	18.513	19.0113	19.8786	18.2446	18.7455	19.4673	19.0417	18.6499	18.8438	18.7585	18.9586	18.6854	18.9571	19.9704	18.3399	18.8222	19.2533	18.9392	18.6589	18.778
Tpmt	Thiopurine S-methyltransferase	12	47.1	18.0633	19.7291	18.2462	17.928	18.3916	18.8758	17.9221	20.8046	19.3849	19.5285	19.0549	17.8477	19.6807	18.0885	17.8663	18.6991	18.9085	17.9157	20.5318	19.4504	19.6128	19.083	18.5623	19.3551	18.5744	17.9475	18.4506	19.0227	17.9579	20.2283	19.318	19.1789	18.9342
Tpm4	Tropomyosin alpha-4 chain	35	76.6	19.41	19.021	19.5548	18.0071	21.7482	19.5862	22.1197	19.7963	19.3601	19.8819	20.0935	19.0047	18.8909	19.7502	17.9901	22.0431	19.6166	21.816	20.1325	19.2381	20.0839	20.1235	19.165	18.9908	19.3407	18.0138	22.1129	19.3701	21.8943	20.142	19.2955	20.2043	20.3219
Tpm3	Tropomyosin alpha-3 chain;Tropomyosin alpha-3 chain	40	77.85	19.6468	19.732	20.2533	19.1232	21.1389	19.4878	21.1011	19.8368	19.7997	19.8869	19.9276	19.2329	19.4521	20.7982	19.094	21.2585	19.7042	20.7707	19.9789	19.5609	20.0411	19.938	19.2929	19.3718	20.5063	19.1744	21.2645	19.7989	20.8986	20.0069	19.5887	20.0194	20.0194
Tpm2	Tropomyosin beta chain;Tropomyosin beta chain	40	76.45	19.168	17.9605	20.539	18.4824	19.8675	19.0869	20.1356	18.818	18.6944	21.0734	20.5509	18.7269	17.7851	20.6418	18.5682	19.8509	19.0462	19.8961	19.1392	18.4463	21.2632	20.388	19.5033	17.6684	20.7161	18.6171	19.9095	18.7204	19.8889	18.7433	18.5146	21.1301	20.5564
Tpm1	Tropomyosin alpha-1 chain;Tropomyosin alpha-1 chain;Tropomyosin alpha-1 chain;Tropomyosin alpha-1 chain	42	67.6	17.9129	18.2726	17.6624	17.683	18.6224	18.316	19.3572	18.4183	18.4389	19.6487	18.4732	17.6633	18.5021	17.5128	17.727	18.4825	18.4001	19.1372	18.6554	18.5127	19.5172	18.5932	18.5938	18.1537	17.9887	17.7356	18.4853	18.1162	19.25	18.1581	18.2108	19.4401	18.6086
Tpk1		3	22.6	15.2198	16.3663	13.646	14.1637	14.6288	14.2935	14.6386	15.6774	15.8852	15.4617	14.7313	15.6351	15.7305	14.1762	13.9652	14.5734	13.958	14.5636	15.753	15.8104	15.4671	14.7711	14.0849	15.5574	14.8683	13.1755	14.765	15.953	13.9967	15.3954	15.0786	16.7393	15.189
Tpi1	Triosephosphate isomerase	23	89.2	20.1185	20.4344	22.5651	20.1834	20.1913	21.3751	19.2356	20.8614	20.488	20.2477	20.8614	19.9241	20.3998	22.6633	20.1282	20.0497	21.272	19.4296	20.7819	20.4786	20.4514	20.8032	20.7643	20.2592	22.5768	20.1857	20.1166	21.1708	19.5343	20.6845	20.2256	20.4833	20.6719
Tpgs1	Tubulin polyglutamylase complex subunit 1	1	4.6	12.7304	12.3981	12.4998	15.258	12.1581	12.9431	12.7766	12.9546	12.3428	12.9032	13.0142	12.5184	12.7199	13.006	15.3574	12.16	12.9995	12.9717	12.477	11.9115	12.6557	12.9173	12.6669	12.6669	12.8048	15.4215	11.3746	12.6316	12.8949	12.8988	12.2887	12.6628	12.7825
Tpd52l3		2	8.2	15.6167	14.7704	14.5241	17.6394	12.6084	14.7484	13.7848	14.085	14.4522	13.7695	15.0695	15.3109	14.2862	14.9037	17.7534	12.5346	15.0994	13.9141	13.6951	14.3032	13.9055	15.1846	14.7398	14.8227	14.253	17.4233	13.5086	14.9028	13.4359	14.6534	14.7001	13.8637	14.9457
Tpd52l2	Tumor protein D54	15	75	20.0471	19.0764	18.8955	18.7507	19.512	18.9415	20.2498	19.3518	19.0688	19.1497	19.0437	19.735	19.0971	18.761	18.7115	19.5232	18.7287	20.0643	19.4668	19.0491	19.2413	19.0631	19.8645	18.9749	19.0653	18.7786	19.6036	19.0349	19.9114	19.2482	19.0439	19.1271	19.1283
Tpd52l1		4	29.4	16.8909	17.0905	16.3524	17.8408	16.1772	17.3893	15.9989	16.7468	16.8079	15.5081	16.3803	16.2381	16.6748	16.1803	18.2723	15.9159	18.0611	16.1653	16.7555	16.5283	15.4377	16.6309	16.2504	17.2045	16.2776	17.6683	16.0091	17.9022	16.0426	16.8908	16.9916	15.4915	16.4954
Tpd52	Tumor protein D52	8	39.7	21.0232	18.3971	18.0589	17.6452	19.3134	17.9309	19.7093	18.6775	18.5251	19.3566	18.7894	20.6337	18.053	18.2775	17.6844	19.3738	17.7307	19.6391	19.1078	18.0563	19.786	18.9931	20.8011	18.2959	17.9788	17.9186	19.5167	17.6614	19.3395	18.8062	18.3921	19.6523	18.9881
Tpcn1	Two pore calcium channel protein 1	7	12	15.6095	15.7343	15.2126	15.4283	15.6194	15.68	16.2077	17.0804	15.6078	15.3343	15.4757	15.9729	15.4577	16.0072	15.2576	15.8784	15.7766	15.8678	15.9983	15.5943	15.5025	15.4464	15.2405	17.1199	15.1291	15.0161	15.2696	14.8892	15.4333	15.6843	16.9232	16.2995	15.6566
Tp53rk	TP53-regulating kinase	6	27	17.5703	16.207	16.6353	16.1718	17.3524	15.8908	16.9902	16.5056	16.5335	16.5259	16.2294	17.5163	16.6121	16.7309	15.9172	17.5492	15.7056	16.991	16.6181	16.7407	16.4594	16.4924	17.5451	16.6434	16.4203	16.096	17.4862	15.8845	16.9886	16.7144	16.7796	16.4699	16.4025
Tp53bp2	Apoptosis-stimulating of p53 protein 2	7	7.4	15.6643	15.8798	16.1385	15.0245	15.2726	15.4088	16.8174	16.0875	15.8585	15.4205	15.5026	16.5673	16.2311	15.1705	15.0278	15.3998	15.3388	16.4238	15.7113	15.8401	16.1169	15.5089	16.9033	15.7635	15.2577	15.101	15.8295	14.8599	16.1613	16.1857	15.7046	16.0694	15.6829
Tp53bp1		18	14.7	17.2374	16.7376	17.2131	16.6225	17.8368	17.1544	17.2919	16.8201	16.7676	16.9195	16.8687	16.9755	16.6103	17.5928	16.6779	17.5431	17.4663	17.2742	17.4055	16.7078	16.9505	16.8799	16.9618	16.7757	17.2115	16.9187	17.7729	17.1405	17.4369	17.1572	16.7877	17.0693	16.9031
Tox4	TOX high mobility group box family member 4;TOX high mobility group box family member 3	6	13.1	15.2919	15.3467	15.5661	15.7106	16.0095	15.8757	15.8594	15.1416	15.4232	15.1615	15.4349	15.5578	15.5135	15.5335	15.8944	15.9212	15.4793	15.1404	15.6093	15.2071	15.6648	15.39	15.6494	14.8589	15.5754	16.063	15.6921	15.3234	15.7605	15.0988	15.0827	15.3564	15.3349
Tor4a		5	17.1	15.6954	15.4053	14.8045	15.2145	16.7709	15.2404	16.093	15.1221	15.2212	15.3492	14.9782	15.3325	15.2902	14.6583	14.6188	16.9151	15.4659	15.7218	15.5231	15.1597	15.0413	14.8887	15.0191	15.289	15.3537	14.7777	16.9489	15.3837	16.4113	15.6266	15.1756	15.1771	15.062
Tor1b	Torsin-1B	4	16.4	15.3858	15.6148	15.1042	14.6196	15.5536	15.1828	15.662	15.4344	15.443	15.2518	15.0471	15.4299	15.7424	14.952	14.7387	15.7117	14.8889	15.7301	15.1455	15.5542	15.0464	15.1185	15.4489	15.6011	14.9224	14.8148	15.461	14.8502	15.3187	15.3645	15.5421	15.0679	14.8713
Tor1aip2	Torsin-1A-interacting protein 2	15	22.1	18.6608	19.262	17.9184	18.5022	17.8422	17.8236	18.3429	18.5162	19.3189	19.1739	18.6066	19.3737	19.2037	18.0179	18.2564	17.7146	17.7948	18.0547	18.5708	19.4409	19.1491	18.5284	18.6122	19.2022	18.7278	18.3349	17.828	17.8108	18.1948	18.1476	19.258	19.4544	18.6015
Tor1aip1	Torsin-1A-interacting protein 1	19	44.1	18.9828	18.6214	18.327	18.9287	19.4561	18.3317	18.8896	18.4234	18.6666	18.298	18.4888	18.976	18.6409	18.2117	18.9765	19.3992	18.245	18.8451	18.3666	18.6936	18.3266	18.4828	19.007	18.5847	18.6848	18.8235	19.3353	18.3399	18.7919	18.4416	18.5509	18.2104	18.454
Tor1a	Torsin-1A	5	13.8	17.1016	17.9144	14.7088	15.8796	16.702	15.7715	16.5446	16.2448	17.5502	16.6671	16.3719	17.4393	17.4025	15.4946	16.1341	16.6435	15.8853	16.2554	16.1142	17.3548	16.5355	16.3432	16.2922	17.8926	14.9533	15.8867	16.9352	15.691	16.4542	16.3435	17.6509	16.5241	16.3587
Top3b	DNA topoisomerase;DNA topoisomerase 3-beta-1	8	12.3	16.7424	16.4916	16.1943	17.4757	16.1993	16.4336	16.3449	16.5965	16.1985	16.3834	16.2609	16.6531	16.6486	16.4785	17.4346	16.2271	16.3032	16.578	16.3574	16.4547	16.5394	16.4416	16.5415	16.43	17.0127	17.3144	16.1618	16.5913	16.5711	16.4144	16.4258	16.4507	16.3893
Top2b	DNA topoisomerase 2-beta	53	32.9	20.3286	19.7176	20.2587	20.4738	21.7803	20.036	21.1073	20.1915	19.8662	20.7411	20.6019	20.5988	20.0867	19.9949	20.3939	21.7481	20.0479	21.2612	20.0575	19.8284	20.8375	20.5661	20.6157	19.6095	20.314	20.4736	21.6859	20.0187	21.2028	20.2433	19.6856	21.0728	20.5876
Top2a	DNA topoisomerase 2-alpha	33	23	17.6823	17.7126	18.4131	19.5122	18.3834	17.8197	17.393	17.2288	17.7728	18.772	18.2014	17.1331	17.6393	18.7215	19.4777	18.2442	18.1487	17.3894	17.4716	17.6136	18.241	18.097	17.3128	17.7455	18.1923	19.5574	18.3685	17.8548	17.6959	17.3946	17.8064	18.6035	18.1244
Top1	DNA topoisomerase 1	28	35	20.3431	19.699	19.8031	19.6005	21.3225	19.5015	20.5748	19.8839	19.8719	21.0179	20.3155	20.1414	19.8876	20.79	19.5903	21.0486	19.6492	20.4714	19.7459	19.8193	20.8459	20.1874	20.1564	19.6489	20.2162	19.7727	21.2006	19.7479	20.5515	19.8209	19.8055	21.1796	20.3058
Tomm70a	Mitochondrial import receptor subunit TOM70	27	50.2	20.1306	20.764	20.4505	21.3499	19.9386	20.6836	19.7722	20.7415	20.6116	20.7462	20.5121	20.1259	20.8419	20.1311	21.3705	19.8696	20.657	19.8614	20.5819	20.771	20.6047	20.5487	20.0598	20.8009	20.4805	21.401	19.9025	20.5986	19.8829	20.6866	20.7256	20.7256	20.536
Tomm6	Mitochondrial import receptor subunit TOM6 homolog	1	18.9	15.2472	15.4315	15.2039	14.9533	15.2209	15.7439	15.2428	15.7144	15.3994	15.3931	14.921	15.0524	15.6671	15.1742	14.9415	15.2478	15.8794	15.3571	15.6811	15.4239	15.4492	15.0106	15.1425	15.5246	14.7716	15.0436	15.472	15.5408	15.3448	15.5207	15.3466	15.453	15.0598
Tomm5	Mitochondrial import receptor subunit TOM5 homolog	5	62.7	16.7934	16.6349	16.8037	16.3511	16.5172	17.7208	16.1134	17.2966	16.8903	16.9771	16.7345	16.5055	16.9017	16.6231	16.4734	16.3079	17.7783	16.1853	17.4183	17.0156	16.8663	16.6303	16.7026	16.8738	16.3981	16.4094	16.3656	17.6891	16.2618	17.157	16.8209	17.2781	16.7674
Tomm40l	Mitochondrial import receptor subunit TOM40B	4	12.7	15.0537	15.2075	15.7515	14.8327	15.5686	17.5308	15.277	16.1807	15.0633	15.125	15.6768	15.4498	16.0688	15.8341	15.0091	15.5101	17.0426	15.4	15.9086	15.4757	15.13	15.3261	15.3174	15.8817	15.5138	14.8017	15.6865	16.9352	15.4675	15.855	15.8698	15.4479	15.4804
Tomm40	Mitochondrial import receptor subunit TOM40 homolog	8	35.5	18.8663	18.7883	19.1471	18.2535	18.4221	19.3757	18.1085	19.3045	18.8196	18.7482	18.6036	18.9561	18.9138	19.5026	18.3396	18.3204	19.2192	18.0433	18.9162	18.9549	18.7913	18.6099	19.0522	18.9131	18.8755	18.3764	18.3135	19.233	18.0614	19.0864	18.9414	18.8701	18.6494
Tomm34	Mitochondrial import receptor subunit TOM34	16	55	18.0641	18.08	18.6028	20.5189	19.09	18.7379	18.6322	18.2691	18.1892	18.7085	18.9303	18.0845	18.4434	18.857	20.5534	18.757	18.757	18.5352	18.2374	18.3153	18.3288	18.7383	18.2129	18.3088	19.0551	20.5749	18.8838	18.7482	18.4595	18.2806	18.3225	18.2978	18.7769
Tomm22	Mitochondrial import receptor subunit TOM22 homolog	5	48.6	15.9413	15.8361	16.6571	16.047	15.75	16.3047	15.9022	16.2062	16.0778	15.761	15.7926	15.9934	16.2468	16.167	15.814	15.65	16.1843	15.8121	15.9482	16.1243	15.8053	15.6045	16.1821	15.9663	16.0358	15.8537	15.5852	16.4302	15.4939	16.0523	15.9141	16.0273	15.7222
Tomm20	Mitochondrial import receptor subunit TOM20 homolog	2	13.8	16.3951	16.0621	17.4732	16.4804	16.3159	17.9312	15.8299	17.0147	16.5657	16.7959	16.6324	16.2785	16.196	17.8586	16.2181	16.7632	17.4235	16.1641	17.0434	16.3206	16.8362	16.5482	16.4319	15.9824	17.5083	16.4947	16.7453	17.6222	16.2057	17.1958	16.7843	16.9301	16.6485
Tom1l2	TOM1-like protein 2	18	42.8	17.5468	18.011	18.9199	18.1983	17.9139	18.97	18.756	18.3769	17.8758	18.6001	18.3306	17.482	18.4362	18.7197	18.2722	18.3187	18.7134	18.6402	18.3779	17.8954	18.4267	18.1131	17.4209	18.2028	18.6397	18.2028	18.0783	18.7947	18.7512	18.7021	17.8622	18.4856	18.1615
Tom1l1	TOM1-like protein 1	5	15.2	17.6177	17.4185	16.0147	16.9029	16.0664	16.514	17.004	17.4136	17.2077	17.6947	16.9811	17.2556	17.5231	15.8983	16.9182	16.1375	16.4245	16.7092	17.4198	17.5004	17.8012	16.9994	17.2849	17.5733	16.2836	16.8766	16.1095	16.6661	16.8556	17.2402	17.4569	17.7496	17.0349
Tom1	Target of Myb protein 1	14	48.6	17.3897	17.6465	18.9876	17.6122	17.381	18.1981	17.4095	17.6025	17.8295	16.9315	17.4196	17.6549	17.8666	17.8229	17.8947	17.39	17.7424	17.5865	17.7225	17.8648	16.9841	17.3854	17.5052	17.7236	18.3557	17.6161	17.3162	17.9094	17.4938	17.7597	18.1976	16.9817	17.3951
Tollip	Toll-interacting protein	8	43.1	17.794	18.4205	17.0882	17.7211	17.4425	17.8291	17.961	17.9007	18.2841	17.2428	17.5725	17.7792	18.1925	16.9537	17.6847	17.5074	17.6116	17.9919	18.2046	18.1574	17.4542	17.5715	17.7973	18.3377	17.1129	17.6337	17.487	17.7294	17.9212	17.904	18.2826	17.3209	17.4981
Toe1		5	15.5	13.7137	13.6137	13.9559	14.3484	14.7848	13.6228	13.8042	13.8781	13.8062	14.3957	13.5248	13.8384	13.9547	13.6436	14.3546	14.7245	14.3753	13.9772	13.9166	13.7274	14.2431	13.7312	13.9387	13.7712	13.6956	14.3727	14.6757	13.7696	14.1863	13.9991	13.9374	14.4958	13.8063
Tnxb		22	7.1	18.7121	18.0113	19.041	17.3147	19.3382	18.8415	18.213	17.8414	18.1129	18.2637	18.1557	18.0001	17.8783	18.5738	17.4053	19.2418	19.0498	18.5327	18.2216	18.2019	17.9512	18.2187	18.2881	18.1427	18.474	17.3641	19.3185	18.5356	18.5975	18.1034	18.2933	18.1648	18.1081
Tns3	Tensin-3	17	14.7	14.2001	14.3466	14.7956	14.0936	14.702	14.4671	14.8614	14.383	14.2937	14.3829	14.3366	14.4781	13.982	15.1229	14.012	14.9301	14.7077	15.0392	14.3611	14.2677	13.998	14.2493	14.3748	14.272	14.7467	14.1408	15.0032	14.3462	14.9322	14.4021	14.3542	13.9027	13.9614
Tns2	Tensin-2	24	19.4	18.0497	17.6887	18.5177	17.399	18.382	18.1955	19.1535	18.0851	17.8932	17.7736	18.0055	17.7944	17.8897	18.142	17.5505	18.311	18.2612	19.4559	18.2236	17.9013	17.6084	17.924	18.0866	17.8911	18.179	17.3401	18.261	18.1697	19.1742	18.3701	17.8867	17.5419	17.8796
Tns1		70	48.6	20.5884	20.6031	21.3258	20.5425	21.7984	21.37	22.9145	21.6997	20.8737	21.4471	22.0091	20.6083	20.7649	21.3975	20.5299	21.8938	21.4456	23.0358	21.6217	20.9449	21.1747	21.8692	20.8753	20.4506	21.3221	20.5988	21.7057	21.5385	23.1484	21.73	20.6623	21.3254	21.6818
Tnrc6b	Trinucleotide repeat-containing gene 6B protein	7	6.1	15.5864	14.9282	14.7773	14.5449	15.0213	15.194	15.2055	14.6934	14.9869	14.8955	14.7201	15.0765	15.0069	14.8588	14.554	14.9575	14.6217	15.0704	14.8562	14.9862	15.3891	14.7608	14.994	15.0698	14.7064	14.6522	14.9694	14.7113	15.3484	14.9125	15.2419	15.1731	14.5194
Tnpo3	Transportin-3	13	16.3	16.8624	16.96	16.8995	17.7758	17.2762	16.952	16.8985	17.0864	16.8992	17.327	17.0829	16.9292	16.9909	16.3747	17.7918	17.221	17.4268	16.9305	17.0258	16.9042	17.0815	16.9604	16.8427	16.7933	16.8206	17.7901	17.1312	17.0114	16.9171	16.8938	16.8188	17.1672	16.8645
Tnpo2	Transportin-2	9	12.2	16.4527	17.3993	15.8962	16.913	17.1468	16.1859	17.4091	16.2931	16.8233	17.1945	16.8154	16.5391	16.3753	16.2044	17.415	17.7569	16.7244	17.1089	16.9044	16.692	16.8328	16.7076	16.4361	16.699	16.0411	17.4758	17.505	16.6907	17.3188	17.0424	16.5957	16.7766	16.6248
Tnpo1	Transportin-1	16	22.4	19.152	19.0489	18.2527	19.2608	19.4625	18.675	19.0835	18.747	18.9423	19.2893	18.9197	19.009	18.8754	18.3819	19.1634	19.5051	19.0588	19.1129	18.7175	18.8255	19.3097	18.9201	18.9467	19.3411	18.2467	19.1775	19.4682	18.6229	19.1884	18.9081	19.0603	19.2542	18.8992
Tnnt3	Troponin T, fast skeletal muscle;Troponin T, fast skeletal muscle	25	52.1	18.3905	17.5606	22.2683	17.3596	18.6155	18.0992	17.4063	17.503	17.8973	17.537	19.3664	18.3531	17.0049	22.4774	17.3765	19.2198	17.94	17.1967	17.2156	17.8187	17.0571	19.9455	18.4983	16.9334	22.4295	17.3461	18.7515	18.0408	17.313	17.6108	17.7474	17.4044	19.5111
Tnnt2	Troponin T, cardiac muscle	29	51	19.368	19.4275	20.3714	20.1373	19.8229	23.9468	18.1977	20.5754	18.9314	18.7419	22.1225	19.9261	19.4969	20.0464	19.9366	19.8576	24.0146	18.2451	20.0687	19.2881	19.4678	21.1569	19.4196	19.5646	20.1114	19.8173	19.7862	24.0351	18.4376	19.7392	19.4055	19.0851	21.9557
Tnni3	Troponin I, cardiac muscle	15	59.7	19.8189	19.4631	20.683	20.0527	19.9242	23.294	18.8306	20.0792	19.3109	19.5142	21.2069	19.6548	19.4154	20.3454	19.6992	19.6544	23.9933	18.3214	20.847	19.1055	19.0606	21.9268	20.1388	19.4825	20.4261	19.9625	19.61	23.9061	18.4487	19.6399	19.3969	19.2783	21.7655
Tnni2	Troponin I, fast skeletal muscle	8	30.2	19.5819	17.8656	23.1764	17.7101	19.5797	19.2119	18.2582	18.0241	18.5238	17.9259	20.5769	19.3075	18.0601	23.1957	17.7906	19.409	19.4047	18.1016	18.0089	18.8	17.6684	20.5795	19.6698	17.7497	23.1428	17.7831	19.6165	18.8684	18.3446	18.0726	18.4948	18.0707	20.8397
Tnnc2	Troponin C, skeletal muscle	11	68.1	18.6841	17.4042	22.7317	17.2397	19.1455	18.2397	18.2214	17.6902	17.9099	17.3404	19.2818	18.7301	17.5202	22.9875	17.229	19.0119	17.8648	17.2696	17.2997	17.9734	17.1773	20.386	18.6152	17.4912	22.8388	17.4084	19.1378	18.1125	17.4893	17.4785	17.8283	17.2322	20.1472
Tnnc1	Troponin C, slow skeletal and cardiac muscles	8	45.3	16.8115	16.9929	16.7893	16.607	16.6641	20.9172	15.7477	16.7486	16.6336	16.0462	18.5197	16.6136	16.9136	17.0058	16.7776	16.8377	21.363	14.8258	17.2851	17.0099	15.7711	18.4837	16.4692	17.3477	16.6858	16.7831	16.9895	21.4612	15.047	16.9495	16.811	16.0426	18.3995
Tnn	Tenascin-N	3	2.7	15.0751	15.5622	15.1363	14.7474	17.4906	16.7973	17.1116	15.6047	15.5688	14.9831	15.5728	15.8875	15.7231	15.4241	13.4783	18.5568	16.3307	16.3651	16.076	15.3269	14.3671	15.8721	16.0141	14.8488	15.5536	14.2295	18.3941	14.7852	18.0739	15.8423	15.302	14.4802	16.0381
Tnks1bp1		51	42.3	20.1826	19.8252	20.2456	19.0246	19.9648	19.7355	21.8943	19.4704	20.0476	20.2648	20.1661	19.9419	19.8822	19.6432	18.9862	19.9755	19.8008	21.772	19.7281	20.0603	20.5849	20.2074	20.0175	19.9403	20.1353	19.0343	19.9465	19.6221	21.7552	19.6978	20.265	20.2236	20.1239
Tnip1	TNFAIP3-interacting protein 1	3	6.9	12.3014	12.2576	12.8553	12.2265	12.9473	12.5731	12.7319	12.2607	11.712	12.632	12.0652	12.1648	12.995	12.0283	12.0889	13.0376	11.4946	12.6396	12.0283	11.6076	12.1846	12.0474	11.7894	12.5475	12.2652	12.2557	13.1384	11.1442	12.6678	11.9279	11.9489	12.3023	12.1259
Tnik	Traf2 and NCK-interacting protein kinase	25.5	19.25	16.5313	16.6021	16.6868	17.1377	17.0167	16.9134	17.5145	16.9414	16.4832	17.1799	16.9104	16.2811	16.534	16.713	17.1709	17.2125	16.9182	17.6365	16.6732	16.5938	17.3405	16.8362	16.4397	16.492	16.8746	17.162	17.1245	16.8252	17.8655	16.5166	16.612	17.4221	16.8989
Tnfaip8l3		5	19.1	13.6696	14.2547	13.6488	14.2862	14.5245	14.3553	15.1991	14.0999	14.1417	15.012	14.4189	13.6489	14.022	13.9418	13.3086	14.4575	13.7508	15.1227	14.3073	13.8349	14.528	13.8973	14.1765	13.471	14.1453	13.5953	14.4144	13.5271	15.0163	14.6359	14.431	14.5313	13.8738
Tnfaip8l2	Tumor necrosis factor alpha-induced protein 8-like protein 2	3	22.8	13.43	14.3714	13.8658	13.2524	16.3323	13.1694	14.4485	12.7342	14.4711	13.9835	14.2854	13.7486	13.6829	13.3863	13.6729	16.3437	13.5258	14.6418	13.8868	14.066	14.6093	14.1253	13.6611	13.7082	13.5788	13.5394	16.2481	13.5584	14.6915	13.7368	13.8786	14.4997	14.2048
Tnfaip8	Tumor necrosis factor alpha-induced protein 8	5.5	32.25	16.1062	15.4204	15.7567	15.1544	17.9565	16.1531	16.8105	17.7886	15.1945	16.4059	16.5023	15.7519	15.4376	16.359	15.0308	17.7598	16.2007	16.4814	17.8064	15.5711	16.5333	16.3623	16.1329	15.5773	16.483	15.0153	17.8617	16.3022	16.2684	17.4628	15.6915	16.2188	16.2909
Tnfaip2		12	17.7	16.6614	17.7888	16.897	18.1223	17.203	16.782	16.7846	16.7038	17.9856	16.7278	17.1246	16.3665	17.3634	17.5355	18.3242	17.117	17.4155	16.7418	16.6892	17.5007	16.7879	17.0986	16.707	17.3847	17.3655	18.4011	17.2124	17.2632	16.6535	16.9463	17.4428	16.6034	17.0731
Tnc	Tenascin	26	14.2	14.2792	14.5649	14.765	13.9624	15.1197	14.2652	14.9817	14.5192	14.7477	16.5931	15.1273	13.4172	14.6225	16.3391	13.5324	14.1141	13.9888	14.5211	14.76	14.7639	16.2407	15.1556	13.8339	14.9868	15.6557	13.8097	15.0441	14.0526	15.0155	14.7195	14.7158	16.3923	14.857
Tmx4	Thioredoxin-related transmembrane protein 4	10	29.5	18.1374	17.8225	18.1374	20.1626	17.4416	18.9506	18.1717	17.9115	17.8824	17.5229	18.2744	17.5965	17.6363	18.2105	20.1973	17.2646	19.1287	18.1598	18.0864	17.7418	17.5599	18.3326	17.6264	17.5274	18.375	20.196	17.5205	19.0799	18.2237	17.9916	17.5916	17.3523	18.2864
Tmx3	Protein disulfide-isomerase TMX3	13	29.8	18.6959	18.3843	20.4478	18.6214	19.1651	19.4903	19.4696	18.5933	18.5828	18.4802	18.7406	18.6028	18.4776	20.6245	18.8286	19.2733	19.4081	19.5215	18.5416	18.491	18.5776	18.8321	18.5965	18.5945	20.6934	18.7819	19.1289	19.4763	19.2737	18.6588	18.664	18.5884	18.7753
Tmx2	Thioredoxin-related transmembrane protein 2	7	25.8	18.272	17.3908	17.2157	17.0895	17.1977	17.9598	16.7818	17.5786	17.3559	17.9193	17.3775	18.2768	17.4309	17.491	17.0139	17.1326	17.9174	16.8185	17.5879	17.3289	18.1157	17.4042	18.6552	17.0606	17.2231	16.9596	17.2662	17.8145	16.9682	17.3416	17.2398	17.9547	17.4762
Tmx1		7	21.6	18.9751	18.7601	17.532	19.8316	19.0757	17.9913	19.1923	18.6163	18.7265	18.7886	18.7368	18.9439	18.7565	17.953	19.7785	19.0804	18.11	19.0957	18.5236	18.6969	18.7089	18.7296	19.1841	18.81	17.5086	19.7991	19.0054	17.9441	19.1918	18.559	18.8126	18.6848	18.7194
Tmub1	Transmembrane and ubiquitin-like domain-containing protein 1	3	20.4	16.0097	15.9824	15.3676	15.087	15.5497	15.0113	15.9635	15.3466	15.9866	15.5765	15.2623	16.0963	16.4373	15.1871	15.3383	15.6118	14.9786	16.0086	15.4864	16.1497	15.8082	15.336	16.5943	16.3584	15.5331	15.2257	15.6451	15.0988	15.4298	15.2928	16.1679	15.7366	15.4348
Tmtc3		12	14.6	18.647	18.1411	18.0758	17.6075	18.0808	17.9565	18.629	18.1888	18.2483	18.0587	18.0178	18.7366	18.4875	17.813	17.5154	17.8676	18.1134	18.7355	18.0563	18.436	18.6919	18.0625	18.9422	18.4591	17.6759	17.5971	18.1587	17.9975	18.8131	18.2048	18.4149	18.2519	18.0312
Tmsb4x	Thymosin beta-4;Hematopoietic system regulatory peptide	6	79.5	19.0131	18.0709	19.3237	18.5107	21.3434	19.277	20.6131	18.3316	18.6335	19.2177	19.3078	18.6846	18.8209	18.7472	18.2893	21.8247	18.1248	20.7231	18.5877	18.9047	19.4891	19.4311	19.1873	18.4083	19.0733	18.3508	21.7029	18.2733	20.3815	18.3757	18.7076	19.256	19.4609
Tmsb10	Thymosin beta-10	4	65.9	17.8197	17.2976	18.3896	20.1045	20.709	17.9723	19.153	17.5465	17.6864	19.2394	18.9713	17.5616	17.4304	18.4692	19.6185	20.8683	18.0106	18.7975	17.7361	17.5651	19.5165	18.8804	18.5852	17.3653	18.0488	19.8726	21.0751	17.6102	18.7342	17.5278	17.456	19.3993	19.1065
Tmprss15		4	5.2	15.587	15.9061	16.3267	15.4232	15.112	15.6952	15.5751	17.5461	15.4976	17.6586	16.5342	15.6232	15.9055	16.8922	15.6323	15.2266	16.6334	15.8341	16.4437	15.8016	18.0148	16.4006	15.4515	16.188	16.7995	15.8868	15.2489	16.3544	15.2701	16.8253	15.9009	17.6364	16.316
Tmpo	Lamina-associated polypeptide 2, isoforms alpha/zeta;Lamina-associated polypeptide 2, isoform beta	19.5	42.35	18.4613	17.9216	18.4297	18.0439	18.8776	18.1741	19.1365	18.2157	18.0029	18.9511	18.3851	18.3592	18.0466	18.1554	18.0246	18.9997	18.2426	19.1067	18.296	18.1302	18.9325	18.4125	18.4567	18.096	18.2901	18.121	18.9172	18.0894	19.0226	18.2865	18.1267	18.9878	18.4272
Tmod4		11	30.4	17.7853	16.7206	21.5134	16.9151	17.7289	18.5346	16.8976	16.9842	17.0862	17.0754	17.9712	17.0551	17.5914	21.3046	17.0336	17.3764	18.7114	16.5423	17.0886	17.8002	16.8184	18.053	17.1845	17.3959	21.5311	16.772	17.5123	18.8348	16.5825	17.1415	17.7651	16.6421	18.2396
Tmod3		17	51.4	19.4682	19.041	19.3028	19.042	20.194	19.5391	20.8621	20.0359	19.1356	20.117	19.7118	19.3213	19.4136	19.3609	18.8807	20.1968	19.4609	20.8736	19.9972	19.3713	19.9533	19.7007	19.2625	19.2527	19.3913	18.8905	20.1103	19.4776	20.6438	20.1911	19.1552	20.0246	19.6453
Tmod2	Tropomodulin-2	5	16.2	14.3304	12.6746	13.9855	13.0326	13.6416	14.3304	14.7011	14.5502	13.3954	14.0511	13.7822	13.9988	13.8023	13.7232	13.9884	13.7049	14.541	15.5746	15.1719	14.1225	14.3763	14.3006	14.7493	13.1774	14.0715	14.538	14.1328	14.7473	15.2541	15.2793	12.9193	14.7255	14.5884
Tmod1	Tropomodulin-1	16	48.7	18.2644	17.7793	20.6899	18.6216	18.1931	20.5452	18.721	18.2092	17.8898	18.0332	18.7617	17.5899	17.8094	20.5551	18.7584	18.064	20.94	18.7472	17.9643	18.022	17.8314	18.9772	17.7417	18.2904	20.539	18.4995	17.8805	20.9001	18.4954	17.943	18.3382	17.6327	18.7805
Tmlhe	Trimethyllysine dioxygenase, mitochondrial	19	42.5	18.7787	18.6005	18.645	17.822	18.2707	19.4769	18.279	21.8709	17.4464	19.9696	19.4212	18.8988	18.5089	18.4605	17.9555	18.2207	19.1651	18.4508	21.727	17.9223	19.8672	19.578	18.469	18.5314	18.8033	18.1183	18.2673	19.5053	18.2429	21.5967	17.882	19.731	19.2979
Tmigd1		2	7.7	15.169	15.3481	16.0313	15.0213	14.9862	15.9612	14.8022	16.4594	15.3692	17.9556	16.155	14.8965	15.712	16.4885	14.8573	15.3206	15.4462	14.9538	16.1028	15.6124	17.7244	16.2076	15.1022	15.4976	15.8991	14.7531	15.0163	15.8283	15.0624	16.2081	15.4445	17.6992	16.3624
Tmf1	TATA element modulatory factor	31	32	19.4751	18.891	19.0661	20.0369	18.6215	18.5277	19.0088	18.79	18.8791	19.1409	18.9312	19.369	19.0654	18.4265	20.0554	18.5501	18.6628	18.9677	18.991	18.9242	19.3085	18.9971	19.2793	18.7371	19.0939	20.0913	18.7285	18.8379	18.9675	18.8005	18.7937	19.1976	18.9038
Tmem9b	Transmembrane protein 9B	3	34.7	15.9032	15.1978	16.1742	15.331	16.0494	15.7858	15.6352	16.892	15.4349	15.9251	15.5935	15.697	15.4804	16.718	15.472	15.6502	15.3167	15.4242	16.5887	15.6493	15.875	15.6583	16.0215	15.0539	16.6493	15.1992	15.7909	15.5848	16.0578	16.5301	15.5373	15.8582	15.5827
Tmem97	Transmembrane protein 97	3	13.1	20.5888	17.9633	17.3975	17.3991	16.306	17.0507	16.3242	16.6229	18.0561	17.1894	17.4998	20.8535	17.5709	17.7012	17.5162	16.7473	16.9	16.3762	16.5783	17.8289	17.2027	17.5098	20.7459	18.1498	16.7471	17.5219	16.2184	17.1142	16.349	16.7991	18.104	17.1832	17.532
Tmem87a		1	2.2	13.9566	13.8599	12.0212	13.074	13.9248	12.8291	14.6053	13.6305	13.5242	14.3684	13.519	13.8909	13.2081	12.8605	13.1428	14.1967	12.8789	14.5139	13.4646	13.1835	14.1093	13.4418	13.8184	13.4201	11.6021	13.4412	14.1068	12.3101	14.0746	13.4759	13.4625	14.3832	13.6142
Tmem86b		2	8	14.6434	17.2317	14.6106	14.8895	14.2256	15.5267	14.2133	14.3255	17.3981	14.4654	15.2187	14.3951	17.0925	14.5629	15.0884	14.5247	15.0022	14.0498	14.1707	17.6784	14.789	15.4497	14.0656	17.3534	14.613	14.8799	14.4462	15.0174	14.5125	14.7702	17.5174	14.4501	15.0836
Tmem70	Transmembrane protein 70, mitochondrial	2	6.3	16.0021	16.0181	16.5699	15.5307	15.3578	17.4932	15.1137	16.7029	16.1846	15.8406	16.0412	16.0258	16.6862	16.792	15.4516	15.1476	17.1611	15.0188	16.6906	16.4252	15.8628	15.9747	15.7136	16.0957	16.9041	15.4431	15.3639	17.2819	15.076	16.7908	16.3185	15.9091	15.8676
Tmem65	Transmembrane protein 65	5	24.2	16.6148	16.5643	16.6087	16.0808	17.0569	18.6133	16.901	17.0841	16.4338	16.8302	16.9219	16.7392	16.1774	16.5569	16.0334	17.5118	18.3781	17.2617	16.9798	16.2787	17.0363	16.9229	16.7634	16.541	16.5918	16.0241	17.5063	18.3454	16.8786	17.0976	16.5341	16.8815	16.9019
Tmem63b	CSC1-like protein 2	3	3.5	16.8728	17.0543	16.1414	15.9996	15.7647	15.9065	17.4963	16.5208	17.0207	16.602	16.3419	16.7928	16.7376	16.3093	15.9415	16.0978	16.0701	17.5529	16.4433	16.7498	16.5673	16.2588	16.8268	17.1149	16.0559	15.865	15.7938	16.0344	17.535	16.3722	17.0803	16.6091	16.413
Tmem63a	CSC1-like protein 1	4	3.7	15.8405	14.8825	14.911	14.4001	15.1624	14.772	15.6807	15.3593	14.9357	14.86	14.7034	15.721	14.7793	15.1258	14.1743	15.1404	14.696	15.7941	15.4708	14.717	14.6973	14.6946	15.7866	14.6566	14.9581	14.2819	15.3721	14.8393	15.7851	15.2303	14.8468	14.8606	14.7583
Tmem62	Transmembrane protein 62	5	12	15.7868	16.8631	16.5465	15.5151	15.7737	15.951	15.8828	16.1256	16.8438	15.8092	15.8822	15.7474	16.6046	15.8285	15.3571	15.7757	15.9793	15.703	16.0955	16.7627	16.3143	15.9159	15.9846	16.867	16.0994	15.4744	16.2167	15.9351	16.0593	15.8434	16.8456	15.7627	15.7833
Tmem57	Macoilin	3	4.7	15.7444	15.4344	16.0416	15.6332	15.6542	16.2503	16.1944	16.0807	15.3044	14.9649	15.5325	15.7408	14.8053	16.4702	16.7557	16.0238	16.4101	15.3261	15.7992	15.4493	15.0996	15.5801	15.2323	14.8426	16.0393	16.1725	15.4852	15.7102	15.8067	16.2036	15.1476	16.7568	15.6326
Tmem55b	Type 1 phosphatidylinositol 4,5-bisphosphate 4-phosphatase	2	7	15.4348	15.6276	16.0316	16.1372	15.9018	15.8204	15.6256	15.5248	15.276	15.3858	15.1357	15.3876	15.7083	14.3803	16.6063	16.5391	15.2495	16.3987	15.5509	15.3872	15.6443	15.3756	15.5499	15.7767	14.457	16.3842	17.0506	15.268	16.0873	15.5942	15.268	15.8119	15.1103
Tmem55a	Type 2 phosphatidylinositol 4,5-bisphosphate 4-phosphatase	3	17.5	15.583	15.4252	16.2199	15.3451	15.6298	15.5087	15.6605	15.6244	15.2872	15.2723	15.1069	15.5478	15.3245	15.8898	15.4161	15.3756	15.7068	15.7266	15.5474	15.5705	15.419	15.4769	15.6693	15.3341	16.3728	15.2879	15.7211	15.6726	15.5847	15.4503	15.4307	15.2665	15.2628
Tmem53	Transmembrane protein 53	2	6.1	15.4344	17.1095	15.3892	16.3338	14.7388	14.992	14.9884	14.9857	16.9832	14.5039	15.4256	15.4589	17.164	15.2817	16.2587	14.6907	14.6618	15.3983	14.8557	16.6118	15.0052	15.2628	15.6264	16.7926	15.7946	15.8643	14.9021	15.3132	14.819	15.2028	16.6501	15.0274	15.3579
Tmem50b	Transmembrane protein 50B	1	5.1	9.22752	11.1801	10.6197	10.6694	10.6053	10.6694	10.1956	11.3076	10.8881	10.5865	10.0148	9.72956	10.5812	11.0604	10.5471	10.527	11.5766	10.0573	10.527	10.7766	10.2533	10.2533	10.2873	11.799	10.5554	10.6668	10.3897	10.3558	10.0658	10.2319	10.7281	10.4678	10.6865
Tmem50a	Transmembrane protein 50A	1	5.1	11.2083	11.1505	12.6966	10.848	10.9889	11.3434	11.0337	11.9562	10.7298	10.8217	10.9197	11.0041	11.3291	13.4689	10.4032	11.0546	11.248	11.3035	11.4728	10.7223	10.8275	10.8543	11.3905	11.2396	13.219	10.6097	10.8631	11.4891	11.1409	11.095	10.7521	11.1482	11.0593
Tmem45b	Transmembrane protein 45B	1	3.2	15.7065	14.8766	13.1331	13.9816	13.9362	13.7209	13.2857	13.6624	15.0546	16.5551	14.7733	15.8082	15.0502	13.991	13.8233	13.6367	13.5562	13.5582	13.9194	15.0502	16.706	15.0989	14.6925	14.808	14.4619	14.0807	13.849	13.8463	13.6535	14.1993	14.7761	16.6978	15.1299
Tmem43	Transmembrane protein 43	14	46	19.0146	18.0511	19.1124	18.9418	19.2465	18.2777	20.2341	18.2291	18.1574	18.5861	18.5861	19.0532	17.9637	18.9555	18.7441	19.4029	18.3173	20.0348	18.3479	18.1398	18.7207	18.6953	19.3698	18.0901	19.2077	18.7297	19.1477	18.4358	19.8507	18.4077	18.1195	18.4267	18.5887
Tmem41b	Transmembrane protein 41B	2	7.9	16.7488	16.0143	15.4354	15.8402	15.1586	15.4091	15.5301	15.2932	16.0951	16.2699	15.6178	16.7349	15.9234	15.7649	15.8455	15.2497	15.3377	15.5439	15.1631	16.0215	16.1474	15.6735	16.9966	15.6608	15.6477	16.0147	14.9779	15.2933	15.4792	15.1632	15.985	16.0492	15.5958
Tmem38b	Trimeric intracellular cation channel type B	7	26.5	16.2359	18.2456	17.5402	17.8617	15.9092	16.6678	16.9622	16.8251	18.0595	16.0021	16.877	16.0863	18.0459	17.538	17.9279	15.8926	17.1451	16.6446	16.5709	17.9667	15.9171	17.0461	16.9884	17.8554	17.147	17.7248	15.7219	16.8092	16.3337	16.5339	18.0462	16.2008	16.5703
Tmem38a	Trimeric intracellular cation channel type A	7	14.4	16.3763	15.592	21.024	16.3627	16.7778	19.1631	14.216	16.1339	15.5614	15.8398	17.6208	16.4703	15.0599	21.082	15.4846	17.1242	18.6718	15.3926	15.7784	15.765	15.8305	17.5395	16.2319	15.1651	21.1147	15.8733	17.2377	18.869	15.4141	15.9691	15.7619	15.9972	17.6383
Tmem33	Transmembrane protein 33	8	35	17.9678	18.3807	17.7352	17.1888	16.9458	17.4352	17.1226	17.8347	18.4032	17.6476	17.3421	18.3554	18.6188	17.1988	16.6286	17.0067	17.3742	17.2318	17.8229	18.5956	18.0177	17.539	18.3832	18.6099	17.0233	16.5161	16.8786	17.5755	17.3244	17.808	18.5606	18.0023	17.5109
Tmem30b	Cell cycle control protein 50B	4	13.6	16.1394	14.7675	14.9687	14.7554	14.613	15.1303	14.6762	15.0918	14.9099	16.7982	15.3685	16.0043	14.8675	15.0972	14.985	14.4181	15.1656	15.1679	15.0751	15.0403	16.5285	15.139	16.1415	14.4774	15.6648	14.5451	14.4342	15.527	14.9118	15.1184	14.8565	16.684	15.5176
Tmem30a	Cell cycle control protein 50A	11	28	17.077	18.1842	17.0247	16.9794	17.1795	16.66	17.9146	17.8399	18.0422	17.0744	17.0818	17.3765	18.3495	16.6176	17.0036	17.0058	16.83	17.8695	17.7943	18.3048	17.0419	17.2938	17.3563	18.3303	16.8461	16.9309	17.2332	16.7913	17.8869	17.7337	18.2916	17.3976	17.3679
Tmem27	Collectrin	6	26.6	15.9777	15.5467	16.8432	15.4688	17.601	16.5796	16.3273	19.3775	14.9036	15.999	16.7375	15.6541	15.2477	16.0564	15.2617	17.9559	16.728	16.219	20.0633	14.8536	16.5448	17.1568	15.5338	15.5455	15.8682	15.3107	16.9373	16.986	15.987	20.2914	14.9394	16.7925	17.3607
Tmem263	Transmembrane protein 263	3	34.8	17.4961	14.8757	14.8345	15.8626	15.4097	15.6116	15.876	14.9029	15.0434	15.6581	15.4497	16.0425	14.2455	16.3924	14.9863	14.9863	15.4708	15.422	15.0879	14.5331	15.0613	15.0227	17.1827	15.3975	15.1339	15.7814	15.1048	15.7548	15.2361	15.006	15.3569	15.7038	15.5415
Tmem261		1	12.6	15.0537	15.8269	14.983	15.0118	14.4907	16.3644	14.1675	15.8839	15.5975	15.2757	15.071	15.5247	15.869	15.4744	14.8514	14.3346	15.9177	14.5159	15.4411	15.621	15.117	14.9508	15.4144	15.708	15.258	15.01	14.3822	15.9816	14.2461	15.5523	15.5492	15.2482	15.1288
Tmem260		2	4.3	11.5314	11.4832	10.8343	11.1607	11.1741	11.0245	11.1071	11.5314	11.372	11.6426	10.8343	11.204	11.8784	11.6548	11.2845	11.2104	11.2271	11.5338	11.17	11.5844	11.2942	11.005	11.6466	11.4379	11.2981	10.9791	10.8475	11.1875	11.1875	10.7619	11.2809	11.6329	11.0038
Tmem26		2	7.4	15.0182	14.9909	15.6102	14.3394	16.6157	15.0363	16.684	14.7814	14.8665	14.5246	15.2168	14.8056	14.9191	15.9037	14.272	16.4782	14.7807	17.3516	15.2805	15.189	14.2214	15.2223	14.405	15.0511	15.0938	14.2172	16.5855	15.0712	17.1404	15.2482	15.0785	14.3622	15.1647
Tmem259	Membralin	3	7.7	15.0665	15.5961	14.5163	14.3909	14.6405	15.3901	14.6606	14.7499	14.9965	14.9323	14.4618	14.603	15.4303	14.3242	14.3493	15.2278	14.7741	15.0678	15	14.9773	14.9575	14.5431	14.2764	15.4506	13.6687	14.2076	15.1307	15.0361	14.7396	14.8676	15.0655	14.8923	14.6574
Tmem256		3	46	16.7711	16.9979	16.1953	15.8724	16.3598	17.2613	16.032	17.5521	17.0529	16.1678	16.4538	16.6109	16.9564	16.581	16.0397	16.4747	17.0189	15.867	17.3534	17.0083	16.2188	16.2444	16.3757	17.0587	17.402	15.6551	16.3338	16.8761	15.8961	17.2104	17.0391	16.1644	16.3182
Tmem254	Transmembrane protein 254	1	8.9	14.7885	15.4036	13.927	14.3306	15.1423	12.9905	15.9845	13.4105	15.0205	14.3998	14.6211	15.7901	15.4983	13.9997	14.0873	15.4192	12.9612	15.8473	13.2963	14.9304	13.9799	14.3465	15.7625	15.2525	13.8395	13.9961	15.31	13.1507	15.4516	13.501	15.7788	13.7889	14.4173
Tmem247		3	26.9	13.2141	11.7945	13.2712	13.6101	12.1156	12.3375	12.1371	11.7309	12.5631	11.8586	12.1218	12.8758	12.1817	13.3516	13.8089	11.8245	12.9748	11.7017	12.0933	12.2263	12.2322	12.1511	12.7483	11.9416	12.754	14.5456	11.5995	12.5655	12.2432	11.8498	12.4476	11.8635	12.5552
Tmem245	Transmembrane protein 245	8	10	16.7685	17.008	16.9304	16.417	16.9401	16.7595	17.1054	16.8508	16.9475	16.67	16.5484	16.664	17.1837	16.2832	16.5565	17.2729	16.7541	17.251	16.8075	16.9091	16.8087	16.6788	16.7205	16.607	17.2892	16.4856	16.8421	16.6587	16.9679	16.6811	16.5934	16.7272	16.4515
Tmem243		2	22	15.3074	14.7664	14.3383	14.5837	16.5972	13.9275	16.6511	15.7434	15.0536	14.8706	14.8578	15.4867	15.2173	13.6293	14.7268	16.666	13.1951	16.8495	15.8061	15.1438	15.1222	15.2625	15.3736	14.7954	14.5183	14.7083	16.8554	13.7159	16.0624	15.2123	14.9929	15.0998	15.4119
Tmem238	Transmembrane protein 238	2	11.9	17.1329	15.4455	15.3595	14.3945	14.6123	15.8555	14.8581	15.0625	15.369	15.9578	15.1751	17.1245	15.5099	15.124	14.5862	14.708	14.847	15.1001	14.9248	15.5671	15.798	15.1192	17.0711	15.5799	15.1085	14.5604	14.6359	15.139	14.995	14.8948	15.7195	15.8405	15.21
Tmem236		3	8.4	14.7413	13.718	16.2253	14.0524	14.3586	14.4253	15.0473	16.2624	14.2228	16.5118	15.4642	14.61	14.7953	16.7101	14.5027	14.3345	15.1113	13.9229	15.2715	14.8945	15.6355	14.9254	14.6711	14.6193	16.18	14.4188	14.5315	15.0579	14.4548	15.8448	14.7208	15.8949	15.0026
Tmem234		1	8	14.1405	12.276	14.5329	13.5516	13.4066	13.3751	13.2866	12.8418	13.8587	12.8344	13.0336	13.5789	13.1908	13.9712	13.2723	13.209	13.5163	12.5098	13.5314	13.0483	13.1843	12.9696	14.1506	12.6075	14.6818	13.1777	13.5527	13.4995	13.1929	13.0383	13.3101	13.4706	13.0623
Tmem231	Transmembrane protein 231	2	7.7	14.5108	14.5517	13.1482	15.389	14.3262	13.7254	15.3625	14.5291	14.3743	13.7424	14.1375	14.2074	14.3303	13.6868	15.6052	14.0628	14.9573	15.0496	14.3822	14.2034	13.4609	14.1193	14.5624	14.5406	13.6988	15.3982	13.9993	14.9694	14.5691	14.5226	14.1422	13.638	13.9807
Tmem230	Transmembrane protein 230	1	9.2	16.459	15.2691	15.592	15.3245	15.5235	14.964	15.665	15.4955	15.3221	15.6922	15.2456	16.5617	15.2168	15.693	15.6288	15.2491	14.2455	15.7006	14.7961	15.2603	15.7361	15.1671	16.6273	15.1686	15.4092	15.6167	15.5585	14.5543	15.7734	15.1088	15.1976	15.801	15.3602
Tmem223		3	17.6	14.9273	15.2943	14.7276	15.0069	14.6104	15.1201	14.6823	15.3431	15.2884	15.317	14.8556	15.0195	15.435	14.6724	14.7629	14.4683	14.9268	14.4808	15.1697	15.0957	15.0821	14.7741	14.8369	15.5715	14.8653	15.1134	14.7161	15.3316	14.776	15.2991	15.6265	14.9556	14.9336
Tmem214	Transmembrane protein 214	14	19.7	21.1273	19.1052	19.1257	17.966	18.4484	18.422	18.1757	18.3498	19.2099	18.9737	18.7101	21.2105	19.1812	18.8369	18.2148	18.4515	18.1345	18.3137	18.4995	19.088	19.0563	18.7503	21.5792	19.1454	18.5946	17.9222	18.491	18.3086	18.3113	18.5782	19.1063	19.1485	18.8222
Tmem209	Transmembrane protein 209	6	14.5	17.409	16.9034	16.3982	16.5515	16.8307	16.1916	16.2851	16.6836	16.7572	16.747	16.3278	17.4391	17.0451	16.1748	16.4956	16.9295	16.2912	16.5329	16.3022	16.9606	16.6814	16.54	17.4286	17.0466	16.2861	16.4733	16.8386	16.0086	16.3469	16.4108	17.0039	16.6534	16.5259
Tmem206	Transmembrane protein 206	7	31.4	16.2724	15.6242	15.3888	18.8163	15.4264	15.8726	15.3982	16.4529	15.412	15.0196	16.495	15.7573	15.8124	15.5671	18.5283	15.615	16.415	15.386	16.1995	15.7008	15.3639	16.2905	15.894	15.8264	16.3301	18.591	15.4403	16.3341	15.3797	16.0042	15.7151	15.0501	16.2636
Tmem205		4	27	17.1099	19.5214	17.3548	17.5429	16.6821	16.8375	17.0506	17.2603	19.3182	16.8716	17.538	16.8733	19.5002	17.3189	17.6962	16.4505	17.0775	16.899	17.1715	19.3078	16.814	17.662	17.1186	19.3848	17.703	17.6733	16.8645	17.1083	17.0889	17.0538	19.2404	16.9519	17.6137
Tmem201	Transmembrane protein 201	2	3.5	14.1044	14.5563	13.9208	13.53	13.5913	14.1955	13.8484	14.168	14.0981	13.1668	13.3534	14.0374	13.6963	14.4452	13.5034	14.3974	14.0245	14.2834	14.1203	13.8101	13.6662	13.5058	14.3981	14.3242	14.2102	13.6163	13.5609	14.1473	13.9321	13.9546	13.8503	13.3887	13.4716
Tmem2	Transmembrane protein 2	9	7.7	16.8238	17.7146	17.0292	16.9565	17.3265	16.7162	17.7699	16.8296	17.7264	17.0879	17.0372	16.8735	17.554	17.0138	17.4051	17.0643	17.28	17.7946	16.5764	17.6068	16.858	16.8949	17.1661	17.7069	17.0484	16.5095	17.3457	16.4966	18.0701	16.7632	17.6515	17.1426	17.091
Tmem199	Transmembrane protein 199	2	8.2	14.8181	14.1223	14.5754	14.9024	13.9517	14.3046	14.0229	14.0724	13.9539	14.5592	13.8892	14.6886	14.786	14.8176	14.6828	13.7156	13.8408	14.5121	14.0484	14.3756	14.139	13.894	14.8075	14.6964	14.3805	14.9397	14.1376	13.9263	14.2302	13.6281	14.5665	14.2087	14.0078
Tmem194	Transmembrane protein 194A	2	4.3	16.0846	14.9646	15.728	15.7685	16.6581	15.0577	15.4102	15.0277	14.899	15.4058	15.2342	15.9211	14.8904	15.9504	15.6933	16.649	15.3816	15.4665	14.8372	14.873	15.3867	15.2562	16.0131	14.8345	15.2952	15.7699	16.6444	15.5728	15.413	15.1208	14.689	15.4182	15.2445
Tmem192	Transmembrane protein 192	4	15.3	15.8693	16.902	15.6279	17.0801	17.2799	16.8261	16.5474	17.0658	16.6822	16.4868	16.442	16.0237	16.849	16.0918	17.2716	17.1282	16.5368	16.7263	16.5279	16.7681	16.321	16.4537	15.8229	17.1255	15.8973	17.0975	17.2294	16.8146	16.2733	16.8548	16.9767	16.4187	16.5372
Tmem191c	Transmembrane protein 191C	3	8.3	12.4002	11.6719	11.0326	11.6719	10.8936	10.869	11.7265	11.6719	12.0193	11.2533	10.9375	13.026	11.2719	12.8961	13.1608	10.587	11.4921	10.922	10.7878	11.1701	11.0009	11.4166	11.2587	11.4924	11.8889	13.3877	10.5778	11.0016	11.2587	10.5778	10.5778	10.5778	11.0016
Tmem186	Transmembrane protein 186	4	19	16.4165	16.4424	16.2077	15.9018	15.8915	17.9313	15.5903	17.41	16.556	16.867	16.506	16.4908	16.7404	16.633	15.6456	15.8812	17.7413	15.5347	17.3453	16.729	16.8754	16.485	16.7483	16.5311	16.8432	16.1001	16.0297	17.6203	15.4962	17.2032	16.7438	17.0068	16.7089
Tmem179b		1	9.2	12.5666	12.6352	14.2146	12.1286	13.3183	13.0843	13.0429	12.632	12.0781	13.3471	12.4289	12.1399	12.4279	13.9369	12.085	13.1537	13.2038	13.1655	12.833	12.5473	13.3765	12.5303	12.6482	12.4406	14.2212	12.1973	13.0207	13.4636	12.6528	12.5795	12.4976	13.0137	12.4495
Tmem177	Transmembrane protein 177	2	6.8	14.0187	13.8506	15.8314	14.5758	14.3702	15.1719	13.4777	14.6697	13.9788	14.3627	14.0973	14.3176	14.3286	15.3446	14.6021	14.3199	15.2926	13.8241	14.7662	14.1065	14.3331	14.1747	14.3393	14.2352	15.4354	14.4712	14.2611	15.2694	13.3142	14.5144	14.1306	14.3539	14.2167
Tmem176b	Transmembrane protein 176B	5	17.1	15.7615	16.9047	16.184	16.2038	17.0832	15.7013	16.1916	16.1689	16.8918	16.7365	16.359	16.0045	17.0827	15.8081	15.9928	16.8179	15.7209	16.141	16.2799	17.0153	16.8865	16.3797	15.5064	16.494	17.1458	15.9762	16.8071	16.7112	15.5978	15.7159	16.5857	16.3407	16.1361
Tmem173	Stimulator of interferon genes protein	2	5.5	12.6734	12.7398	12.8037	12.4036	15.2488	12.6453	13.7403	13.1222	12.6073	13.4471	12.8683	12.5592	12.2113	11.9376	11.7425	15.8215	12.6902	14.2697	12.9097	12.3274	13.3605	13.3251	12.6852	12.4452	12.4836	11.7482	15.4503	14.4611	14.0518	13.1534	12.1282	13.0146	13.3181
Tmem168	Transmembrane protein 168	3	5.7	14.2116	15.402	13.9714	14.2527	15.3505	14.588	14.8649	15.6129	14.8078	14.7679	14.4569	14.6233	14.9621	15.3054	14.8714	14.8921	14.6335	14.7675	14.9863	14.8526	15.2184	14.7076	14.2582	15.7147	13.7465	14.5668	15.2041	14.7916	14.9412	15.1037	15.4769	14.4607	14.249
Tmem167a	Protein kish;Protein kish-A	2	25.4	18.2049	16.4724	16.6161	16.6811	16.1838	15.8358	16.2323	15.9603	16.6112	16.1748	16.1058	17.9725	17.3299	16.3003	16.7316	15.7939	15.7696	15.9897	15.5725	16.6769	16.5844	16.2823	17.7942	16.9982	15.7234	16.1441	16.3844	15.4417	15.7351	15.1376	16.8682	16.667	16.2136
Tmem165	Transmembrane protein 165	3	18.9	12.9689	13.1119	14.03	12.5641	13.4541	13.0908	13.516	12.8706	12.7933	13.9243	13.0398	13.1081	12.0527	13.8095	13.4868	14.3353	13.0729	13.2588	13.1322	12.4674	13.3229	12.9222	12.5488	12.9517	13.2741	13.3663	14.3	13.1868	13.234	13.7825	12.4784	13.2741	12.8848
Tmem164	Transmembrane protein 164	1	5.1	13.1474	11.8893	12.3151	15.7985	12.6644	12.8814	13.9174	12.8924	12.8529	13.1021	13.4404	13.3881	13.0067	12.3992	15.4171	12.2604	12.9571	13.6065	12.6728	12.7308	12.8679	13.1852	13.6598	11.942	11.8709	15.8563	11.9304	13.4723	13.8969	12.5991	12.3926	13.1911	13.6435
Tmem161b	Transmembrane protein 161B	1	1.9	14.4489	14.5361	13.8231	14.4358	12.7577	14.2328	13.0727	14.8172	14.4064	14.494	13.8905	14.7794	14.5546	14.0246	14.5142	12.9411	14.0625	13.3253	14.5084	14.1491	14.5006	13.8284	14.6003	14.4385	13.8367	14.3242	13.1121	13.9614	13.0871	14.6805	14.4364	14.4471	13.8367
Tmem14c	Transmembrane protein 14C	1	14.9	13.4275	13.8434	13.2148	12.9855	13.5228	14.4909	12.8557	13.9009	13.7422	12.3347	13.1916	13.5239	14.1811	13.3645	13.1877	13.1819	13.7409	12.1336	13.4637	14.3439	12.9513	13.3201	13.7552	13.9263	13.2308	12.8899	13.7178	13.1804	13.2517	13.1516	13.7654	12.5533	12.8547
Tmem147	Transmembrane protein 147	2	10.7	15.1642	15.2099	13.5295	14.5659	13.904	14.0373	14.0186	14.4959	14.6741	14.9325	14.2987	16.1903	14.7991	13.9541	14.5595	14.0874	13.3642	14.3625	14.1387	14.6298	14.8993	14.3361	14.4923	14.4661	14.6392	13.9169	14.1738	14.0391	13.8491	14.2251	14.6721	14.0985	13.712
Tmem143	Transmembrane protein 143	7	20.8	16.2063	16.9076	17.4998	15.8017	15.7712	18.748	15.0053	16.8109	16.8673	15.6134	16.4565	16.1399	16.9811	17.4045	16.5535	15.4739	18.6644	14.8385	16.507	17.0627	15.3379	16.5687	16.2449	16.7366	17.3279	16.2621	15.6193	18.4827	15.2071	16.7119	16.8682	15.6364	16.3876
Tmem135	Transmembrane protein 135	4	8.7	14.2168	15.9563	14.8941	14.6855	14.8345	15.2297	15.0483	15.5471	15.8445	14.784	14.7832	15.0066	15.9972	15.1232	14.855	14.6024	15.0419	15.1611	15.6196	15.9677	15.0186	14.9237	14.6197	15.9326	15.5946	14.5508	14.8369	14.6559	15.1089	15.3528	15.9191	14.7585	14.6421
Tmem134	Transmembrane protein 134	4	30.6	14.8119	15.367	14.5393	15.5439	15.5411	15.1641	15.3547	15.7043	15.0922	14.94	14.8337	14.9648	14.9497	14.8132	15.8519	15.3818	15.2097	15.1047	15.6121	15.0227	15.0103	14.7628	14.3502	14.6774	17.0068	15.844	15.6848	14.8451	14.7086	15.0128	14.4738	14.737	15.0139
Tmem128		1	5.5	14.0135	13.9474	13.245	13.8303	13.3504	12.4448	13.2357	12.7639	13.832	13.8878	13.1906	14.1522	13.8467	12.9216	13.8069	13.2741	12.3841	13.5794	12.965	13.7962	14.0042	13.1462	14.5611	13.816	12.9397	13.7649	13.3659	12.3097	13.3823	12.9894	13.7082	13.9179	13.327
Tmem126a	Transmembrane protein 126A	6	27	16.2283	16.9397	16.4234	15.9876	16.0133	18.0828	15.5716	17.1775	16.8259	16.0758	16.3648	16.1573	17.2321	16.9064	15.8592	16.0119	17.6703	15.3412	16.9634	17.0199	16.0327	16.2201	16.3478	16.9267	16.8196	15.8836	15.9355	17.9688	15.4147	17.2382	16.9656	15.969	16.331
Tmem120a	Transmembrane protein 120A	5	15.7	15.508	14.5868	14.9914	14.6379	14.9068	14.8532	14.8121	14.4023	14.6004	15.001	14.616	14.9352	14.2388	14.6858	14.5688	14.7764	14.6623	14.6899	14.9055	14.752	15.3702	14.5491	14.6556	14.691	14.7186	14.4013	15.5759	14.6496	14.7363	14.5258	14.2033	15.2939	14.5944
Tmem119		5	22.3	16.466	15.5778	16.1554	15.7681	16.6574	15.8179	18.2353	17.1063	16.3338	16.8952	16.6768	16.316	15.9408	15.9847	15.5769	16.8198	15.5917	18.4679	16.9719	16.659	17.3128	16.9615	17.1276	15.3532	15.5755	16.4194	17.2127	15.6361	17.7465	17.0243	16.4901	17.1808	16.8292
Tmem115	Transmembrane protein 115	4	16.3	14.6874	14.0475	14.1828	14.1073	13.886	14.7382	14.2196	14.0458	14.178	14.211	13.6059	14.4987	14.0972	14.2075	14.1201	14.196	15.0649	14.128	14.2804	14.3913	14.0158	13.9659	14.0052	14.6718	13.8111	14.1229	13.9441	14.4407	13.622	13.9142	14.6458	13.6827	13.7898
Tmem11	Transmembrane protein 11, mitochondrial	4	22.1	16.3042	16.3018	16.8579	16.0185	15.624	17.2607	15.537	16.4156	16.3639	16.0654	16.0291	17.4276	16.5055	17.2777	15.8419	15.5746	16.4741	15.8193	16.1187	16.2045	16.0796	15.9758	17.1085	16.1711	17.8129	15.8829	15.8053	16.5645	15.4576	15.9458	16.2004	16.1028	16.0649
Tmem109	Transmembrane protein 109	5	16	20.189	17.1197	19.1522	16.6967	18.2328	17.8791	19.0564	17.1273	17.6043	17.6403	17.8648	20.1482	17.0404	19.3568	16.4383	17.9058	18.2707	19.3659	17.3033	17.4132	17.6967	18.0069	20.0174	17.2556	19.2928	16.7132	18.2635	18.0793	18.4074	17.3732	17.4575	17.5584	17.8015
Tmem106b	Transmembrane protein 106B	5	21.1	16.5104	16.7065	16.5829	16.6314	16.7106	16.6449	16.888	17.0107	16.8092	16.0691	16.3341	16.8399	16.9031	15.6468	16.8105	16.8045	16.2865	17.2825	17.0197	16.6925	16.0907	16.4635	16.8624	16.5308	16.7282	16.3253	16.4767	16.3042	17.0625	16.9913	16.4015	15.9803	16.2425
Tmem102	Transmembrane protein 102	2	4.5	13.0583	14.6342	13.9724	12.6797	13.0464	13.3564	12.8534	13.4527	13.704	13.4044	12.8247	13.2362	13.2268	14.1742	15.8765	13.9383	13.4878	13.3649	12.9481	12.8625	12.3504	13.8208	13.2194	12.7426	13.2324	16.1552	13.6997	13.4549	14.3042	12.9676	12.8942	12.4853	14.0321
Tmem100	Transmembrane protein 100	2	14.9	15.2549	13.5541	14.2768	13.7348	14.0116	14.5742	15.8723	13.7804	14.4323	13.8892	13.9412	13.7884	13.8735	14.5748	13.9048	14.1642	14.433	16.5612	14.072	14.5702	13.8943	14.3995	13.9245	13.0591	14.2315	13.9679	13.8666	14.9522	16.792	13.6214	13.4392	13.9521	14.6052
Tmed9	Transmembrane emp24 domain-containing protein 9	9	37.9	17.3973	17.4054	16.7729	16.1805	16.518	16.1701	16.5022	16.4539	17.3169	16.6926	16.4182	17.5722	17.4873	16.6405	16.1104	16.4765	16.4931	16.3654	16.5593	17.4193	16.4737	16.534	17.4727	17.5616	16.2866	16.2198	16.8082	16.2077	16.7158	16.4922	17.3919	16.5962	16.4914
Tmed8	Protein TMED8	6	19.6	16.1267	15.5812	16.2151	15.4801	16.2461	16.129	16.3862	16.038	15.8398	15.516	15.577	16.2629	15.539	16.4556	15.4903	16.3976	16.0393	16.2277	15.9561	15.6192	15.6253	15.5012	15.8897	15.2183	16.444	15.4449	16.355	16.2731	16.6135	16.0336	15.5401	15.5806	15.7521
Tmed7	Transmembrane emp24 domain-containing protein 7	9	39.4	17.7499	18.0348	16.7564	17.6275	17.089	16.6753	17.2624	17.5829	17.9355	17.6579	17.2434	17.9077	18.0238	16.8038	17.5574	17.0243	16.3649	17.2514	17.4435	18.0468	17.4906	17.2349	18.0641	18.1079	16.2626	17.7094	17.1584	16.2904	17.2324	17.2521	18.0985	17.7078	17.3514
Tmed6	Transmembrane emp24 domain-containing protein 6	2	12.2	16.9372	14.4972	14.8205	14.5626	14.4929	14.3629	14.737	14.337	14.9728	14.3729	14.4729	17.8726	13.1594	15.1897	14.1491	13.9738	14.25	14.1632	14.069	14.1551	14.5879	14.465	17.1063	14.5653	14.9772	14.2736	14.576	14.3588	14.5112	14.4193	14.5795	14.1746	14.3982
Tmed5	Transmembrane emp24 domain-containing protein 5	6	18	16.8464	17.451	16.2159	16.2097	16.3112	15.7463	16.3686	16.1214	17.3465	16.4291	16.176	16.2239	17.6124	16.1762	16.0088	16.2628	16.1067	16.3001	17.2483	17.3766	16.254	16.2817	16.7615	17.6571	16.5183	15.5143	16.4447	15.7399	16.0635	16.3759	17.6172	16.4642	16.4865
Tmed4	Transmembrane emp24 domain-containing protein 4	7	39.2	17.8795	17.9198	18.4554	18.877	17.0059	18.1922	17.496	18.2376	17.8109	18.464	18.0093	17.8803	17.832	18.9354	18.6351	16.8051	18.5648	17.2423	18.1894	17.7251	18.502	17.9563	18.1103	17.6781	19.2053	18.5808	16.9538	18.771	16.9782	17.88	17.6903	18.3193	17.9866
Tmed3	Transmembrane emp24 domain-containing protein 3	3	13.6	14.6419	13.1731	14.2612	14.2804	14.531	14.2699	14.4544	14.3062	13.8475	13.5004	13.7759	15.7672	13.1696	14.1821	14.73	13.8225	14.2457	13.7328	12.8144	13.9952	13.4435	13.8659	14.9648	13.2217	14.6733	14.0035	14.8285	14.0537	14.0385	13.8051	13.58	13.9146	13.7989
Tmed2	Transmembrane emp24 domain-containing protein 2	7	38.8	20.4584	19.0078	18.5637	18.5606	18.3006	18.2237	18.5599	18.3151	18.9884	18.8637	18.5157	20.4526	19.1275	18.4943	18.4423	18.3121	18.3888	18.4293	18.4461	19.0087	18.8068	18.5514	20.4873	18.9007	18.8152	18.4702	18.2854	18.5977	18.257	18.3705	19.0045	18.6552	18.6388
Tmed11		7	34.6	20.9168	16.4178	17.4233	16.2845	16.2569	16.8998	16.2333	16.5204	16.7307	16.7794	17.2115	21.2173	15.6281	17.8608	15.7521	16.4623	16.4714	16.1915	16.4326	16.6818	16.8211	17.4242	20.8677	16.1542	17.7038	16.141	16.6699	16.4669	16.519	16.6633	16.3144	16.7432	17.2652
Tmed10	Transmembrane emp24 domain-containing protein 10	11	45.2	21.0985	19.8407	18.7474	19.2664	19.0122	18.6988	19.5505	19.2413	19.7517	19.5791	19.3374	21.0804	19.8166	18.8146	19.2677	19.3796	18.9363	19.2973	19.2221	19.7106	19.3416	19.2127	21.1143	19.9735	18.7339	19.3538	18.9169	18.9199	19.0873	19.2246	19.8808	19.4751	19.3367
Tmed1	Transmembrane emp24 domain-containing protein 1	2	7.5	12.901	13.1732	13.4683	12.8434	12.9571	13.7609	13.0896	13.0575	13.1323	12.8257	12.7511	12.8952	12.8669	12.7464	13.4203	13.0132	12.8223	12.8598	12.8952	12.8827	13.0715	12.8371	12.8866	13.1884	13.9108	12.5583	12.9287	13.5191	12.9618	13.2141	13.2214	12.6	12.7594
Tmco5a	Transmembrane and coiled-coil domain-containing protein 5A	1	4.4	11.7591	11.9362	12.0899	15.0502	10.7759	11.4248	12.0899	11.1899	12.0727	12.0003	13.0638	11.8138	11.4608	11.757	15.1453	11.0554	12.7562	12.3369	11.3683	12.2222	11.5191	12.4981	12.2933	12.2041	11.312	13.9672	11.9787	11.7695	12.1774	11.6687	12.488	11.5149	11.8305
Tmco4	Transmembrane and coiled-coil domain-containing protein 4	3	10.6	13.4847	13.6725	14.7404	13.3216	13.8164	13.7875	13.4132	13.9404	13.6462	14.0022	13.4545	13.6942	13.5694	14.1802	13.456	13.9642	13.6185	13.6498	14.2558	13.6829	14.1697	13.5656	13.8039	13.9345	14.0559	13.5197	13.9248	13.9376	13.5896	14.3673	13.7257	14.1817	13.4225
Tmco1	Transmembrane and coiled-coil domain-containing protein 1;Transmembrane and coiled-coil domains protein 1	5	25	17.3732	17.2004	16.0264	17.6557	16.5908	16.2143	16.3899	16.7611	17.0944	16.6205	16.581	17.7681	17.4727	16.1607	16.7762	16.5056	15.6663	16.3938	16.6329	17.3656	17.0108	16.6721	17.8506	17.6048	16.0096	16.6411	16.5461	15.9747	16.2901	16.5093	17.4992	17.0062	16.6698
Tmcc3	Transmembrane and coiled-coil domains protein 3	7	16.3	16.7201	16.0427	16.3115	16.1832	15.8189	15.988	16.2039	15.6066	15.9573	16.3482	15.7588	16.2252	16.09	15.5223	16.2149	15.8338	15.9947	16.4134	15.8257	16.0598	16.5484	15.7516	16.3211	15.9769	16.0941	16.3404	15.7291	16.2055	16.623	15.6886	16.0805	16.4756	15.9722
Tmcc2	Transmembrane and coiled-coil domains protein 2	12	23.9	16.4931	16.5042	18.4051	15.9427	16.65	16.4883	19.3916	16.0573	17.0581	16.1846	17.0565	16.6362	16.8526	18.4051	16.0007	16.9403	16.2859	19.2925	15.4382	16.9446	16.1423	17.2265	15.9964	16.9001	16.7476	16.0776	16.9874	17.9785	19.3616	15.9151	17.159	16.0327	17.2269
Tm9sf4	Transmembrane 9 superfamily member 4	13	20.1	18.474	18.3785	17.2478	17.9804	18.2189	17.737	18.2072	18.2357	18.4122	18.7874	18.139	18.7067	18.2359	17.8694	17.9195	18.128	17.6254	17.8468	18.5759	18.1321	18.8343	18.0159	18.6651	18.2462	17.9252	18.1791	17.9813	17.5925	18.1307	18.213	18.359	18.4789	17.9057
Tm9sf3	Transmembrane 9 superfamily member 3	11	15.3	17.9173	17.5788	16.9941	17.2749	17.0838	16.9331	17.1528	17.3473	17.3885	18.1184	17.3151	17.9075	17.5771	17.2084	17.0744	16.9829	17.5942	16.7444	17.8878	17.7545	17.5146	17.3541	17.7755	17.7958	16.9255	17.2208	16.8541	17.5568	16.6572	17.4173	17.7236	17.6381	17.2595
Tm9sf2	Transmembrane 9 superfamily member 2	13	20.8	19.1695	19.3369	19.2365	19.1209	18.5102	18.2235	18.5442	18.6371	19.0858	19.7611	18.8737	19.318	18.8873	19.529	19.2503	18.5002	18.1516	18.5371	18.7596	18.8415	19.5669	18.9086	19.2117	18.8488	19.9679	19.0752	18.5335	18.4066	18.6288	18.5675	18.827	19.4445	18.8884
Tm9sf1	Transmembrane 9 superfamily member 1	6	8.8	16.3998	16.5872	16.1226	15.9777	15.9113	15.6817	15.9508	16.4542	16.4512	16.6494	15.9447	16.6683	16.6252	15.3655	16.0589	15.9394	15.494	16.1837	16.2536	16.362	16.4762	15.886	16.6281	16.5753	15.7457	15.9423	15.9764	15.5706	15.8667	16.2157	16.5479	16.4478	15.983
Tm7sf2	Delta(14)-sterol reductase	4	12.7	16.3862	18.9697	15.945	16.5752	15.7821	16.1113	16.0067	16.1785	18.9535	16.56	17.0961	16.4868	19.2609	16.0586	16.4271	15.8292	16.2171	15.9762	16.0539	18.8664	16.4809	16.9382	16.7071	18.9566	16.2274	16.1138	15.7113	16.3902	15.9402	16.9403	18.7951	16.3662	16.7397
Tm6sf2	Transmembrane 6 superfamily member 2	2	9	12.4926	15.4197	11.9409	11.7603	12.3955	12.3131	12.2925	12.8675	15.6134	15.9988	14.8861	12.6054	14.6061	13.0636	12.4929	13.0094	12.7256	12.6347	12.8155	15.2599	15.7754	14.3419	13.4796	14.7671	14.4338	12.4422	12.7275	12.8774	12.6621	12.91	14.8311	15.3794	13.9709
Tlr9		1	1.5	11.9812	11.9257	12.0684	11.5595	14.469	11.5961	12.2286	12.316	11.6034	11.7165	11.8799	11.9929	11.7313	11.7442	11.755	14.3969	11.6452	12.2641	12.0183	11.8435	11.7918	12.1325	11.9151	11.7817	12.1194	11.5597	14.5764	11.6882	12.3648	12.2088	11.7409	11.4946	12.0692
Tlr7		2	1.9	11.269	10.9299	11.7446	10.8054	13.374	10.9761	11.0187	11.2597	11.5543	11.0375	11.2099	11.116	12.1733	11.4479	10.6139	12.4667	10.88	10.9734	10.6898	12.0901	11.0091	11.2315	11.2802	11.4479	11.3933	11.3011	13.2852	11.5157	11.453	11.5739	11.3101	11.2933	11.3824
Tln2		85	35.4	20.7855	20.4591	21.4047	20.0961	20.2514	21.5514	20.1282	20.7699	20.5013	20.3444	20.6358	20.6302	20.5412	21.2406	19.9992	20.2938	21.612	20.3096	20.7893	20.4382	20.4918	20.6929	20.8095	20.405	21.19	20.0405	20.2187	21.7993	20.2213	20.8802	20.4506	20.2925	20.6495
Tln1		138	62.5	21.9831	21.7948	22.4127	22.1161	24.3167	22.0833	23.7619	22.6971	22.0612	23.0685	23.4866	22.0904	21.782	22.5257	22.2155	24.3468	22.0754	23.8349	22.6615	22.0293	22.7619	23.4525	22.193	21.7857	22.3888	22.0623	24.3038	21.9942	23.9366	22.799	21.9078	22.9166	23.4378
Tlk2	Serine/threonine-protein kinase tousled-like 2	12	15.3	16.857	16.3723	16.7944	18.3155	17.0726	16.8363	16.9367	16.6536	16.4367	17.0463	16.9712	17.1136	16.9993	16.2771	18.1922	16.7997	16.7655	16.8259	17.0289	16.8417	16.8259	16.8774	16.903	16.851	16.568	18.1909	16.8345	16.8892	16.8234	16.9467	16.7612	16.946	16.8818
Tle3	Transducin-like enhancer protein 3;Transducin-like enhancer protein 4;Transducin-like enhancer protein 1;Transducin-like enhancer protein 2	4	4.5	15.7007	15.6485	15.4144	15.8407	16.4272	15.5702	16.5208	15.9083	15.7616	16.397	15.8719	15.7157	15.5607	15.7044	15.8815	16.3158	15.7379	16.2337	15.7761	15.5918	16.3134	15.6754	15.636	15.7633	15.8406	15.8001	16.3378	15.5553	16.1362	15.8849	15.8585	16.1832	15.8166
Tldc1		5	14.1	16.446	16.9098	16.1431	16.6511	15.8551	16.4083	16.3193	17.2336	16.6885	16.3944	16.2333	16.3365	16.7138	16.4866	16.8736	16.3401	16.0912	16.4256	17.0807	16.5698	16.4427	16.2655	16.1714	16.723	16.8167	16.9752	16.4003	16.4097	16.2366	16.8331	16.5844	16.2935	16.2739
Tktl2		10	18.3	16.735	16.7188	17.5891	20.3749	16.3998	17.2111	16.5644	16.4461	16.8234	17.0603	17.5336	16.5798	17.0959	17.726	20.2196	15.1879	17.5649	16.5052	16.1793	16.7569	16.6509	17.9798	16.1084	16.329	18.3123	19.339	16.6327	17.2124	16.4752	16.6441	16.4685	17.618	17.618
Tkt	Transketolase	30	56.7	20.7992	21.9359	20.9359	20.9599	21.8459	20.9765	21.2462	21.8459	21.9697	21.6146	21.6016	20.9486	21.8512	20.9464	20.8292	21.9564	20.7329	21.3693	21.8512	21.9158	21.7663	21.6815	20.889	21.9106	20.8766	20.8853	21.8914	20.7437	21.4457	22.0349	22.0556	21.74	21.675
Tjp3		12	16.7	16.6524	16.843	15.9603	15.3548	16.6941	16.4314	16.5768	16.418	16.8809	17.2457	16.5222	16.842	16.9835	16.2763	15.6876	15.9379	16.2801	16.3584	16.168	16.9713	17.2493	16.3853	16.8789	17.1284	16.2714	15.7716	15.8456	16.2667	16.4178	16.3563	17.0725	17.1473	16.3597
Tjp2	Tight junction protein ZO-2	42	40	19.8171	19.7152	20.201	19.3972	19.2328	19.7093	21.6817	19.61	19.9644	20.3842	20.1206	19.7281	19.7437	19.8787	19.3687	19.4152	19.7233	21.7965	19.597	20.0307	20.6419	20.0992	19.9322	19.6251	19.8361	19.4221	19.2821	19.7986	21.8085	19.7524	19.7501	20.5809	20.2449
Tjp1	Tight junction protein ZO-1	68	45	20.7554	20.5129	20.9539	20.9765	20.4973	20.8361	22.5346	20.4798	20.721	20.7193	21.0912	20.6455	20.7016	20.7271	20.8985	20.5299	20.912	22.5075	20.6596	20.8049	20.6845	21.1064	20.602	20.7262	20.7222	20.8305	20.3947	20.8609	22.5797	20.7682	20.8279	20.6991	21.0699
Tjap1		6	15.7	15.3817	15.0091	15.78	14.8648	15.3678	14.6396	15.789	15.4867	14.6713	15.8734	15.0867	15.4217	15.0469	16.6423	14.758	15.1873	15.1694	15.2815	15.1122	14.942	15.5828	15.0148	15.5065	15.0056	17.7834	14.6412	14.8836	14.8508	14.6725	14.8772	15.1569	14.7522	15.2667
Tiprl	TIP41-like protein	6	25.1	16.6814	16.7858	17.0981	17.6444	17.0315	17.5852	16.6731	16.9179	16.7705	16.9134	16.8695	16.7403	16.6708	17.5701	17.7697	17.2624	17.2569	16.9847	16.8249	16.56	16.9364	16.8047	16.7558	16.6854	17.0746	17.8997	17.3604	17.1605	17.2203	16.7766	16.6417	16.9264	16.9508
Tinagl1	Tubulointerstitial nephritis antigen-like	9	28.9	17.4513	16.961	17.5872	16.3933	18.1556	17.0444	17.847	17.9579	16.9509	17.4204	17.1644	17.6317	16.5914	17.9065	16.7699	18.3411	16.7914	18.1044	17.74	16.8048	17.0356	17.2929	17.2795	16.3616	18.8781	16.642	17.584	16.7523	17.7089	17.9085	16.577	16.9916	16.9937
Tinag		7	14.3	17.1946	15.8663	15.6631	15.3733	15.5862	15.6797	15.4324	19.277	14.9083	15.6902	16.4374	17.3233	16.0394	14.9254	15.4958	15.9976	15.6386	15.3346	18.8129	15.3229	15.9949	16.4356	15.0148	15.8341	16.7993	15.3296	16.0956	16.3784	15.5289	18.6655	14.8404	15.2788	15.9704
Timp3	Metalloproteinase inhibitor 3	1	5.7	13.4094	13.2842	13.4915	13.5171	15.2583	13.4573	14.8851	14.4888	13.3021	13.8606	13.8092	13.6323	13.5127	13.3045	13.4192	15.3754	13.4115	14.6746	14.8513	13.4382	13.379	13.6027	13.5034	13.4605	13.0597	13.6094	15.4638	13.1167	15.0024	14.371	13.6103	13.6607	13.7165
Timp2	Metalloproteinase inhibitor 2	2	10.5	12.181	12.1152	11.8453	13.9362	12.539	12.7568	13.2806	12.3414	11.7412	12.8383	12.9811	13.0525	13.1994	12.3597	13.4211	12.41	12.6823	14.0129	12.4439	12.8329	12.5999	12.651	13.1974	13.625	12.1123	12.8814	12.1458	13.6931	13.1714	13.2278	13.4929	12.7813	12.7597
Timmdc1	Complex I assembly factor TIMMDC1, mitochondrial	5	21.8	15.884	16.0997	15.3225	15.3392	15.1828	16.0358	15.3708	16.058	16.1833	15.6748	15.4715	15.9237	16.0327	15.5789	15.3203	15.1439	15.7428	15.3133	15.9858	16.1598	15.7519	15.3957	16.1119	15.6403	15.2541	15.1842	15.3928	15.5818	15.0513	15.9278	15.5587	16.2377	15.4806
Timm9	Mitochondrial import inner membrane translocase subunit Tim9	3	38.2	17.6752	18.2763	16.8854	17.3091	17.1214	18.654	16.6881	18.3395	18.1707	17.3613	17.5949	18.0763	18.2812	17.0225	17.1641	17.1073	18.7539	16.5542	18.4827	17.9959	17.5757	17.5261	17.4733	18.062	17.143	17.127	17.1119	18.6386	16.5904	18.2599	18.0988	17.6293	17.5609
Timm8b	Mitochondrial import inner membrane translocase subunit Tim8 B	5	48.2	17.6644	17.9361	17.1141	17.5353	17.3207	18.2895	17.1107	18.2531	18.0605	17.4822	17.4204	17.4009	17.9412	17.7355	17.7222	16.9988	18.5586	16.6244	18.021	17.8938	17.8109	17.5543	17.5292	17.9174	16.8341	17.6389	16.7923	18.275	16.5068	17.8902	17.8957	18.2048	17.6323
Timm8a1	Mitochondrial import inner membrane translocase subunit Tim8 A	5	65.3	17.9287	17.9834	17.0047	17.0231	16.4792	18.5828	16.1622	18.0311	18.1539	16.8432	17.2514	17.5585	18.5227	17.0697	16.8396	16.503	18.6251	16.0531	17.8958	18.3379	17.1203	17.3346	17.496	18.4451	16.6557	17.0106	16.4684	18.5606	15.9028	17.964	18.2787	17.2243	17.3685
Timm50	Mitochondrial import inner membrane translocase subunit TIM50	11	38.2	17.9965	18.5698	17.9708	17.8064	17.646	18.9162	17.742	18.3565	18.3345	18.1039	17.9541	18.1608	18.2424	18.1683	17.8212	17.8009	18.9032	17.6144	18.3491	18.2994	18.1612	18.0128	17.8817	18.6077	17.9796	17.7733	17.7303	18.95	17.5826	18.6424	18.3822	18.0063	17.9125
Timm44	Mitochondrial import inner membrane translocase subunit TIM44	26	50.1	19.358	19.9606	20.0764	20.0047	19.2917	20.6821	18.9106	20.2716	19.7214	19.6337	19.6065	19.1381	20.2461	19.7276	20.0488	19.0175	20.6826	18.9719	20.1021	19.9506	19.7127	19.768	19.1535	20.1275	20.3039	19.8854	19.2279	20.6831	18.9011	19.9551	19.9798	19.6732	19.6476
Timm23	Mitochondrial import inner membrane translocase subunit Tim23	4	26.3	15.2324	16.1196	16.5889	15.1574	15.4441	16.2564	15.344	16.2186	15.9822	16.4332	15.6849	15.8767	16.3509	16.2557	15.3823	15.2896	16.4396	14.8785	16.3344	16.1717	16.18	15.5286	15.6494	16.5462	14.9113	15.3421	15.2736	16.4766	15.1932	16.4265	16.3963	16.1656	15.7838
Timm22	Mitochondrial import inner membrane translocase subunit Tim22	2	22.9	15.3917	16.0504	14.1886	14.9989	14.6231	16.3337	13.827	15.73	15.67	14.7756	14.9143	15.3717	15.8393	14.8496	15.0709	14.5886	16.029	13.9699	15.5652	15.813	14.619	14.7774	15.2028	16.3494	14.6498	15.0583	14.7761	16.1037	14.2855	15.9338	16.0539	14.7878	14.9895
Timm21	Mitochondrial import inner membrane translocase subunit Tim21	9	33.5	16.8845	17.3819	17.5339	17.0717	16.6532	19.3253	17.0255	18.4304	17.7942	17.5994	17.6184	16.8833	17.6255	17.9936	16.9513	16.4633	19.4837	16.4551	18.4994	17.3815	17.7645	17.7702	16.9005	17.1151	17.8089	17.1222	16.5356	19.3424	16.8163	18.2707	17.3498	17.8097	17.8945
Timm17a	Mitochondrial import inner membrane translocase subunit Tim17-A	4	45.6	18.3804	14.233	14.9482	13.6043	13.9086	15.2166	13.6799	14.0033	14.1142	15.1776	14.8027	14.4513	15.0118	14.8974	14.5084	14.1692	16.3757	13.3624	15.419	15.5312	14.6384	14.7127	14.5293	15.1459	15.0565	14.4093	13.9585	16.4652	13.1788	15.456	14.9584	15.1994	14.778
Timm13	Mitochondrial import inner membrane translocase subunit Tim13	6	69.5	18.6329	18.7001	18.0219	18.2773	17.6632	19.1335	17.4576	18.7708	18.9087	17.9602	18.1928	18.1417	19.0362	17.8665	18.0437	17.7103	19.3198	17.3173	18.6815	19.0021	18.0931	18.1873	18.2262	19.0834	17.7479	18.4371	17.597	19.1875	17.3189	18.5685	18.9623	18.2639	18.3441
Timm10b	Mitochondrial import inner membrane translocase subunit Tim10 B	3	36	14.3086	14.3954	14.3288	13.8954	13.6616	14.2322	13.4867	14.4493	14.3041	13.7113	13.5423	13.7037	13.4795	14.5471	13.8015	13.6895	13.7337	13.6895	13.8476	13.6623	13.5447	13.5447	14.6406	14.7857	13.9511	14.1677	13.5971	13.6385	13.5359	13.5176	14.5567	13.3879	13.4415
Timm10	Mitochondrial import inner membrane translocase subunit Tim10	4	32.2	16.3217	16.4126	16.1264	15.7792	16.2144	16.9217	15.7601	16.6012	16.6784	15.6584	16.0309	16.128	16.5662	16.2253	15.8539	15.9018	16.8571	15.7843	16.9389	16.3445	16.0898	15.9292	16.1093	16.6163	16.2853	15.8345	15.7399	16.8378	15.5163	16.7588	16.7383	16.1939	16.0605
Tigar	Fructose-2,6-bisphosphatase TIGAR	2	9.7	15.2718	14.7929	16.7888	16.0689	15.2772	16.3266	16.1263	15.2021	14.9427	15.2836	15.3834	15.3438	14.3639	17.1114	16.2768	15.6002	16.5422	15.9373	15.1381	14.8291	15.452	15.6217	15.5003	15.3083	16.9774	16.168	15.1204	16.0212	15.5742	15.1629	15.2735	15.0619	15.2482
Tial1	Nucleolysin TIAR	7	24	17.501	17.1823	17.5502	17.4097	17.7635	17.0735	17.4017	17.1299	17.1776	17.3165	17.0304	17.39	17.1544	17.7918	17.3231	17.6254	17.0108	17.7528	17.2743	17.3593	17.3166	17.1908	17.3113	17.1703	18.0502	17.3174	17.8467	16.9263	17.3364	17.2297	17.3607	17.1601	17.1753
Thy1	Thy-1 membrane glycoprotein	3	19.9	16.6394	14.9288	17.0831	14.829	16.8227	15.7851	15.8208	16.2403	15.068	17.0253	16.2902	16.1896	15.0233	17.5015	14.6815	16.6802	15.3422	15.419	16.1426	14.9922	17.189	16.1147	16.3499	14.676	16.4382	14.7728	16.9759	15.3188	16.6527	16.7716	14.6802	17.1963	16.2735
Thumpd3	THUMP domain-containing protein 3	4	6.3	16.6745	16.3484	16.1102	17.5525	17.2321	15.7423	16.2303	16.3741	16.4649	17.1768	16.5631	16.8839	17.265	16.0039	17.4563	16.7824	15.5091	16.4017	15.9829	17.1307	16.8806	16.6032	16.6761	17.4511	15.5517	17.3316	16.8596	15.7061	16.429	15.7635	17.3836	16.7269	16.5677
Thumpd1	THUMP domain-containing protein 1	10	25.4	17.7495	18.4755	16.0277	17.1414	17.5876	16.348	17.3746	17.6866	18.3031	17.0953	17.1191	17.6058	18.6119	16.2704	17.2069	17.8231	16.5343	17.4778	17.4137	18.4304	17.2844	17.3603	17.5575	18.5856	15.9618	17.2689	17.7015	16.6583	17.2574	17.6894	18.4548	17.1753	17.2975
Thtpa	Thiamine-triphosphatase	8	31.7	18.3244	18.3103	18.0991	17.6987	17.3078	17.6	17.8412	17.9454	18.2956	17.4614	17.5157	18.2963	18.3464	17.9423	18.0597	17.3114	17.8017	17.6982	17.8318	18.3752	17.6968	17.6651	18.3147	18.3654	18.4674	17.6506	17.3348	17.7225	17.7462	17.9016	18.3271	17.4809	17.5275
Thsd1	Thrombospondin type-1 domain-containing protein 1	3	4.8	14.0061	14.1713	13.8435	13.6058	14.0152	14.2349	15.2714	13.8269	14.1845	13.3646	13.9116	13.7327	14.0573	13.7266	13.5814	13.8414	14.3981	15.5957	13.9725	13.974	13.5462	13.8347	13.6524	13.4917	14.5732	13.4447	14.1045	14.4239	14.7049	13.3351	13.539	13.9269	13.4821
Thrap3	Thyroid hormone receptor-associated protein 3	42	35.8	20.4972	20.1365	20.1408	20.782	21.2739	20.2211	20.8159	20.2698	20.1693	20.7778	20.4853	20.3445	20.0876	20.3445	20.9513	21.3936	20.2954	20.6577	20.0433	20.2095	20.6808	20.4943	20.3466	20.1229	20.0182	20.9383	21.4569	20.2443	20.7691	20.2256	20.2428	20.691	20.5153
Thop1	Thimet oligopeptidase	32	43.4	20.1744	19.7336	20.1131	22.299	20.0687	19.9082	19.7977	19.6717	19.8637	19.7957	20.3098	20.2564	19.6519	20.4263	22.3328	19.779	20.1441	19.8219	19.5444	19.6586	19.7108	20.2419	20.1891	19.6161	20.142	22.4896	20.0343	20.1818	19.7964	19.5815	19.7295	19.7026	20.3561
Thoc7	THO complex subunit 7 homolog	7	30.9	17.2362	17.2795	16.4453	17.4432	17.6656	16.7473	17.4878	17.2739	17.3657	17.6458	17.2568	16.9387	17.4777	16.7551	17.2912	17.2257	17.3879	17.4974	17.1046	17.4921	17.4967	17.0502	17.1179	17.5884	16.5163	17.5462	17.5638	16.7972	17.5257	17.0161	17.4732	17.5999	17.2004
Thoc6	THO complex subunit 6 homolog	4	12.9	16.8935	17.21	16.2862	17.2576	17.2698	16.4618	16.8774	16.9748	17.0796	17.2752	16.9333	16.8004	16.9534	16.3699	17.1995	17.4488	16.3472	17.0754	16.717	16.8282	17.3481	16.847	16.8955	16.9173	16.3197	17.3146	17.4704	16.6048	16.9713	16.804	16.7893	17.2993	16.8433
Thoc5	THO complex subunit 5 homolog	8	11.6	16.4342	16.5411	16.8392	16.6866	17.1588	16.2707	16.7051	16.4323	16.4034	17.3161	16.6805	16.3958	16.3972	16.6884	16.6929	17.1	16.162	17.1536	16.4185	16.3426	17.2394	16.6415	16.4555	16.4835	16.3682	16.4106	17.035	16.2753	16.7936	16.4486	16.2623	17.2731	16.5724
Thoc3	THO complex subunit 3	4	10	16.1138	16.1387	16.458	16.5214	16.3939	15.7801	15.8767	15.9554	15.9409	16.6845	15.9355	16.3604	16.1991	16.2888	16.4259	16.5591	15.4834	16.1468	15.7055	16.1136	16.3872	15.939	16.153	16.1407	16.3319	16.6262	16.6359	15.7054	16.0053	15.6819	16.0356	16.5188	16.104
Thoc2	THO complex subunit 2	25	14.9	18.895	18.5899	19.3638	18.8429	19.5098	18.8786	18.6596	18.4457	18.5366	19.0066	18.796	19.2963	18.7081	18.7724	18.8795	19.5677	18.0597	18.9655	18.6004	18.7152	19.0411	18.8138	18.8323	18.6145	19.2185	18.8262	19.4018	18.2407	18.8651	18.6488	18.664	19.0637	18.6774
Thoc1	THO complex subunit 1	14	25.3	17.5782	17.6404	17.8313	17.8992	18.1509	17.232	17.4579	17.4611	17.6025	17.9501	17.5672	17.704	17.5708	17.1044	17.8876	18.2518	17.2323	17.7275	17.5489	17.6489	18.1745	17.6115	17.9006	17.6999	17.5115	17.9662	18.0528	17.3069	17.5326	17.4533	17.7163	17.7622	17.5326
Thnsl2	Threonine synthase-like 2	16	44.1	18.3076	19.3471	18.3564	18.3911	17.7955	18.455	18.3806	20.525	18.9539	18.7401	18.7648	18.6625	19.0712	18.5026	18.4021	17.445	18.1653	18.5689	20.5619	18.9218	18.3782	18.6277	18.6491	18.8471	18.7286	18.3174	17.9801	18.7525	18.3773	20.2858	18.7091	18.6407	18.7234
Thnsl1	Threonine synthase-like 1	11	18.9	17.7659	17.4832	16.4427	18.2015	16.0842	17.6758	16.3448	17.1225	17.2332	16.3316	16.865	17.7415	17.1362	17.4612	18.2096	15.7836	17.6752	16.0239	16.7996	17.177	16.0304	17.0569	17.9027	17.3703	16.5483	18.2105	16.3695	17.8962	16.3289	16.8276	17.2005	16.1965	16.9456
Them6	Protein THEM6	9	39.6	16.463	17.38	16.5073	16.2866	17.1455	16.6283	16.77	16.6891	17.3378	16.876	16.5763	16.1106	17.1432	17.4325	16.3574	16.8665	16.6578	16.6221	16.6826	17.043	16.5657	16.5181	16.4279	17.107	16.8556	16.5159	16.8773	16.9804	16.5971	16.9935	17.0935	16.7534	16.5624
Them4	Acyl-coenzyme A thioesterase THEM4	2	15.2	14.5045	14.6902	14.3735	16.5411	14.0577	16.358	14.1018	15.0572	14.5106	14.4301	14.802	14.376	14.6284	14.808	16.287	13.7198	16.2175	13.6934	15.2583	14.4356	14.62	14.7766	14.4924	15.0356	14.4179	16.1487	13.9798	16.3937	13.9761	15.1111	14.8811	14.6415	14.975
Theg	Testicular haploid expressed gene protein	3	10	13.722	13.1287	13.9066	15.3587	13.0074	13.6397	13.0468	13.3039	13.7827	13.0104	13.6494	13.0898	13.7454	14.4781	13.579	13.3075	13.9704	12.9821	13.4199	13.5136	12.9242	13.1583	13.8474	13.039	14.005	15.5027	12.5409	13.7997	13.0255	13.0963	13.3632	13.0744	13.5414
Thbs4	Thrombospondin-4	5	5	14.6261	14.3191	16.4332	14.5226	14.8046	14.4252	14.8333	16.4986	13.7002	15.6493	14.9054	14.8633	15.0871	16.5475	14.1652	14.4757	14.9624	14.2316	15.1949	14.9248	15.2414	14.7206	14.1071	13.9863	15.9449	15.4831	14.8322	14.6579	15.851	16.3126	13.7254	15.0984	15.1339
Thbs1	Thrombospondin-1	31.5	29.95	16.9836	17.2422	17.9878	16.1831	20.8563	17.5151	18.1207	17.0981	17.3883	17.3185	18.1787	17.1888	17.1178	17.7129	17.1006	20.6231	17.175	17.9458	17.5494	17.1252	17.5858	18.0238	17.1691	16.9613	18.0319	16.9227	20.7683	17.048	18.1039	17.9347	16.971	17.4585	18.028
Thbd	Thrombomodulin	6	13.7	15.7348	15.4358	16.8532	15.7495	16.2054	16.1481	18.2026	16.5175	16.1442	15.346	16.2591	15.7188	15.632	17.5914	15.3364	16.3501	15.7514	18.5134	16.2082	16.341	15.6458	16.305	15.5835	15.8201	16.7357	15.4714	16.0804	15.9591	18.1219	16.4805	16.4464	15.6122	16.2085
Thada	Thyroid adenoma-associated protein homolog	4	1.7	15.0232	15.1098	14.244	14.8496	15.2441	14.4884	15.1021	14.8752	15.0694	15.2107	14.6375	14.9085	15.2432	14.2017	14.6178	15.1839	14.1921	15.0526	14.6845	15.0338	14.9892	14.5512	15.2729	15.452	13.4672	14.5768	15.0357	14.1429	14.8732	14.8641	15.1882	15.1652	14.6367
Tgm2		35	57.6	20.8402	21.4419	20.97	20.8153	21.6279	21.1611	22.6867	22.3851	21.4207	21.2951	21.89	20.5644	21.4317	20.8468	20.9403	21.6839	21.4007	23.2603	21.9765	21.6644	20.6623	21.9121	20.6474	21.572	20.7488	20.8363	21.5674	21.3229	22.9574	22.4326	21.4313	21.0276	21.761
Tgm1	Protein-glutamine gamma-glutamyltransferase K	15	22.7	17.0022	17.2665	16.818	16.3761	18.9037	17.1208	17.397	16.5092	17.3319	16.8929	17.1322	16.676	17.28	16.9804	16.2658	19.7052	17.1459	17.0108	16.8403	17.2175	16.9418	17.2036	17.0481	16.5185	19.2602	16.56	18.7756	16.3992	16.8216	16.4207	16.6789	16.499	17.9398
Tgfbrap1	Transforming growth factor-beta receptor-associated protein 1	5	5.6	14.9969	15.4338	15.403	15.0217	15.4997	15.3633	15.3128	15.2638	15.5354	15.1593	14.8247	14.9902	15.74	14.2609	14.8003	15.3866	14.9473	15.6436	15.6765	15.505	15.2195	14.9989	15.257	15.7178	15.0579	14.9292	15.6597	14.9118	15.3539	15.213	15.531	15.16	15.0537
Tgfbr2	TGF-beta receptor type-2	6	12.9	15.3931	16.291	16.1345	14.4744	16.4855	15.6569	17.2093	15.906	16.2438	15.748	15.7444	15.1991	16.4097	15.0193	14.7169	16.3612	16.8604	17.0139	16.2234	16.5535	15.6031	15.7806	15.3364	16.4725	15.0084	14.4725	16.4633	16.2554	17.2782	16.1547	16.5267	16.0771	16.0053
Tgfbi	Transforming growth factor-beta-induced protein ig-h3	21.5	38.55	16.5013	17.359	16.0723	16.1566	17.5323	16.4905	16.3772	17.6427	17.2731	18.7558	17.4016	16.5381	17.2888	15.9014	16.0241	17.4223	16.3636	17.1624	17.1889	17.252	18.7288	17.3666	16.7419	17.5054	15.7285	15.9301	17.687	16.3868	16.5074	17.3287	17.2992	18.5737	17.3741
Tgfb1i1	Transforming growth factor beta-1-induced transcript 1 protein	15	38.2	17.1588	17.1631	17.0919	17.4254	18.5089	17.1894	18.7329	17.2551	17.4239	17.838	17.5668	17.4093	17.1027	17.8598	17.2844	18.0959	17.6399	18.9446	17.6042	17.4341	17.5781	17.6148	17.0372	16.8718	16.9284	17.339	18.2543	17.4003	19.5615	17.76	17.0617	17.8638	17.6027
tGap1		6	6.8	14.7901	15.6352	15.1146	17.2778	14.944	15.7172	15.5108	14.9735	15.7257	14.8741	15.2783	14.9437	15.33	15.9359	18.1114	13.7795	16.1271	14.866	15.0096	15.3784	14.7345	15.7476	14.7575	15.4252	15.3514	17.961	14.199	16.1661	14.9085	14.7486	15.1929	14.4735	15.5986
Tfrc	Transferrin receptor protein 1	23	32.7	18.5445	19.2732	19.8913	20.1276	19.7785	19.9199	18.3319	18.9227	19.1695	19.8727	19.3986	18.8091	19.4273	19.4379	20.0649	19.8963	19.7419	18.2577	19.0359	19.3726	19.6234	19.3791	18.7213	19.1156	19.6168	20.1216	19.9868	19.8853	18.5543	18.9568	19.033	19.7372	19.4445
Tfr2	Transferrin receptor protein 2	5	7.6	14.9739	16.894	15.469	15.0254	14.5362	15.7335	14.4368	15.3787	16.9231	14.6734	15.3147	14.832	17.0485	16.0884	14.7122	14.7666	15.2478	14.6569	14.7575	16.8906	14.5955	15.1334	15.9496	16.7618	15.0647	14.3828	15.0704	16.1416	15.5218	14.1587	16.6986	13.8813	14.9169
Tfip11	Tuftelin-interacting protein 11	10	12.1	17.4396	17.2517	17.5961	17.5938	17.8711	17.1302	17.6687	17.2417	17.2927	17.5417	17.3278	17.6412	17.3068	17.0061	17.6104	17.9937	17.1481	17.8654	17.2047	17.3348	17.6997	17.3994	17.6064	17.2109	17.3213	17.5016	17.9681	16.9489	17.6533	17.2678	17.221	17.5237	17.2219
Tfg		17	42.5	18.9654	18.4224	18.2244	18.2273	17.7785	17.7594	18.4438	17.797	18.4504	18.5902	18.087	18.65	18.5444	17.8069	17.9064	17.675	18.1177	18.1615	18.0524	18.5159	18.5694	18.0766	18.4594	18.4353	17.6669	18.0227	17.8736	18.2987	18.144	18.358	18.6111	18.7729	18.1037
Tff3	Trefoil factor 3	2	30.9	13.458	13.5586	13.5608	12.9618	13.0649	12.6712	12.8367	13.345	13.5586	14.3771	13.3476	13.0589	12.8876	13.8393	13.6531	13.0522	13.1155	12.775	13.374	12.905	14.8188	13.562	13.4846	13.2927	13.9544	13.3673	13.5299	13.4927	12.9635	12.7959	13.2628	14.2279	13.3116
Tfeb	Transcription factor EB	4	7.1	13.5611	12.9856	13.1613	12.682	13.9262	13.2379	13.6645	12.84	13.0274	13.5471	13.0842	13.44	12.7351	13.8905	12.6042	13.7301	14.4302	12.9953	13.3908	12.9643	13.041	12.9694	13.9772	11.1843	13.8061	12.6598	14.0484	12.369	13.9209	12.4711	12.2776	12.8781	13.0693
Tfe3	Transcription factor E3;Microphthalmia-associated transcription factor;Transcription factor EC	4	5.4	15.5612	15.5013	16.1608	15.0535	16.1167	15.7028	15.8905	15.7453	15.6731	15.3145	15.2182	15.4732	15.1995	16.1301	14.8871	16.6254	15.0966	15.9855	15.2428	14.8671	15.5965	15.1902	15.423	15.5543	16.458	14.9299	16.1116	15.7517	15.4814	15.9893	15.5273	15.2902	15.3533
Tfcp2	Alpha-globin transcription factor CP2	5	13.35	15.4033	15.9439	15.0908	15.8169	15.3359	15.5142	15.1165	15.5225	15.8192	15.0796	15.1812	15.4116	15.9445	15.1088	15.6642	15.2668	15.3701	15.1478	15.3347	15.7703	15.0198	15.1473	15.2749	15.9989	15.1142	15.5199	15.2457	15.3023	15.093	15.4067	15.8758	14.9915	15.0647
Tfb2m	Dimethyladenosine transferase 2, mitochondrial	4	9.8	14.424	15.3765	14.1254	14.2642	14.2582	15.0617	13.9031	15.567	15.1674	14.8472	14.5847	14.8013	15.0979	14.6214	14.3615	14.2123	15.1719	13.6739	15.4856	15.0576	14.6165	14.4944	14.6438	15.2973	14.4007	14.5533	14.3157	14.9935	14.4048	15.3462	15.1465	15.0319	14.5077
Tfb1m	Dimethyladenosine transferase 1, mitochondrial	3	11	15.4571	14.5101	14.4843	14.1274	14.3235	14.4121	14.1901	14.499	14.1648	14.1149	13.9246	15.1177	14.9579	13.9964	14.7113	14.4536	14.601	14.2431	14.622	14.961	14.4251	14.2916	15.1371	14.7232	14.0872	14.5644	14.4692	14.4081	14.1477	14.6078	14.8554	14.5243	14.3067
Tfam	Transcription factor A, mitochondrial	15	44.7	19.6043	19.6502	19.0277	18.4349	19.0602	20.0663	19.2025	19.874	19.5758	19.6403	19.3096	19.5016	19.7998	19.4139	18.4424	19.2605	20.1974	19.099	19.5463	19.6295	19.5722	19.3737	19.4966	19.7214	19.3688	18.5096	19.0951	20.2348	18.8055	19.7079	19.6466	19.4613	19.3254
Tf	Serotransferrin	43	61	15.1394	15.7455	15.3856	16.3531	15.5715	16.0492	15.569	14.4412	15.6124	15.3492	15.3721	15.4448	14.9467	14.9075	16.553	15.289	15.5337	15.9674	15.5389	15.8574	14.8479	15.2975	15.1787	15.5933	15.1817	16.8366	15.2646	15.56	15.6066	14.716	14.9857	14.8808	15.1026
Tex33	Testis-expressed sequence 33 protein	3	10.1	14.7445	13.4926	15.5074	16.9051	12.1856	14.2811	13.1071	12.8764	14.045	14.0996	14.4889	15.1632	14.1571	14.8116	16.8041	11.8801	14.7825	13.5452	13.11	13.8746	13.6376	14.3837	14.2334	13.6864	14.8752	17.2885	11.6616	14.267	14.4604	13.5425	12.8595	14.3538	14.8883
Tex264		5	16.8	17.3168	18.3506	17.2924	16.8575	16.387	16.6658	16.4458	18.3876	17.8497	16.5116	17.6109	17.9114	18.4741	17.1385	16.8541	16.3123	16.4267	16.687	18.1795	18.0271	16.3766	17.2346	17.627	18.4437	17.1779	16.7652	16.3312	16.7675	16.5834	18.094	18.3051	16.538	17.2073
Tex21		3	6.5	13.0353	13.5927	14.6287	16.1294	12.6691	14.3335	13.0471	13.413	13.1916	12.9775	13.996	13.4766	13.5919	14.9907	15.3766	12.6217	13.8699	13.1325	13.1815	13.7526	13.316	13.5894	13.0838	13.6727	14.4045	16.2239	12.9399	14.513	13.1616	13.3242	13.7584	12.866	14.0756
Tex2	Testis-expressed sequence 2 protein	13	14.4	18.3446	18.4249	17.9221	18.2763	17.2712	17.3312	17.3852	17.7738	18.3472	17.6654	17.6548	18.6677	18.2605	18.347	18.2935	17.1829	17.3332	17.254	17.6262	18.2097	17.4351	17.6113	17.7727	18.3529	18.5324	18.3727	17.4955	17.4824	17.4726	17.6586	18.3415	17.5076	17.615
Tex12	Testis-expressed sequence 12 protein	3	36.6	12.6527	13.7574	13.2983	16.0541	12.4587	14.4147	12.543	13.0654	13.0133	12.9231	13.7729	12.6918	13.8934	13.2121	15.9726	13.1026	14.2271	12.5594	12.8156	13.1164	12.8922	13.4585	12.7393	13.6633	13.4908	16.065	12.3773	13.9348	12.6349	12.8869	13.6273	12.9399	13.5891
Tex101	Testis-expressed sequence 101 protein	6	32	16.323	16.1826	16.8305	19.4472	15	17.0759	15.6493	16.0031	16.2196	15.7164	17.2434	16.4774	16.0787	17.284	18.3433	16.837	17.0146	16.193	16.1413	16.0437	16.1815	16.5778	17.4759	16.5274	17.2473	17.9858	15.737	16.8963	15.7609	16.2715	16.5987	15.755	16.3116
Tex10	Testis-expressed sequence 10 protein	12	15.5	17.057	16.5391	16.8273	16.7363	17.1143	16.8935	16.8403	16.7061	16.6319	16.8929	16.5979	17.0075	16.7719	16.502	17.0021	17.0407	16.5503	16.848	16.5692	16.7472	16.9063	16.611	16.8107	16.6943	17.0574	16.6626	17.058	17.1806	16.638	16.6694	16.7406	16.8474	16.639
Tesc	Calcineurin B homologous protein 3	7	33.2	16.7592	15.8723	15.4829	14.9678	16.0515	17.6617	15.1932	15.7747	15.9275	15.5113	15.7379	16.8299	15.3461	16.3424	15.0725	15.9731	18.0125	14.6832	15.6567	15.6019	15.906	16.0213	16.2322	15.532	16.0193	15.0086	15.7029	17.7286	14.8262	16.1934	15.5666	16.0383	15.7667
Tes	Testin	12	30.1	19.0117	17.3919	18.4514	19.3961	18.6498	17.7603	19.1436	18.1347	17.5428	19.4216	18.6935	18.9225	17.5542	18.3571	19.4012	18.6228	17.7733	19.3808	18.1247	17.7762	19.2777	18.6083	19.1926	17.3396	17.5522	19.2514	18.7291	18.0958	19.4134	18.4971	17.5125	19.3652	18.6093
Terf2ip	Telomeric repeat-binding factor 2-interacting protein 1	3	11.7	13.6177	11.4962	13.0313	13.299	13.7475	12.8448	13.6233	12.554	12.7912	12.9153	12.8758	13.1045	11.967	13.9037	13.1545	13.6265	14.9412	12.0259	13.8876	12.1514	13.3018	13.3018	13.5793	12.5525	13.1937	13.2678	14.2516	12.7606	13.6866	12.8546	12.9592	13.6338	12.9796
Terf2	Telomeric repeat-binding factor 2	10	21.9	17.1914	15.7653	16.1485	16.8651	18.0726	16.3333	17.6793	16.0378	16.6961	16.9804	16.8375	17.0488	15.8844	16.3283	16.9941	18.0494	16.5568	17.0686	16.4097	16.2633	17.261	16.8817	16.9955	15.9647	15.8057	16.8952	18.0788	16.341	17.3642	16.3716	16.4373	17.015	16.7071
Terf1		3	7.6	11.9192	11.7106	12.9035	11.9029	11.823	12.2432	11.8428	11.9713	11.6037	11.6289	11.8913	11.9702	11.7663	12.2363	13.0283	12.8783	12.4086	12.1898	11.9201	11.9477	11.965	11.9201	12.1737	12.3801	12.1325	12.7004	12.1205	11.865	11.6677	11.6313	12.42	11.6113	11.5495
Tep1	Telomerase protein component 1	33	16.8	18.8261	18.5021	19.508	18.005	19.3701	18.8234	18.955	18.7581	18.5826	20.2147	19.1543	18.5635	18.5517	19.2518	17.9928	19.446	18.5966	19.0648	19.0255	18.5715	20.0679	19.0145	18.5125	18.581	19.5709	17.872	19.2696	18.8518	18.8806	18.8855	18.5051	20.1134	19.0814
Telo2	Telomere length regulation protein TEL2 homolog	4	5.4	11.9916	12.5061	13.6863	12.4792	12.2663	11.663	12.1158	12.1309	12.1864	12.094	12.2322	12.9148	12.8057	12.3597	12.7706	12.9566	12.1161	12.6882	12.1109	12.6819	12.2112	12.1257	12.9207	12.5313	12.1304	12.7636	13.2135	12.2716	12.8447	12.1276	12.5995	12.2536	12.2966
Tekt5		16	26.3	16.6907	18.0542	17.3405	20.3808	15.5092	17.4327	16.6201	16.2651	17.8521	16.4099	17.9458	16.7244	17.7324	17.5355	20.5585	15.5794	18.0225	16.3942	16.1174	17.5324	16.2804	17.8808	16.7189	18.2226	17.2204	20.4377	14.0883	18.045	16.3287	16.4898	18.1282	16.5296	18.0391
Tekt4	Tektin-4	12	22.4	16.2606	15.8468	17.9338	19.1088	15.3693	16.7576	16.9766	16.001	16.2516	16.1613	17.0174	15.8828	15.9158	17.9313	18.8982	14.9387	17.8748	16.4232	16.6891	16.1592	15.5716	16.8642	15.9702	16.29	17.528	19.1997	15.5073	17.4086	16.5388	16.1696	16.3057	15.5559	16.8961
Tekt3	Tektin-3	13	33.1	15.9869	15.761	16.1913	18.6494	15.4704	15.8817	16.0616	15.2058	15.8644	15.3081	16.3559	15.3973	15.797	16.2018	18.5049	15.3886	16.837	15.835	15.3933	15.9454	15.5217	16.355	15.544	15.7907	15.7281	18.4456	16.059	16.5231	16.3655	15.4978	15.6442	15.2646	16.2494
Tekt2	Tektin-2	10	26.3	15.8125	16.8752	16.5893	18.9723	15.1278	16.4197	16.4268	15.4887	17.1005	15.5899	16.8248	15.7961	16.3588	18.0466	19.0166	15.6992	16.5352	16.0938	15.6969	16.3089	15.4984	16.7383	15.8699	16.4585	16.8646	19.54	14.5605	16.8252	16.4251	15.4147	16.412	15.7046	17.0077
Tekt1	Tektin-1	11	26.1	16.3523	16.1856	16.8989	19.4259	15.5276	16.5805	17.3957	15.6648	16.4595	15.7408	17.1453	16.1228	16.3406	17.0327	19.4639	15.8334	16.9341	16.8414	15.7458	16.2457	15.7601	17.0073	17.0038	16.1953	17.0523	19.3933	15.1581	16.8063	16.887	15.838	16.207	15.642	17.0361
Tek	Receptor protein-tyrosine kinase;Angiopoietin-1 receptor	6	6.2	14.41	14.641	16.4196	14.4905	14.7082	15.1098	16.2758	14.5874	14.9341	14.3291	14.8349	14.8836	15.2867	15.6376	14.2102	15.0994	15.279	16.6891	15.3728	15.5223	14.4821	15.0057	14.9077	15.3645	14.5533	14.1041	15.2604	15.0192	16.6787	15.2941	15.1964	14.7752	15.0083
Tefm	Transcription elongation factor, mitochondrial	6	20.4	16.0349	16.3418	15.8591	15.734	15.5093	17.6408	14.8133	17.0229	16.2025	15.9055	15.9684	16.0158	16.2225	16.2975	15.5471	15.4604	17.5031	14.9142	16.867	16.0416	15.8123	15.9262	17.3359	16.0838	15.8287	15.622	15.4026	17.4877	15.275	16.9215	15.8524	15.9706	15.9784
Tecr	Very-long-chain enoyl-CoA reductase	14	32.1	20.0226	20.7005	20.208	19.6409	19.1818	19.67	19.2367	19.1511	20.7565	19.4757	19.7194	20.4554	20.4807	20.5036	19.6608	19.1961	19.5559	19.068	19.0189	20.5986	19.49	19.7256	20.2171	20.8184	20.0057	19.5387	19.0874	19.4619	19.1004	19.2162	20.7028	19.5889	19.5585
Tead1	Transcriptional enhancer factor TEF-1;Transcriptional enhancer factor TEF-5	3	8.2	16.2018	15.5216	15.9261	14.9278	15.6317	15.7305	16.9834	16.3963	15.2771	16.4976	15.7342	15.9399	15.658	16.396	14.9581	15.5846	16.4778	16.876	16.0678	15.604	16.1554	15.8015	16.8951	15.7691	16.3338	14.8827	15.4899	16.0087	16.6367	16.1811	15.6809	15.9075	15.6432
Tdrp	Testis development-related protein	5	30.8	15.6777	14.5163	14.8361	15.6017	14.6051	14.5674	15.1463	15.1555	14.7393	14.6804	14.6254	15.3135	14.3887	15.0459	16.4718	14.3007	14.6606	15.4349	15.0601	14.6258	14.3403	14.8661	15.0084	13.7738	14.9145	16.6033	14.1111	14.5969	15.7031	15.8418	13.9166	13.9012	14.7525
Tdrkh	Tudor and KH domain-containing protein	14	25.5	18.6988	17.3073	17.5335	19.4186	16.4089	17.4428	16.1749	17.0646	17.2915	16.5327	17.5037	18.5478	17.2128	17.4586	19.4025	16.9927	17.8018	16.4732	16.795	17.2117	16.4815	17.4761	18.5906	17.2083	17.8375	19.4076	16.4164	17.5333	16.6576	16.5474	17.3445	16.5613	17.4238
Tdrd7	Tudor domain-containing protein 7	30	28.2	18.0424	18.5303	18.367	21.2395	17.5319	18.71	18.2402	18.4105	18.4406	18.6187	19.0261	18.1093	18.5632	18.4572	21.0495	17.351	18.7064	18.1484	18.8635	18.4738	18.4627	18.9745	18.2512	18.3554	18.6652	21.1045	17.7641	18.9876	18.3267	18.2807	18.3267	18.397	18.8528
Tdrd6		50	25.5	19.4842	19.2436	20.5176	23.203	18.1476	19.8525	18.9672	18.8776	19.233	18.7216	20.4236	19.1098	19.4039	19.9507	22.7629	18.4012	20.1621	18.8475	19.8643	19.3531	18.9689	20.2417	19.3643	19.4287	20.4152	22.9406	17.824	20.1561	19.034	19.1477	19.3559	18.757	20.312
Tdrd3	Tudor domain-containing protein 3	12	27.7	17.0759	17.0307	17.4378	18.0106	17.0615	17.5222	16.9859	17.2286	17.126	17.3132	17.2128	17.3456	17.1009	17.3799	17.8815	16.8728	17.7935	17.15	17.2183	17.1806	17.2081	17.218	17.2255	17.3977	17.1839	17.6642	16.6254	17.2679	16.7158	17.2027	17.2738	17.8726	17.1127
Tdrd1		14	13.6	17.3491	17.2096	18.1334	21.0467	16.8575	18.1725	17.5534	16.9521	17.5398	16.8835	18.4123	17.2682	17.5061	17.8286	21.1643	16.2285	18.4228	17.1879	17.1153	17.4524	17.013	18.5323	17.393	17.4964	18.399	21.0697	16.47	18.3717	17.3212	17.0289	17.5358	16.8574	18.3768
Tdp2	Tyrosyl-DNA phosphodiesterase 2	5	22.4	15.837	16.0753	16.0038	15.7191	15.7909	15.996	15.3129	15.4167	15.9464	16.3659	15.6528	17.2337	16.4641	15.1578	15.9812	15.8279	15.5935	15.4769	15.6258	15.993	16.5333	15.7133	15.8805	16.1433	15.4839	16.0524	15.7721	16.0255	15.679	15.6557	16.1482	16.5262	15.6642
Tdo2	Tryptophan 2,3-dioxygenase	8	24.1	16.3598	19.2156	16.5548	16.0037	16.0589	17.0674	15.7851	15.6429	19.0275	15.7545	16.9327	15.7986	19.5255	16.1561	16.1405	15.8455	17.0758	15.6389	16.0546	19.3316	15.399	17.1405	15.8078	19.4301	16.3713	15.8599	15.6587	17.2811	15.7544	15.8892	19.3474	15.4168	16.929
Tctn2	V-type proton ATPase subunit a;V-type proton ATPase 116 kDa subunit a isoform 2	9	12.4	16.7964	15.9658	16.0228	15.819	16.2387	16.0719	15.9325	16.3019	15.8738	16.6351	15.9154	16.3468	16.0566	16.4267	15.3003	16.1103	16.874	15.5246	16.1625	16.1052	16.0897	15.8653	16.4039	16.6772	15.4245	15.1824	15.7617	16.793	15.3781	16.431	16.4103	16.0721	15.9085
Tctex1d2		3	36.6	18.4171	14.4104	15.5743	17.409	14.7232	14.8649	14.9005	14.2615	14.8792	15.1389	15.4743	16.0056	15.61	15.3539	18.5465	13.5342	15.8145	15.0263	14.2515	15.1028	14.1889	15.9552	15.6845	15.1695	15.2063	18.6185	14.3745	16.0445	15.156	14.6912	15.0526	13.8886	15.9248
Tcte1		3	9.8	13.1914	13.4653	13.6114	14.4826	13.3417	13.2007	13.0287	12.9421	13.5069	12.9533	13.1281	13.2043	13.4925	13.7399	15.3685	13.1293	13.6808	13.8032	13.1566	13.4536	13.0931	13.5404	13.3353	13.4459	14.2863	14.7901	13.0383	13.5424	13.6564	13.2603	13.1821	13.2789	13.1889
Tcp11l1	T-complex protein 11-like protein 1	5	11.4	16.1731	15.8694	15.1765	15.4073	16.2865	14.9309	16.0612	16.2614	15.8601	15.7257	15.4877	15.9408	15.8558	15.3389	15.4508	15.9996	15.3104	16.3323	16.6888	15.7199	15.7901	15.3344	16.1564	15.8696	15.2814	15.6149	16.23	15.1574	16.0426	16.3863	15.7753	15.7513	15.6088
Tcp11	T-complex protein 11 homolog	20	39.9	18.0707	17.7962	19.5297	22.1318	16.0702	18.5212	16.9421	17.082	17.4467	16.9183	19.2723	17.8959	18.0227	19.2988	22.0265	16.479	18.7205	16.7148	17.0926	17.6556	16.6203	19.1848	17.9076	18.4964	19.3351	21.8369	16.0523	18.4077	17.002	17.002	18.3904	16.7513	18.9815
Tcp10b		8	24.7	15.4762	15.8666	15.6645	18.3743	15.1269	16.206	15.4645	15.4155	15.7057	15.3826	16.1259	15.358	16.1339	15.5862	18.0728	14.5647	16.3943	14.9551	15.6434	16.0661	15.0219	16.0066	15.3917	16.3479	15.2193	18.0604	14.7072	16.2125	15.218	15.7745	16.1781	15.416	16.08
Tcp1	T-complex protein 1 subunit alpha	30	66.2	20.0757	20.4687	20.4315	21.8983	20.4741	20.3089	20.4315	20.2845	20.4687	20.6295	20.5811	20.1378	20.2874	20.9907	21.8533	20.3487	20.4644	20.303	20.2702	20.4151	20.4938	20.5597	20.096	20.3544	21.2857	21.7907	20.4269	20.3357	20.2837	20.2112	20.2976	20.6233	20.5992
Tcof1		43	32.3	19.8781	19.0947	20.044	19.6405	21.7469	19.6143	20.502	19.299	19.418	20.0086	19.9135	19.8421	19.1917	19.9567	19.7132	21.8629	19.5783	20.224	19.4858	19.3319	19.9998	19.9567	19.8626	19.3199	19.8338	19.7154	21.7345	19.4359	20.3532	19.4191	19.5001	20.0065	19.9671
Tcn2	Transcobalamin-2	3	7.5	16.8499	15.2703	16.491	14.9229	15.8948	16.0037	15.5481	16.2894	15.2657	15.6996	15.4608	16.7221	14.9653	17.811	14.7618	15.8324	15.1591	15.4658	15.9327	14.97	15.449	15.6333	16.9964	15.1864	16.933	14.8478	15.6758	15.3372	15.5237	16.2926	14.9169	15.583	15.4682
Tcirg1	V-type proton ATPase subunit a	13	19.2	17.829	18.2882	16.6625	16.5741	18.8092	17.1158	17.779	17.1109	18.2032	17.1619	17.4325	17.4287	18.1026	16.8097	16.6291	18.6591	17.0068	17.8903	17.2258	18.2799	17.1085	17.4215	17.4122	18.2754	17.1491	16.6117	18.7217	17.2947	17.6541	16.9451	18.2496	17.1452	17.4571
Tcfl5		1	3.9	11.5248	11.7376	11.7558	12.2527	11.0234	11.7954	11.0662	11.1882	11.4724	11.0234	11.2816	11.3428	11.5006	11.5205	12.2931	11.0905	11.9945	10.9421	11.6219	11.6761	11.257	10.8632	11.0886	11.7177	11.4536	12.4341	10.9913	11.7786	11.3108	11.4794	11.3376	11.1537	11.2497
Tcf25	Transcription factor 25	8	12.3	16.5926	15.8611	16.8182	15.4649	15.5036	14.5524	15.3522	14.2985	16.717	15.1458	15.525	16.9917	15.9404	15.7506	15.2942	15.7742	15.2535	15.6416	15.6451	15.8785	15.9729	15.5806	16.9794	16.0956	15.9034	15.3016	15.5574	15.2646	15.3092	15.8769	16.0129	15.8641	15.5047
Tcf20	Transcription factor 20	7	4.4	15.5831	15.2542	15.5496	16.7509	16.1099	15.5964	15.4635	15.6825	15.5931	15.6748	15.5831	15.3575	15.5379	16.0671	16.2019	16.251	16.0154	15.5603	15.4815	15.7727	15.8673	15.5745	15.674	15.6359	15.8904	16.4919	16.253	15.8189	15.6121	15.6461	15.795	15.8726	15.6904
Tcf12	Transcription factor 12;Transcription factor 4	3	6	15.4254	14.543	15.1975	14.8415	15.0997	15.516	14.8764	14.9374	14.7438	14.8021	14.5132	15.5783	14.8512	14.988	14.7023	15.6918	15.6168	15.7695	14.7825	14.5619	15.1011	14.9428	15.6158	15.0137	14.844	14.8661	15.8416	14.9585	15.5788	14.6961	14.531	15.3478	15.017
Tcerg1	Transcription elongation regulator 1	35	26.3	19.6602	19.3743	19.2034	20.0926	20.5437	19.2303	19.9228	19.5583	19.5015	20.0226	19.7208	19.653	19.3138	19.3336	20.1684	20.7085	19.4289	19.944	19.4123	19.371	19.9991	19.684	19.6393	19.2851	19.7057	20.0843	20.4499	19.3214	19.7816	19.4856	19.2862	20.0331	19.6679
Tceb3	Transcription elongation factor B polypeptide 3	17	23.7	18.8285	18.4401	18.4617	18.2371	18.4916	17.8402	18.2254	17.6299	18.6483	18.3293	18.0708	18.5434	18.4754	18.4315	18.2932	18.4712	17.7078	18.1965	17.6607	18.4353	18.3338	18.0374	18.6598	18.3177	18.616	18.2586	18.4061	17.9611	18.1847	17.74	18.5153	18.3152	18.0424
Tceb2	Transcription elongation factor B polypeptide 2	15	88.1	19.5861	19.7529	20.1264	20.626	19.7541	19.8801	19.891	19.6017	19.8019	19.6157	19.7103	19.5429	19.7129	20.0846	20.5984	19.7878	19.8962	19.9511	19.8322	19.641	19.7333	19.697	19.4676	19.7139	20.3361	20.5554	19.765	20.0047	19.7713	19.5625	19.6183	19.6275	19.7526
Tceb1	Transcription elongation factor B polypeptide 1	6	58.9	17.8398	17.9461	19.0811	18.686	18.3016	18.3732	18.313	18.0451	18.1131	18.2021	18.0629	17.974	18.1124	19.14	18.5692	18.1969	18.4993	18.2042	18.141	18.1403	17.9968	18.0222	17.8131	17.9728	19.3753	18.5677	18.3274	18.4408	18.1133	18.0374	18.0598	18.1069	18.1792
Tceal5	Transcription elongation factor A protein-like 5	3	14.5	13.5067	10.9006	15.4801	13.6646	12.8586	12.8417	14.283	12.7979	12.5796	12.8843	13.0934	12.7622	10.4441	15.6445	13.6244	12.6215	12.9894	13.1953	13.9681	12.0986	13.5294	13.3009	13.2611	10.8688	15.8332	13.5822	12.884	12.7976	14.0459	13.5628	12.1575	13.5327	13.2939
Tcea2	Transcription elongation factor A protein 2	5	15.7	14.2782	14.0271	15.0448	17.5794	13.2402	16.2051	13.0251	14.2331	14.2782	13.8457	15.1353	14.1306	14.4466	14.8814	17.9203	10.9931	15.92	14.1437	14.0102	14.441	14.3073	15.4041	13.9899	14.3435	14.9813	17.8812	11.8287	16.0628	13.5106	14.4102	14.0673	13.7431	15.3795
Tcea1	Transcription elongation factor A protein 1	14	39.9	19.0971	18.6025	19.3621	18.9456	20.2247	18.7413	19.1288	19.1022	18.6181	19.2331	19.0366	19.1533	18.3946	18.8581	19.2154	20.387	18.6666	19.2044	19.0153	18.6531	19.4082	19.1011	19.086	18.3513	19.3213	19.1177	20.1444	18.6789	19.1617	19.2707	18.6193	19.2383	18.9295
Tcap	Telethonin	5	29.3	14.9108	15.0704	17.2429	14.7005	15.0751	18.1941	12.0754	15.175	15.1168	14.414	15.7127	14.3304	14.7189	18.3529	14.5945	14.8863	18.2269	14.0758	14.6484	14.4356	14.7718	15.7331	14.6933	14.6572	18.2348	14.8365	14.6797	18.2055	13.8424	14.8756	14.5988	14.3299	15.7933
Tcaim	T-cell activation inhibitor, mitochondrial	2	5.1	12.7884	13.5085	13.2473	12.5919	13.315	13.6078	13.3898	14.4952	13.5067	13.0725	13.1327	12.4728	14.6964	12.7112	12.8928	12.4558	12.5657	12.5393	13.713	15.0835	12.2967	13.2837	13.5534	13.4591	13.0461	12.828	14.0981	13.6282	13.7738	14.1802	13.4853	12.6784	12.8881
Tbxas1	Thromboxane-A synthase	4	9.6	15.6715	15.2816	15.0623	14.3196	16.1302	15.2944	15.5138	15.0054	15.2096	15.1976	14.9539	15.762	15.2182	15.1683	14.4668	16.1892	15.2872	15.8312	15.2026	15.1577	15.1215	14.9987	15.5662	15.4053	14.825	14.4523	15.7717	14.9702	15.7949	15.3691	15.2994	15.5206	15.0794
Tbx3	T-box transcription factor TBX3	5	7.6	13.9218	14.1722	13.8911	14.1242	14.6535	14.8213	15.39	14.0144	14.3323	14.913	14.3833	13.7588	14.3169	13.6317	13.8755	13.8449	14.0305	15.8823	14.8652	14.4071	15.3797	14.5988	15.1226	14.2285	14.6257	13.771	14.0687	13.8339	14.4104	14.3844	14.1795	14.4424	14.0504
Tbrg4	Protein TBRG4	10	20	17.4665	18.1932	17.7763	17.7958	17.4385	18.7599	16.896	18.5113	18.0805	18.7412	18.1084	17.6377	18.2072	17.6551	17.8813	17.4616	18.9229	16.8504	18.5404	18.0166	18.9036	18.023	17.3517	18.2782	17.5156	17.8285	17.4466	18.8285	16.9337	18.5885	18.2204	18.7838	18.0987
Tbpl1	TATA box-binding protein-like protein 1	1	5.9	15.0074	14.9276	17.028	16.6401	15.5659	15.3619	15.5024	14.9904	15.0029	15.2195	15.4445	15.1248	14.876	17.2292	16.5442	15.4238	15.6919	15.4077	15.0565	14.9129	15.1212	15.4411	15.3478	15.1264	15.5628	16.9641	15.6418	15.4563	15.4486	15.1929	15.1441	15.3349	15.3449
Tbp	TATA-box-binding protein	1	4.7	13.3884	13.5021	12.0804	14.9924	14.2802	12.7643	13.6752	14.0306	12.8462	13.8967	13.5546	13.3933	13.3149	12.2385	15.4257	14.5725	13.1511	13.8729	13.1359	12.747	13.7869	13.6518	13.0422	13.5238	12.0965	15.1323	14.4245	12.9697	13.3478	13.4695	13.3672	13.6464	13.546
Tbl3	Transducin beta-like protein 3	11	16.1	17.5817	16.9412	17.9144	16.9167	17.7673	17.1603	16.808	17.1884	16.922	17.3327	16.9856	17.656	17.0209	17.375	17.1835	18.0172	17.0465	17.1544	17.1446	16.997	17.3712	17.0433	17.5428	17.1293	17.5319	17.1606	17.7596	17.4056	16.7428	17.096	17.0744	17.4298	17.0172
Tbl2	Transducin beta-like protein 2	15	33.5	19.8445	19.717	18.085	18.7482	18.2017	18.1726	18.1879	18.1921	19.5951	18.6175	18.5679	19.8894	19.5653	18.0711	18.632	18.1763	18.4612	18.0612	18.3226	19.4859	18.4688	18.5441	19.733	19.406	18.43	18.4246	18.4704	18.9629	18.362	18.1283	19.3018	18.2991	18.4354
Tbl1xr1	F-box-like/WD repeat-containing protein TBL1XR1	10	24.7	18.0045	18.2956	17.6064	18.3928	18.9967	18.0542	18.4041	18.1407	18.3638	18.6877	18.2545	18.1165	18.3304	17.6274	18.4838	18.7962	18.0697	18.4299	18.0415	18.3543	18.5499	18.1645	18.1079	18.277	17.7947	18.3156	18.8611	17.9818	18.5545	18.1833	18.3945	18.5254	18.1685
Tbl1x	F-box-like/WD repeat-containing protein TBL1X	8	20.1	12.2863	12.3359	12.2514	12.1154	12.5248	12.7032	12.3525	12.1667	12.2711	12.4289	12.1438	12.009	11.9474	12.2869	11.6274	11.836	11.9932	12.1295	11.9117	11.8566	11.9593	11.4059	11.6069	11.4401	12.1423	11.4401	12.0575	12.3406	12.1423	11.7287	11.6498	12.0088	11.5031
Tbk1	Serine/threonine-protein kinase TBK1	18	27.8	17.8766	18.4636	18.4341	18.0271	19.2908	18.4404	18.5466	18.2898	18.2926	18.6255	18.2919	17.7866	18.5449	18.5967	17.9758	19.175	18.0626	18.5442	18.5792	18.5765	18.6834	18.3146	17.8521	18.2391	18.3418	18.1279	19.3233	18.0443	18.6925	18.2876	18.1855	18.7751	18.2799
Tbck	TBC domain-containing protein kinase-like protein	7	8.6	14.529	14.7508	15.07	14.6692	15.1324	17.0233	14.7954	15.2083	14.6571	15.062	15.0375	14.9521	15.199	14.6351	14.7395	16.6211	14.4284	15.46	15.6613	15.2664	15.2565	14.98	14.7964	15.1309	14.7711	14.6761	16.1581	15.1371	15.5034	15.8146	14.8657	15.8041	15.1205
Tbcel	Tubulin-specific chaperone cofactor E-like protein	12	39.4	18.1513	17.9639	17.1174	19.7452	17.5516	17.8653	18.2403	17.8559	17.9911	17.3628	18.0827	18.057	18.0448	17.6211	19.8536	17.3079	18.0317	18.0465	17.6914	18.0979	17.2046	17.9867	17.4615	18.135	17.2631	19.7548	17.2809	18.1304	18.116	17.6321	18.3647	17.413	18.1003
Tbce	Tubulin-specific chaperone E	10	20.6	16.6075	17.6288	18.2056	17.6137	17.5982	17.3631	17.2923	17.4272	17.5459	17.5575	17.3054	16.5101	17.5052	18.2143	17.5328	17.6243	17.3918	17.4493	17.3727	17.3487	17.4838	17.3163	16.4572	17.7593	18.0545	17.5684	17.7205	17.2395	17.4218	17.2467	17.6819	17.328	17.2621
Tbcd		19	17.2	18.3052	18.8523	18.0774	18.4201	18.8245	18.1627	18.5838	18.5004	18.6917	18.8123	18.3864	18.867	18.6581	18.431	18.3759	18.7442	18.1146	18.8085	18.4723	18.5107	18.5755	18.386	18.2473	18.9019	18.3268	18.3942	18.8845	18.1816	18.6954	18.3539	18.7834	18.7621	18.4114
Tbcc	Tubulin-specific chaperone C	8	23.2	17.2301	16.9092	16.5925	17.616	17.1543	17.2206	17.0325	16.6769	17.0049	17.2055	16.938	17.1597	16.7209	17.2212	17.7523	17.0848	17.0529	16.9809	16.7165	16.8828	17.0342	16.896	16.9702	16.8378	16.6693	17.7785	17.1096	17.1176	17.2682	16.7004	17.0186	17.0688	16.8955
Tbca	Tubulin-specific chaperone A	8	45.4	19.4123	20.335	18.7061	20.6563	19.6946	19.7526	19.6276	19.1135	19.9102	19.6383	19.8692	19.1296	19.5447	19.1429	21.4089	19.9178	19.6221	19.3495	19.4189	19.7347	19.5389	19.7187	18.9823	19.9952	19.2029	21.2527	19.614	20.0487	19.0765	19.465	19.9191	19.3138	19.6983
Tbc1d9b	TBC1 domain family member 9B	18	17.1	18.2002	17.8827	17.8113	17.2032	18.3087	17.8305	18.4502	18.0923	17.8515	17.4965	17.6823	18.3738	17.7683	18.2314	16.8977	17.9473	17.9336	18.2881	17.8551	17.6189	17.3278	17.5259	18.3032	17.7468	17.4742	17.3693	18.4261	17.5389	18.7071	17.9029	17.6272	17.635	17.635
Tbc1d8	TBC1 domain family member 8	4	5	13.3465	13.2822	12.5743	12.8001	14.5403	13.4553	14.2361	12.8001	13.5184	13.0049	13.0002	13.2579	13.2579	13.5027	12.928	13.7114	13.9064	13.4051	13.0996	13.2968	13.0624	12.8502	13.5103	13.3141	13.9397	13.0079	13.8986	13.4779	13.4829	13.1863	13.5054	13.1595	12.8935
Tbc1d7	TBC1 domain family member 7	3	14.3	14.7581	14.3736	14.4641	14.5452	14.425	14.3811	14.7902	14.7275	14.5381	14.2163	14.1137	15.1843	14.4895	14.5472	14.521	14.5304	14.5445	14.5788	14.5136	14.4822	14.1668	14.1408	14.4766	14.219	14.4046	14.5977	14.3874	14.9462	14.4071	14.2966	14.233	14.0786	14.0648
Tbc1d5	TBC1 domain family member 5	8	11.9	16.8964	17.1683	17.1929	17.6378	17.6976	17.3926	17.1716	17.1212	17.2436	16.8135	17.0336	17.0642	17.3069	16.5754	17.7469	17.5455	17.154	17.2827	17.0697	17.2541	16.7584	16.9665	17.0411	17.2622	16.8021	17.6686	17.6117	17.0897	17.2604	17.1874	17.3246	16.8251	17.0002
Tbc1d4		8	7.4	17.9091	16.4277	17.4266	16.2705	16.7453	17.5022	16.717	16.7125	16.5727	15.9814	16.5191	18.1981	16.3626	17.1235	16.2265	16.813	17.4483	17.0361	16.7084	16.4072	16.0149	16.6061	18.0537	16.1836	17.1624	16.458	16.7278	17.6196	16.7391	17.0177	16.211	16.0669	16.4827
Tbc1d2b	TBC1 domain family member 2B	11	12.3	16.7056	16.5245	16.0825	15.807	17.6345	16.0909	17.6356	16.5604	16.5139	16.8476	16.5977	16.4735	16.4998	16.3222	15.8065	17.4646	16.4832	17.6804	16.8964	16.5841	16.8644	16.6208	16.596	16.5593	16.1283	15.7647	17.5311	16.5913	17.6327	16.6237	16.4225	16.7332	16.5112
Tbc1d25	TBC1 domain family member 25	2	2.8	13.5944	13.6664	13.8592	13.4742	13.5566	13.3065	13.7627	13.4714	13.5491	13.8287	13.303	13.8154	13.196	12.9929	13.414	13.9931	13.3311	13.9052	13.3703	13.2814	14.0905	13.349	13.7231	13.5562	12.8829	13.515	13.7546	13.3242	13.8229	13.4327	13.4212	13.9714	13.3012
Tbc1d24		5	8.8	15.5715	16.8968	15.1281	15.4418	15.3286	15.2974	15.1826	16.0069	16.7664	15.3315	15.4561	15.7029	16.8092	15.4007	15.339	15.5912	15.2653	15.5585	15.1731	16.6169	15.67	15.4178	15.4072	17.0588	14.9831	15.5841	15.6947	15.1167	15.4596	15.1627	17.0578	15.7716	15.6165
Tbc1d23	TBC1 domain family member 23	11	19.2	18.2374	17.563	16.7808	17.1266	17.3559	16.8978	17.3101	17.3833	17.604	17.9199	17.3399	17.9795	17.3107	17.7655	17.0905	17.3277	17.1283	17.5269	17.2809	17.2892	18.1917	17.294	18.0617	17.4753	17.3721	17.1383	17.3192	16.9089	17.4484	17.2866	17.5195	18.0165	17.3729
Tbc1d22b		5	10.1	15.0174	13.7297	15.2605	14.4259	14.8263	14.0863	14.2263	14.5351	14.2438	14.0956	13.9523	14.4104	13.9115	14.9567	13.9688	14.4218	14.248	14.2367	14.0757	14.0777	16.5155	15.105	15.4738	15.4019	14.1574	14.019	14.4077	14.019	14.1357	14.5493	14.9745	14.2136	13.9962
Tbc1d22a		6	16.9	13.9463	14.0153	14.2642	13.694	14.2367	13.9578	14.3406	14.2997	14.0317	14.2399	13.9308	13.8164	14.4794	13.6485	13.6446	14.2122	14.5138	14.2332	13.9138	14.104	14.257	13.8276	13.9982	14.2838	13.84	13.6829	14.4229	13.5389	14.2179	13.9572	14.3981	14.3493	13.8995
Tbc1d21		8	23.2	16.2521	16.3706	16.6269	19.7023	15.264	17.1105	16.2118	16.4102	16.4079	16.6854	17.2475	16.3951	16.5671	17.763	19.6853	14.2387	17.2329	15.851	15.8812	16.493	16.2304	17.3542	16.3306	16.6124	17.657	19.1371	15.2194	17.0009	15.9906	16.5757	16.684	16.1966	16.9786
Tbc1d20	TBC1 domain family member 20	3	8.7	14.7904	16.2135	15.4637	14.876	14.7538	14.5427	14.6234	14.8806	16.0179	14.4818	14.8104	15.6887	15.031	15.1438	15.7078	15.649	14.9137	15.265	14.7091	14.9346	14.7868	14.8571	15.556	15.1378	15.0906	15.6528	15.5397	15.1212	15.2034	14.8739	15.0962	14.9094	14.8739
Tbc1d2	TBC1 domain family member 2A	7	10.4	15.3336	15.83	15.8113	14.4557	14.9365	15.0052	15.3658	15.167	15.8442	15.1831	14.8646	15.6337	15.5961	16.3671	14.6913	15.1283	14.9533	15.1556	15.0322	15.6472	15.0975	14.9309	15.8709	15.2709	15.9597	14.5919	14.8436	16.193	14.9634	15.1868	15.2957	14.9152	14.9226
Tbc1d17	TBC1 domain family member 17	6	10.8	16.4317	16.9126	16.4329	16.7254	16.6977	16.1625	16.3295	16.5056	16.5533	16.0003	16.1518	16.5055	16.8315	16.4076	16.5324	16.8164	16.0917	16.6078	16.3954	16.8003	15.8372	16.2204	16.5198	16.7923	16.3181	16.6052	16.7917	15.9857	16.1091	16.2903	16.6172	15.9457	16.1014
Tbc1d15	TBC1 domain family member 15	14.5	21.6	15.7553	16.1257	15.6364	16.4004	16.1832	15.6009	15.6773	15.6412	16.1207	15.9979	15.6804	16.2739	16.2396	15.0372	16.9893	16.203	15.7103	15.8258	15.612	16.1304	15.9379	15.8096	16.298	16.2717	15.0014	16.868	16.1228	15.6563	15.8613	15.9016	16.1588	15.9865	15.7732
Tbc1d14	TBC1 domain family member 14	5	16.7	14.1389	15.1716	14.2795	14.9051	15.2555	13.9366	15.0364	15.2509	14.9808	14.859	14.643	14.0125	14.7528	14.5261	14.3289	15.1881	14.4705	14.7225	15.0015	14.4797	14.6467	14.2705	14.1708	15.21	14.2799	15.0249	15.2068	14.2007	14.8514	15.0224	15.1239	14.7849	14.6301
Tbc1d13	TBC1 domain family member 13	9	22.2	17.8072	18.0358	17.5788	18.0807	18.1337	17.4313	18.1808	19.4568	17.8632	17.8702	17.9288	17.8853	18.0832	17.641	17.9564	18.1621	17.6549	18.3369	19.4841	17.8372	17.7936	17.9989	17.9132	17.9648	17.1781	17.8432	18.1999	18.3018	18.3335	19.1877	17.7194	17.784	17.8499
Tbc1d10b	TBC1 domain family member 10B	11	19.9	16.5951	16.3108	17.1351	16.1163	16.786	16.6598	16.733	17.0138	16.29	16.5406	16.4199	16.6703	16.2973	16.4299	16.3897	16.9151	17.0173	16.7069	16.9783	16.3573	16.7523	16.3969	16.8095	16.1866	16.5885	16.2485	16.8833	16.547	16.878	17.0569	16.2833	16.7686	16.3774
Tbc1d10a	TBC1 domain family member 10A	13	33.3	16.6261	16.1262	16.7521	16.1468	16.6613	17.492	17.1179	17.7922	16.4912	16.2406	16.6216	16.5126	16.654	16.8034	16.4891	16.711	16.7367	17.1333	17.8342	16.6234	16.3402	16.5915	16.7533	15.9558	16.4098	16.2954	16.4391	17.0882	17.4046	17.9858	16.0617	16.2675	16.3807
Tbc1d1	TBC1 domain family member 1	14	12.7	16.2606	16.1937	16.5343	17.4331	17.6001	16.5371	16.5558	17.0385	16.2564	16.75	16.634	16.1129	16.3214	16.7279	17.3213	17.5493	16.8243	16.6898	17.2574	16.2952	16.796	16.6859	16.3057	16.2141	16.4937	17.4502	17.4207	16.8861	16.5661	17.0891	16.2333	16.7389	16.6099
Taz		2	8.4	13.2849	13.6785	14.2949	13.5148	13.7446	14.8394	13.6215	14.3354	13.6325	14.1058	13.6809	13.5243	14.0383	13.7615	14.132	14.0307	14.7093	13.9114	13.8329	13.8034	14.2777	13.8714	13.4804	13.9545	14.0373	13.846	13.8815	14.5372	13.4264	13.846	13.6914	14.0493	13.7458
Tax1bp3	Tax1-binding protein 3	3	30.6	17.308	16.5134	16.4429	16.4006	16.8753	17.3793	18.5691	17.4161	16.5913	18.3018	17.2783	16.9087	16.332	16.7901	16.2974	17.0072	17.5135	18.5848	17.3897	16.6462	18.4456	17.4732	17.4654	16.5223	16.0695	16.3187	16.949	17.6465	18.3785	17.5415	16.4181	18.4481	17.488
Tax1bp1	Tax1-binding protein 1 homolog	23	26.3	18.6415	18.7079	18.8043	19.8799	18.6525	18.5234	18.638	18.7624	18.6642	18.9493	18.696	18.7802	18.3926	19.0485	19.8571	18.6545	18.6147	18.7233	18.8217	18.3861	18.9228	18.749	18.9405	18.4948	18.3064	19.9759	18.7699	18.6494	18.8858	18.8854	18.3938	19.0892	18.8082
Tatdn1		4	15	16.883	17.3191	16.1083	16.2106	16.0031	16.3942	15.9783	16.8279	16.9771	16.2877	16.2136	17.1925	17.4925	15.9193	16.3361	16.1275	16.3242	16.1002	16.4469	16.9563	16.1329	16.162	17.1514	17.3453	16.3966	16.2912	16.0587	16.3599	16.0344	16.606	17.1885	16.1416	16.2651
Tarsl2	Probable threonine--tRNA ligase 2, cytoplasmic	6	8.9	15.0202	14.8331	15.3031	15.0263	14.6181	15.1863	14.6899	15.1843	14.7417	14.648	14.5688	15.0469	14.7854	15.328	15.1697	14.5383	15.5018	14.3451	14.9416	14.6797	14.2573	14.5889	14.9849	15.0018	15.2277	15.2064	14.6094	15.1459	14.6488	15.3239	14.9266	14.4205	14.5529
Tars2	Threonine--tRNA ligase, mitochondrial	13	17.6	17.3658	17.8853	17.9476	17.3477	17.3969	18.5395	16.6242	18.025	17.7275	17.5842	17.4539	17.7073	17.9123	17.725	17.197	17.2046	18.4526	16.7461	18.075	17.8354	17.3881	17.3703	17.5087	17.7652	17.5524	17.1853	17.244	18.4003	16.9067	17.8196	17.7629	17.6026	17.4158
Tars	Threonine--tRNA ligase, cytoplasmic	33	46.3	20.9989	21.2024	20.0078	19.986	20.246	19.8999	20.0078	19.9214	21.1515	20.4826	20.3807	21.1406	21.1536	19.9074	19.9262	20.2108	19.6962	20.1131	19.8789	21.0258	20.6024	20.3473	21.1982	21.0944	19.9476	20.0762	20.4175	19.6132	20.1439	19.8657	21.0826	20.6319	20.3334
Tardbp	TAR DNA-binding protein 43	10.5	43.35	17.9453	17.8612	16.9569	18.4252	18.5406	17.7869	18.0238	18.0156	17.7657	18.2265	17.8593	18.025	17.6245	16.7705	18.6351	18.7271	17.2781	18.4115	17.7119	17.7026	18.3927	17.982	18.075	17.7332	16.6499	18.6331	18.645	17.1606	18.3962	17.9966	17.5868	18.3721	17.8772
Tarbp2	RISC-loading complex subunit TARBP2	3	7.1	15.6819	15.7413	15.7676	16.3042	15.701	15.4991	15.4785	15.5909	15.7839	15.2552	15.3236	15.7477	15.7477	16.1341	15.8253	15.5437	16.0914	15.2411	15.3972	15.8966	15.2622	15.3301	15.8734	15.8039	16.2967	15.9911	15.6854	15.788	15.4115	15.4591	15.7903	15.3838	15.4528
Tapt1	Transmembrane anterior posterior transformation protein 1	9	21.8	17.3461	17.7972	18.0054	17.2284	17.0163	17.2284	17.5303	17.2323	17.7301	16.9594	17.0534	17.39	17.738	18.0437	17.3135	17.1117	17.2617	17.2138	17.084	17.6378	16.8709	17.0418	17.2477	17.7652	18.2143	17.2513	17.0189	17.5026	17.0515	17.0166	17.6414	16.9219	17.0166
Tapbpl		6	13.9	14.9035	14.9981	14.7118	14.3364	16.389	14.1817	15.8429	14.5136	15.4727	15.0637	14.9589	14.1996	15.5534	15.6516	14.0189	15.0798	14.7773	14.9167	14.2342	15.804	15.1678	14.6153	14.803	15.1156	14.8685	14.0296	15.4677	14.9809	15.4819	14.5464	15.0458	15.3991	14.9285
Tapbp		8	20.9	17.3826	18.2314	17.4739	17.1193	19.1937	17.3291	18.3796	17.8234	18.2234	18.8877	17.9214	17.4365	17.9883	16.9534	17.3501	19.0692	17.2821	18.4704	17.805	18.0768	19.0343	18.3074	17.6284	18.0463	16.8548	17.1742	19.063	17.1261	18.3519	17.8144	18.0835	19.0025	18.1693
Tap2	Antigen peptide transporter 2	16	24.9	18.5528	19.0718	18.4596	18.0471	20.0988	18.3258	19.7269	18.5032	19.1367	19.8835	18.9918	18.52	18.97	18.3843	18.1367	20.0847	18.256	19.7763	18.5297	19.0061	19.8057	19.2311	18.5087	19.0924	18.4359	18.1708	20.1028	18.2104	19.5592	18.6147	19.0984	20.0362	19.1453
Tap1	Antigen peptide transporter 1	17	24.4	18.468	19.114	18.4702	18.276	20.319	18.5396	19.7903	18.3979	19.2523	19.9396	19.126	18.4986	18.8875	18.7139	18.2045	20.1742	18.6028	19.8152	18.3962	18.9815	19.8584	19.2796	18.7012	18.952	18.7822	18.2921	20.2017	18.3658	19.5719	18.455	19.013	20.0409	19.1936
Taok3	Serine/threonine-protein kinase TAO3	27	31.4	18.7404	19.0713	18.6215	18.9355	19.6061	18.3255	18.9176	18.2511	19.0843	19.5317	18.9588	18.8375	19.1425	18.5363	18.8428	19.6385	18.032	18.9375	18.2458	19.1458	19.626	18.9569	19.0224	18.9528	19.1575	18.6862	19.4672	18.3245	18.8429	18.055	19.0557	19.4919	18.915
Taok2	Serine/threonine-protein kinase TAO2	14	14	16.0831	15.5387	17.0117	15.7791	16.2411	16.2105	16.3709	15.7863	15.4671	15.9147	15.7314	16.0666	15.8191	16.2028	15.9461	16.5083	16.0716	16.7476	15.8407	15.8078	15.9987	15.833	15.9721	15.8372	16.4627	15.7309	16.2726	16.1551	16.5869	15.8115	15.7452	15.9124	15.7778
Taok1	Serine/threonine-protein kinase TAO1	16	16.2	16.3179	16.2908	16.4983	16.609	16.5845	16.358	17.0059	16.3148	16.439	16.3634	16.2328	16.3949	16.2929	16.3802	16.4528	16.3775	16.8015	16.6328	16.4623	16.3269	16.1151	16.1094	16.6884	16.2917	16.5051	16.305	16.3105	16.1467	16.5119	16.2591	16.2759	16.1588	16.0191
Tank	TRAF family member-associated NF-kappa-B activator	4	12.1	14.1261	14.7428	14.1251	14.6417	15.2259	14.0341	14.3228	13.8826	14.5205	14.0989	14.0305	14.3269	14.2324	14.179	14.983	15.0048	14.0882	14.1237	13.843	13.9852	13.9651	13.9627	14.3774	13.9092	14.1765	14.6364	15.5887	13.8166	14.2302	13.6923	14.2249	14.2925	14.0363
Tango6		4	4.7	14.2362	14.8182	14.8399	14.898	14.8882	13.7883	14.2906	14.5364	14.8298	14.8344	14.3251	14.574	15.1187	14.1138	14.7173	15.0074	14.2653	14.6814	14.5449	14.801	14.4753	14.2293	14.3811	15.1874	14.2939	14.9654	14.8516	14.0985	14.7337	14.5631	15.0097	14.76	14.4872
Tanc2	Protein TANC2	5	2.3	14.2966	15.9777	14.0011	14.4988	14.8691	14.5131	14.6626	15.1373	15.8977	14.7517	14.7737	15.2976	15.3702	14.4521	15.6102	14.9675	14.3222	14.9772	15.2449	15.3992	14.7091	14.6936	15.0027	15.4315	14.4609	14.688	15.5461	14.7084	15.385	15.7025	15.0817	14.6636	14.706
Tanc1	Protein TANC1	12	8.2	16.7824	17.1534	16.4741	15.9416	16.318	16.8905	17.1078	16.7101	17.2067	16.5068	16.4358	16.991	16.7886	16.3922	15.8678	16.2483	17.0569	17.2855	16.7686	16.8864	16.304	16.381	16.9456	16.5637	17.1444	16.0928	16.2738	17.3391	17.3323	16.9886	16.5165	16.4184	16.5604
Tamm41	Phosphatidate cytidylyltransferase, mitochondrial	8	26.1	17.4001	17.3807	16.9954	17.4222	17.063	17.2239	17.0005	17.5147	17.389	17.6385	17.2148	17.1836	17.5266	17.0116	17.5619	17.0743	17.4839	16.8393	17.4719	17.4283	17.4912	17.2372	17.2896	17.4257	16.9716	17.565	16.9008	17.2926	16.7638	17.5182	17.3142	17.4481	17.0752
Taldo1	Transaldolase	17	40.7	21.5714	20.8982	20.181	20.0521	22.031	20.2458	21.6188	21.6287	20.9602	22.1564	21.4105	21.5582	20.8921	20.5473	20.0075	21.8986	20.6215	21.3997	21.2934	20.9806	22.153	21.4186	21.5358	20.9839	20.5299	19.9609	21.9865	20.5174	21.3375	21.4742	20.9779	22.1587	21.3852
Tagln2	Transgelin-2	14	78.9	19.8608	19.0439	19.9925	18.6345	20.7164	19.6076	21.74	19.8094	19.3994	20.0957	20.008	19.7296	18.797	19.7892	18.5243	21.1405	19.1929	21.8603	19.9125	19.3451	20.5296	20.1886	19.8097	18.9325	19.6349	18.5093	21.008	19.304	21.8802	20.0668	19.109	20.5484	20.1173
Tagln	Transgelin	19	73.9	20.3127	19.545	20.3583	19.7213	21.5041	20.3478	21.5926	20.5776	19.9268	22.8845	21.4263	20.0015	19.7104	20.2023	20.1094	21.4685	20.3017	21.6384	20.6022	20.0606	22.7413	21.5451	20.674	19.8754	20.0608	19.735	21.3501	20.2889	21.5199	20.4598	20.1174	22.9804	21.455
Taf9	Transcription initiation factor TFIID subunit 9B;Transcription initiation factor TFIID subunit 9	5	29.7	16.1037	15.5843	15.857	17.1954	16.4109	15.7293	16.0954	15.8301	15.7908	16.0028	15.9309	16.045	15.9864	15.7086	17.0482	16.568	15.7238	16.0528	15.9724	16.0613	16.085	15.9639	15.9803	15.9313	15.7552	17.2115	16.4822	16.1308	15.9123	15.8881	15.8311	16.2419	16.0793
Taf7l		4	12.9	14.2189	14.2489	14.9109	16.4184	12.9882	15.8101	13.3649	14.3958	14.2789	13.5156	14.5551	13.4585	15.313	14.8921	15.9002	13.5068	14.3266	13.456	14.4694	15.2618	13.8539	14.3718	13.7045	14.8837	14.562	16.6161	13.1171	15.1417	13.5472	14.4105	15.0265	13.7546	14.5457
Taf7	Transcription initiation factor TFIID subunit 7	6	18.5	16.1479	15.5724	15.0755	14.9924	16.6641	15.3744	16.4592	15.6186	15.4623	16.1023	15.5942	15.9228	15.5041	15.5276	15.1466	16.7311	15.699	16.2671	15.5426	15.4365	15.8973	15.6415	16.0013	15.4665	15.6918	15.0347	16.7374	15.6331	16.0722	15.749	15.3715	15.9997	15.6113
Taf6l		4	8.8	14.2353	14.7347	15.3548	14.9242	14.9055	14.1706	14.1181	14.3174	14.6176	14.563	14.1841	14.1863	14.1815	15.0428	15.1202	15.0698	13.7478	14.3107	13.9466	14.2906	14.5275	14.3625	14.1374	14.6853	15.305	15.0146	15.0163	14.1259	14.1889	14.1547	14.4551	14.6025	14.2343
Taf6	Transcription initiation factor TFIID subunit 6	5	10.5	15.0073	15.4157	14.6983	15.6853	15.6643	15.5928	15.2036	14.9681	15.1923	15.2741	15.0529	15.0677	15.2062	14.542	16.0011	15.6653	15.3325	15.42	14.9758	15.2339	15.1698	15.0014	15.2412	15.1745	14.5519	15.7656	16.0631	15.0542	15.4327	15.2164	15.1163	15.3412	15.2009
Taf5	Transcription initiation factor TFIID subunit 5	4	7.1	13.7181	13.5975	14.1173	14.5529	14.4016	13.7384	13.7837	13.6956	13.6266	13.9618	13.6956	13.8391	13.3424	13.2421	14.4478	14.3924	13.559	14.3505	13.6596	13.3787	13.7886	13.4233	13.8642	13.2381	13.2657	14.6716	14.1795	13.5073	14.2372	14.159	13.2733	13.908	13.3604
Taf4a		6	9.9	16.7946	16.5767	16.4865	16.5512	17.0609	16.4351	16.8274	16.5685	16.5406	16.4584	16.2827	16.6409	16.4235	16.0544	16.5068	17.0049	16.4821	17.1402	16.6748	16.6835	16.6523	16.4425	16.4594	16.4153	16.5388	16.6165	16.9903	16.6085	16.7604	16.3762	16.5264	16.5381	16.3272
Taf3	Transcription initiation factor TFIID subunit 3;ATP synthase subunit gamma;ATP synthase subunit gamma, mitochondrial	9.5	26.45	17.077	17.115	17.3424	17.0417	17.3646	17.7931	16.7423	17.629	17.1886	17.2713	17.2102	17.0497	17.1673	17.8205	16.953	17.2732	17.8482	16.8826	17.6121	16.9921	17.4084	17.2316	17.2373	17.2446	18.2873	16.4659	16.7186	18.8811	16.1875	17.5499	17.8584	17.0244	17.4546
Taf2	Transcription initiation factor TFIID subunit 2	4	3.2	14.7885	14.8948	13.5394	15.3217	15.3231	14.2565	14.6629	14.8518	14.7653	14.9003	14.5921	15.1558	14.8581	14.3776	15.3139	15.4537	14.6423	14.9111	14.7192	14.7579	14.847	14.6083	15.0352	14.8235	13.9423	15.3815	15.3627	14.7262	14.7894	14.6397	14.5594	14.8372	14.4664
Taf15		5	17.2	15.4023	15.2781	13.9821	15.1163	14.9904	14.1006	15.068	14.6586	14.8928	15.2115	14.696	15.1648	15.029	14.3027	15.279	15.3709	14.7842	15.0854	14.8125	14.9373	15.2293	14.6473	15.0848	15.2258	14.4376	15.3091	15.4209	14.3207	15.0383	15.0221	15.0677	15.1819	14.7738
Taf12	Transcription initiation factor TFIID subunit 12	3	10.8	16.179	15.8564	16.0314	16.3288	16.7103	15.4235	16.2809	16.1368	16.1647	16.1642	15.8792	15.8407	16.6579	15.6025	16.2064	16.4817	15.3964	16.1493	16.2139	16.5921	16.1091	15.8401	16.1224	16.2379	15.8352	16.4469	16.7486	15.3196	16.1248	15.9336	16.1583	16.1607	15.9966
Taf11	Transcription initiation factor TFIID subunit 11	2	23.7	11.674	12.2925	10.4181	11.0327	12.9335	11.4626	12.6283	11.7574	11.7845	12.5348	12.1184	11.8181	11.5149	12.1137	12.1046	12.4409	11.4104	11.9575	11.969	11.8181	12.118	11.3994	11.9484	11.7337	11.5792	12.1393	12.6825	11.9105	12.5323	12.2967	11.7574	12.1512	11.7076
Taf10		3	34.4	13.0973	12.7751	13.4626	13.1395	13.2143	12.5631	13.1329	12.6867	13.3088	12.8343	12.7203	13.1918	13.2096	12.8426	13.1845	13.3109	12.749	12.8343	12.9525	13.0889	12.9875	12.7404	13.0135	12.5795	13.8602	13.2184	13.2754	12.9367	12.961	12.6429	12.7375	12.9833	12.8223
Tada3	Transcriptional adapter 3	7	17.1	14.1137	13.7564	13.675	13.7932	14.4953	13.2648	14.051	13.8375	13.6422	14.008	13.6107	14.1692	13.8743	13.3468	13.8215	14.7353	13.6017	14.4702	13.7617	13.9381	14.4419	13.9417	13.8623	13.7371	14.4642	13.5684	14.1432	14.1195	14.0086	13.8285	14.1793	13.8193	13.6251
Tada1	Transcriptional adapter 1	3	10.4	12.1314	11.8451	12.6609	13.4766	13.5675	12.514	12.9514	12.0885	12.1015	12.2257	12.4115	12.5203	12.8253	12.9468	13.3982	12.9051	12.6639	12.7094	12.1963	12.7265	12.6479	12.3719	12.9137	12.9718	12.419	13.2027	13.104	12.2021	12.6191	12.3925	12.9968	12.6589	12.4911
Tacstd2	Tumor-associated calcium signal transducer 2	3	9.1	12.1191	12.4975	13.6063	11.8782	12.6279	11.304	15.4708	12.3134	13.4926	12.1362	12.9083	12.6019	12.4419	13.5415	11.7546	13.0317	12.5004	14.8989	12.2869	12.8366	12.3891	12.5347	12.5705	12.0134	12.6819	11.9084	12.1478	11.5983	15.5271	13.2751	12.6911	11.8756	13.0675
Taco1	Translational activator of cytochrome c oxidase 1	7	21	17.0492	17.915	17.8304	16.9764	16.7552	18.6638	16.3601	18.1085	17.8047	17.0949	17.3454	17.312	17.4191	17.7807	16.9292	16.7617	18.4504	16.4814	18.0355	17.6399	17.1409	17.2901	17.2258	17.914	18.105	16.9065	16.5793	18.1315	16.4179	17.9825	17.9355	17.1005	17.3117
Tacc3		3	5.5	14.1873	14.7314	14.5662	16.8562	16.0028	14.7562	14.5314	14.0627	14.7166	15.1191	15.1292	14.2647	14.6823	15.2004	16.7621	14.3337	15.1414	14.1262	14.5558	14.6534	14.8207	14.7771	14.0443	14.6579	15.4579	16.5842	16.0146	14.4532	14.3025	14.0794	14.8457	15.1812	15.0669
Tacc2		22	9.7	18.4827	17.3473	18.9447	18.8205	17.9028	19.0031	18.7496	18.2108	17.6902	18.1761	18.2384	18.436	17.4962	18.8928	18.557	17.6564	19.0139	18.5384	18.556	17.5888	18.4511	18.1615	18.4264	17.6213	19.0251	18.1799	17.7585	18.8872	18.5612	18.3356	17.677	18.3728	18.1302
Tacc1	Transforming acidic coiled-coil-containing protein 1	12	15.9	16.4597	16.5867	17.0922	17.7354	17.4697	16.8667	17.7288	16.6441	16.8017	16.5997	16.8476	16.7172	16.7063	16.4735	17.8496	17.3829	16.8179	17.7912	16.5252	16.9021	16.5151	16.8807	16.743	17.0399	16.2069	17.7068	17.3811	16.5489	17.7526	16.8736	17.0485	16.658	16.824
Tab3	TGF-beta-activated kinase 1 and MAP3K7-binding protein 3	2	4.3	12.5286	12.2676	12.3394	12.3804	12.9626	12.8638	13.1067	13.217	12.1945	13.3049	12.4612	12.4243	12.7	12.1578	12.0705	13.2392	12.9957	13.9529	12.6521	12.8779	12.6497	12.2805	12.5446	12.704	12.4339	12.2713	12.9617	12.6984	13.044	12.9005	12.5019	13.0571	12.4039
Tab1	TGF-beta-activated kinase 1 and MAP3K7-binding protein 1	9	24.6	16.4743	16.6387	16.4668	15.9886	16.7831	16.9698	16.6376	16.7835	16.4778	16.6487	16.4151	16.5805	16.2383	17.2958	16.1537	16.9004	16.6038	16.8104	16.8096	16.3669	16.5285	16.4014	16.3142	16.487	16.9217	16.2112	16.8206	16.6214	17.1179	16.8511	16.487	16.4465	16.3009
Szt2	Protein SZT2	4	1.5	13.316	13.5688	12.4053	12.5504	12.9707	12.9707	12.5341	13.0552	13.0967	12.8237	12.6371	12.8911	13.5534	12.784	13.0928	13.6242	13.112	13.0458	13.4285	13.2191	12.971	12.6699	12.8651	13.2994	13.0509	13.1227	13.5574	13.0802	13.2242	13.3151	13.2333	12.8304	12.7315
Szrd1	SUZ domain-containing protein 1	8	59.9	16.0995	15.8479	17.8188	16.0289	16.762	16.0881	16.5229	15.545	16.0819	16.0167	15.9268	16.0524	15.8721	17.342	16.013	16.6721	16.2563	16.3126	16.0807	16.1526	16.2882	16.0633	15.8447	15.8953	17.7316	15.9787	16.7241	16.3089	16.1998	15.7652	16.1213	16.3138	16.079
Syvn1	E3 ubiquitin-protein ligase synoviolin	5	7.5	15.6919	15.8837	14.18	15.2554	15.6127	13.8769	15.2342	14.7057	16.008	15.3804	15.0707	16.4139	16.275	15.1957	14.9372	14.8151	14.8116	14.9119	14.5916	15.7825	15.5705	15.0805	15.3013	16.5309	15.4052	14.7926	15.018	15.4222	14.6805	14.487	16.5383	14.9363	15.2214
Sytl4	Synaptotagmin-like protein 4	5	11	15.7127	14.1576	14.9254	13.0082	15.7836	14.0633	14.7743	14.2626	14.1434	14.7333	14.3867	16.0122	13.9659	13.9632	13.7507	16.0122	14.2601	14.993	14.2361	14.1296	14.5659	14.3841	15.7028	14.2842	14.1183	13.1566	15.7646	14.353	15.0893	14.1485	14.326	14.5605	14.1999
Sytl2	Synaptotagmin-like protein 2	3	3.1	14.2532	12.9712	16.5972	12.738	13.9128	13.7132	14.2551	14.2211	13.4384	15.2554	14.2091	14.3718	13.3291	16.481	12.8249	13.6914	13.2974	14.5911	13.6731	13.4712	15.1039	14.2781	14.1474	14.0622	13.137	14.2217	15.0441	14.2526	14.562	14.5312	13.7881	15.2662	14.3974
Sypl1		3	10.5	18.0386	17.3559	17.9346	17.684	17.8838	17.2025	19.0739	18.1866	17.2398	17.7489	17.6411	18.2716	17.312	17.7648	17.5205	17.6363	17.1781	18.9669	18.324	17.2552	17.5653	17.5922	18.1089	17.4072	17.7675	17.6733	18.1532	17.0493	18.5935	17.66	17.0714	17.7162	17.8002
Synrg	Synergin gamma	29	24.5	18.9681	18.0484	17.943	18.2916	18.3483	17.8094	18.3141	18.8855	17.945	18.5888	18.2546	18.7992	17.9286	18.0936	18.5666	18.4867	17.9952	18.3709	18.9019	17.9753	18.4167	18.1396	18.7172	17.923	18.2308	18.4408	18.7599	18.0443	18.3351	18.811	17.9402	18.5687	18.1961
Synpo2l		27	40.6	18.0439	17.9263	21.2036	17.6083	17.8838	19.8761	17.4283	17.8818	18.0965	17.5859	18.4576	17.972	17.7466	21.1704	17.8036	17.9726	20	17.3488	18.0224	17.9718	17.4888	18.5193	17.8411	17.9457	21.1709	17.6142	17.9424	19.8746	17.8648	17.9948	18.0458	17.4616	18.3756
Synpo2	Synaptopodin-2	31.5	34.85	16.9733	16.4785	20.3521	17.0481	17.8789	18.7982	16.6828	16.8684	16.3187	17.8253	17.943	17.0056	16.3515	20.4865	16.9967	17.6256	18.8632	17.2166	16.1796	16.8206	17.6592	17.9795	16.8552	16.8005	20.2143	17.3102	17.5093	18.574	17.0455	16.8954	16.9467	17.5638	17.6493
Synpo	Synaptopodin	29	40.4	18.2429	18.666	20.9365	17.8369	18.9665	20.1234	19.2093	19.2543	18.6361	18.4517	19.0225	18.5592	18.6422	20.8144	17.7231	18.9301	20.089	19.2174	19.485	18.6631	18.4623	18.918	18.7863	18.5269	21.1789	17.7394	18.8991	19.834	19.021	19.375	18.5889	18.4082	18.8432
Synm	Synemin	67	51.6	17.2657	17.393	17.9512	17.3161	16.4528	15.8543	17.3678	16.2284	17.2653	18.3858	17.072	17.5751	17.6732	17.0772	17.739	16.3921	15.7872	17.455	15.9599	17.4127	18.0445	17.6459	17.2583	17.2325	18.2484	17.2128	16.5109	15.9724	17.4377	16.2474	17.1791	18.5661	17.1832
Synj2bp	Synaptojanin-2-binding protein	7	64.1	16.8763	17.6572	17.0019	16.7192	17.0162	18.1325	16.7234	17.8155	17.4541	16.8061	16.9956	16.611	17.4779	18.4459	16.7051	16.7034	18.3247	16.2401	17.2326	17.2537	16.6861	16.908	16.93	17.9045	16.8968	17.0567	16.7764	17.8861	16.7806	17.6203	17.7234	16.9639	16.9941
Synj2	Synaptojanin-2	5	4.3	15.7164	15.6947	15.1267	15.1681	16.2433	16.1024	15.5805	17.1079	15.6771	15.6528	15.7203	16.0388	15.6712	16.0856	15.8104	15.9568	15.712	15.8157	17.107	15.3704	15.6348	15.5703	16.2879	15.6466	15.423	15.6037	15.9282	16.2743	15.7921	16.6474	15.4645	15.8146	15.7095
Synj1	Synaptojanin-1	26	21.5	17.8585	17.8767	18.3548	18.2954	18.4985	18.6008	18.5968	18.2706	18.0457	18.3249	18.1472	18.0565	18.0613	17.9846	18.2562	18.4771	18.1947	18.5859	18.4785	18.0626	18.0825	18.035	17.9614	18.0021	18.3995	18.2918	18.438	18.0725	18.5977	18.3917	18.0789	18.2429	18.0362
Syngr4	Synaptogyrin	4	33.3	14.6681	14.3689	15.153	18.1757	13.4128	14.9938	14.3985	13.7167	14.4332	14.2787	15.5874	14.3144	14.2632	15.289	17.4422	13.6408	15.1424	14.1264	13.8389	14.1972	14.27	14.9602	14.3936	14.6239	14.8603	18.0975	13.6015	15.3836	14.2693	14.1099	14.5084	13.9592	15.5465
Syngr2	Synaptogyrin-2	2	27.3	16.7685	16.1901	15.5944	16.066	17.0584	16.2049	16.3117	15.9202	16.3117	16.0666	15.9896	17.1343	16.2309	15.4308	15.4199	17.1776	16.1595	16.5063	15.894	15.8465	16.0817	15.9152	17.3602	15.7913	15.3995	15.6399	17.4084	15.5729	15.7904	15.6459	15.7841	16.4358	16.2069
Syngr1	Synaptogyrin-1	3	22.6	15.447	15.9981	15.0048	15.6058	15.3428	16.1177	16.1581	16.5886	15.5407	15.2908	15.3571	15.4672	16.0479	15.3972	15.6749	14.9171	16.1574	16.1232	16.5921	15.5152	15.1065	15.3885	14.9789	15.8343	16.9402	15.4818	15.1238	15.8309	15.6504	16.1515	15.802	14.9737	15.4753
Syne3		17	20.1	16.4263	16.4065	17.2639	17.2409	17.5975	17.6265	17.0097	16.9599	16.5125	17.2599	16.9688	16.4453	16.4091	17.0055	17.5004	17.7286	16.792	16.7993	17.2411	16.8844	17.5001	16.9588	16.7472	16.4727	17.4148	17.399	17.5597	17.0004	16.923	17.0899	16.5876	17.2403	16.8966
Syne2	Nesprin-2	42	6.4	18.1928	17.823	18.9045	19.1181	18.1959	18.1608	18.5077	19.2648	17.7357	18.494	18.3588	18.2901	18.1302	18.1562	19.1428	18.1707	18.2885	18.8347	19.139	18.1059	18.5421	18.3938	18.3587	17.9601	18.1847	19.2383	18.3149	18.2387	18.8107	19.1746	17.9404	18.5142	18.4296
Syne1	Nesprin-1	22	3	16.382	16.8784	17.5593	16.305	17.1265	17.5309	17.5722	17.3751	16.6531	17.2701	16.9316	16.5905	17.5744	17.6285	16.3107	17.0463	17.0731	17.9219	17.0997	17.0331	16.9076	16.8857	16.2761	17.3147	17.6241	16.3222	17.0615	17.4682	17.7655	16.9762	17.2171	16.9556	16.9608
Syncrip	Heterogeneous nuclear ribonucleoprotein Q	21	48	21.0721	20.0295	20.0227	19.9978	20.9423	19.904	20.8193	20.0875	20.0585	20.5738	20.2567	21.1374	19.9921	19.7366	20.1097	21.0128	19.9384	20.8293	19.9618	19.9756	20.5481	20.2292	20.987	20.0819	19.9296	20.0728	20.926	19.8451	20.6299	20.1622	19.9919	20.533	20.1974
Sync	Syncoilin	6	15.3	15.0489	14.6018	16.7989	15.0517	15.2102	17.2068	15.1841	15.4676	14.8264	15.1167	15.2638	14.9219	14.3201	17.2754	15.1207	15.2867	17.343	14.8715	14.7641	14.5809	14.9579	15.5244	14.8936	14.8346	17.1706	15.0729	15.1713	17.4142	14.9536	15.2087	14.945	14.8716	15.4219
Sympk	Symplekin	19	18.3	17.6141	18.0466	17.897	18.1911	18.4474	17.7848	17.9357	17.5699	18.0404	17.9257	17.81	17.7856	17.9734	18.257	18.2228	18.4581	18.003	17.7104	17.6062	17.9446	17.8789	17.7366	17.7757	18.023	17.6593	18.4277	18.3847	17.5845	17.9715	17.8799	17.9647	18.0864	17.8365
Syk	Tyrosine-protein kinase;Tyrosine-protein kinase SYK	20	41.7	17.7479	17.6475	18.5446	17.0288	21.8852	17.8288	18.6872	17.8197	17.7739	18.9152	18.9037	17.5316	17.9577	18.3296	16.9844	21.6888	17.9442	18.3889	17.9569	18.2744	18.8363	18.9405	17.6145	18.0434	18.2633	16.897	21.8653	17.868	18.4783	17.9256	18.151	18.8561	19.0207
Syf2	Pre-mRNA-splicing factor SYF2	7	32.6	16.4719	15.7664	15.7693	15.8087	16.4791	15.8063	16.2286	15.7622	15.5745	16.0978	15.6992	16.0587	15.6563	15.5908	15.8331	16.6713	15.8654	16.1087	15.7763	15.6499	16.1157	15.7741	15.8902	15.676	15.632	15.7223	16.7159	15.782	16.1738	15.6827	15.6129	16.1478	15.5368
Sycp3	Synaptonemal complex protein 3	7	25.7	15.9552	15.5117	17.6551	19.3304	14.5203	16.5974	15.4865	15.4988	16.0004	15.3427	16.7619	15.7851	15.9933	17.0953	19.368	14.2161	17.0024	15.4436	15.2691	15.9332	15.9435	16.8424	15.7141	15.8169	16.9828	19.4469	13.8912	17.4159	15.4832	16.0932	15.6896	15.7447	17.0451
Sycp2	Synaptonemal complex protein 2	11	6.4	16.1989	16.4121	16.7831	19.6964	14.4269	16.9363	15.9079	15.7854	16.6154	16.1073	17.4966	16.3964	16.3922	17.5145	18.906	16.0492	17.0606	16.1629	16.434	16.4675	16.4625	16.8401	16.8	16.2114	16.3117	18.9222	17.282	16.6731	16.7805	16.2366	16.1676	16.5863	16.9237
Sycp1	Synaptonemal complex protein 1	7	6.4	13.8754	14.6372	14.4239	17.3729	13.3199	14.7493	14.373	13.9235	14.1691	14.0768	15.1183	14.4072	14.3415	14.8491	16.9177	14.0397	14.52	14.3311	14.2444	14.1792	14.1637	14.5606	15.023	14.5426	14.3596	17.1467	13.7063	14.6168	14.114	14.1083	14.2098	14.2039	14.78
Syce1l		10	42	15.7642	15.9329	16.1609	19.4303	14.7459	16.4212	15.3997	15.701	15.9745	15.4566	16.7989	15.6276	15.8591	16.4001	19.1222	14.9591	16.9021	15.5303	15.8345	15.5805	15.3512	16.6901	15.5914	16.1952	15.9892	19.6228	14.0396	16.9401	15.4712	15.4477	15.8033	15.2353	17.0397
Syce1	Synaptonemal complex central element protein 1	9	32.2	16.7459	15.0068	17.6149	17.6019	15.3029	15.8771	15.8154	14.8169	14.812	15.0409	15.6496	16.4424	15.3092	16.2124	17.9455	14.7392	16.1052	15.0379	15.378	15.1901	16.7062	16.0938	16.7855	15.3876	15.8351	18.4804	13.4541	16.2076	14.8153	15.6043	15.4326	15.3249	16.1893
Syap1	Synapse-associated protein 1	17	42.5	15.6409	15.2109	14.8879	15.6253	15.0869	14.839	15.6144	15.7822	15.3339	15.6596	15.0895	15.9345	15.3849	15.1474	15.4936	15.1635	14.9733	15.8272	15.6822	15.4354	15.7846	15.5087	16.0896	15.2361	14.8583	15.469	15.3443	14.6986	15.5452	15.4781	15.6721	15.6526	15.5274
Swi5	DNA repair protein SWI5 homolog	2	25.8	15.479	14.691	14.7354	15.5401	15.8251	14.4042	15.8734	14.8922	14.4057	15.0843	14.8705	14.7274	14.7674	14.2584	14.7955	15.6301	15.0284	15.5471	15.0198	14.7274	14.5899	14.4463	15.3991	14.5256	14.5941	15.5819	15.9892	14.5161	15.4806	14.9833	14.6339	15.0157	14.9056
Swap70	Switch-associated protein 70	31	47.7	19.6342	19.8827	19.8771	18.7755	22.5723	19.4593	19.8062	19.9024	19.7872	19.852	20.0524	19.6451	19.7945	19.9079	18.8019	22.4336	19.6029	19.9134	19.9773	19.7956	19.7429	20.0203	19.6145	19.7643	19.6127	18.8795	22.5238	19.6649	19.9732	20.0521	19.7899	19.7308	20.1482
Svil		54	30	19.3707	19.0308	20.6516	18.7568	19.5706	20.061	20.2079	19.1193	19.1207	20.5451	19.6747	19.3089	18.911	20.2369	18.8601	19.8146	20.0126	20.2776	19.3794	19.189	20.2386	19.7122	19.4304	18.8497	20.6728	18.8061	19.7533	20.0914	20.3207	19.0874	19.0034	20.4231	19.7959
Suz12	Polycomb protein Suz12	5	7.2	14.8652	14.5927	14.3646	14.7983	15.7462	14.6267	14.7158	14.6316	14.4262	15.3244	14.6758	14.8609	14.234	15.1377	14.9103	15.7235	14.2915	14.9727	14.5458	14.1251	15.3584	14.758	15.0381	14.0427	14.4094	14.8472	15.9006	14.2062	15.035	14.5308	14.3771	15.2824	14.6624
Susd2		16	20.1	18.6624	18.061	18.4211	17.9424	19.5526	18.5164	20.6289	20.4482	18.0875	18.6667	19.1217	18.5061	18.3373	18.2603	17.8249	19.6317	18.6492	20.7551	20.4956	18.2868	18.497	19.0777	18.5525	18.2127	18.412	17.8905	19.6353	18.88	20.2013	20.669	17.9419	18.6373	19.283
Surf6		10	28.2	17.9977	16.8356	16.7634	16.6722	18.1321	16.5296	17.6206	16.7487	16.9894	17.6395	17.1084	17.3851	16.7742	18.5599	16.4627	17.8245	16.0608	17.0433	16.4902	16.8756	17.2806	16.9513	17.7168	16.8958	16.5163	16.9496	18.2544	16.4647	17.5071	16.7689	16.9709	17.6475	17.1378
Surf4	Surfeit locus protein 1	11	17.2	18.0828	18.0286	17.309	17.043	17.1713	18.4663	17.4668	18.1371	18.0775	17.6348	17.5318	17.977	18.4312	17.5034	16.8821	17.1393	18.0584	17.3198	18.1276	18.3451	17.5062	17.4301	17.836	18.4399	17.2369	17.0589	17.0884	18.1019	17.4303	18.1305	18.3051	17.5534	17.472
Supv3l1	ATP-dependent RNA helicase SUPV3L1, mitochondrial	21	30	18.7954	18.9404	18.6701	19.1052	18.7176	19.5966	18.5429	19.4362	18.9444	19.0072	18.9245	18.8498	19.1803	18.4941	19.0499	18.6364	19.6886	18.4469	19.4493	18.9849	19.1403	18.8333	18.8736	18.9998	18.7694	19.0864	18.6116	19.6366	18.2789	19.2475	18.9049	19.0924	18.8711
Supt6h	Transcription elongation factor SPT6	21	14.3	18.6272	18.3222	19.0021	19.0158	18.9899	18.1334	18.5876	18.2457	18.349	18.8358	18.4836	18.3406	19.0255	18.3558	18.8533	18.8948	18.3708	18.4357	18.2801	18.931	18.8101	18.4627	18.587	18.5849	18.5345	18.8357	19.0349	18.2343	18.6303	18.4162	18.5681	18.7369	18.4666
Supt5h	Transcription elongation factor SPT5	32	36.8	19.2848	18.92	20.3419	20.026	19.6977	18.9419	19.0904	18.9696	18.9744	19.3555	19.4799	19.3492	18.9497	19.3638	20.1697	19.9226	19.4597	19.4494	19.0764	18.9729	19.3942	19.2719	19.3326	19.1123	18.9344	20.2121	19.9343	19.0895	19.5567	19.2282	19.121	19.4341	19.3066
Supt4h1	Transcription elongation factor SPT4;Transcription elongation factor SPT4-B;Transcription elongation factor SPT4-A	4	25.6	17.0164	16.7575	16.6531	17.5086	17.5582	17.154	16.854	17.0006	16.6179	16.8197	16.9673	16.8856	16.4598	16.8061	17.9186	17.5323	17.2295	16.4181	16.6469	16.8415	16.5593	16.9244	16.7626	16.8199	16.7677	17.8254	17.2151	17.1636	16.6722	17.2674	16.7206	17.0377	16.8177
Supt3h		1	3.7	12.7274	13.9323	13.0288	12.5348	13.6184	11.2429	13.0443	12.8989	13.3612	13.745	13.0732	12.873	12.2737	12.0818	13.8837	15.2209	12.0481	13.1693	13.0213	13.194	13.762	13.3483	11.9006	14.0938	10.9793	13.7167	14.6737	12.332	13.0624	13.8878	13.4205	13.6754	12.914
Supt20h	Transcription factor SPT20 homolog	1	2.6	13.4053	13.7093	14.0146	13.7491	13.9634	14.7695	13.2975	13.8143	13.2499	13.5477	13.5575	13.6939	13.5562	13.9982	13.6924	13.9761	14.1894	13.6403	13.9181	13.4378	13.5226	13.4193	13.4187	13.8546	13.6963	13.7399	13.9842	14.6446	13.3932	13.7047	13.6674	13.309	13.4947
Supt16h	FACT complex subunit SPT16	29	27.4	19.3664	18.7529	19.0128	20.0235	20.4315	19.0152	19.5701	19.5022	18.787	20.0825	19.5387	19.1737	18.8341	19.4404	20.0378	20.4832	19.0387	19.4266	18.9729	18.9612	19.8223	19.4567	19.1123	18.8683	19.0599	20.071	20.4587	18.9647	19.6747	19.2654	18.8774	20.0637	19.4618
Suox	Sulfite oxidase, mitochondrial	26	64.25	15.4974	17.2709	15.7583	15.2726	15.0694	16.4184	15.0878	16.733	17.2852	15.8379	16.0747	15.3777	17.4849	15.3444	15.3539	15.166	16.1506	15.2835	16.8982	17.4489	15.8673	16.1345	15.65	17.3959	15.4127	15.3232	15.1709	16.4218	15.4364	16.9341	17.3991	15.8301	15.7935
Sun2	SUN domain-containing protein 2	17	26.7	17.4477	16.8975	18.5729	17.5767	18.6673	17.5659	18.7461	17.5788	17.2073	17.4885	17.6794	17.9428	16.9654	18.2205	17.4403	18.7023	17.731	18.8485	17.5589	17.224	17.3415	17.5731	17.509	17.0878	18.2431	17.3319	18.7387	17.8	18.7793	17.8094	17.2149	17.3798	17.5894
Sun1		13	18.3	17.3771	15.9713	16.9957	16.79	16.9887	16.6377	17.5516	16.9752	16.1855	17.274	16.8194	17.4669	16.0475	16.6357	17.3652	17.0709	16.7989	17.7391	16.9737	16.2625	17.3733	16.8606	17.2974	16.0495	17.0271	16.5973	17.134	16.6602	17.3604	16.6777	16.2792	17.1103	16.656
Sumo2	Small ubiquitin-related modifier;Small ubiquitin-related modifier 2	3	27.7	18.3491	17.4813	17.7086	18.5674	19.1811	17.3649	18.7183	17.6182	17.7748	17.8421	18.0259	17.9629	17.7522	17.6731	18.6677	19.4591	17.2536	18.8678	17.7553	17.6555	17.9323	17.9946	18.192	17.791	17.6872	18.7495	19.5532	17.3246	18.5512	17.7268	17.7577	17.9471	18.1265
Sumo1	Small ubiquitin-related modifier 1	4	34.7	17.4613	17.023	16.9312	17.314	18.1061	16.6198	17.1422	17.1032	17.1525	17.2767	17.1537	17.0451	16.6751	17.2415	17.2791	18.1036	16.9507	16.8878	17.0429	17.0854	17.2516	16.9954	17.1089	16.976	16.7576	17.271	17.7682	16.2747	16.9839	17.0939	17.0146	17.5391	17.0186
Sumf1		3	10.5	14.4122	13.8935	13.962	14.3235	14.2594	13.5505	14.4293	14.0926	14.4985	14.1732	13.7737	13.7519	14.2546	14.1313	14.3659	14.1604	13.5961	14.0949	14.2354	14.4735	14.1959	13.7475	13.7407	13.6808	16.1092	13.6461	14.0742	14.9121	13.4564	13.7016	13.8228	13.9204	14.0461
Sult2b1	Sulfotransferase family cytosolic 2B member 1	11	52.1	15.4352	15.9069	17.6439	15.234	15.6727	16.6245	15.3851	17.4524	15.8298	19.2449	17.661	15.7339	16.1214	16.2331	15.6311	15.8227	16.1586	15.7222	17.0887	16.2032	19.5564	17.5865	16.035	16.2233	16.439	15.7188	16.0706	16.7657	15.8455	16.9369	16.0366	18.688	16.8917
Sult2a1	Sulfotransferase;Bile salt sulfotransferase	10	35.2	16.8266	19.9176	18.7753	16.955	16.9525	17.1077	16.7405	16.071	19.7471	16.1252	17.8978	16.8048	20.3742	16.2582	17.0849	16.7608	17.1077	16.9951	16.4592	20.2502	16.385	18.2009	16.7702	20.0061	18.2675	16.9562	16.6065	17.2588	16.8615	16.627	19.9019	16.3602	17.5851
Sult1e1	Estrogen sulfotransferase, isoform 1	16	45.4	17.6844	21.4367	17.5031	18.431	17.3264	18.0966	17.9429	16.8491	21.1526	17.7781	19.1389	18.1111	21.5469	17.2862	17.5438	17.5312	18.1317	18.0276	17.2963	21.2959	17.5712	19.3056	18.1734	21.3769	17.365	17.6479	17.4004	18.0312	18.1202	17.1972	21.4164	17.5222	19.1302
Sult1c2a	Sulfotransferase 1C2A	17	61.5	18.1952	18.7388	18.8787	17.9717	18.3949	19.4836	19.5202	22.7057	17.6141	19.1278	19.8234	18.4879	19.4628	18.6885	18.0061	18.366	18.8204	18.3968	22.3624	18.6379	19.295	19.6128	18.2623	19.1418	18.9314	17.8471	18.3471	19.4511	18.5937	22.2617	18.6678	19.1343	19.6953
Sult1c1	Sulfotransferase 1C1	16	56.9	18.2444	21.9205	18.4933	18.7961	17.7576	18.4507	18.2299	17.4821	21.8426	17.731	19.7855	18.0369	21.8971	18.4962	18.4405	17.9073	18.8425	18.0377	17.8341	21.823	17.6735	19.9981	17.9542	21.9476	18.2504	18.3411	17.8543	18.1497	19.0461	17.8507	22.0086	17.4857	19.8702
Sult1b1	Sulfotransferase family cytosolic 1B member 1	20	61.9	19.088	21.8993	19.3525	19.1239	18.7464	19.66	19.1118	20.0426	21.7582	19.4746	20.2045	19.1169	21.8628	19.5056	18.9165	18.7835	19.6034	18.9684	19.7848	21.9161	19.7716	20.2983	19.0187	21.858	19.5087	18.9889	18.8016	19.5897	19.1953	19.8464	21.751	19.6674	20.2223
Sult1a1	Sulfotransferase 1A1	16	62.5	18.466	22.0025	17.7677	19.2357	18.1894	18.8868	19.1772	18.3948	21.9362	17.9353	19.9918	18.3933	22.0275	18.2795	18.6969	18.0114	18.8254	19.2514	18.8555	21.977	17.8061	19.9753	18.6438	22.1913	17.6709	18.9247	18.3357	18.3998	19.6047	18.2601	22.1587	17.8511	20.1422
Sugt1	Suppressor of G2 allele of SKP1 homolog	15	54.8	19.1233	18.77	18.92	20.1924	18.9259	18.7044	19.0098	18.5352	18.7856	19.1064	19.1598	19.1426	18.7843	18.6783	20.4558	18.7747	18.7552	18.9169	18.5356	18.8471	19.1284	19.0885	19.128	18.8896	18.4857	20.2375	18.8597	18.7946	18.9923	18.5739	18.859	19.2515	18.7659
Sugp2	SURP and G-patch domain-containing protein 2	19	21.3	17.4428	17.2431	18.8254	19.8795	17.6914	18.2745	17.4864	17.2987	17.3526	17.0896	17.9173	17.4202	17.5305	18.7054	19.9775	17.2483	18.486	17.3621	17.2793	17.312	17.0171	17.9536	17.3219	17.202	18.3855	20.0138	17.5552	18.3834	17.7673	17.2442	17.4886	17.0031	18.0786
Sugp1	SURP and G-patch domain-containing protein 1	9	20	17.2965	16.6535	16.7622	17.3368	17.4258	16.6977	17.1958	16.7166	16.708	17.2578	16.8415	17.1536	16.5557	17.2593	17.4507	17.3069	16.9785	16.9568	16.763	16.5373	17.0764	16.7608	17.1574	16.9557	17.2318	17.0366	17.0726	17.0605	16.9219	16.8801	16.8425	16.9453	16.7038
Sugct	Succinate--hydroxymethylglutarate CoA-transferase	8	20.9	16.2291	17.7277	16.8214	16.2649	16.0693	17.6603	15.8349	19.4387	17.3322	16.623	17.1027	16.1977	18.4083	15.9609	16.1568	15.8072	16.8482	15.6221	19.6575	17.9832	16.6735	17.2761	16.4791	17.9978	16.4881	16.2435	16.7975	16.9843	16.4584	19.2782	17.4646	16.3668	16.9392
Sufu	Suppressor of fused homolog	8	19.6	15.22	15.2966	15.4526	17.945	15.3408	16.347	15.4866	15.5036	15.1552	15.1001	16.1685	15.2268	16.1147	15.8282	17.3537	15.5723	16.2293	15.7493	15.7256	15.8825	15.2855	15.8405	15.3235	15.8334	15.9754	17.0162	15.6087	15.9521	16.0317	15.9436	15.7355	15.3765	15.6624
Suds3	Sin3 histone deacetylase corepressor complex component SDS3	2	7.5	13.3937	12.14	11.9879	13.1689	13.9329	10.8154	13.6964	12.6775	12.6526	13.6675	12.634	13.1734	12.0957	14.2915	12.8489	13.8319	11.2557	13.6166	11.7558	12.494	13.2206	13.1405	13.0115	12.1498	15.1604	12.9565	13.7162	11.4777	13.3293	12.4276	12.2756	13.5544	12.9114
Suclg2	Succinyl-CoA ligase subunit beta;Succinyl-CoA ligase [GDP-forming] subunit beta, mitochondrial	25	55.8	18.7786	19.0635	17.4749	17.7936	17.897	19.1878	17.9029	19.5487	19.0926	18.1432	18.6015	18.4515	19.4244	18.0452	17.5942	17.8361	18.3729	17.9627	19.1152	19.1251	18.0204	18.3408	18.839	19.2843	17.444	17.4386	18.4461	18.8037	18.1697	19.312	19.2172	18.1761	18.4339
Suclg1	Succinyl-CoA ligase [ADP/GDP-forming] subunit alpha, mitochondrial	12	38.9	20.0012	20.2823	20.2913	20.0075	19.2793	21.2492	18.6616	20.5977	20.3518	19.384	20.1341	20.2701	20.1707	20.8955	19.6543	19.2016	21.105	18.972	20.3451	20.24	19.4151	19.9755	19.9565	20.2664	20.4332	19.9174	19.1043	21.2046	19.0748	20.5493	20.2777	19.4429	19.9759
Sucla2	Succinyl-CoA ligase subunit beta;Succinyl-CoA ligase [ADP-forming] subunit beta, mitochondrial	30	63.9	21.0127	21.3108	21.9145	22.1341	20.4976	22.7214	20.0669	22.1341	21.2314	20.9937	21.8265	20.9564	21.3172	21.8773	22.1066	20.2749	22.8782	20.4726	22.1394	21.1667	21.1219	21.9068	20.885	21.3556	22.065	22.0083	20.2542	22.8529	20.2573	22.1871	21.2481	20.9989	21.8674
Sub1	Activated RNA polymerase II transcriptional coactivator p15	7	48.8	18.1625	17.6101	17.5906	18.3518	19.3147	17.7435	18.4004	18.2674	17.6791	18.4942	18.0588	17.9827	17.7204	17.6064	18.4822	19.4941	17.6597	18.2717	18.2787	17.7989	18.4868	18.2166	18.0413	17.7817	18.0967	18.4366	19.3493	17.6498	17.9916	18.0093	17.772	18.0651	18.0517
Stxbp6	Syntaxin-binding protein 6	5	22.9	16.4822	15.5403	14.7927	16.5383	15.666	15.1638	16.9531	15.4527	15.3956	15.8107	15.8541	16.6086	15.737	14.5396	14.5373	16.2109	14.947	17.1157	15.3199	15.7443	15.8295	15.6738	16.3994	15.547	15.7392	15.1445	15.5113	15.2292	17.3652	15.5397	15.743	15.7544	15.6986
Stxbp5	Syntaxin-binding protein 5	7	9	17.5865	16.1155	17.0627	15.7512	16.9078	16.6177	16.6839	17.2414	15.973	16.6572	16.4494	17.9214	16.159	16.1895	16.0011	16.8292	16.1226	16.9841	17.3875	16.2672	16.807	16.4165	17.5658	15.9627	17.3877	15.9024	16.8293	16.9039	16.7756	17.1046	16.1244	16.8218	16.5191
Stxbp4	Syntaxin-binding protein 4	3	6.5	13.8886	14.4066	13.721	12.8831	14.0473	13.6956	14.7821	15.4367	14.2837	13.9413	13.8801	13.6605	14.2157	13.9248	13.0944	14.152	13.7642	14.3778	14.9342	14.2414	13.624	13.6842	13.9148	14.2151	13.5457	13.0289	14.119	13.8612	14.9626	15.5332	14.0629	13.969	13.901
Stxbp3	Syntaxin-binding protein 3	16	28.2	18.274	18.0323	19.3696	17.4384	18.3595	18.3675	18.5509	18.5829	18.3017	18.277	18.2099	18.3231	18.0178	18.4824	17.4726	18.4662	18.4541	18.9972	18.7212	17.9454	18.4195	18.1937	18.4782	18.204	18.4149	17.478	18.3708	18.5836	18.9267	18.8181	18.1726	18.4664	18.2181
Stxbp2	Syntaxin-binding protein 2	19	32.8	18.9359	18.8685	18.9621	18.8085	19.8096	18.4164	19.6999	19.9536	18.8073	19.3806	19.1133	18.8878	18.658	18.6207	18.8715	19.7979	18.4073	19.6315	20.0228	18.7282	19.4034	19.1299	18.8168	18.7893	18.9536	19.0282	19.7218	18.6239	19.615	19.9592	18.8091	19.3088	19.0668
Stxbp1	Syntaxin-binding protein 1	14	26.6	17.9348	17.0173	17.4142	18.692	17.8602	17.8346	18.3904	17.5885	17.2098	17.5849	17.5915	17.879	17.0124	17.5978	18.0259	18.0946	18.0619	18.8288	17.9164	17.2351	17.6224	17.6789	17.8534	16.8172	18.1108	17.9476	18.3993	17.8736	18.7788	17.8878	16.8121	17.6391	17.7214
Stx8	Syntaxin-8	9	30.1	17.0558	16.4976	16.3073	16.4082	17.1489	16.3278	17.2061	16.9199	16.448	16.7305	16.465	17.0012	17.1035	16.0965	16.3756	17.0125	16.222	17.0439	16.6543	17.0974	16.8696	16.522	16.7973	16.8404	16.4128	16.3421	17.1831	16.2985	17.0916	16.7543	16.9981	16.9109	16.6247
Stx7	Syntaxin-7	9	44.1	17.5297	16.9688	16.7556	17.0725	18.1727	17.0042	17.9716	18.11	16.9134	16.9264	17.1625	17.2776	16.9238	18.351	16.8596	18.0398	16.8694	17.6404	17.8771	16.9094	16.9443	17.1447	17.5007	16.899	17.3058	16.8517	18.1623	17.2313	17.7875	17.7985	16.9032	17.1624	17.2215
Stx6	Syntaxin-6	7	30.2	17.6259	16.5274	17.4363	16.2555	17.4105	17.2316	17.9059	17.3399	16.4286	16.9458	16.8238	17.6578	16.9512	17.3151	16.3711	17.4442	16.9108	17.7105	17.199	16.8081	16.8327	16.8517	17.6419	16.5731	17.8062	16.1939	17.4352	16.8425	17.6021	17.1784	16.802	16.8528	16.9048
Stx5	Syntaxin-5	8	32.1	17.4615	16.8432	16.1623	16.4029	16.834	16.2703	16.806	16.6761	16.5245	17.0251	16.4589	17.7252	16.9967	16.2242	16.4284	16.6913	16.2216	16.9502	16.4109	16.616	16.9521	16.5644	17.6608	16.928	15.9597	16.5229	16.5702	16.2004	16.5658	16.4654	16.58	16.9319	16.527
Stx4	Syntaxin-4	10	37.6	18.4988	18.0451	18.8455	17.5435	18.4248	18.471	18.9892	18.7897	18.034	18.3149	18.2065	18.4957	18.0105	18.569	17.4633	18.5163	18.3715	19.2796	18.6729	18.0759	18.5941	18.2597	18.4193	18.2308	18.5383	17.5442	18.6679	18.3735	19.0205	18.7705	18.175	18.5508	18.2573
Stx3	Syntaxin-3	8	21.1	16.5713	15.5701	15.9598	15.3413	17.3806	15.8009	18.2136	18.7489	15.7091	16.6658	16.7408	16.2054	15.8494	15.824	15.2461	17.2191	15.9003	18.2503	18.4914	15.9439	16.9411	16.8676	16.2495	15.9401	15.8846	15.3541	17.468	16.5199	18.0278	18.7065	15.2472	16.9375	16.963
Stx2	Syntaxin-2	9	30	16.9264	17.5415	16.9555	17.3355	17.3678	17.9623	18.0243	17.8086	17.6033	16.7284	17.2893	16.9071	17.4357	16.7384	17.261	17.3835	18.1362	17.9898	17.7472	17.5378	16.9912	17.2262	17.4829	17.5652	16.9018	17.125	17.2732	18.442	17.785	17.7072	17.5832	16.948	17.2434
Stx18	Syntaxin-18	13	36.8	18.8572	18.3503	18.2401	18.8016	17.4028	17.8897	17.8295	17.7395	18.3941	17.9008	17.9444	18.928	18.0586	18.3522	18.8859	17.472	18.0052	17.7746	17.8763	18.1549	18.0862	17.9699	18.9394	17.9926	17.9552	18.9136	17.4927	18.0241	17.9444	17.7802	18.336	18.0813	18.0025
Stx17	Syntaxin-17	11	48.2	18.5281	18.4905	17.771	18.0921	17.6302	17.8652	18.0136	17.8596	18.5324	17.7905	17.7494	18.7478	18.5136	17.8069	18.1777	17.6059	17.6427	17.8669	17.6246	18.3678	17.9753	17.8122	18.6371	18.4872	18.2518	18.1265	17.5205	17.4402	17.7142	17.4918	18.5394	17.8509	17.7872
Stx16	Syntaxin-16	6	23.3	12.3213	11.5678	11.1808	10.1373	11.8639	11.1808	13.3621	11.6701	11.9927	11.3116	11.3527	12.4865	10.3311	12.3502	10.8513	12.2405	12.186	12.9139	12.0743	11.413	11.1175	11.7295	11.5022	11.3263	12.7545	10.9042	12.3536	12.3463	12.4694	12.2383	11.0716	11.5965	11.6066
Stx12	Syntaxin-12	11	44.6	18.5324	18.0932	18.2961	19.164	18.7511	18.5822	19.583	18.328	18.3258	18.618	18.6105	18.323	18.208	18.229	19.2967	18.7077	18.7045	19.1531	18.5639	18.1312	18.7832	18.4362	18.4243	17.9911	18.0109	19.3248	18.8835	18.5681	19.3068	18.3876	18.1347	18.9457	18.6398
Stx11	Syntaxin-11	6	23.3	13.8485	12.7771	14.5664	13.6761	14.357	13.5314	14.7711	12.9425	14.0576	13.5365	13.4719	13.1374	13.0693	14.283	12.6803	15.4283	13.6055	16.0217	13.4291	13.5696	13.08	14.0874	12.9293	13.2349	14.0009	13.0439	14.5032	13.0084	15.648	13.4258	13.6241	13.065	13.704
Stub1	STIP1 homology and U box-containing protein 1	8	27	17.1718	16.6933	17.5894	17.6608	16.9395	17.9651	17.2347	17.031	16.68	17.4331	17.1459	17.5788	16.502	16.6781	17.7348	17.0538	17.6498	17.6076	17.1018	16.585	17.3232	17.1042	17.6888	16.5175	16.7541	17.7707	17.0706	17.7058	17.5641	17.2293	16.5197	17.3856	17.1908
Stt3b	Dolichyl-diphosphooligosaccharide--protein glycosyltransferase subunit STT3B	15	16.4	19.5592	20.1335	18.4692	19.2679	19.173	19.0759	19.2317	19.3304	19.9588	19.6157	19.3631	19.752	20.0343	18.5324	19.2766	18.8613	19.0317	18.9914	19.2723	19.8187	19.6439	19.2563	20.0318	20.1864	18.4203	19.5791	18.8014	18.7107	19.0741	19.1203	20.0928	19.7302	19.383
Stt3a	Dolichyl-diphosphooligosaccharide--protein glycosyltransferase subunit STT3A	18	21.9	21.3239	20.7909	18.291	19.5578	19.3542	19.1426	19.4746	19.2774	20.713	20.1221	19.798	21.5355	20.7821	18.7848	19.6221	19.2941	18.7368	19.5206	19.1039	20.5995	20.035	19.7753	21.4402	20.7693	18.8232	19.517	19.3468	18.8314	19.3324	19.1008	20.6725	20.0877	19.8354
Sts	Steryl-sulfatase	11	19.2	18.388	19.7896	17.9027	17.9175	17.379	17.9978	17.5926	17.6055	19.7841	16.9559	18.0947	18.5941	19.9392	17.4461	17.7597	17.2514	18.017	17.6589	17.436	19.7405	17.008	18.1689	18.6077	19.7503	17.6213	17.7786	17.5083	17.7888	17.762	18.0077	19.6465	17.1231	18.034
Strn4	Striatin-4	11	18.4	16.8753	17.07	17.0287	17.4293	17.6502	17.4349	17.5857	17.1181	16.9545	17.2491	17.025	16.6799	17.1713	18.4994	16.9294	17.2564	17.4767	17.1873	17.2782	16.9694	17.0226	17.0267	17.5152	17.2314	18.073	16.6766	16.9251	17.3413	16.8111	16.9792	17.0958	16.8394	16.7422
Strn3	Striatin-3	16	30.8	18.5876	18.5753	18.8953	18.3996	18.7566	18.9702	18.9527	18.5008	18.6035	18.4687	18.4508	18.707	18.5628	18.8908	18.4638	18.8323	18.9482	19.1415	18.478	18.6043	18.3823	18.4561	18.6744	18.6602	18.8459	18.3669	18.7168	18.7944	18.9662	18.5808	18.6337	18.3225	18.4206
Strn	Striatin	20	34.2	18.5813	18.586	17.9005	18.2548	19.349	18.3184	19.0961	18.3805	18.6867	18.7956	18.5489	18.5538	18.233	18.1115	18.545	19.3278	18.6665	18.8581	18.8115	18.291	18.6072	18.4702	18.6367	18.4989	17.9248	18.3051	19.3175	18.0362	19.045	18.5476	18.6382	18.7419	18.4838
Strip1	Striatin-interacting protein 1	10	12.7	17.027	17.2771	16.5544	16.6084	17.6796	16.9476	17.4782	17.2061	17.2437	17.4535	17.0227	17.0352	17.0267	17.3004	16.759	17.7691	17.1901	17.4814	17.1739	16.9521	17.0844	16.9947	17.1268	17.1225	16.7199	16.7752	17.7718	16.9745	17.5066	17.1473	17.0542	17.2883	17.0314
Strbp	Spermatid perinuclear RNA-binding protein	14	21.3	18.3527	17.6684	17.6494	18.8535	18.2475	17.5542	17.6413	18.179	17.7905	19.0129	18.234	18.4086	17.7321	17.5354	18.8139	18.3561	17.7111	17.7905	18.2337	17.7858	18.8515	18.182	18.4125	17.6838	17.6621	18.8217	18.2728	18.0876	17.5664	18.0909	17.7434	18.9694	18.2473
Strap	Serine-threonine kinase receptor-associated protein	15	61.1	20.0492	20.0619	20.4524	20.2661	20.0933	20.1771	19.873	20.0619	19.8512	20.2207	19.9434	20.2215	19.8739	20.1024	20.586	20.2372	19.9682	20.22	20.0462	19.9295	20.2932	20.1587	20.1878	19.97	19.9753	20.4722	20.1701	20.0259	20.0129	20.0928	19.8805	20.2965	20.0486
Stradb	STE20-related kinase adapter protein beta	2	6.9	13.3413	13.859	14.7764	13.5679	13.6111	13.9268	13.2276	13.809	13.4687	13.681	13.3126	13.9541	14.0332	13.448	13.8062	13.5112	13.5981	13.3642	13.9474	13.6681	13.7094	13.3754	13.7129	14.3264	14.3164	13.4423	13.5038	13.933	13.4834	14.3226	14.2272	13.3479	13.4724
Strada	STE20-related kinase adapter protein alpha	5	11.9	16.6978	16.1365	17.4271	18.9449	16.6456	16.8597	16.7186	16.3301	16.2474	16.5493	17.0119	16.7653	16.5788	17.6823	18.4341	16.5282	16.8376	16.6383	16.6165	16.6106	16.3907	16.9652	16.9642	16.3695	16.9467	18.8891	16.4156	16.9908	17.0114	16.5651	16.3996	16.4963	17.0508
Ston2	Stonin-2	2	2.9	13.841	14.5405	16.2867	13.8549	14.9993	14.2213	15.4992	14.0811	14.885	14.3576	14.5269	13.9802	14.8003	15.2257	13.5846	15.134	14.1935	15.7239	14.4788	14.8593	14.5806	14.3944	14.1572	14.7328	15.2244	13.6151	15.1114	13.8248	15.6845	14.1881	14.867	14.6039	14.4415
Stoml2	Stomatin-like protein 2, mitochondrial	16	50.7	18.8836	19.1985	18.0118	18.5261	18.2738	18.8497	18.438	19.2946	19.0357	18.977	18.5862	18.8254	19.0526	18.2329	18.8287	18.208	18.772	18.0097	19.1888	19.2901	18.6542	18.5892	18.7076	19.3317	17.9772	18.777	18.3284	18.7681	18.4162	19.2135	19.31	18.8422	18.618
Stom	Erythrocyte band 7 integral membrane protein	10	40.1	19.106	18.7186	18.8232	20.5319	19.2447	19.1822	19.6967	18.9072	18.8111	18.3918	19.1394	19.072	18.7391	18.7573	20.6707	19.1634	19.1003	19.6406	19.0567	18.8317	18.4301	19.1572	19.1274	19.0284	18.6524	20.5614	19.1666	19.1514	19.4265	18.9406	18.9428	18.3569	19.045
Stmn2	Stathmin-2	5	15.1	16.1416	15.4532	15.1786	18.949	17.0306	15.4168	17.5648	16.325	15.4225	17.2986	16.8547	16.6187	15.5663	15.4074	18.5178	16.8158	16.0068	17.3289	16.3798	14.9945	17.3239	16.8211	16.3838	15.6179	15.2103	18.6686	17.0494	16.3608	17.054	16.2898	15.0015	17.1124	17.0274
Stmn1	Stathmin	12	57	17.5789	17.7442	18.4537	19.5233	18.8079	18.1692	19.0699	18.1567	17.7053	18.4698	18.6529	17.321	17.9288	18.2599	20.1015	18.6774	18.2693	18.4657	18.3916	17.8431	18.5573	18.4043	17.4107	17.6176	18.5268	20.1183	18.8723	18.3121	18.6763	18.1949	17.7851	18.3683	18.5929
Stk4	Serine/threonine-protein kinase 4;Serine/threonine-protein kinase 4 37kDa subunit;Serine/threonine-protein kinase 4 18kDa subunit	21	45.6	18.1751	18.5083	19.5886	19.0241	20.2008	18.3999	18.8505	18.2085	18.5424	18.6022	18.8458	18.2592	18.4845	18.2119	19.2433	20.3102	18.6027	19.0504	18.4529	18.5785	18.923	18.8332	18.2284	18.64	18.5649	19.5238	19.8938	18.7175	18.7979	18.4438	18.6596	18.5209	18.7294
Stk39	STE20/SPS1-related proline-alanine-rich protein kinase	10	25.9	17.5099	16.5528	15.7561	18.9692	16.2623	16.9835	16.6343	16.8294	16.3393	16.8261	17.0164	17.5607	16.3346	16.4602	18.67	16.0716	17.5541	16.4947	16.9715	16.0932	16.8176	17.0009	16.7155	16.5015	16.6125	19.1207	16.4939	17.0139	16.1642	16.8534	16.4219	16.9393	17.1532
Stk38l	Serine/threonine-protein kinase 38-like	11	28.7	17.2064	16.4765	17.3539	16.1692	16.5071	17.1426	16.5184	16.604	16.5373	16.618	16.4863	17.4	16.4441	17.3619	15.9869	16.7651	16.8032	16.9575	16.8233	16.4626	16.8224	16.5929	17.4735	16.2722	17.3411	16.1679	16.4166	16.7142	16.7814	16.737	16.3743	16.7937	16.4695
Stk38	Serine/threonine-protein kinase 38	10	23.2	18.3583	18.3116	18.4489	17.8604	19.1123	17.7489	18.6827	17.9381	18.0915	18.1966	18.0588	18.4633	18.1204	18.3105	17.7559	19.1844	18.2658	18.7398	17.8489	18.0702	18.0288	18.0731	18.4486	18.1936	18.272	17.7442	19.2418	18.5223	18.6937	17.7813	18.2418	18.0147	18.2667
Stk35	Serine/threonine-protein kinase 35	3	5.6	16.9878	15.7	13.6171	15.061	14.837	13.7943	14.9011	14.4863	15.5292	15.1841	14.8422	14.0678	14.6351	14.673	15.1011	14.1872	17.4295	13.3696	15.1594	14.1318	14.1267	14.8921	17.0191	15.9146	14.2353	14.8302	14.5893	14.0265	14.8042	14.5955	15.6742	15.1239	14.9136
Stk33		8	20.5	16.2422	16.6921	15.6416	18.7537	14.2428	16.187	15.5755	15.6836	16.6631	15.0157	16.4403	15.8842	15.6937	15.9832	18.7706	15.4806	16.3193	15.4575	15.532	15.7648	15.4968	16.3007	16.3097	15.5511	17.0899	18.9613	14.4506	16.5297	15.438	15.572	15.4588	15.0722	16.5722
Stk31	Serine/threonine-protein kinase 31	28	31.6	18.4028	18.4162	19.4168	21.5083	17.8522	18.8026	18.2196	18.0262	18.5353	18.0741	19.1532	18.1575	18.4572	19.0598	21.6786	17.6885	19.1236	18.1792	18.0089	18.6121	18.3902	19.2582	18.5163	18.57	19.3576	21.6602	17.2501	19.1453	17.8672	18.0486	18.5535	18.2649	19.2122
Stk3	Serine/threonine-protein kinase 3;Serine/threonine-protein kinase 3 36kDa subunit;Serine/threonine-protein kinase 3 20kDa subunit	13	31	17.1851	16.8124	16.6861	17.0051	17.8561	16.729	17.8978	17.6245	16.738	17.3642	17.056	17.1642	16.6967	17.0774	16.8981	17.5623	16.7583	17.7839	17.5912	16.8101	17.8683	17.3215	17.0444	16.8568	17.4574	17.1675	17.5805	16.8264	17.958	17.6288	16.7187	17.1995	17.0941
Stk26	Serine/threonine-protein kinase 26	14	37.5	17.5591	16.5996	16.5691	17.7181	18.941	17.4974	17.3618	17.5408	16.6493	17.5161	17.4252	17.5959	17.024	16.8189	17.5666	19.1278	16.6551	17.5959	17.492	17.0618	17.3512	17.3678	17.5709	17.1079	16.6064	17.531	18.8797	16.7035	17.5572	17.4831	17.083	17.4048	17.2932
Stk25	Serine/threonine-protein kinase 25	10	22.3	16.6497	16.0203	15.6381	17.3397	16.159	15.6892	17.5561	17.0642	15.959	17.2573	16.6881	16.4082	16.0216	15.6924	17.1916	16.0461	15.4618	17.5095	16.6766	16.0125	17.0258	16.5854	16.6275	15.9792	15.4441	17.3538	16.1555	15.7009	17.5662	16.8557	15.9833	17.2373	16.7011
Stk24	Serine/threonine-protein kinase 24;Serine/threonine-protein kinase 24 35 kDa subunit;Serine/threonine-protein kinase 24 12 kDa subunit	16	38.2	18.614	18.0716	18.0472	18.774	19.6027	18.3981	19.6198	19.1268	18.0952	19.2905	18.8244	18.6436	18.0988	18.3858	18.6645	19.6288	18.2552	19.7081	18.9223	18.191	19.2595	18.7818	18.6764	18.1464	18.3722	18.6158	19.5336	18.449	19.7321	19.1167	18.0662	19.2326	18.7565
Stk17b	Serine/threonine-protein kinase 17B	3	9.4	14.7929	14.2889	14.8094	16.1914	17.4326	14.5733	15.6675	14.7506	14.1932	16.2187	15.5603	14.7507	14.6244	14.8261	15.8426	17.3631	14.4878	15.453	14.6592	14.6864	15.8815	15.3786	14.6085	14.448	15.2891	16.0947	17.5181	14.7693	15.7991	14.502	14.4823	16.0044	15.644
Stk11ip	Serine/threonine-protein kinase 11-interacting protein	4	3.5	15.1977	15.2037	14.5825	15.5731	16.1127	15.1583	15.2189	15.4122	15.0487	15.3175	15.1158	14.6091	14.8347	14.6317	15.3525	15.7735	14.7632	15.0038	15.1513	14.8794	14.9393	14.9842	14.9177	15.722	14.1099	15.7498	15.5965	14.8505	15.0909	15.195	15.6621	15.5112	15.1051
Stk11	Serine/threonine-protein kinase STK11	8	25.2	15.4876	16.1839	16.5015	17.2518	15.7039	15.6857	15.6766	15.599	16.0029	15.9716	15.9192	15.7059	16.0038	15.797	17.7597	15.5151	16.1438	15.6452	15.649	16.1134	15.39	15.8922	15.8567	15.7466	16.1093	17.3777	15.3628	16.0803	15.7975	15.9007	15.8456	15.4566	15.8262
Stk10	Serine/threonine-protein kinase 10	19	18.6	18.1285	18.11	18.6431	17.8419	20.3911	18.3074	18.8437	17.9319	18.3533	18.9835	18.6857	18.0406	18.3647	18.3198	17.8478	20.48	18.2192	18.7459	17.9515	18.3958	18.9116	18.6277	18.2915	18.0383	18.5421	17.8567	20.5156	18.1221	18.8317	17.9872	18.2237	18.8793	18.6587
Stip1	Stress-induced-phosphoprotein 1	38	62.2	21.5917	21.1698	21.6021	22.6954	21.8862	21.1001	21.4863	21.0753	21.2582	21.6764	21.732	21.4723	21.21	21.3238	22.8289	21.8771	21.127	21.4775	21.2641	21.2909	21.7883	21.8132	21.4935	21.1434	21.3475	22.8947	21.866	21.0757	21.5873	21.2549	21.2603	21.8518	21.9418
Stim2	Stromal interaction molecule 2	6	10	16.1064	14.9307	15.7381	14.8087	14.9997	15.0838	15.0786	14.4602	15.4875	15.1827	14.9586	15.6475	14.3395	16.7591	14.6617	14.741	15.6374	14.0494	15.0139	14.6652	14.7771	14.9966	15.6364	15.0261	15.8284	14.599	15.3202	14.8286	15.3799	14.5879	15.3637	15.2859	14.8934
Stim1	Stromal interaction molecule 1	17	24.9	19.1538	19.034	19.7395	19.8914	19.8047	18.5968	19.4887	18.3527	19.0231	18.9276	19.167	19.2244	19.0587	20.0048	20.0622	19.6579	18.8377	19.033	18.3749	19.0901	19.0122	19.0948	19.0369	19.298	19.5705	20.2402	19.6638	18.6043	19.24	18.4736	19.1928	19.0456	19.0876
Steap4	Metalloreductase STEAP4	8	23.4	17.7112	19.6186	17.6909	17.4167	17.5303	18.3334	17.2432	18.0753	19.4784	17.2148	17.8781	18.1497	19.4966	17.7161	17.6186	17.5824	17.8661	17.8309	17.6128	19.3724	17.0401	17.9003	17.7994	19.7653	17.8369	17.5267	17.4609	17.9971	17.8813	18.2759	19.3822	17.0834	18.0112
Steap3	Metalloreductase STEAP3	6	11.8	17.9302	18.0327	17.1666	16.8179	16.4896	17.1071	16.5295	16.6654	18.1049	17.6429	17.0476	17.8265	18.2747	17.0989	16.4577	16.8061	17.1654	17.0525	16.6603	18.4032	17.1065	17.0198	17.8296	18.2174	17.0043	16.4598	16.6368	17.1151	16.8684	16.9162	18.2389	17.2834	17.1267
Ste2	Estrogen sulfotransferase, isoform 2	15	51.5	12.8779	17.7303	13.5785	14.6486	13.2268	13.3037	13.047	12.0611	16.4325	12.5444	14.3642	12.4376	16.0607	12.6281	13.0857	13.7867	13.4035	13.3256	12.6975	16.6889	12.8263	14.813	13.2829	16.3236	15.4557	12.9755	13.4	13.1956	13.3427	13.1703	15.9597	13.6722	14.012
Ste	Estrogen sulfotransferase, isoform 3	16	46.4	16.2182	18.0711	16.1121	15.6156	15.7723	15.6528	16.2336	15.2252	18.176	15.5408	16.1441	15.6057	18.1162	16.1754	15.3995	15.6286	16.5101	16.4349	15.4073	18.2153	15.6297	16.3501	15.9064	18.3386	15.9696	15.7864	15.413	16.3018	15.61	15.4233	18.4798	15.5968	16.5013
Stbd1	Starch-binding domain-containing protein 1	19	57.4	18.3635	20.3096	21.3014	18.3002	18.1855	18.6336	18.1066	17.6309	20.3234	17.8298	18.9552	18.2083	20.4959	21.1853	17.8721	18.281	18.715	18.0727	17.3868	20.4411	17.7464	19.0135	18.6408	20.111	21.0469	18.0304	18.1891	18.6401	18.2674	18.125	20.2734	17.8145	18.8427
Stau2	Double-stranded RNA-binding protein Staufen homolog 2	4	13.6	15.1789	15.8964	15.8355	15.0223	15.0157	15.4651	15.1442	15.3329	15.4945	15.3811	15.0491	15.341	14.9027	16.4082	15.0956	15.3211	16.0682	15.2838	15.3311	14.9928	14.9842	15.1401	15.0066	15.2452	16.316	15.0092	15.2229	15.817	15.042	15.4766	15.0048	14.9791	14.9132
Stau1	Double-stranded RNA-binding protein Staufen homolog 1	13.5	31.05	17.148	17.494	16.7757	16.337	16.6677	16.6718	16.7636	17.335	17.3921	17.1728	16.7567	17.1499	17.3048	16.5813	16.2866	16.5036	17.1425	16.7527	17.2541	17.282	17.4962	16.9275	17.2808	17.3846	16.9993	16.2861	16.6809	16.8057	16.7504	17.3778	17.3318	17.2071	16.7799
Stat6	Signal transducer and activator of transcription;Signal transducer and transcription activator 6	17	23.4	18.449	18.3269	18.0803	18.0201	19.9072	18.1172	19.3157	18.3988	18.4744	19.126	18.7138	18.8489	18.3063	18.2949	17.8746	19.7828	18.3096	19.465	18.4563	18.3282	18.8946	18.5718	19.034	18.2338	18.3465	17.8462	19.8153	17.9702	19.3307	18.2965	18.377	18.9462	18.6567
Stat5b	Signal transducer and activator of transcription 5B	28	35.2	19.3597	19.7628	20.2474	18.4054	20.3136	19.4246	19.8874	19.0264	19.6746	19.0779	19.3725	19.3172	19.7374	19.8235	18.4575	20.3974	19.3411	20.1277	19.1419	19.7323	19.0164	19.3304	19.3269	19.5747	21.0998	18.4164	20.2666	19.2711	19.8438	19.3057	19.5506	19.0175	19.3114
Stat5a	Signal transducer and activator of transcription;Signal transducer and activator of transcription 5A	27	35.7	14.146	14.3008	14.6523	13.3586	14.9194	14.231	14.2995	13.6313	13.9809	13.602	13.461	14.1402	14.1478	14.4468	13.2378	15.373	13.8689	14.4468	13.4289	14.047	13.6779	13.7051	14.447	15.1179	14.6435	13.1399	14.0894	13.5422	13.5883	13.7126	15.1307	13.2664	13.5284
Stat3	Signal transducer and activator of transcription 3	25	35.2	19.7355	19.5425	19.3986	18.6887	20.0878	19.6364	20.1389	19.6091	19.5597	20.1222	19.6582	19.6009	19.419	19.1955	18.85	20.2633	19.7025	20.3563	19.5122	19.4572	20.1898	19.6724	19.6906	19.438	19.118	18.8303	20.165	19.5523	20.269	19.6466	19.4616	20.1708	19.6945
Stat2	Signal transducer and activator of transcription	21	28	17.4245	18.803	18.2959	17.3435	19.2414	17.7029	18.346	17.8022	18.6775	18.2523	18.0687	17.5683	18.9004	17.2768	17.2826	19.3107	17.6864	18.5367	17.8085	18.7527	18.4032	18.0881	17.3284	18.6894	18.6631	17.033	19.1678	17.6385	18.4524	17.6953	18.6229	18.1861	18.0071
Stat1	Signal transducer and activator of transcription;Signal transducer and activator of transcription 1	27	43.1	14.1686	15.338	14.9116	13.9395	16.1276	14.3577	15.1128	14.9491	15.2725	15.2045	14.7647	14.3606	15.1101	13.0372	13.7431	16.037	14.1289	15.4177	14.7031	14.7989	15.1631	14.7193	14.6349	15.2503	13.412	13.7814	15.7811	14.0009	14.9003	14.9867	15.1018	15.0468	14.5016
Stard7	StAR-related lipid transfer protein 7, mitochondrial	3	13.1	14.6227	14.6494	15.2408	14.0117	14.8082	15.3421	14.7568	14.7376	14.716	14.7395	14.5953	14.7219	14.7012	14.678	14.0505	14.6936	15.5995	14.3781	14.6986	14.7545	14.9893	14.5954	14.0597	14.7153	14.9518	14.857	14.4806	14.604	14.5035	14.414	14.8913	14.3755	14.3563
Stard5	StAR-related lipid transfer protein 5	5	24.4	17.0344	18.5893	14.6041	15.7638	17.6129	15.5726	16.6704	16.9272	18.512	17.7724	17.0608	16.9155	18.3964	15.4607	15.7165	17.388	15.7654	16.8944	16.7	18.2786	18.0757	17.2263	17.0567	18.5842	15.2704	15.8019	17.4462	15.8042	16.5853	16.8067	18.6005	17.6638	17.2285
Stard3	StAR-related lipid transfer protein 3	3	11.4	13.5968	14.0542	13.1279	13.5076	14.6386	14.0099	14.2862	13.7669	13.9239	13.9509	13.6808	14.8169	13.6272	13.4903	13.2768	14.404	14.1651	13.9953	13.2677	13.634	13.7882	13.6098	13.902	13.8945	13.4391	13.3776	13.8007	14.1189	13.9288	13.5833	13.6058	13.6523	13.408
Stard10	PCTP-like protein	12	34.4	19.3084	20.9371	18.0952	18.4314	17.7697	18.4975	18.3576	18.3644	21.0019	18.9031	19.336	19.4797	20.9772	18.061	18.4136	17.8316	18.716	18.3138	18.1643	20.92	18.535	19.3054	19.3437	20.93	18.3921	18.2897	18.0188	18.6382	18.4939	18.1664	21.0089	18.405	19.1332
Star	Steroidogenic acute regulatory protein, mitochondrial	3	14.4	12.1437	12.8041	12.1916	15.2905	11.5878	12.3461	12.9429	12.9174	12.9733	11.6449	13.2299	12.6283	12.9085	12.612	13.9077	12.5174	13.0806	12.5579	12.6166	12.8123	12.672	12.5819	12.3485	11.9643	12.4259	14.8296	12.5545	12.8547	12.6936	12.3712	12.0063	12.6808	12.7921
Stap2	Signal-transducing adaptor protein 2	6	16.4	15.2052	16.8892	16.658	15.225	15.6162	15.4818	15.6782	15.0675	16.8303	16.753	16.044	15.6523	17.3608	15.1303	15.7853	15.7247	15.1997	15.9872	15.1162	17.2085	17.186	16.1231	14.909	16.9907	17.2338	15.5021	15.5409	15.4393	15.6283	15.2136	16.8439	16.6178	15.8946
Stap1	Signal-transducing adaptor protein 1	2	4.7	13.8189	13.6127	14.2367	13.606	15.6692	13.6172	13.7568	13.7434	13.6947	14.4259	13.7794	13.7946	13.8342	14.1728	13.4713	15.2406	13.9994	13.2102	14.1076	13.557	13.6712	13.27	13.7599	13.5041	14.1752	14.1704	14.9819	13.949	13.2882	13.7823	13.653	13.8453	13.338
Stambp	STAM-binding protein	8	22.9	16.5058	16.9887	16.4686	16.448	16.9966	16.8069	16.8887	17.0433	16.8982	17.7012	16.871	16.8445	16.9303	16.6399	16.4214	17.1034	16.4583	17.1684	17.0139	16.8025	17.3876	16.748	16.5942	17.0342	16.5335	16.6708	16.7268	16.6085	17.0189	17.0381	16.8957	17.3419	16.7404
Stam2	Signal transducing adapter molecule 2	15	30.8	18.3581	18.1651	17.6358	18.9094	18.558	18.0466	18.9725	18.7021	18.1358	18.8759	18.4324	18.4967	17.9471	18.271	18.9421	18.4452	17.9784	19.0694	18.4486	17.9842	18.7309	18.3318	18.247	18.1597	19.0748	18.7744	18.4624	17.9405	18.8246	18.3442	18.0699	18.6263	18.2509
Stam	Signal transducing adapter molecule 1	9	18.3	18.1915	18.0184	17.9209	17.7392	18.1225	17.6882	18.6442	18.7423	17.9062	18.1061	17.9198	18.5976	17.9904	18.135	18.1882	18.0148	17.5344	18.4522	18.3319	17.8585	17.9587	17.8595	18.7551	17.9441	18.2386	17.6317	17.8576	17.7512	18.4767	18.4673	17.9142	17.9822	17.9276
Stag3	Cohesin subunit SA-3	3	2	13.3004	13.8474	13.879	16.917	13.3956	14.43	13.0593	14.2584	13.9828	13.0162	14.4992	13.78	13.6241	14.3783	17.0156	11.4753	14.611	13.0864	14.0153	13.8513	13.415	14.6083	14.397	14.114	13.6298	16.291	12.891	14.6418	13.4589	14.3762	13.8205	13.4334	14.0497
Stag2	Cohesin subunit SA-2	17	12.3	19.0426	18.4998	19.3739	17.7816	19.9913	18.4935	19.2873	18.8273	18.538	19.5244	18.9279	18.9712	18.6743	18.3894	18.2161	20.138	18.4396	19.6884	18.8372	18.6428	19.437	18.9355	18.9488	18.4546	19.2864	18.0596	19.8869	18.8895	19.4086	18.7798	18.4277	19.3295	18.8609
Stag1	Cohesin subunit SA-1	17	12.4	17.4785	16.6202	17.255	16.7966	17.8668	17.1404	17.5094	17.15	16.6681	17.263	17.0433	17.6126	16.9686	17.123	16.8808	17.6829	17.1672	17.5229	16.9781	17.0075	17.3643	17.0953	17.5203	16.5791	16.8142	16.8906	17.7282	17.3879	17.7802	17.2861	16.7566	17.2289	17.0569
Stac3	SH3 and cysteine-rich domain-containing protein 3	5	15.5	15.9067	16.765	19.917	15.3679	16.4363	15.6405	16.005	14.6799	16.9187	15.4816	16.6073	15.8094	16.5306	19.957	15.4339	15.9816	16.1252	15.3373	15.8878	16.7664	15.5147	16.7264	15.7159	16.58	19.8443	15.6177	16.2654	15.6728	15.9136	15.4089	16.7943	15.4867	16.4335
Stab2		11	6.4	15.2366	17.2398	15.4644	15.1343	17.3814	16.5323	15.4103	15.4876	17.025	15.6075	15.871	15.7207	17.3009	15.3665	15.1202	17.4561	16.0934	15.4877	15.8286	17.2413	15.6333	16.0619	15.0967	17.2439	15.8179	15.0561	17.5453	17.0557	15.015	14.9513	17.2534	14.926	15.9525
Stab1	Stabilin-1	6	3.2	15.8381	16.0306	16.3567	15.2632	16.2387	16.2134	15.5598	15.1823	15.9594	15.4271	15.4191	15.5036	16.1451	16.8352	15.3719	16.4807	15.5843	15.5458	15.0209	16.122	15.1844	15.5305	15.7857	16.1512	17.0454	15.3992	16.2893	15.5467	15.5576	15.3848	16.0124	15.0918	15.3702
St8sia3	Sia-alpha-2,3-Gal-beta-1,4-GlcNAc-R:alpha 2,8-sialyltransferase	2	5.5	12.5921	15.1473	13.0619	12.5273	12.6282	12.9883	12.4825	12.5755	14.7405	12.3387	12.9148	12.4012	14.8883	12.4546	12.297	12.3925	12.9413	12.1894	12.6259	14.6655	11.8851	12.9789	12.4849	14.6297	12.8165	12.4199	12.8221	12.9112	12.7162	12.9451	14.5115	12.5323	12.7225
St6gal1	Beta-galactoside alpha-2,6-sialyltransferase 1	8	21.3	16.3576	18.8211	15.962	16.4179	16.3355	16.8851	16.3394	16.4501	18.6918	15.9754	16.8103	16.9217	18.6432	16.6845	16.4067	16.3725	16.7032	16.1366	16.1381	18.4175	16.0244	16.8291	16.7015	18.9572	16.4685	16.4818	15.9544	15.8916	16.0744	16.1082	18.8426	16.0334	16.9189
St5	Suppression of tumorigenicity 5 protein	8.5	8.3	14.1079	13.9586	13.9831	13.5264	14.9284	13.9867	14.5563	14.0433	13.7431	14.1627	13.8253	14.1747	13.9106	14.0621	13.61	14.7044	13.8286	14.7271	13.3733	13.8069	13.9982	13.8887	14.0016	14.1792	13.9741	13.6406	14.5842	14.2429	14.6514	13.7475	13.8264	14.0635	13.8633
St3gal6	Type 2 lactosamine alpha-2,3-sialyltransferase	5	14.5	15.9129	17.6345	15.8574	15.6806	16.0197	16.2826	15.7612	17.214	17.3784	15.216	15.9469	16.196	17.5213	15.8709	15.7416	15.7852	16.2568	16.1446	17.0046	17.194	15.2851	16.0683	16.1473	17.5567	16.1637	16.0071	15.7385	16.3368	15.832	16.8465	17.3861	15.3935	16.0554
St3gal5	Lactosylceramide alpha-2,3-sialyltransferase	1	4.2	13.0065	14.0259	12.8519	13.6005	13.2821	13.6923	13.8253	13.9206	14.0979	12.9349	12.8727	13.739	14.2631	12.8356	13.0579	13.1799	13.8516	13.8213	13.9379	13.5772	13.0331	12.9176	13.3239	13.9269	12.6761	12.8581	13.3431	13.7937	15.0423	13.7359	13.3906	13.2659	13.2345
St3gal4	CMP-N-acetylneuraminate-beta-galactosamide-alpha-2,3-sialyltransferase 4	3	8.1	14.1662	14.7639	14.1711	14.4985	14.3523	14.4985	15.1575	14.2425	14.7916	14.876	14.3065	13.6875	14.0487	14.4797	14.5879	14.4797	14.2134	15.4373	13.6524	14.1105	15.0559	14.467	13.6778	13.9749	14.2671	14.6103	14.4668	14.3335	15.3687	13.7733	13.9177	15.0463	14.48
St3gal1	CMP-N-acetylneuraminate-beta-galactosamide-alpha-2,3-sialyltransferase 1	1	4.7	12.6966	13.6625	11.6261	12.0256	12.0091	11.8872	12.45	12.8105	12.9872	12.8553	12.0491	12.7981	13.0235	12.2602	11.775	12.7981	12.0932	12.5196	11.8383	12.8854	12.6159	12.1067	12.3881	13.2349	12.1107	11.8788	12.5669	12.6743	12.4548	11.9435	13.1969	12.8791	12.2507
St14	Suppressor of tumorigenicity 14 protein homolog	8	10.5	16.9784	14.8372	16.6418	15.4721	15.5934	15.7983	16.2443	16.6597	14.9358	18.6438	16.9749	16.4447	15.393	16.3797	15.869	15.6607	15.8887	15.9583	16.6418	15.5036	18.6125	16.9272	16.3699	14.9616	16.5405	15.8267	15.7435	15.7917	16.2357	16.6524	15.0168	18.7498	16.9713
St13	Hsc70-interacting protein	14	33.4	19.5538	19.9108	19.383	20.3107	19.3533	19.3323	19.7264	20.1477	19.8593	19.4393	19.6216	19.5546	19.7733	19.4305	20.4762	19.3335	19.6696	19.5013	19.9501	19.7234	19.4825	19.5593	19.536	19.6786	19.3945	20.4676	19.3545	19.5153	19.5895	19.9719	19.6944	19.4582	19.5478
Ssx2ip	Afadin- and alpha-actinin-binding protein	9	13.4	13.9395	12.8688	15.2129	14.4953	13.3803	14.3919	12.9799	13.098	13.803	12.4736	13.5722	13.4949	13.8041	14.2607	16.1276	12.3411	14.0534	13.3269	13.3914	13.6707	13.1718	14.0255	13.881	13.3112	14.5502	15.7689	13.1896	13.8053	13.4591	12.9424	13.2998	13.5594	13.5882
Ssu72	RNA polymerase II subunit A C-terminal domain phosphatase SSU72	3	20.1	16.3629	16.2473	16.1521	16.757	16.7417	15.7867	16.4092	16.0904	16.2278	16.3526	16.204	16.3847	16.0103	17.3009	16.4298	16.5207	16.3509	16.1508	15.9404	16.2196	16.4347	16.2226	16.4803	16.308	15.7707	16.8914	16.6945	15.7265	16.234	16.2733	16.1593	16.6026	16.1542
Sssca1	Sjoegren syndrome/scleroderma autoantigen 1 homolog	4	49.7	17.2762	16.7183	16.2876	17.998	16.2972	16.6846	16.2342	16.7392	16.8101	18.0383	17.0704	17.2403	17.1208	16.2313	17.6556	16.2394	16.9377	16.1966	16.9211	17.0254	17.5197	16.934	17.0229	17.933	15.7056	17.4646	16.3588	16.8493	16.4454	16.8881	17.8901	16.7958	16.5914
Ssrp1	FACT complex subunit SSRP1	15	24.7	18.6732	18.3098	18.1709	19.3406	19.8151	18.208	18.8777	18.6534	18.1678	19.4099	18.8322	18.6316	18.3209	17.7706	19.5357	19.9676	18.079	19.0655	18.3416	18.4419	19.3968	18.9022	18.6248	18.4058	17.8513	19.4843	19.8671	18.0736	19.171	18.6505	18.3858	19.3163	18.8078
Ssr4	Translocon-associated protein subunit delta	6	37.2	20.9582	19.4475	17.9572	17.4632	17.8981	18.0533	17.9873	18.0323	19.1392	18.777	18.4028	21.064	19.0118	18.112	17.6745	18.338	17.6146	18.1673	17.8499	19.1389	18.6473	18.4959	20.8875	19.2972	18.1077	17.6278	18.1415	17.6117	18.001	18.2141	19.1869	18.6008	18.503
Ssr3	Translocon-associated protein subunit gamma	6	16.2	20.6257	18.3508	17.8172	16.9646	17.0319	17.1325	17.4676	16.9604	18.9488	17.6019	17.8435	20.8372	18.3391	18.0369	16.8344	17.0759	17.1826	17.1482	16.9782	18.6207	17.6675	17.7664	20.7387	17.9977	17.7998	16.8789	17.0719	17.271	17.5525	17.1855	18.6275	17.7513	17.7827
Ssr1	Translocon-associated protein subunit alpha	6	35.2	20.576	18.3727	16.6662	16.8231	16.943	17.3514	17.1408	17.0032	18.2741	17.8876	17.4617	20.6016	18.4215	17.2393	16.8234	16.921	16.4743	16.9828	16.803	18.4364	17.8211	17.679	20.3891	18.5788	17.0976	16.8289	17.0956	16.4705	17.141	16.7011	18.5583	17.9281	17.6686
Sspn		3	11.1	15.7431	15.0265	17.7389	15.0775	15.3515	17.7699	15.869	15.4253	15.5575	15.6761	15.8902	15.4418	15.706	17.4649	15.1247	14.9885	18.0192	15.8936	15.265	15.9975	15.4498	15.7819	15.7135	15.2247	17.9695	15.2239	15.4925	17.7629	15.4067	15.3793	15.5101	15.7166	16.0284
Ssna1	Sjoegren syndrome nuclear autoantigen 1 homolog	6	52.9	16.0242	15.8796	15.2013	18.8633	16.0804	15.6987	15.7147	14.9385	16.4586	15.5922	16.3822	14.3472	16.4035	15.5544	18.4931	16.3237	16.1592	15.7829	15.1009	16.3068	16.3164	16.4528	14.8397	16.1807	15.9631	18.4804	15.6054	16.9961	15.361	15.2674	16.1901	16.5075	16.5686
Ssh2		11	10.3	15.5615	15.8292	17.3205	17.4747	16.3585	15.7098	15.8706	15.5947	15.7353	16.1899	16.1057	15.6878	16.5829	16.0935	17.6596	16.2232	16.0477	15.9636	15.7211	16.5174	15.9452	16.168	15.9299	15.6065	17.6429	17.3418	16.1678	16.0807	16.2823	15.8709	15.8237	15.7464	16.0783
Ssh1		3	3.7	13.1239	12.7788	11.9332	12.6098	14.445	12.6052	14.9396	13.2505	12.6871	13.5956	13.418	12.1876	12.1267	14.1447	12.6297	14.1465	12.2752	14.756	13.0242	13.092	13.6499	13.224	12.3566	12.9463	11.2491	13.2836	14.5833	12.8297	14.5582	13.308	12.6149	13.5327	13.3604
Ssfa2	Sperm-specific antigen 2 homolog	12	11.8	17.1228	17.7252	17.7177	16.6401	17.4527	17.1275	17.2782	17.7214	17.4338	17.5396	17.1961	17.5539	17.7386	17.0787	17.2869	17.4091	17.0168	17.2786	17.631	17.5197	17.5364	17.2123	17.7263	17.4757	17.2688	17.2633	17.4998	17.4646	17.2198	17.7092	17.4171	17.5032	17.1869
Ssbp3	Single-stranded DNA-binding protein 3;Single-stranded DNA-binding protein 2	1	2.8	14.6815	14.3633	14.9231	13.9813	15.2763	14.2949	15.0209	14.7025	14.4421	14.779	14.42	14.3686	15.0666	14.722	14.0262	15.3586	14.3013	15.0517	14.6492	14.9067	14.7259	14.432	14.6983	14.7429	14.7334	13.9777	15.463	14.4723	15.0313	14.579	14.6369	14.8741	14.4638
Ssbp1	Single-stranded DNA-binding protein, mitochondrial	6	45.3	19.9118	18.5655	17.924	17.7526	18.532	18.7894	18.4087	18.4363	18.7987	18.3473	18.4687	19.6156	18.7556	18.1739	17.9212	18.2382	18.9655	18.1592	18.4578	18.5884	18.3414	18.2147	19.5677	18.8333	18.494	17.8612	18.3201	18.871	18.0346	18.4168	18.8479	18.3693	18.3358
Ssb	Lupus La protein homolog	27	50.8	21.0893	20.4961	20.7094	21.5185	21.8215	20.5362	21.4595	20.8268	20.6616	21.4811	21.1596	20.9973	20.5667	20.6969	21.7226	21.8874	20.5798	21.3671	20.6912	20.5372	21.6482	21.1888	21.1233	20.3912	20.8533	21.694	21.8318	20.5873	21.3115	20.7991	20.4927	21.6095	21.1966
Ss18	Protein SSXT	3	4.8	14.2493	13.8516	12.9072	13.8635	14.804	13.2711	14.6944	13.5311	13.9337	14.2097	13.816	14.1218	14.3059	12.9537	13.5573	14.6906	13.2053	14.7766	13.2334	14.2001	14.4363	13.8406	14.4746	13.3939	14.1163	13.6161	13.505	14.7696	13.282	13.0302	13.3184	13.4061	13.4164
Srsf9	Serine/arginine-rich splicing factor 9	8	32.6	16.8059	16.7037	17.6626	17.641	17.4911	18.1152	17.43	16.888	16.6484	16.4905	17.0906	17.1992	17.1117	16.5178	18.2474	17.4669	16.3492	17.4559	16.8952	16.9839	16.8644	16.9771	17.2292	17.0559	17.419	17.9872	17.4777	16.7304	17.2883	16.8889	16.8327	16.802	16.9921
Srsf7	Serine/arginine-rich splicing factor 7	10	34.5	19.0281	18.8351	18.092	19.2945	19.3363	18.3381	19.154	18.7887	18.9264	19.138	18.8295	18.936	19.0348	18.0932	19.3031	19.4475	18.1908	19.1447	18.8199	18.9748	19.3152	18.9248	18.9676	18.8471	18.1997	19.134	19.3249	18.552	18.9219	19.1652	18.7814	19.3833	18.8489
Srsf6	Serine/arginine-rich splicing factor 6	12	28.3	18.4376	17.1352	17.0273	18.115	18.5732	16.9404	17.8849	17.7969	16.9325	18.5446	17.6485	18.3914	17.233	16.9881	18.2565	18.6722	16.8749	17.8708	17.8051	17.0429	18.31	17.6868	18.2461	17.2522	17.0144	18.154	18.4753	16.8477	17.5828	17.6826	17.1253	18.8264	17.769
Srsf5	Serine/arginine-rich splicing factor 5	8	28.3	17.2234	17.2142	16.8034	17.9929	17.7007	17.2296	17.5349	16.9429	17.1208	17.6976	17.2497	17.0894	17.0434	16.5725	18.1288	17.7707	17.5902	17.4102	17.0465	17.0978	17.3832	17.2633	16.8145	17.2288	16.6388	18.1259	17.839	17.2437	17.1839	17.0109	17.1614	17.4251	17.2094
Srsf4	Serine/arginine-rich splicing factor 4	14	27.5	18.7731	18.4164	18.5707	18.6181	19.1012	18.0244	19.172	18.2297	18.7819	18.7645	18.4866	18.4684	18.5034	18.7643	18.4279	19.1152	18.0758	18.7966	18.5201	18.5341	19.1297	18.527	18.584	18.2794	18.4362	18.4807	19.075	18.3445	18.9724	18.4927	18.7067	18.8375	18.5212
Srsf3	Serine/arginine-rich splicing factor 3	11	59.7	17.8021	17.8596	17.3205	18.0266	17.9519	17.1106	17.7391	17.5969	17.743	17.9126	17.5973	17.9046	17.6201	17.1726	18.1962	18.221	17.0607	17.9822	17.7413	17.6295	17.9563	17.6613	17.7197	17.6181	17.334	18.5652	18.0544	17.3324	17.4528	17.7979	17.3864	18.0275	17.5902
Srsf2	Serine/arginine-rich splicing factor 2	8	29.4	18.3274	17.6592	17.719	18.2603	18.4043	17.5576	18.4298	17.9312	17.7822	18.4483	17.8985	17.8727	17.7036	17.8404	18.2755	18.6244	17.938	18.2455	17.9039	17.6753	18.4319	17.8873	17.9252	17.6371	18.0464	18.295	18.6083	17.736	18.1032	17.7614	17.6776	18.3082	17.9052
Srsf11		8	18	18.0308	17.3846	17.7897	18.6429	18.7483	17.4507	18.4072	17.7736	17.4615	18.0529	17.841	17.9247	17.7155	17.3397	18.4653	18.6592	17.5748	18.4042	17.8871	17.7619	18.2603	17.901	18.1477	17.7203	16.889	18.6051	18.6713	17.3802	18.3902	17.8606	17.6578	18.3558	18.0151
Srsf10	Serine/arginine-rich splicing factor 10	10	42.7	18.2757	17.8179	17.5764	18.4284	18.4298	17.4422	18.2903	17.8139	17.7799	18.1724	17.8783	18.1389	17.5974	17.446	18.5255	18.4979	17.7586	18.3394	17.8158	17.7324	18.0566	17.9261	18.3778	17.8292	17.6451	18.4674	18.3306	17.6173	18.1482	17.8583	17.8392	18.0022	17.8092
Srsf1	Serine/arginine-rich splicing factor 1	14	46.8	20.2465	19.6347	19.4291	19.941	20.4396	19.4733	20.1351	19.4054	19.6524	20.0197	19.7233	19.643	19.4803	19.4821	19.9596	20.6665	19.5694	20.2055	19.4968	19.5383	20.1476	19.7764	19.8514	19.6551	19.3495	20.1297	20.5153	19.573	19.8356	19.6037	19.5667	20.1674	19.751
Srrt	Serrate RNA effector molecule homolog	23	28.85	18.009	17.8294	17.2977	18.248	18.2682	17.786	17.5977	17.8275	17.9145	18.0236	17.8504	17.8508	17.5692	17.3016	18.42	18.4492	17.6548	17.8127	17.8347	17.6296	18.0698	17.7685	17.7559	17.5765	17.38	18.3529	18.0605	17.864	17.7612	18.117	17.6403	17.9252	17.5689
Srrm2	Serine/arginine repetitive matrix protein 2	43	19.7	20.5981	19.5725	19.9769	20.5783	20.3152	20.3736	20.0994	19.7655	19.7105	20.0562	20.0588	20.1548	19.8635	19.8121	20.6426	20.4107	20.1614	20.0285	19.7858	19.8655	20.0984	19.959	20.0764	19.6709	19.8344	20.7307	20.4807	20.0226	20.2318	19.8492	19.8344	20.2653	20.0734
Srrm1	Serine/arginine repetitive matrix protein 1	9	11.8	18.4756	18.2118	18.3198	19.3692	19.2228	17.8889	18.8784	18.0757	18.2823	19.0234	18.6456	18.3755	18.1151	17.814	19.4588	19.3968	18.1222	18.6684	18.3061	18.2759	18.8897	18.5882	18.5086	18.272	17.9944	19.5006	19.2281	17.8833	18.6701	18.4244	18.2308	19.0776	18.6185
Srr	Serine racemase	8	32.7	16.3775	18.1114	16.5612	16.2881	16.5152	16.5093	16.2252	16.6683	17.7385	16.5038	16.534	16.3704	18.0878	16.7907	16.4573	16.5238	16.4532	16.4182	16.7627	17.9184	16.5608	16.6045	16.3807	17.8548	16.1105	16.3898	16.8863	15.9616	16.5788	16.5885	17.7372	16.6371	16.4651
Srpx	Sushi repeat-containing protein SRPX	1	2.9	10.9115	10.172	11.7073	10.2782	10.1224	11.0411	10.5506	10.8708	9.8822	9.98268	10.1401	10.74	11.1	10.5533	9.77633	9.85244	10.6732	10.946	10.2988	10.7589	9.97788	9.90162	10.4475	10.0185	11.0274	10.1205	9.8986	10.5977	10.825	10.5532	11.0171	10.2735	10.0864
Srpr	Signal recognition particle receptor subunit alpha	24	38.5	21.5313	20.1676	19.5923	19.3409	19.4613	19.2668	19.4456	19.1385	20.1199	19.7401	19.6194	21.6042	20.1129	19.6078	19.3494	19.5749	19.2257	19.4121	19.2603	19.9983	19.7074	19.6038	21.7138	20.1322	19.4048	19.4323	19.5328	19.1998	19.5394	19.2158	20.1224	19.7213	19.7098
Srpk2	SRSF protein kinase 2;SRSF protein kinase 2 N-terminal;SRSF protein kinase 2 C-terminal	12	25.3	17.3489	17.0002	16.8381	17.8163	16.7892	17.2587	16.7577	17.3035	16.8857	16.7242	16.9106	17.1138	17.1713	16.6569	18.2397	16.6401	16.953	17.0726	17.1095	17.0452	16.7882	16.9296	16.8841	16.8849	16.9973	18.1465	16.6901	17.1013	16.6702	17.1633	16.8108	16.7097	16.8339
Srpk1		13	27.9	16.6114	16.4685	16.2106	17.7787	16.7446	17.0052	16.8656	16.2524	16.5576	16.7868	16.604	16.9281	16.3995	16.6762	17.8082	16.855	16.736	16.4514	16.3339	16.2952	16.8055	16.7267	16.564	16.4354	16.827	17.6866	16.5729	16.8782	16.1287	16.4078	16.3658	16.795	16.5722
Srp9	Signal recognition particle 9 kDa protein	3	32.6	18.6259	16.7593	17.0629	16.7989	16.6468	16.5371	16.667	16.2788	16.7622	16.8048	16.5061	18.5205	16.8677	16.0732	17.9837	16.1667	16.1347	16.8553	15.758	16.8792	16.5259	16.8339	18.9069	16.6625	16.3316	16.8523	16.7584	16.1921	16.6409	16.443	16.9862	16.9463	16.7164
Srp72	Signal recognition particle subunit SRP72;Signal recognition particle subunit SRP72	26	42.95	20.0407	18.3288	18.6312	17.9169	17.9512	17.3503	17.7644	17.8373	18.3975	18.0971	18.0273	20.3122	18.3997	17.782	18.1042	17.9458	17.2454	18.0855	17.7901	18.3962	18.2169	18.0675	20.2637	18.4146	17.5795	18.1257	17.9828	17.3004	17.9444	17.915	18.5059	18.2319	18.0682
Srp68	Signal recognition particle subunit SRP68	29	49	21.4966	19.9273	19.3395	19.5537	19.5643	19.1949	19.419	19.5012	19.8712	19.8244	19.6168	21.5293	19.8388	19.6615	19.6226	19.5924	19.2293	19.4598	19.3787	19.7565	19.7239	19.6058	21.5577	19.8413	19.4248	19.6862	19.5351	19.146	19.4941	19.3845	19.8582	19.7579	19.6446
Srp54	Signal recognition particle 54 kDa protein	18	42.3	21.4908	20.014	18.7759	19.3528	19.2978	19.4169	19.2594	19.4622	19.8915	19.6762	19.495	21.3655	20.1536	19.1327	19.38	19.1811	19.0249	19.241	19.2122	20.0725	19.4603	19.5241	21.2486	20.3033	18.6386	19.4185	19.3464	18.9147	19.2282	19.2833	20.3183	19.5878	19.5135
Srp19	Signal recognition particle 19 kDa protein	4	38.2	18.7259	17.0452	16.2787	16.5776	16.2895	16.4397	16.1116	16.3443	17.0854	16.7302	16.4702	18.8859	16.6875	16.2557	16.7115	16.2379	16.1272	16.3309	16.4217	16.9278	16.8972	16.4858	18.7224	16.8835	16.5287	16.7321	16.1957	16.5957	16.2954	16.4049	16.9168	16.8449	16.4097
Srp14	Signal recognition particle 14 kDa protein;Signal recognition particle 14 kDa protein, N-terminally processed	5	46.4	20.5236	18.9084	18.3917	18.6142	18.3707	17.9979	18.3087	18.4158	18.7725	18.5356	18.4014	20.515	18.9599	18.2674	18.8011	18.4291	18.2296	18.3535	18.2819	18.8297	18.6625	18.5875	20.503	18.896	18.5284	18.8336	18.506	18.1263	18.4224	18.2772	18.866	18.6988	18.6087
Srl	Sarcalumenin	32	38.2	19.7196	19.415	22.5818	19.5443	19.9647	22.5687	18.5593	19.7642	19.0327	19.1716	20.9524	19.4498	19.0896	22.6551	19.3182	19.9798	22.5876	18.7951	19.9285	19.2528	19.0868	21.0911	19.4524	19.5265	22.6964	19.272	19.8945	22.6964	18.7467	19.5176	19.6085	19.0082	20.8904
Sri	Sorcin	11	54	18.2587	17.9419	18.1493	18.9245	19.9326	18.3522	19.3837	19.0565	17.8843	19.6305	19.0019	17.9261	18.3057	18.5823	18.678	19.6357	18.7574	19.3227	18.8247	18.231	19.646	18.8408	18.2491	17.839	18.7686	18.8997	19.767	18.7566	19.4832	19.0061	17.8629	19.6987	18.9457
Srgap2	SLIT-ROBO Rho GTPase-activating protein 2	14	16	17.0229	17.5182	17.4826	17.1148	17.9523	17.7566	18.2724	17.3542	17.6671	16.9005	17.3602	18.4645	17.116	17.8348	17.0615	17.6692	17.6404	17.9324	17.2284	17.2402	16.9645	17.28	17.0647	17.6501	17.2944	17.1598	17.9129	17.4886	18.1567	17.3931	17.5733	16.975	17.1786
Srfbp1	Serum response factor-binding protein 1	2	4.5	14.7353	13.9272	14.4585	13.9125	15.1345	13.8766	14.4102	14.3874	14.0618	14.1341	13.9775	14.64	13.71	14.1731	13.9852	15.1226	14.0443	14.3162	14.2689	13.9274	13.9591	13.934	14.6457	13.978	14.6665	13.7454	14.9162	13.548	13.8807	14.0804	13.8502	14.0374	13.9593
Srek1	Splicing regulatory glutamine/lysine-rich protein 1	6	12.8	16.659	16.7505	16.1518	16.4326	17.2521	16.4017	17.0764	16.7369	16.6261	16.906	16.4618	16.7121	16.4902	17.0612	16.4839	17.3706	16.0268	16.8269	16.5548	16.4456	16.9877	16.5813	16.5817	16.7819	15.7287	16.7441	17.2179	16.0077	16.8366	16.7173	16.7062	17.151	16.6139
Srd5a1	3-oxo-5-alpha-steroid 4-dehydrogenase 1	5	16.6	16.0772	18.4392	17.7772	15.6933	15.8646	16.1596	15.8072	15.3013	18.3919	16.0714	16.8698	16.0247	18.7627	17.0209	15.8412	16.0626	16.7531	15.623	15.4367	18.839	15.743	16.6362	16.0102	19.0479	15.879	15.8979	15.7911	15.8835	16.0474	15.7732	19.1897	16.3258	16.9994
Srcin1	SRC kinase signaling inhibitor 1	7	7.3	13.5051	14.0588	13.2808	15.1534	13.5592	13.5592	13.472	15.5263	13.9859	13.5866	14.3586	14.8105	13.5792	15.8419	15.496	13.9308	13.9972	14.3792	14.5375	13.6626	13.7613	14.2958	14.4686	14.126	14.0153	16.1045	13.7573	14.4011	13.8827	15.4022	13.8536	14.3151	14.4656
Srcap		9	3	16.2338	15.667	15.2346	15.6282	16.1396	15.0982	15.502	15.3906	15.5924	15.7992	15.3287	16.5345	15.4708	15.7927	15.6991	15.635	15.6088	15.3014	15.2738	15.5318	15.3964	15.2775	15.6241	15.3828	16.0288	15.3817	16.0021	15.8228	15.6213	15.407	15.3419	15.4388	15.2683
Src	Proto-oncogene tyrosine-protein kinase Src;Neuronal proto-oncogene tyrosine-protein kinase Src	15	29.9	16.8917	17.5501	17.1524	17.8902	17.9838	17.0973	18.2228	18.0641	17.4738	17.3873	17.4209	16.8695	17.3437	16.7309	17.9211	17.9161	17.0298	18.5914	18.1604	17.2981	17.5616	17.4845	16.9087	17.2903	17.533	18.1128	18.0838	16.6309	18.6955	17.9102	17.1114	17.4222	17.5693
Srbd1	S1 RNA-binding domain-containing protein 1	11	11.2	16.9091	16.4512	16.6203	16.4373	17.1549	16.3012	16.606	16.2304	16.6406	16.508	16.2777	17.3121	16.46	16.438	16.3287	17.2775	16.1526	16.9926	16.4847	16.4166	16.5655	16.4373	17.5618	16.454	16.3849	16.2892	17.2352	16.2027	16.8302	16.6206	16.3871	16.6364	16.3839
Sra1	Steroid receptor RNA activator 1	8	30.25	14.9482	14.118	16.6805	14.2784	15.368	14.2316	14.3716	13.9942	14.6193	14.3515	14.6986	15.5729	14.5015	15.4647	14.3521	14.9049	14.6006	14.2049	14.1913	14.3926	14.5078	14.1582	15.112	14.9981	14.323	14.4518	14.4067	14.3164	14.3811	14.6382	15.0923	14.9547	14.0717
Sqstm1	Sequestosome-1	4	20.7	15.6191	16.1652	15.8741	15.5221	16.2948	15.7422	15.9427	15.6687	16.1277	15.6786	15.5036	15.779	15.922	15.891	15.4608	16.3149	15.4111	15.8227	15.809	16.1037	15.5788	15.612	15.7614	15.9227	15.7396	15.6664	16.3767	15.5699	16.2032	15.7943	15.8188	15.6	15.5888
Sqrdl	Sulfide:quinone oxidoreductase, mitochondrial	23	57.3	21.2541	19.9866	19.164	20.3619	19.1192	19.7031	20.7428	19.6581	20.0191	21.3946	20.1541	21.4527	19.7948	20.0875	20.7284	18.8873	19.4458	20.4905	19.5367	19.8324	20.7963	20.6629	21.6623	20.0648	19.6166	20.3659	19.0649	19.3555	20.6162	19.5695	20.0239	21.2469	20.248
Sqle	Squalene monooxygenase	5	10.5	15.5252	18.2557	14.3331	16.4458	15.169	15.4176	15.8701	15.4433	18.2393	17.1075	16.6901	15.4105	18.0825	15.2491	15.801	15.3683	15.4316	15.6037	15.7551	17.9787	16.8803	16.3425	15.6213	18.0635	14.74	15.6749	15.3518	15.2107	15.7852	15.7274	17.9544	17.2368	16.3907
Spty2d1	Protein SPT2 homolog	5	8.3	15.4222	14.8378	14.9005	14.4998	15.2659	14.6225	15.1764	14.6717	15.5924	15.179	14.9362	15.1186	14.9347	15.0648	14.3838	15.2215	14.191	14.7416	15.27	15.2799	15.524	14.9662	15.5458	14.8382	14.6175	14.4252	15.4893	14.2452	14.9844	14.7986	15.1769	15.3933	14.6532
Sptlc2	Serine palmitoyltransferase 2	12	22.7	17.7161	17.6644	17.8493	17.5598	18.0408	17.7736	18.4091	18.4397	17.6711	19.3583	18.3441	17.6805	17.5901	17.9913	17.5747	18.0176	17.5113	18.4961	18.2576	17.6112	19.2017	18.1973	17.7551	17.8432	17.7253	17.6722	17.9897	17.6204	18.3472	18.4934	17.9156	19.2224	18.2123
Sptlc1	Serine palmitoyltransferase 1	8	15.9	16.2908	17.0426	15.9342	16.1183	16.1622	16.1121	16.5353	16.8981	16.9065	17.2981	16.532	16.4988	16.2126	15.7593	16.6475	16.206	15.8756	16.8625	16.5672	16.1366	17.4791	16.4089	16.1424	16.5813	16.0089	16.2655	16.2568	15.9151	16.94	16.6881	16.4475	17.5129	16.5394
Sptbn2	Spectrin beta chain, non-erythrocytic 2	57	28.4	18.6112	19.7234	18.1399	17.9653	17.7157	18.4919	17.8564	19.7537	19.6649	18.1346	18.4952	18.1664	19.8598	18.1177	17.907	18.0053	18.3557	18.0611	19.8274	19.7069	17.9368	18.523	18.1729	19.6399	18.6881	17.9372	17.8585	18.8168	17.9424	19.8482	19.5132	17.9886	18.5099
Sptbn1		150	63	22.7107	21.9968	22.4521	22.7208	23.1861	22.7619	24.07	24.2348	22.113	23.074	23.6611	22.733	21.9182	22.4079	22.6641	23.0756	22.8953	24.2005	24.3513	22.1196	22.9941	23.6339	22.5997	22.0553	22.3602	22.6423	23.0519	22.948	24.0849	24.4143	22.1571	23.0341	23.6608
Sptb	Spectrin beta chain, erythrocytic	86	43	19.705	19.5084	21.7235	19.6389	22.0729	21.3624	21.0424	19.7319	19.7102	19.6594	20.5441	20.0036	19.82	21.5197	19.4451	22.1138	21.3497	20.1557	20.2505	19.6716	19.5589	20.4	20.0606	19.6508	21.5325	19.3275	22.0677	20.9252	21.5325	19.9864	19.9069	19.28	20.3331
Sptan1	Spectrin alpha chain, non-erythrocytic 1	187	69.5	18.1833	18.1782	17.1409	18.0568	17.9518	17.9456	19.0729	19.9775	17.9272	18.3375	18.4611	18.1696	17.5768	17.3332	18.188	18.4906	18.1657	18.9355	20.0534	18.0615	18.1909	18.5272	18.331	18.0836	17.0322	17.8963	17.9646	17.9495	19.4286	19.948	17.9189	18.4657	18.38
Spta1	Spectrin alpha chain, erythrocytic 1	83	41.2	19.7538	20.4366	20.837	19.5151	22.5542	20.8694	21.5769	19.5876	20.6291	19.7415	20.7346	20.0333	21.2062	20.425	19.6357	22.2255	21.2358	20.0629	20.7241	20.8093	19.4678	20.6751	20.3673	19.5932	21.0176	19.3649	22.5169	21.1239	21.9473	20.2757	19.8627	19.7248	20.5032
Spryd7	SPRY domain-containing protein 7	5	28.1	16.5004	16.604	17.0662	16.4556	16.0141	16.867	16.3913	16.4384	16.6709	15.8316	16.2433	16.5584	16.6598	16.867	16.5625	15.8479	16.9249	16.406	16.5562	16.5995	15.8058	16.2868	16.5953	16.6823	16.807	16.7536	16.0298	16.732	15.9326	16.3253	16.6325	16.0006	16.2192
Spryd4	SPRY domain-containing protein 4	12	57.5	18.2681	19.1614	19.0058	18.7668	18.2047	19.8187	17.9855	19.0014	19.1504	18.678	18.6683	18.274	19.4485	18.9074	18.8528	18.0315	19.7379	17.9069	18.8203	19.2402	18.7015	18.7072	18.1962	19.3892	19.1551	18.589	18.1344	19.537	17.8674	18.9634	19.3202	18.6196	18.6057
Spr	Sepiapterin reductase	8	43.9	16.559	18.1106	17.3693	17.0279	17.4351	17.3701	16.967	17.4585	17.9923	17.2626	17.1014	16.7848	18.2709	16.5618	17.2857	17.6055	17.2852	16.9574	17.7611	18.1644	17.4878	17.333	16.9662	17.8348	18.1145	17.1146	17.5654	17.5302	17.243	17.3451	17.7539	17.3043	17.1703
[truncated: 6,734 more rows]
