# Supplementary material for: A Compact Quadrupole-Orbitrap Mass Spectrometer with FAIMS Interface Improves Proteome Coverage in Short LC Gradients
Source: Mol Cell Proteomics. 2020 Feb 12;19(4):716–29. doi: 10.1074/mcp.TIR119.001906 (PMC7124470; doi:10.1074/mcp.TIR119.001906)
Supplement: Supplementary Table S5 [file 157671_1_supp_469132_q54w31.xlsx]

## Sheet: RAT_DIA_8267PCGs
Gene names	Brain_Rat3	Brain_Rat2	Brain_Rat1	Duodenum_Rat3	Duodenum_Rat2	Duodenum_Rat1	Heart_Rat3	Heart_Rat2	Heart_Rat1	Ileum_Rat3	Ileum_Rat2	Ileum_Rat1	Jejunum_Rat3	Jejunum_Rat2	Jejunum_Rat1	Kidney_Rat3	Kidney_Rat2	Kidney_Rat1	Liver_Rat3	Liver_Rat2	Liver_Rat1	Lung_Rat3	Lung_Rat2	Lung_Rat1	Muscle_Rat3	Muscle_Rat2	Muscle_Rat1	Pancreas_Rat3	Pancreas_Rat2	Pancreas_Rat1	Spleen_Rat3	Spleen_Rat2	Spleen_Rat1	Testis_Rat3	Testis_Rat2	Testis_Rat1
Zyx	15.1616	15.0999	14.4675	16.4648	16.2794	16.4168	14.914	15.2915	14.9429	17.011	16.8236	17.4445	15.9827	15.7885	15.0582	16.6489	16.656	16.3547	14.5637	14.6328	13.6956	19.2017	18.9935	19.0899	15.0295		14.9313	14.8272	14.5203	15.0182	16.1167	16.0957	16.4899	17.725	17.6972	17.3589
Zw10	14.4681	14.1343	14.3623	14.5182	14.2849	14.3106				14.9474	16.7697	14.673	15.7511	14.4094	15.2438	13.8097	14.3187	14.8582	15.1998	13.5397		15.1738	14.9881	14.8337				15.3465	15.3001	15.0446	14.7689	13.8871	14.5416	16.5365	16.5527	16.6234
Zpr1	14.6193	14.9217	14.9267	15.7378	15.8318	15.7621				15.216	15.1257	15.6316	14.7589	14.8602	14.9309	14.1093	14.191	13.9711	14.4177	14.9912	13.601	15.3631	14.0089	14.8804				14.8453	14.7175	15.05	14.02	13.5379	13.85	15.5867	15.7131	15.6411
Znrf2	13.9626	12.7903	13.606				15.4225	15.4563	14.7803			12.5806																						14.2003	14.4215
Znf518a	15.8334	15.9537	15.8925
Zmym3	16.9105	16.4809	16.7338																															16.5317	16.4322	15.8416
Zmpste24	15.7079	14.9357	14.9512	15.0547	16.9571	16.6573				15.2577	14.8792	15.2408	15.2188	14.3975		15.3688	15.2087	14.9705	15.2306	15.4223	14.658	15.2517	15.3749	15.5458				15.2705	15.3696	14.9125	14.5167	14.5699	15.0799	15.95	16.3807	17.3116
Zmiz1	12.6149	13.106	13.2061	14.4204	14.1988	13.8952				14.0612	14.3033	14.7089	13.463	13.7518	13.9557	14.0034		14.1449	13.4227	13.5412		14.1741	14.2322	13.704				13.4134	13.527		14.2049	14.6014	14.5595
Zhx2	13.752	13.303		12.8838	12.528	12.5756										13.4137		13.6021				13.7139	13.7814	13.3217							12.7747	13.3232	12.905
Zfyve1		14.9029	15.1057	15.2075	15.0103	14.854	14.6172	17.1658	17.3129			14.1312							14.9923	14.3625
Zfr	12.8232	13.153	12.6835	13.6049	13.2336	13.0488				13.6347	13.4425	14.2007	12.2643	12.2632	12.7308	12.7181	12.3409	13.6373	13.1618	13.2165		14.0846	13.2866	14.3643				12.4457	12.42	12.1734	13.2734	13.6244	14.6841	15.251	15.2955	14.8855
Zfp598	15.5369	14.6784	15.7004																									13.765	14.4461	12.9081
Zfp236	14.3722	15.1402	15.2121
Zfp207		14.9529	14.9528	16.821	17.098	16.465				17.8291	17.4536	16.7912	16.1772	16.2364	16.353	15.8564	16.045	15.809	16.1786	16.1461	16.0586	16.3327	16.434	17.026				15.3803	16.5457	15.6952	17.5259	16.9924	16.5401
Zfand6	14.2782	14.2198	14.0316	15.0771	14.1029	14.1632				14.324	14.691	15.3636	14.0487	14.2483														14.3361	14.3089	14.639				16.2423	16.4718
Zc3hav1	15.2462	14.8013	14.9448	16.358	16.2697	16.3071				14.5806	14.8263	14.8111	15.7479	15.6235	16.9811				14.1584	14.6822	14.4244	15.1276	14.8984	16.7142				15.0565	15.0557	14.6576	14.5556	15.2164	14.6805	14.0931
Zc3h18	13.6173	12.464	12.3916	12.8631						12.8613	12.5236	13.0418							11.4564	11.9289		12.9549	11.089					11.5746	11.9283	12.3098	12.6395	12.4935	12.8249	14.1728	14.3773
Zc3h15	14.5795	13.6918	13.4325	15.1801	15.1459	13.9654				14.3336	15.5194	15.078	14.8601	14.2443	15.8096	16.0966		15.7437	14.233	14.9204	12.9405	14.7295	15.4832	15.1137				14.5526	14.4861	14.8508				15.4024	15.4114	15.8185
Zbtb8os	15.3001	15.2255	15.3618	16.9041	16.8331	16.9897				16.4732	16.3232	16.174	16.3831	16.3102	16.4294	16.3111	16.303	16.5846	15.3813	15.4853	15.6712	14.3515	14.5235	14.8214				14.4266	14.1547	14.6559	15.4038	15.26	15.6395	15.5499	15.7288	15.5514
Zbtb7b	14.2184	13.8547	13.9668							11.6492	12.4587	13.6984	13.3511	13.2861	12.0905
Zbtb21	16.7396	16.9547	16.7312																16.459	17.8997	16.1089
Zbtb20	15.0687	15.0578	14.9022													15.4495	14.8468	15.0762	15.4111	15.25	14.0306	14.2781	13.944
Zbed5	14.0614	14.1641	13.7529	13.8352	12.8863	13.7422	14.8894	15.3062	14.6844	12.7405	13.0819	12.3754	13.4603	13.3185		13.2589	14.176		13.7		12.9984								12.5373	13.4368				14.941	14.7815	14.0752
Zadh2	16.4708	16.6215	16.3104	14.8419	15.5731	14.3728	16.1158	15.7283	15.737	15.5158	15.2658	14.9429	14.3418	14.7607	14.3364	16.5564	16.3436	16.2727	16.7658	17.1128	16.2279	14.0814	14.0217	13.6891	13.622	13.7096	13.5734	14.7219	14.7461	14.6755	14.6304	14.4543	15.1053	15.4631	15.5166	15.4159
Ywhaz	18.4488	18.2961	18.2042	18.3937	18.2737	18.5763	17.3936	17.2968	17.4905	18.6478	18.8076	18.3043	17.701	17.7355	18.3228	19.6564	19.2974	19.6153	17.0766	16.9397	16.893	18.5333	18.5516	18.2506	17.2412	17.0804	17.1274	18.9913	19.3002	19.6646	20.3432	19.9968	20.1877	20.4346	20.4869	18.9109
Ywhaq	16.3548	15.9468	15.9453	17.3691	17.3026	17.6572	16.0396	16.4287	15.9494	18.6401	18.6953	18.4528	16.6941	16.7709	16.9695	17.7375	17.8069	17.7983	16.5007	16.566	16.2241	18.7052	18.9545	17.5354				17.6989	17.1677	18.1104	17.4961	17.597	17.5304	17.859	17.8731	18.0548
Ywhah	17.4763	18.1705	18.1673	18.4544	18.2348	18.4483	17.7586	18.198	17.4594	18.163	18.776	19.2216	17.9177	17.4668	19.0392	17.2782	17.9456	19.2399	17.4061	18.3954	16.899	17.7421	18.2061	18.5722				17.8164	17.0708	17.3549	17.7726	17.6064	17.7754	18.6567	17.9002	19.4223
Ywhag	18.5481	18.5059	18.5869	18.7114	18.2962	18.2595	17.8157	17.9926	18.0338	15.2157	15.1748	18.7032	17.9427	17.9171	18.4885	18.6942	18.2196	18.7269	15.6062	19.6876	15.847	16.1918	19.4335	18.8382	18.2656	18.0611	18.4177	17.901	17.4571	17.8629	18.2815	15.4381	18.243	18.4613	18.3084	18.3677
Ywhae	16.8507	16.8001	16.7833	17.4069	16.9384	17.3298	17.1871	17.7709	17.0988	18.2498	17.9602	18.2502	16.8413	16.879	17.6557	18.5576	18.3917	17.8967	17.4938	17.9163	17.2952	18.0813	18.0689	18.1356	19.105	18.7569	18.4747	18.1521	18.1569	17.7387	16.7476	16.9584	17.5065	19.8645	19.8895	20.2819
Ywhab	18.6888	19.0683	18.7754	19.4176	19.2973	19.4503	18.3323	18.9215	18.0721	19.8783	19.8046	19.8708	18.7251	19.0142	19.3361	20.1098	19.2837	19.0369	17.2223	17.3856	16.9445	19.7139	19.9917	19.5168	18.3814	18.4601	19.7302	18.7874	18.3501	19.4614	18.1398	18.0946	18.0499	20.0996	20.029	19.7274
Ythdf3	15.3697	15.8099	15.0765	14.9126	15.0273	14.7832	11.4966	10.7819	13.5167	14.4401	15.2151	14.3268	14.5187	14.5335		13.9103	14.6464	14.0377	14.5184	14.6097	14.5267	14.687	14.8063	14.8675				14.5888	14.585	15.2253	14.0547	13.8645	14.0705	15.9644		15.8747
Ykt6	15.8468	14.4608	15.1899	14.8593	15.304	15.6285				15.3005	15.5583	15.4633	15.1676	14.9964	14.7462	14.4868	15.0381	15.4126	14.365	14.7118	14.5955	14.9035	14.177	14.9129				15.0524	14.8665	15.0964	14.8681	14.298	15.2334	14.8703	15.4168	14.9712
Yipf5	15.6867	15.4703	15.4514	15.0633	14.3186	14.9921							13.4915	14.0062	13.3793	15.3955	15.1793	15.6229	15.5473	15.6786	15.4257	15.3927	15.6579	15.4975				16.9831	17.0222	16.4538	15.0008	14.4344	14.5448	15.1699	15.0954	15.1537
Yif1b	14.6355	14.1042	14.2672								14.7292								14.6382	14.7068	14.5872	14.8112	14.9152	15.3804				14.7639	14.9489	14.5557				15.2366	15.3158	15.2846
Yif1a	14.7088	15.4685	14.6377	13.7449	15.1655	10.2141					14.3565	14.6272	13.2525	14.0233					12.5185		11.7316							14.3313	14.2799	12.2736
Yes1	16.1638	16.6088	15.9402	15.5632	15.1249	14.2647				17.0204	17.0403	17.6254	14.8909	14.687	15.2394	16.2116	15.8898	16.0781				17.7937	18.0374	17.7168	12.7007		13.44	15.7866	15.5383	15.6235	18.3472	18.416	18.3343	16.3768	16.3187	16.243
Ybx3	16.7533	16.4755	16.5811	16.7327	16.6415	16.4826				18.5397	18.3406	16.288	17.0405	16.9221	17.904	14.7418	14.862	14.5871	14.8076	15.1074	14.3775	16.726	16.9002	17.3522	17.0452	17.1395	17.4018	16.4812	16.5193	17.3923	16.4958	16.4875	17.9308	19.6838	19.7023	19.7702
Ybx1	15.6373	15.257	15.3003	16.982	16.7147	16.6674	13.1769	13.5751	16.4795	15.9322	16.1895	16.4258	15.511	15.7323	15.9304	17.3476	17.1858	17.4121	17.8	17.9044	17.4613	14.5003	14.2171	17.3378	16.3711	16.8043	17.6785	14.4005	14.578	15.7073	16.8692	16.7324	16.7429	15.6851	16.4487	18.6216
Yars2	14.9273	14.5191	14.453	13.9501	13.6395	14.0666	13.3691	13.7756		13.7175	14.8416	14.2623	15.0067	14.7016		14.8384	14.3512	14.9255	14.3149	14.5658	13.8529							14.9301	14.6515	14.0559				13.7064	13.891
Yars	16.9236	16.8324	16.9277	17.3047	17.1783	17.235	14.3961	15.5958	15.4807	17.0298	16.8461	16.9369	16.5479	16.4022	17.0951	16.5345	16.6288	16.6312	16.7772	16.8054	16.5439	16.6892	16.6223	16.5409	15.2589	16.1149		18.8206	18.8582	18.7231	17.3053	16.618	16.7368	17.2162	17.3388	17.0743
Yap1	15.6836	15.2088	14.2537	14.6229	14.8198	14.2372	13.2567	13.2641	13.7079	14.3333	14.415	14.6781				15.1513	15.1477	14.8993	14.9449	15.1438	13.3915	15.9464	15.7004	15.9398				13.2067	12.4471	13.0701				15.8286	15.5329	15.3554
Xylb	16.056	16.0745	16.0797	16.0579	16.1164	15.6595										16.7196	16.8325	16.3192	15.9431	17.4283	15.6259													16.4753	15.8399	15.8498
Xrn2	14.8062	14.4572	14.4844	15.9414	15.831	15.8521				15.9997	15.9441	15.8111	15.5476	15.2877	15.4229	15.1719	15.0387	14.2361	14.6379	14.0475	13.7103	16.0147	15.6652	15.357				14.4086	14.5579	14.5888	15.886	15.8994	15.9563	16.1427	16.1383	16.4201
Xrcc6	14.1681	14.1806	15.1921	15.1328	14.7135	15.0897				15.3242	14.6516	15.2437	14.0532	13.9755		15.227	15.0013	15.4183				15.1357	15.3941	15.3539				15.1347	15.3576	15.0215	16.0455	16.258	16.1819	14.1975	14.0844	14.4363
Xrcc5	14.9566	14.9063	14.8071	15.882	15.9759	15.7093				15.3896	15.1359	15.3804	15.0557	14.3517	15.372	14.8428	14.5928	14.9984				15.938	15.548	15.5291				15.4866	15.2174	15.1575	16.0975	16.1873	16.1904
Xpot	13.874	14.4772	14.168							15.5052	15.2987	14.4195				15.2289	14.8874	15.2048	14.3388	15.0337	16.0856	14.8546	14.8143	14.7885				14.4395	15.8586	14.7577	14.3193	14.7199		15.4567	16.1537	16.08
Xpo7	15.1423	15.0713	14.9283	15.3746	15.1923	14.9005				15.3632	15.3255	15.5178	14.4221	14.7797	14.8343	14.7754	15.5172	15.3458	15.4489	15.5226	15.0289	15.3164	14.7026	15.3926				14.5767	14.5927	14.4798	14.6863	14.9976	15.043	16.5838	16.441	16.4948
Xpo6	15.7136	16.86	15.746	15.1814	15.7545	15.1818				14.3332	13.9821	14.2062	13.9114	13.7741					15.7864	16.2927	17.1157	13.9755	14.365	11.9873				16.3955	16.7201	16.2612	14.4822	14.3186	14.3272	16.2403	16.4319	15.9244
Xpo1	15.4481	15.8169	15.5102	16.3659	16.4428	16.3591	14.6237	14.9363	14.0736	15.3693	15.2683	15.2932	14.7514	14.7276	14.9806	15.2541	15.2001	14.7543	15.4186	15.1803	15.3727	16.0217	15.6738	15.5544	14.7315	14.7758	15.0561	14.6997	14.7791	14.4376	15.7645	15.7672	16.053	17.8258	17.961	17.68
Xpnpep3	15.2293	15.4148	15.2164				14.9698	14.5739	15.317							16.2203	15.4798	16.3939	15.8126	15.9558	15.1811				14.3978	13.9689	14.0864	14.6525	16.0864	15.1908	14.4109	13.9072	14.773	16.0493	15.6189	15.7118
Xpnpep2	14.6455	13.7838	14.1805	14.0413	14.4193	14.2453				14.8423	15.1017	15.4405	14.0179	14.2875	14.1611	16.5019	16.3772	16.5186				17.2552	17.1113	17.3637
Xpnpep1	17.6142	16.3038	16.2449	18.6169	18.4884	18.703	15.5884	15.0915	15.2782	18.1947	17.9329	16.7243	17.5908	17.5439	17.3971	17.8522	18.0651	17.6754	16.0342	16.419	15.9533	15.6778	16.0047	15.9566	14.4639	14.0701	14.5722	15.8473	15.5973	15.4429	15.9902	15.5941	16.132	18.7734	18.7647	18.9378
Xdh	18.2522	18.061	17.8997	19.195	19.221	19.401	15.3213	15.6928	15.672	17.2843	17.4042	17.4444	18.4898	18.7183	18.1826	16.2734	17.1176	16.4713	17.568	17.7401	17.4257	17.6118	18.1225	17.8081	14.9088	15.156	15.1323	15.9802	16.432	15.8844	16.6523	16.6844	16.8676	15.463	15.4906	15.7887
Wwp1	14.9421	14.9122	15.0505													14.6696		15.231	13.8538	13.9557	13.3772	14.2205	13.1504	13.4855										15.1955		15.2421
Wnk1	14.7277	14.7552	13.8418							15.4424	15.3358	14.7378			16.2811	14.3422	14.1702	14.7717	14.2181	15.0161	14.1025	15.4645	15.9083	15.8105	13.399	12.8018	13.1035	13.7724	12.5638	13.4024	15.0145	14.5994	14.7348	16.745	16.7412	16.5836
Wipi2	15.7139	15.9983	15.9135	14.3213	13.5407	14.2064				13.0553		14.5868							14.9681	15.0732	15.3652							14.0442	14.1844	14.1521				15.4879	15.6495	16.0426
Wdr91	15.0472	15.011	15.5556	15.1409	15.1924	15.0962	18.0156	18.281	18.0183	15.0374	16.2085	15.3498	15.7339	15.7581	15.8118	15.5641	16.245	16.5682	14.7939	14.6645	14.5924	15.4277	15.2352	15.6809							16.4503	16.4125	16.4724	15.7375	15.7815	16.1117
Wdr7		12.9126	12.822	13.0622		12.6035				13.3853	12.9042					14.1194	14.475	14.3334				14.0499		12.9187										15.1739	15.1476	15.0533
Wdr61	15.3263	15.1025	15.11	15.0961	14.2598	15.1237	14.1216	14.2968	13.7772	15.3241	15.2172	15.3412	13.8457	14.533	14.8628	15.4018	15.2851	15.1687	15.3758	15.2295	15.3062	15.9303	15.4459	15.8472	13.394	13.6958	13.7863	15.3274	15.5728	15.3354	15.1748	14.6966	15.4383	16.2298	16.3254	16.4287
Wdr5			14.3584	14.9106	15.2504	15.6193				15.5528	15.5006	15.2698										15.4672	15.5268	15.1877							14.9885	15.3857	15.5161	15.4675	15.5725	15.9955
Wdr26	14.2832	14.1243	14.1184	14.5327	14.586	14.4173				14.9889	15.012	14.1661	13.7443	14.0485	13.3119	13.7989	13.8237	13.5506				14.5408	14.6691	14.5334							14.3283	14.3379	14.6881	16.2622	16.3154	16.039
Wdr18	13.1593	13.8628	13.2695	15.0805	12.5725	15.0102				14.6844	15.247	15.1668	14.4135	14.7909	15.0645				14.1979	12.4805	10.7354	13.4976	14.0826	14.3865				13.3491	14.4026	12.5027	15.0671	13.9954	14.8087	15.5729	15.5615	15.3184
Wdr11	15.2585	15.2384	15.0741	14.3502	14.7634	14.6536				16.0047	15.9503	15.5104	14.8932	15.1285	14.2241	15.7059	15.4839	15.6226	15.3896	14.7369	15.3573	15.373	15.4156	15.5151				14.9135	15.0304	15.3993	14.9806	15.1241	14.5501	15.8063	15.8022	15.7451
Wdr1	18.2553	18.0493	18.1756	19.9275	19.9717	20.1914	18.5271	18.3547	18.4526	18.9217	19.3977	19.4768	19.6775	19.5952	19.7074	19.2481	19.5474	19.4792	18.5776	18.6967	18.2983	19.7642	19.9592	19.646	18.6774	18.5426	18.7029	18.0808	17.948	18.001	20.3152	20.0108	20.3458	19.2002	19.3718	19.2568
Wdfy1	16.0075	15.6143	15.8275	14.5294	14.297	14.3085								14.3767		14.9053	14.948	15.5577		13.7307
Wbp11		14.6691	15.2082	15.9622	15.8425	15.8423				16.3362	15.6664	15.5796	17.0699	16.7123					14.6638			15.5357	16.0232	16.247						14.7263	16.2517	15.6193	16.1956	16.1069	16.0717	15.1344
Wasl	16.0304	15.8789	16.0523	16.01	16.0863	16.0903				16.4438	16.477	16.5011	14.9238	15.4326	15.8474	15.7665	16.0544	15.7788	16.1971	15.9208	16.0183	15.8898	15.8897	16.4234				15.9374	15.5624	15.8575	15.4825	16.0914	15.2867	16.5713	16.6614	16.4653
Washc5	15.3548	15.3904	15.3813	15.0344	14.8961	14.8758				15.3377	15.3064	14.3032	14.174	14.0417	13.9165	15.7766	15.9783	16.1888	15.2921	14.9712	14.739	15.1444	15.2783	15.337				15.6425	15.3755	15.309	13.9803	14.1014	13.9648	14.6626	14.7283	14.73
Washc4	15.3214	15.3802	15.3079	15.0475	15.0652	15.2766				14.3728	14.584	15.096	14.6186	14.8495	14.1172	16.5647	16.4468	16.277	14.7077	14.6533	14.3715	15.4302	15.0789	15.2418				14.4358	14.2492	15.4798	15.3929	14.9168	14.9093	15.2139	15.0575	15.0661
Washc2c	16.1498	15.9293	15.6373	15.4933	15.4427	15.0771										15.8551	16.374	15.8594	14.9192	14.9102	14.7798	15.8569	15.7845	16.1768				14.7225	14.7828	14.1474	14.7953	14.9026	14.6425
Washc2	13.861	13.7621	14.178	14.2353	13.9506	14.1818				14.3811	14.0984	14.252				14.3241	14.7636	14.1828				14.8571	14.2815	14.8915				13.3134	12.9938	13.2766				14.3934	13.3879	13.4244
Washc1	15.5501	15.1935	15.4142	15.2014	15.4079	14.9039				14.9935	15.1793	15.4343	13.9819	14.5261	14.504	15.5344	16.1513	15.9666	14.271	14.9509	14.3236	15.865	15.5464	15.9558				14.2243	14.1807	14.332	14.5726	14.891	14.8257	14.9314	15.2601	14.7296
Wasf2	15.2962	15.0503	15.2463	14.913	14.9473	14.7858				14.8001	15.501	15.2534	13.9397	15.7411	14.9405	15.5318		14.8982		15.1828	14.8917	15.4494	15.7736	15.7937				15.0222	15.0319	15.9278	15.6702	15.4731	15.8543
Wars2	15.8876	15.2799	15.2627	15.8937	16.1403	15.825	15.8314	14.7825	14.9709	16.0131	15.5083	15.5842	14.8737	14.7822	15.0855	16.1535	16.335	16.3621	15.3853	15.9792	14.977	15.3818	15.2796	15.6466				14.9239	15.084	15.037				15.4635	15.1417	15.2067
Wars	16.4322	16.3955	16.3117	16.6773	16.3854	16.5679	15.7509	16.008	15.9976	17.0658	17.5953	17.446	17.0266	16.2102	16.8004	15.6882	15.5239	15.391	15.93	16.1414	16.0616	17.3695	16.7471	17.0386	16.5832	16.6821	16.7861	17.5625	18.4106	18.0897	16.4695	16.5648	16.2456	18.1846	18.2211	18.1216
Vwa8	16.6975	16.2954	16.0321	16.0723	16.1888	15.6833	16.659	16.3788	16.227	15.0515	15.543	14.5482	14.41	15.1465	14.8021	16.9922	16.6521	16.457	16.6525	16.2803	16.0638	15.1058	14.5571	14.7049	14.9584	14.2623	13.2774	14.7814	14.3705	14.8577	15.2629	14.4562	14.4815	14.9457	15.4201	15.2842
Vwa5a	17.6077	17.3145	17.2078	16.0198	16.1175	16.3102				15.736	15.7071	15.913	16.1617	16.0613	16.1726	16.8801	17.0627	17.1931	15.604	16.9146	16.8163	16.7743	16.741	16.6423	14.2327		14.8209	16.2528	16.175	15.647	15.7735	15.868	15.9185	15.2322	15.2028	15.1794
Vtn	17.5228	16.846	17.1171	15.7839	16.3693	15.2537	15.5829	16.1397	16.0615	17.1458	16.7931	16.6662	14.4007	14.7106	14.0267	16.884	16.9734	16.515	16.9005	16.7338	16.8181	17.8316	18.1305	17.662	14.3727	14.7081	14.9557	16.1538	15.1344	14.143	16.0912	16.1793	16.4039	18.0673	18.2223	17.8027
Vti1b	15.3128	15.4813	15.3425	15.606	15.5096	15.3491				14.7513	14.8785	15.7146	14.9971	15.0978	14.6902	15.7296	16.0735	16.1245	15.0767	15.929	15.0566	15.9282	15.8072	16.0518				15.9558	15.7114	16.2028	15.359	15.3176	15.4779	15.3859	15.3274	15.7479
Vta1	15.981	15.489	15.3791	15.8516	15.9458	15.7975	13.7499	13.2944	12.6318	15.7846	15.5834	15.8041	15.5127	14.7238	15.5605	16.0137	15.9167	15.9266	15.0424	15.2269	15.2077	16.3329	15.7928	15.9903				14.9539	14.718	15.0628	15.9406	15.9201	15.5954	15.8296	15.6277	15.9605
Vps52	13.7495	14.1344	14.0614	14.9142	14.63	14.7178				15.5019	14.9321	14.9962	13.4281	14.4215	15.5438	15.3998	14.8428	15.3627				14.3575	15.9973	14.4566				14.0261	12.9667	15.272				15.3439	15.4513	16.6818
Vps4b	16.058	16.0631	16.232	17.3794	17.4524	17.4281		13.1889	13.5889	17.202	17.1437	17.0979	17.102	16.9691	17.2848	15.7061	15.6987	15.8459	16.1305	16.1653	16.33	17.3992	17.5389	17.5935	16.0353	15.3953	16.0761	15.9122	15.6507	15.7281	17.4647	17.2451	17.316	17.065	16.7861	17.4544
Vps45	13.8547	13.8157	14.5153	15.049	14.9065	15.1166	14.6776	14.4325	14.2857	14.6279	14.1448	14.9687	14.2665	14.2014	14.7497	16.0926	16.2433	16.0906	14.8741	14.2091	14.6457	16.3285	15.9076	16.2591	15.1058	15.1237	15.1058	15.7841	16.1991	15.562	14.7419	15.0457	14.5377	14.97	14.9764	14.8322
Vps41	14.0036	15.4207	15.9525							13.7372	14.5355	14.693		12.6766			14.7428	14.5167													13.9488	14.1087	13.8473	14.8867	14.7003	14.2551
Vps36	14.6889	14.4758	14.8256	15.7249	15.4844	15.6573	14.5748	14.9613	14.4292	15.4491	15.392	15.407	15.0833	14.9049	15.5225	15.0039	14.9999	15.272	14.7519	14.9247	15.713	14.5722	15.4269	15.4292	14.326	11.9017	13.8598	15.0824	14.9603	14.5768	14.8417	14.6728	14.9632	15.2707	15.4352	15.3221
Vps35	17.076	16.7689	16.4301	17.1433	17.0048	16.9805	15.8239	15.7912	15.7475	16.1285	16.0163	16.7443	14.535	15.439	15.1727	16.6933	17.1737	17.098	16.7635	16.9561	16.3577	15.0605	14.9616	14.989	14.7745	14.4462	13.9577	16.5049	16.4652	16.3587	16.1676	16.1685	16.0716	18.0562	17.8494	17.411
Vps33a	12.4303	12.059	12.8565	13.1755	13.0284	13.44	11.0871		10.952	13.6783	13.6855	13.2433	12.5438	12.9944	12.0737	14.6793	14.2621	14.3847	11.9597	11.3337	12.459	13.1584	13.7727	13.7821				12.4445	13.7686	12.0694	14.4107	14.1381	14.4028	13.6688	13.7697	14.4156
Vps29	16.8962	16.8313	16.674	16.9014	16.8488	16.7812	15.0488	15.316	15.2019	17.1234	16.8585	16.4636	15.8423	15.8133	16.1618	16.8427	17.3411	16.7738	17.0937	16.7074	16.5504	16.8102	16.646	16.8418	15.0615	15.7174	15.4639	15.9008	15.9585	15.9518	16.0602	16.4578	16.2365	18.1681	17.6279	17.5579
Vps28	14.4842	14.134	14.0825	14.9496	14.7981	14.8435				14.7712	14.8022	15.0791	13.8913	13.7515	13.7109	14.6865	14.7445	14.8977	13.8146	12.0477		14.7595	14.9153	14.7584	14.4588	13.762	14.5354	14.228	14.1524	14.3449	14.4291	15.0461	14.5773	14.7321	14.9171	14.8486
Vps26c	15.8018	15.2751	15.3239	15.6502		15.4323				15.543	14.2787	14.9502	13.9862	14.2395	13.7141	15.9571	16.6532	15.5257	16.1096	16.2014	16.771	16.0234	14.8913	15.7688				15.6692	15.2	14.5213	15.7004	14.8193	15.7664	15.1789
Vps26b	16.0698	15.7833	15.6899	16.0791	16.2577	15.9376	15.2546	15.3799	15.2535	15.9724	15.6855	15.9819	15.568	15.5936	15.8374	16.5486	16.7151	16.8251	15.4263	15.2555	14.3977	17.0367	17.1288	17.1811				15.3141	15.3426	15.7634	15.728	15.6069	15.471	15.4684	15.5836	15.6648
Vps26a	16.9835	16.7989	16.784	15.6557	15.3989	15.571	16.2734	16.3989	16.6244	16.7483	16.8647	17.6112	14.4705	15.1732	15.4518	17.0579	17.9425	17.278	16.877	16.9034	16.8032	15.1232	14.6282	15.2092	16.3857	16.2607	16.4323	15.5146	15.6837	16.6863	15.8822	15.5472	15.7957	17.5327	18.0593	17.6345
Vps25	15.8968	15.9729	15.9256	16.8414	16.8984	16.8562	15.5215	15.7685	15.6637	16.852	16.6997	16.4451	16.0865	16.1277	15.7877	15.8958	16.4172	16.423	16.1918	16.2972	16.0197	15.1004	15.9609	15.3311	15.2967	15.3129	15.5328	15.3956	15.0405	15.4483	16.1883	16.1121	15.7161	15.9375	15.8994	15.5227
Vps18		14.1626	14.7	15.6717	15.6881	15.5125				15.5311	15.5339	15.896	15.0717	15.0767		14.5603	14.4443	14.602				15.7266	16.138	16.1397				14.9436	15.6757		14.5733	15.1173	14.9026	15.4144	14.7779	15.7398
Vps16		14.9645	14.6256	14.8724	14.6312	14.7931				15.0725	15.2359	15.3058	14.4161	14.6329	14.9883	15.1809	15.329	15.2067	14.6045	14.8558	14.6066	15.1592	15.2885	15.0486				13.8154	13.9054	13.8147	15.4534	16.0127	15.7462	15.8853	15.6565	15.4756
Vps13c	14.658	14.4069	14.4326	14.4238	14.8993	14.8913	14.9372	14.6811	14.8389	14.7888	15.5054	14.8444	14.2354	14.3425	14.7944	16.0578	16.3083	16.0458	14.7167	14.6722	14.5961	14.8273	15.0005	15.1319				14.9781	15.0582	14.8084	14.896	14.8992	14.8746	15.4079	15.1536	15.7818
Vps13a	14.9708	14.535	14.8659	14.9483	15.1253	14.7572	13.7756	13.8811	13.8442	16.6887	16.4335	14.8876	13.9279	14.5625	14.578	15.2507	15.7053	15.1881	14.9764	14.974	14.4477	14.8114	14.6476	14.9613	13.8159		12.6822	14.7759	14.8854	14.9147	14.3221	15.0971	15.1268	16.891	17.2059	17.3755
Vmp1	13.7369	13.1469	17.2987	14.9902	15.1332	14.7287				14.1281	17.8626	18.7854	13.6173	17.6984	15.2403				13.1502	13.5068	14.0777							13.5532	14.1468	13.7002				13.8581	14.0906	14.2628
Vmn2r107	17.4279	17.3221	17.3791																									13.9901	14.2987	13.9746
Vkorc1l1	14.542	14.9794	14.88	13.8518	14.1322	14.1378				14.6561	14.0776	14.4212	13.404	13.5481	13.9046	14.2629	14.7836	14.3206	14.9374	15.1543	14.1582	14.0598	14.6582	14.4684				15.5933	14.4231	15.489	14.4734	14.5301	13.8316	16.2324	16.2146	16.1841
Vkorc1		14.7887	14.5364																										14.6736					14.742	15.2609	13.6433
Vipas39		12.8117	12.6796	14.1412	13.2141	14.0536				14.5674	14.7838	13.2519	12.8669	12.9613		13.5354	12.8818	13.8772				14.0898	13.9276	13.512				13.5907	13.5024	13.9718	12.7697	13.3512	13.769	14.4712	15.0583	15.1583
Vim	18.2574	18.2024	18.3437	18.7098	18.8431	18.8328	18.85	18.8479	18.6853	19.4414	19.323	19.4899	19.0051	18.663	18.5865	18.6854	17.8499	18.087	17.8615	17.8217	17.5687	21.0642	21.0911	21.0171	18.6816	17.8539	18.7907	19.1768	18.4629	19.2534	20.3012	20.0549	20.2518	20.7279	20.5377	20.6739
Vill	15.4444	15.2077	15.1974	14.0268	14.7161	14.9937				15.9664		15.3399	14.3896	14.708		18.1001	18.2393	18.6167	15.2453	15.1643	14.9313							15.1538	15.05	15.0295
Vdac3	17.8597	17.9627	18.0193	19.0209	18.9526	19.1465	20.0823	20.0845	19.9914	19.8741	19.7256	18.7603	19.1129	19.1394	19.2427	19.7209	19.6271	19.7112	17.7176	17.4333	18.1933	18.5665	18.9512	18.8136	18.5961	18.731	18.7969	19.0029	18.8065	18.8846	18.7266	18.1002	18.7055	20.2051	20.2989	20.5038
Vdac2	17.9456	18.222	18.1834	19.0929	19.2389	19.2241	18.776	18.8716	19.0171	19.2339	19.1194	18.2642	18.6152	18.5345	18.458	18.2608	18.8108	18.7979	19.083	19.1501	18.6406	19.2673	19.407	19.5071	19.1143	19.1978	19.2738	19.5251	19.4883	19.4807	18.6092	18.2162	18.3236	19.9271	19.8996	19.871
Vdac1	20.5183	20.5292	20.4701	20.6491	20.851	20.6759	21.8751	21.5046	21.8285	19.7828	19.7519	19.7054	20.4881	20.2668	20.8136	21.8548	21.82	22.0583	20.5954	20.7275	20.6018	18.9026	19.5379	19.3829	21.1159	21.0427	20.6398	20.0098	19.8059	20.1148	18.7402	18.2723	18.4423	18.6888	18.6944	18.8766
Vcpip1	14.1702	14.1298	13.9573	14.9402	14.9587	14.9206				14.8999	14.7992	14.1312	14.0721	15.1183	12.3263	12.3306	12.5114		13.7102	13.7756	13.675	15.4888	14.6706	15.6597				14.3122	14.1836	13.3917	15.0034	14.9868	14.4102	16.2983	16.4643	16.9583
Vcp	18.2029	18.7405	18.3765	19.2051	19.4261	19.1467	17.6171	17.5953	17.6095	19.3486	19.048	18.6043	18.5485	18.4421	18.8383	18.2728	18.4231	18.5979	18.4699	18.575	18.7224	18.7521	19.3034	18.9479	18.2977	18.4123	18.6575	18.2757	18.6575	18.1967	18.0889	17.589	17.9342	19.6771	19.5331	19.8438
Vcl	16.9157	16.8617	16.898	18.0291	18.3584	18.1644	18.644	18.7866	18.5251	18.9961	18.5101	19.3267	18.2784	18.5159	18.7506	18.5315	18.2816	17.9977	17.3634	17.2541	17.1148	20.0818	20.3693	20.0814	17.0406	16.3934	16.7061	16.9721	16.6423	16.7893	18.8625	18.6499	19.2825	18.5339	18.3994	18.5966
Vbp1	16.1411	16.0436	17.0581	15.3677	15.4169	15.8369	15.8347	15.4899	15.6865	16.2159	16.3136	16.2799	15.5538	15.5861	16.146	15.7216	15.132	16.6399	16.9464	17.0994	16.6611	16.3123	16.7549	15.8982	17.5559	17.4038	17.2924	15.7865	15.5278	15.9673	15.4581	15.3316	15.6164	16.9982	16.9467	17.2745
Vat1	16.94	16.8246	17.2005	17.7255	18.1994	17.898	15.8999	15.7167	15.959	17.5969	17.5093	16.9733	18.3943	18.2352	18.6805	18.8622	18.1684	18.7115	17.604	16.9137	17.7145	19.4937	19.5662	19.6212	13.5235		14.8049	16.9016	17.2855	17.6532	18.8505	18.0128	18.4217	16.9036	17.0569	18.0933
Vars	17.0377	16.6225	16.5316	16.8836	16.8109	16.9338	15.4464	15.483	15.1522	17.6391	17.4658	17.097	15.6225	15.5465	15.6893	15.906	15.5428	15.7323	16.889	17.2377	16.3465	15.4076	15.4367	14.9411	15.9333	15.7838	15.7492	17.6327	18.0289	17.8436	16.033	16.2129	16.3762	17.5868	17.7467	17.7469
Vapb	18.5248	18.6527	18.4556	18.3719	18.6448	18.4432	16.9024	16.7747	16.7479	18.6067	18.3882	18.0046	17.7449	17.1978	17.8799	17.4567	17.6776	17.9102	17.9094	17.9452	18.4676	17.4951	18.6566	17.7095	17.8172	17.5567	17.9113	17.9753	18.5346	17.9084	18.3839	17.149	17.2233	19.2011	19.2754	19.2233
Vapa	16.1989	16.2308	16.4507	16.657	16.905	16.6941	15.5407	15.3165	15.9829	17.4205	17.3796	15.9326	16.2355	15.7117	16.2278	16.3028	16.1218	16.4147	16.6247	16.5063	16.7107	16.911	16.7713	17.665	17.1835	16.8348	17.2334	16.736	16.5301	16.6503	15.9195	15.873	15.999	17.8387	17.931	18.1667
Vamp8	14.5038	14.2452	13.6314	13.7788	14.3351	14.2852				14.1313	14.8273	15.3241	13.5998	13.6803	13.5755	15.3203	15.2693	15.3966	13.7278	13.9901	13.3686	15.6725	16.2447	16.8386				13.1875	13.4691	15.0796	14.0643	14.316	14.3299	13.8393	13.9478	13.39
Vamp7	15.9478	15.6167	15.6878	15.6544	15.9728	15.6037				14.7304	17.5627	15.2615	15.3839	13.8486	15.1141	16.29	16.8177	16.6666	15.4938	15.8958	15.2656	16.2134	16.2286	16.3371				14.3986	14.9082	15.3744	16.1307	15.8996	16.038	14.6279	15.4175	14.3272
Vamp3				15.0621	15.1434	14.8365	12.7031		13.3711	15.211	15.3876	14.7841	15.4894	14.4058	15.34	15.6135	15.219	15.1455				14.5325	16.0638	15.9394				13.7343	13.6933	13.3799	15.1372	13.9109	14.4585	14.7565	15.0248	15.2167
Vamp2						16.565				15.5722	15.347	15.4042		16.2171		15.2926		15.6059	14.9897	15.1663		17.0809	16.4325	17.2901				15.8071	15.67	15.9577				15.5226	15.6207	15.71
Vac14	17.4083	13.7359	17.2457	14.7015	14.4266	14.8037				14.4302	14.5482	14.2819	13.4076	13.8766	13.8446	15.5631	15.3019	15.0982	15.4046			13.942	14.0653	15.6093				14.1067	14.0179		14.2394	13.8943	14.1191	15.0623	16.2818	15.1251
Utrn	14.067	13.754	13.3565	14.8696	14.7682	14.8293	14.842	15.105	14.0517	18.0158	18.334	18.6381	14.8312	14.7912	14.8969	15.4228	15.3898	15.3339	14.1186	12.9649	18.2447	16.8026	16.8124	16.887				14.6141	14.6553	14.2754	14.3909	14.9571	14.8935	15.1407	15.3607	14.9689
Ust5r	16.1643	16.6582	16.1297													14.5269	14.5606	14.7921	15.5756	15.8926	15.9253
UST4r	15.297	15.4827	15.2297													14.5269	14.5606	14.7921	15.5353	15.6137	15.1369
Usp9x	16.0436	16.1237	16.1307	16.3899	16.5171	16.1968	15.4138	15.5195	15.3404	16.1681	16.079	15.8514	15.4164	15.477	15.2523	16.2107	16.2993	16.3871	16.5217	16.6508	15.738	16.1515	16.2584	16.1696	15.0963	15.2234	15.1378	15.3694	15.1755	15.8769	15.6634	15.8945	15.7027	17.0868	17.0513	17.0468
Usp8	15.1741	14.5049		14.9073	15.1551	15.155				14.8286	14.6284	13.774	14.0145	14.161	14.7192				13.4318	14.2729	12.8791	15.8049	15.4538	15.4308				14.4483	14.3133	14.3295	14.9387	14.9321	14.6334	17.2066	17.2444	17.3283
Usp7	14.5662	14.5916	14.4734	15.8101	16.0068	16.1015	13.8116	10.8239	14.3636	17.2928	17.0274	16.063	15.6041	15.8242	16.2881	14.5591	15.2759	15.3599	14.9292	14.8379	14.5471	15.1133	15.2814	14.929				14.9675	14.8801	14.9808	15.1767	15.3282	15.3714	18.0378	18.0193	18.3016
Usp5	17.0232	16.8112	16.6679	16.7967	16.9322	16.7236	16.4058	16.1443	16.1061	18.1874	17.9525	16.9854	16.7632	16.5117	17.086	16.8996	16.9583	17.3235	17.3569	17.4326	17.2833	16.8958	17.3771	16.9934	15.9304	15.8273	16.395	16.5898	16.649	16.6146	17.535	17.4015	17.4734	18.0318	17.9436	18.565
Usp47	14.8083	14.7529	14.7558	15.0924	14.9212	14.879	13.9878	14.3137	14.8872	15.9979	15.8829	15.0408	13.8803	14.0781	14.1409	16.9278	15.4425	15.3889	15.315	15.4661	14.9369	15.3056	14.9849	15.6514	14.0607	12.892	13.8921	14.4167	14.1064	14.1359	14.7237	14.3316	14.6689	16.1393	16.0266	16.2948
Usp40	14.8437	14.9473	13.5129							14.0892	14.3644	14.5306							14.4182	14.3844	14.4711	13.963	14.5056	12.3254				14.3021	13.6651	13.7121				16.3347	16.3934	16.0558
Usp24	14.9652	15.0782	14.8139	14.6228	14.5924	13.7957	13.6262	14.534	14.3459	14.4803	14.8237	15.297	13.3315	13.3594	13.8584	15.1272	15.2561	15.2119	15.3878	15.4335	14.9252	14.9013	14.6144	14.9562	14.7744	14.9796	14.741	14.4139	14.688	14.4649	15.2347	15.5628	15.0814	15.1047	15.1343	14.8047
Usp19	15.6853	15.6265	15.3193	14.8021	15.0259	14.7515				15.4691	15.4267	15.3468	15.0917	14.3394	14.9793	15.1519	15.3779	15.2888	14.7172	14.8995	15.1911	15.3094	15.1567	14.8147	14.7848	14.7859	16.0096	16.0669	15.5802	16.4514	13.3701	13.7248	14.369	16.5431	16.3082	16.3955
Usp15	15.9335	15.8441	15.6858	16.5914	16.3185	16.2899	14.7455	14.842	14.7981	15.7173	15.4811	16.1624	15.119	14.9959	15.1904	15.6036	15.7999	15.6766	15.8827	16.0549	15.5163	16.2766	15.8736	16.0184	15.282	15.5324	15.4642	14.6108	14.9282	14.7696	15.0855	15.5296	15.1361	15.6347	15.6261	15.442
Usp14	16.0109	16.1831	16.2379	17.3841	17.4699	17.3481	15.9811	16.4032	16.5143	17.9516	18.1386	17.3423	16.9442	16.6417	15.1779	17.5903	17.7832	17.7556	16.8818	16.851	16.7068	16.3199	16.983	17.0843	15.8223	15.7263	16.0532	16.5689	17.2958	16.8095	17.3757	17.1651	17.2248	18.6961	18.6481	18.9739
Usp10	14.6259	14.7803	14.6695	16.7622	16.8114	16.762	14.6773	14.6601	14.7527	15.6178	15.5287	16.0306	16.0895	15.9627	16.2411	16.7033	16.1516	16.3442	15.1805	14.8988	14.9291	14.9626	14.9396	15.0268	15.0367	15.0945	14.1158	14.8195	14.7596	14.6148	14.931	14.9147	14.9511	16.3768	16.1932	16.3398
Uso1	17.5767	17.3755	17.3155	17.2899	17.6811	17.0309	16.3269	16.532	16.1461	17.0544	16.9057	17.0008	16.8367	16.5702	17.0223	16.4834	16.474	16.6674	16.3548	16.4449	16.1758	16.3996	16.6815	16.6364	15.3389	15.2756	15.4584	17.3418	17.4856	17.2173	16.0366	15.6972	15.2728	17.4496	17.2788	17.4304
Urod	16.2677	15.9172	16.3133	15.9876	15.4013	15.7695	14.4845	15.1791	14.5953	15.6972	15.0115	15.0235	14.8687	14.5372		15.094	15.3411	14.7459	15.0691	14.9908	15.5803	14.5541	15.4323	14.0816	14.9922			15.3131	16.2877	15.9756	15.0488	14.7955	15.6141	17.0151	16.6427	16.6663
Uroc1	19.844	19.9578	19.9382																19.8963	19.8095	19.7652
Urgcp	17.4494	17.7203	17.3596
Urah	14.0398	13.9454	13.7683																	13.9806
Urad	16.7923	16.7342	16.7498																17.0892	16.9201	17.109
Uqcrq	18.328	18.5363	18.3178	18.657	18.567	18.4544	20.7547	20.733	20.5902	18.0907	17.9499	17.5378	18.0176	17.7352	17.8954	19.4803	19.2539	19.446	18.4161	18.3534	18.2541	16.8119	16.2477	16.9716	18.2376	18.7851	17.4808	17.6334	17.5215	17.5646	16.0401	16.1861	16.0265	17.9271	17.8806	18.169
Uqcrh	16.0592	16.4722	16.1586	15.9576	15.998	16.8495	18.6744	17.1312	16.8882		14.8944		16.2876	16.6009	16.2499	16.056	16.1646	14.489	16.2229		17.1662										15.3783	15.7662		15.9852	15.8226
Uqcrfs1	17.9796	18.8483	18.2841	18.8404	18.3855	18.225	17.7401	17.8663	17.3109	16.8725	16.766	17.599	18.4383	18.1081	17.9767	18.5683	18.8379	18.2301	17.8438	18.1052	17.2228	15.6522	15.9473	16.0972	19.4508	19.6879	19.0527	16.8783	16.6976	17.5815	15.3419	15.4791	15.6039	16.8722	16.9662	16.7677
Uqcrc2	18.2993	18.6569	18.4113	19.3177	19.5274	19.2887	20.496	20.6878	20.4863	18.8296	18.7449	18.494	19.0128	18.6748	18.9744	19.6414	19.6496	19.6783	17.396	17.6655	18.0215	17.4261	17.9771	17.7441	18.5241	18.2974	18.4005	18.32	18.205	18.3735	16.6395	16.478	16.4497	18.3469	18.2226	18.9802
Uqcrc1	16.7473	17.533	16.6722	17.4297	16.9125	16.5758	18.8664	18.68	18.98	15.7094	15.7476	15.8389	15.7475	16.2817	16.3066	17.1394	17.8699	17.3061	16.3785	16.1875	16.0956	17.4479	17.0458	17.3926	15.2035	15.7555	16.8335	15.3368	15.5724	15.2194	14.2102	14.5241	14.7428	17.019	15.8307	16.5271
Uqcrb	18.3868	18.5096	18.2456	18.9704	19.1173	19.091	20.8048	20.8414	20.7695	18.5348	18.5632	17.7479	18.5427	18.2391	18.6284	19.4063	19.3806	19.5012	18.5129	18.9806	18.351	17.2107	17.4512	17.5806	18.1237	17.943	18.5105	17.7421	17.6955	18.4596	17.0497	16.5744	16.795	17.8546	17.9151	17.9681
Uqcr11	17.1959	17.2332	16.8024	17.7535	16.9468	17.6932	19.1557	19.0514	18.679	15.3385	16.268	17.078	16.437	16.871	14.8312	18.117	18.5443	17.7899	17.0164	17.3135	16.6689	16.1451	15.1934	16.5623	17.1481	17.4126	16.9933	14.872	15.5573	16.2194	15.0809	15.6736	15.515	16.9315	17.2845	16.5895
Uqcr10	16.7657	17.1578	16.77	17.0765	17.1268	17.4832	17.3817	17.5556	17.1415	15.5149	15.3721	15.8162	16.4785	16.6306	16.8683	18.0183	18.194	17.5819	16.2241	16.2283	16.6713	15.3796	15.0681	15.4123	15.9763	15.4615	16.3616	14.0242	14.5595	14.8068	14.9993	14.5309	14.4508	15.3864	15.617	14.5607
Uqcc2	15.162	14.8731	14.8529	15.3793	15.3363	15.447	16.4563		16.1373	15.5596	15.2704		15.2074	14.8623	15.3016		15.4295	15.7556	15.722		14.8003	14.6067	14.7896	15.3248				14.4393	15.0602							15.8019
Uqcc1	15.2887	14.9482	14.8105	15.1936	14.6677	14.5127	15.7732	15.4816	15.3605	14.3628	13.9345	14.6476	14.1054	14.1351	14.7243	15.5016	15.8265	15.4031	15.4379	15.5034	15.2972	14.8046	15.2403		15.2568	14.9227	14.7781	14.4232	12.9289	13.0991	13.6303	14.2164		15.8043	15.5919	15.6598
Upf3a	15.2636	15.7372	15.5304																15.1455	16.2908
Upf2	14.4787	14.4239	14.2543	14.6582	14.3568	14.3076				14.7986	15.0189	14.6984	18.0753	14.0881	18.4782	14.0961	14.024	19.033	14.0987	17.5437	18.9221	14.6651	14.3883	18.6585	14.7711	15.1312	14.1393	14.905	15.052	14.8492	14.4561	15.0552	14.5273	16.1277	16.1215	15.5528
Upf1	16.2864	16.3444	16.2984	17.1354	16.9298	16.9663	14.4962	14.5289	14.5742	17.5368	17.1978	16.8137	16.4704	16.563	16.7477	15.1686	15.5491	15.1208	16.1196	16.2551	15.9262	16.1879	16.0195	16.0823	14.4984	13.8802	15.4709	16.0339	16.0967	15.8526	16.7425	16.5075	16.5529	18.4483	18.423	18.4636
Upb1	16.8352	17.3772	17.3274									14.839				16.5175	16.1443	16.4575	17.5439	17.5692	17.3776
Uox	19.4508	19.3169	19.4682																19.5935	19.6571	19.3659
Unc45a	14.2981	14.3373	14.6785	15.3635	15.5242	15.4797				14.7895	15.0121	15.2452	15.2541	15.0749	15.3712	14.9613	14.8516	14.7778	14.0815	14.8235	14.3011	15.1659	15.1481	15.2515				13.7907	13.9082	14.4505	14.396	14.4448	14.305	14.9802	15.1651	15.0077
Umps	15.5337	15.3591	15.5845	16.242	16.5193	16.0031				15.7866	15.674	15.8941	14.8992	15.4371	15.8205	15.4494	16.1304	15.8672	15.8548	15.9896	15.4956	15.3097	15.1561	14.6879				16.3339	16.4783	16.6163	16.7883	16.468	16.5859	16.2316	16.2357	16.45
Uhrf1bp1l	16.1025	13.2767	14.9665							14.4383	14.31								12.5425	12.7496	13.5679													14.9915	14.8842	15.3107
Ugt2b37	19.3977	19.5434	19.0414	15.9348	17.3813	15.3104													19.3812	19.6613	20.2611	15.6773	15.9433	15.6958				15.6429	14.9031	15.7997		15.1485	15.0388
Ugt2b35	19.7371	18.6227	18.9066	16.7425	17.9154	16.6955													18.4434	18.4025	18.6028
Ugt2b17	17.4974	18.1823	18.6783	19.0866	20.4775	18.2606							15.2819	15.2437					18.817	18.6579	19.424	15.6773	15.9433	15.6958								15.1485	15.0388
Ugt2b15	18.4349	18.5513	18.2896	15.9757	17.6141	15.5517							15.2819	15.2437		15.4357	16.0804	15.9535	18.91	18.1683	18.706	15.6773	15.9433	15.6958								15.1485	15.0388
Ugt2b10	15.0857	14.0494	15.6276	17.4726	17.6068	17.7007				15.9449	16.0269	16.2377	15.9941	16.0911	16.7303				16.578	16.8101	16.3865						14.7613
Ugt2b1	18.3769	19.1185	18.7007																17.4782	17.1728	17.6413
Ugt2b	20.6494	20.6623	20.894									14.0147							19.7132	18.8312	19.7501
Ugt2a3	15.4889	16.2057	16.5649	16.4507	16.1565	16.6619													16.2482	15.3662	17.7596
Ugt1a7c	15.8148	16.7456	16.5285	19.7826	20.1171	20.0186				17.856	18.1374	17.9983	19.3441	19.3143	17.7491	15.7276	16.1173	16.1556	15.7152	17.0207	16.5982	13.9002	14.9286	15.3487				15.3347	15.8332	14.6868	16.9629	17.0645	17.2037	18.5666	18.6147	18.6962
Ugt1a6	20.419	19.6625	19.4673	17.1333	17.7523	17.2527				15.6492	15.6357	17.6616	18.1468	18.206	17.5211	15.7673	16.1643	16.2928	16.65	17.8318	17.3382	15.3251	15.9392	15.4632				15.0181	15.5693	15.0367	16.0314	15.246	16.5432	15.3872	15.416	17.9025
Ugt1a5	17.1859	17.9364	17.8746										16.9165	15.112	16.7677				17.1277	17.8087	17.2471
Ugt1a1	18.6048	18.8335	18.3524	16.7382	17.1391	16.6396				16.0554	15.5015	16.1908	16.1221	16.6474	15.8099	16.9081	17.1574	17.6114	18.3689	18.8399	18.2486								14.3575
Ugp2	19.4172	19.9624	19.9606	17.2768	18.5543	16.7905	17.7872	17.766	17.9976	17.6747	17.6065	17.4177	18.1428	17.4332	18.6809	17.2394	17.1073	17.5159	19.2428	19.474	19.3299	16.9512	17.5162	17.1479	19.3755	19.4771	19.5876	15.1295	14.7645	14.8124	16.5496	16.1392	16.4897	18.4764	18.4367	17.5468
Uggt1	17.1275	16.8847	17.0151	16.3094	16.5551	16.5104	13.9698	13.5807	13.9456	16.9944	17.1107	17.3803	17.4023	16.6273	18.2283	15.9371	16.2081	15.9684	17.3279	17.5537	17.1602	16.4536	16.6583	16.6466				18.1558	17.9667	18.2143	17.0925	16.9691	16.8914	16.731	16.7223	16.6817
Ugdh	19.8843	19.932	19.6576	19.3396	19.5505	19.3615				17.7208	18.1126	18.5026	17.7886	17.8448	17.8568	18.6601	18.9487	18.942	19.7244	20.1447	19.5586	14.7807	14.1973	14.4748				14.7391	14.7305	14.7122	14.2036	14.3369	13.5471	14.5134	14.2228	14.4206
Ufsp2	15.1948	14.5857	14.8879	15.565	15.9159	15.8793				15.3776	15.5613	15.7246	15.1661	14.6661	15.3319	14.9097	15.1763	15.6447	15.0596	15.6742	14.8718	14.8308	14.5322	13.8963				15.4076	15.4428	15.4435	13.7768	14.7411	13.8374	13.4696	15.0022	14.9642
Ufm1	18.3027	18.2179	18.1288	17.1837	17.5371	17.2372	16.3861	16.2861	17.3311	17.0995	16.9386	17.4295	16.5893	16.3365	15.6544	17.4342	17.5357	17.6776	17.8198	18.3615	17.7675	17.1554	17.1179	17.1895	16.297	16.3615	16.0254	19.0586	19.3137	19.6512	17.3361	17.2904	17.0133	18.1338	18.0027	17.5519
Ufl1	15.6678	15.6499	15.6254	16.2807	16.2301	16.3853				17.2587	17.0926	16.5525	15.3862	15.7348	15.4327	15.4387	15.8601	15.7037	16.9536	17.0977	16.5836	15.764	15.5627	15.5345				17.4556	17.5913	17.7553	15.678	15.6985	15.6659	17.4777	17.604	17.4673
Ufd1	16.8942	15.4464	16.9176	16.8782	16.9302	16.53	15.9401	15.8232	16.6305	17.0567	16.5659	15.8863	16.6138	16.9299	16.3022	12.7631	16.7016	14.8916	16.7174	17.0047	16.9377	16.2975	15.7487	16.4663	15.4125	14.772	15.6682	16.6095	16.1109	16.6247	16.6909	16.3305	17.0262	18.2516	18.4261	18.5418
Ufc1	14.8014	14.7844	14.8143	14.6169		14.958										15.8459	15.2903	15.0139			14.1395							14.8542	14.5975	14.6827				14.4583	14.4819	14.4326
Uchl5	16.3527	16.3184	16.3418	15.9028	15.653	16.6223				15.474	16.1512	16.4922	15.6054	15.7275	15.3407	15.3555	15.3518	15.4413	15.8962	16.024	14.7916	15.2218	14.6109	14.5077				15.4021	15.5574	15.1209	15.321	15.2376	15.1206	16.9363	16.851	17.0934
Uchl3	16.3789	15.979	16.4064	15.7981	15.8786	15.7673	15.8875	14.4634	15.2613	16.4168	16.0417	15.3138	14.7032	15.164	15.5749	15.4986	15.6582	15.5388	16.2145	15.7365	16.1986	16.2825	15.8422	16.002	15.5331	15.4173	15.6131	15.8105	15.3381	14.9791	15.3169	15.9856	15.2749	17.8396	18.0117	18.0202
Ubxn4	16.3776	15.9338	15.6175	14.7217	14.2732	14.7109	12.6377	13.5583	13.0067	13.8263	14.1026	15.3587	13.4398	14.0162	13.154	15.2683	15.4671	15.289	15.8124	15.915	15.3159	14.8115	13.7553	14.6399	13.8645	13.6157	14.0458	15.1848	15.4902	15.4527	13.6451	14.45	15.5993	16.6882	16.9996	16.3743
Ubxn1	16.1926	16.3592	16.0983	16.1172	16.142	15.6446	14.962	14.7676	14.8124	16.798	16.6917	15.9051	15.5179	15.8085	16.9978	15.0754	15.2707	15.4134	15.9547	15.9224	15.6528	15.294	15.9209	15.5781	14.7317	14.7657	15.26	14.6185	14.2359	14.471	15.6386	15.649	15.8429	17.9181	17.8231	17.855
Ubtf	14.7656	15.3111	14.8964	15.4874	15.8243	15.3406				15.1571	14.9941	15.6074	14.5729	13.8085	15.181							14.7285	15.0487	15.0453				14.8504	14.9554	15.1646	15.9889	16.2775	16.1813	15.1071	15.0358	15.9005
Ubr4	15.416	15.4924	15.5092	15.7524	15.7953	15.8004	14.0515	14.3192	14.5711	16.3956	16.3093	15.682	14.8214	14.7756	14.7146	14.582	15.0407	15.1231	17.2329	16.956	17.3542	17.0832	17.2257	17.0506	14.0343	15.1427	15.1037	15.036	14.9883	15.176	14.9032	14.9421	14.9652	17.9554	17.9293	18.1944
Ubr2	14.8652	14.3703	13.8364	14.5724	14.319	14.1795				14.2646	13.8337	13.0905	11.8105	12.3358					12.2482	12.6359	11.56	14.0068	11.9619	13.0833				11.7694	13.683	12.8233	13.6511	11.7306	14.0581	14.6504	15.0246	14.919
Ubqln2	15.751	15.6217	15.5226	15.8168	16.073	15.6549				15.2592	15.1545	15.8011	14.3273	14.7144		15.422	15.6475	15.4886	15.3383	15.6762	14.574	15.3951	15.1693	14.9986				15.1755	15.1919	15.6094	15.2641	15.1705	15.3072	15.8376	16.1317	15.7203
Ubqln1	17.0699	16.9203	17.3799	17.6364	18.046	17.577	15.4457	15.559	15.6738	17.9711	17.102	17.1921	16.8314	16.0461	16.2098	15.9297	16.5535	16.5711	16.4615	15.5543	16.7509	15.651	17.4679	17.2349	15.5185	15.691	15.7807	15.6919	15.0672	15.6876	16.9314	16.3534	17.2283	17.3474	17.4764	17.8524
Ubl4a	15.3507	15.3027	15.4775	15.3696	15.2138	14.9856	14.5265	14.518	13.699	15.3775	15.0133	15.1102	14.8072	14.9411	15.3497	15.396	15.6481	15.416	15.7816	15.1474	12.2573	15.5246	15.7212	16.9032				17.5928	17.4367	14.1793	15.1267	14.5484	15.7931	15.9896	16.2963	15.7401
Ubfd1	15.335	15.6522	15.4275	14.7494	15.5077	15.2564				15.7059	16.262	15.2679	14.9776	14.1923	14.5394	14.6178	14.7497	15.0426	15.4127	15.5613	15.9467	14.3182	14.7141	14.6596				15.6055	15.8129	15.7212	15.6276	15.619	15.6932	16.2027	16.2164	15.8953
Ube4b	15.4263	15.3289	15.0373	15.3125	15.24	15.1876				15.403	15.3908	15.2451	14.0362	14.341	16.0642	15.0522	14.9802	14.7432	15.0108	15.4244	14.1928	14.7616	14.6123	14.666				14.4302	15.5812	14.2954	14.0215	14.4774	13.7112	16.676	16.5562	16.5315
Ube4a	15.8751	16.0215	15.8892	14.7556	14.9499	15.1226				15.9288	15.7549	14.977	14.5085	14.7063	14.3222	14.3135	15.0364	14.2887	15.7243	15.8571	15.4445	15.0262	14.7474	14.8555				14.5635	14.8869	14.7417	13.9582	14.1221	14.4098	16.2413	16.1088	15.8032
Ube3c	15.2078	15.2072	15.3697	15.0746	14.9779	15.0387				15.078	14.7067	14.3962	14.5638	14.5206	15.6911		11.8989	14.1547	14.5976	14.4492	14.5024	14.8215	14.5456	14.5917				15.8243	15.605	15.911	14.0929	14.7871	14.9453	15.3883	15.2414	15.4923
Ube3a	14.5681	12.9722	14.1165	14.6434	14.5852	14.6246				15.1828	15.7736	14.761			13.3344	13.7646	14.515	14.969				14.5113	14.0724	14.6493				14.2225	13.9945	13.976	13.9406	14.0789	14.7079	15.4389	15.4982	15.7172
Ube2z	15.1162	14.2002	14.1464	14.7515	14.8143	14.7643				14.5963	14.2611	15.1178	14.1707	14.7142	13.1381				13.2921	14.2211	13.9838	13.6975	13.5233	14.0518				13.8331	14.512	13.9493	14.0157	15.0412	14.9909	14.7777	15.0975	15.7537
Ube2v2	17.0517	16.9923	17.1476	17.8764	18.1986	17.805	16.9428	16.7177	16.8697	18.2368	18.0453	17.7755	17.3385	17.2986	17.609	17.4277	17.4664	17.886	18.1273	18.1716	17.9627	17.1398	17.601	17.5906	17.1624	17.1222	17.5931	17.1968	17.165	17.3666	14.7197	14.8333	14.7856	15.7451	15.7615	15.8251
Ube2n	16.4422	16.7959	16.9356	17.8176	18.0373	17.8758	16.5479	16.5992	16.3818	18.2963	17.9412	17.1683	17.4905	17.3947	17.3062	17.007	17.4144	17.296	16.7034	16.882	17.0492	17.7345	17.9819	18.0675	16.705	16.71	16.2801	17.6296	17.4182	17.5451	18.2152	18.1124	18.1805	18.2689	18.4486	18.7211
Ube2m	17.3125	17.0516	16.9734	17.0448	17.1701	16.8814	15.9402	16.1465	16.0364	17.9268	17.7151	17.0874	16.7209	16.0484	16.7114	17.1341	17.0441	17.3971	16.6764	16.8747	16.4987	16.6295	17.007	16.5212	15.752	16.1786	16.3381	16.702	16.8742	16.9812	16.3348	16.1013	16.3703	18.6509	18.4407	18.4316
Ube2l6	13.7846	13.4635	13.4056									13.4901							13.2921	12.9495	11.9931
Ube2l3	14.8478	16.0412	16.182	17.4597	17.2465	17.3016	15.7172	15.8476	15.5351	17.2417	17.4133	17.1927	15.9161	15.9382	16.0641	16.4862	16.0399	16.5446	16.6405	16.6766	16.0545	16.1744	15.9817	14.9288	15.1877	15.6537	15.8936	16.3168	16.4362	16.7583	16.5931	16.476	16.8695	17.9086	17.867	17.0144
Ube2k	16.1639	15.8938	15.9548	16.7254	17.7057	16.8867	15.4866	15.403	15.538	17.8606	17.6097	17.7388	16.8205	17.048	17.3997	16.5075	16.9443	16.8334	16.5747	16.8549	16.4664	16.5053	17.091	17.1926	15.842	15.8117	15.9172	15.8038	15.9019	16.0474	17.4671	17.0086	17.4281	18.4473	18.3826	18.2303
Ube2i	16.5528	16.4486	16.3852	16.8582	17.0703	16.8267				17.8191	17.4472	17.4399	16.5101	16.6205	16.6812	16.2519	16.1158	16.5375	16.6513	17.102	16.3392	17.2346	17.39	17.6413	16.0922	15.3873	16.062	16.2718	16.182	16.2444	18.5061	18.2852	18.3821	17.2191	17.3346	18.1964
Ube2h	14.2549	14.4546	14.8455	15.3529	16.1004	15.7062				15.5241	15.3784	15.3716	14.703	15.3018	15.4572	14.6962	14.6444	14.7707	14.5494	14.2599	14.6306	14.1703	15.4432	14.6017				13.7041	13.7418	14.0615	14.8947	14.0268	14.6316	15.9	15.7598	15.9437
Ube2d3	13.3392	13.2928	12.7954	15.4074	15.4983	15.6234		14.0607	14.3952	15.572	14.7729	15.3954	14.5346	14.743	15.3747	14.8146	12.9479	14.7502	12.9142	13.3021	12.8893	15.5137							15.1186		16.6054	15.3166	16.5875	15.8209	15.7757	16.4199
Ubap2l	15.6058	15.0865	15.2477	15.4938	15.1036	15.4335	14.9692	15.3468	15.3056	16.0474	16.0612	15.6569	15.6595	15.0606	15.9107	16.0374	15.7868	15.2299	15.3193	15.1464	15.7879	15.7449	16.5206	16.2371	15.3261	14.9432	15.7971	13.945	14.3052	15.5976	15.6415	15.5062	15.5458	15.5965	15.5503	16.3323
Ubap2	12.9113	14.0135	12.4186	15.2117	15.6404	15.4229				15.2499	15.2737	15.3879	14.8441	14.514	12.2031				14.8449	13.2335		14.7386	14.3085	15.0973				13.6351	15.3609	14.0702				14.8744	14.9635	14.9595
Uba7	15.2563	14.7838	15.13																14.0053	14.0574	14.1753	15.0773	15.4708	15.4108
Uba6	16.0588	15.783	15.9148	15.4783	16.5909	15.4974	13.7369	14.4865	14.8563	15.8408	15.6785	14.53	15.208	15.4555	15.6873	15.5569	15.6428	15.6846	15.3247	15.3245	15.3818	15.6138	15.6727	16.0272				15.2823	14.7067	15.1916	15.654	15.588	15.9468	17.1488	17.0838	17.0635
Uba5	16.9473	16.4025	16.3025	16.3077	16.5734	16.673		14.4659	15.6187	16.4936	16.4486	16.239	16.2989	16.3649	16.3593	16.0076	15.8851	16.0687	16.5944	16.9371	16.1743	16.2056	16.7995	16.5051				18.0236	18.4014	18.4161	16.9102	16.7413	16.2324	17.2983	17.207	17.2378
Uba2	15.9938	14.3151	14.4527	15.7448	16.5672	16.5031				16.4612	16.2679	15.9917	15.9693	15.8769	16.6045	15.6505	15.7017	15.3751	15.9846	15.9388	16.0701	15.757	15.9527	16.1057				15.587	15.9403	15.9116	15.8122	15.599	15.6554	17.1929	17.4525	17.1731
Uba1	17.8054	17.7798	17.5733	18.0401	18.1304	18.1863	16.5468	16.8271	16.3741	17.6686	17.6264	17.9048	17.1422	17.2274	17.2602	17.4683	17.2786	17.297	17.1849	17.1285	16.7374	17.7658	17.6832	17.6047	16.249	16.0983	16.4157	17.7422	17.9317	17.8336	17.9105	17.8598	17.8025	18.0993	18.0307	18.1396
Uap1l1	15.2582	14.6098	14.512	15.1806	14.7946	15.3122	15.3909	15.4064	15.4084	16.1267	16.0963	15.7162	15.2187	15.2735	15.12	16.9695	17.1235	17.0357	15.0752		14.8715	15.5502	15.5064	15.631				14.98	14.6873	15.099	15.6752	14.9757	15.327	16.2367	15.6377	15.6418
Uap1	15.446	15.3707	15.0026	16.2833	16.2045	15.9523	14.0546	13.4792	14.075	16.048	16.2239	16.2661	14.0568	13.8776	14.7942	15.1158	14.8132	13.6447	14.8885	15.0425	14.3684	15.7003	15.4138	15.651				15.8066	15.7033	16.0629	14.8628	13.9269	14.055	16.369	16.3719	16.4199
U2surp	15.2825	15.4457	15.1469	15.0003	14.8054	14.5584				15.5086	15.3912	15.9456	14.938	14.7624	13.9089	14.1954	14.7655	14.601	13.0952	15.3499	15.3536	15.0982	14.8653	15.7573				14.4429	14.2299	13.6552	15.01	15.2401	15.2926	16.4869	16.5828	16.1131
U2af2	15.9915	16.1265	16.2127	17.1164	17.4621	17.1198	14.3516	14.3425	14.6065	17.3714	17.3725	17.0377	17.0416	16.8754	16.9546	15.9092	15.9437	16.3337	15.7623	15.4266	15.8575	17.1328	17.2557	17.1119	13.6052		14.5167	16.0783	16.0204	16.1822	17.7308	17.8106	17.6494	17.6455	17.6663	18.2873
U2af1	16.8224	17.3483	17.4833	17.2666	18.2923	17.0108				16.7566	17.5388	17.5135	11.9013	16.2147	16.0776	17.4831	17.0323	17.3592	17.0425	17.9591	17.2696	16.8368	18.4217	16.9739				17.1104	17.1741	17.8833	16.4572	16.46	16.3851	18.647	17.7894	18.0821
Tysnd1	14.1535	14.2936	13.7409													13.1595	13.2128	13.2638	13.8569	13.8109	13.838														12.2663
Tymp	17.2209	16.8237	16.9905									15.2421							17.9686	17.7785	17.847
Txnrd3	14.3796	14.0841	13.753							17.1269	16.8993								14.4989		14.4752												12.2947	19.3642	19.4073	19.5184
Txnrd2	16.6578	16.4991	16.3872	14.2887	14.1932	14.9237	16.933	16.9001	16.7891	14.6257	14.4221	14.002	14.5937	14.056	15.1896	16.4867	16.3634	16.4291	16.1445	15.9712	15.8971				14.127	14.1491	13.8834	14.4679	14.4524	14.4751	14.7789	14.7497	14.9238	15.0564	15.4773	14.9921
Txnrd1	17.2915	17.1964	17.2431	16.6231	16.3537	16.3863	15.4939	15.243	14.9185	16.0132	16.1833	16.6737	15.9863	15.7584	16.3317	16.8398	17.3891	17.3408	16.3909	17.0129	17.2007	17.2636	16.3564	16.0491	15.0148	15.097	15.5169	15.5307	15.4689	15.8399	15.8597	15.687	15.7008	16.3098	16.3524	15.6099
Txnl1	18.3737	18.1811	18.3638	18.2115	18.1219	18.0102	17.0145	17.1246	17.1233	18.3043	18.3195	18.2407	17.5727	17.2387	17.6266	18.0863	18.0042	18.2109	18.2678	18.3601	18.1911	17.5904	17.6083	17.6717	16.8935	17.3828	17.7035	18.3943	18.5957	18.5382	17.9961	17.8584	17.8457	18.6043	18.3692	18.4775
Txndc9	15.4233	15.527	15.5178	15.8817	15.7347	15.6509	13.7826	13.8204	13.9992	16.4681	16.0561	16.0152	15.6649	15.7631	15.1695	15.8854	15.8788	15.8201	15.4056	15.8529	15.2181	15.8168	15.6059	16.3716				15.2077	15.4315	14.8106	14.7486	14.8143	14.6941	17.2034	17.7906	17.2546
Txndc5	17.7337	17.6104	17.3754	19.6789	19.7121	19.6663	15.2991	14.9396	15.1376	18.8815	19.5453	19.7397	18.5502	18.9918	18.0203	15.721	15.8256	15.6663	16.9595	17.4062	16.6216	17.9697	17.7246	17.758	15.3319	15.2982	14.9105	18.3843	18.0503	18.1194	18.2594	18.5648	18.3043	17.5263	17.2457	17.6531
Txndc17	17.1548	17.5675	17.5182	16.8413	17.9809	17.7786	16.034	16.3987	16.3353	16.9901	17.0132	16.9131	16.2632	16.8398	15.8849	17.7014	18.5963	18.4217	17.1611	17.0143	17.3731	17.4025	17.4511	17.5338	15.5967	15.3572	15.5982	16.7485	16.5341	17.0315	16.5922	16.5405	16.4442	17.5717	17.5464	17.5346
Txndc12	16.2374	16.2205	16.1665	15.9482	16.0548	15.8365	15.0411	14.9258	14.5205	16.5971	16.5402	15.3511	15.5582	14.5659	15.1476	15.581	15.8244	16.1176	16.0517	15.8467	16.353	16.3846	16.5635	16.5961	13.7097		13.4419	15.6522	15.3267	15.487	15.7644	15.3275	15.6361	16.1899	16.2899	16.713
Txn2	15.3071	14.5063	14.8676	17.0388	13.7009	14.8197	14.3976	13.6331	13.5211	14.2558	14.1296	14.4668	13.2423	13.8465	13.759	16.3224	15.8566	14.4601	15.6627	14.7897	14.5524	14.2311	13.1359	14.0763			15.351				12.8302	13.8509	13.5716	14.2588	14.8054
Txn	17.2761	17.5833	17.7716	16.858	16.3556	16.6841	17.4916	17.0063	17.4766	16.5467	15.8676	15.1179	17.236	16.7891	18.5047	18.5515	18.5273	18.2733	17.7004	18.2007	18.2065	17.4122	18.0431	18.6389	16.7773	16.4007	18.1911	17.1951	17.1593	17.5834	18.3506	18.0051	17.5445	17.3104	17.1975	17.3615
Txlna	11.9352		12.7865	14.111	14.4349	10.1492				13.9528		14.3823	10.5183			11.8663	12.3909	11.6185	13.0068	13.6969	12.3472	12.3754	13.7451	15.7291				11.6033	11.6654	13.3787		14.1849	12.3435	13.0905	12.8672	15.0308
Twf1	16.599	16.469	16.1678	16.9242	17.0931	16.7378	11.7416	12.2986	12.6669	16.8312	16.5463	16.7697	16.3566	16.264	16.567	17.2806	17.2948	17.3591	16.1423	16.3507	15.7836	16.0747	15.7218	16.4843				15.4653	15.3807	15.51	15.2033	15.314	15.4333	16.3882	16.2733	16.3312
Tut7	14.1819	14.3593	14.4669	15.8872	16.102	15.7303				13.8037	14.4738	14.6086	15.1327	15.1848	15.1392				14.6005	15.3108	15.2359	14.4899	14.7313	13.3915							12.8131	14.2636	13.7037
Tufm	19.1946	19.3087	19.3646	19.6598	19.7657	19.5465	20.6123	20.643	20.3359	18.8583	18.6427	18.6758	18.7457	18.7517	18.5695	20.4841	20.3455	20.5848	19.0047	19.5407	19.0914	17.4223	17.4335	17.4652	18.2216	18.2412	18.0637	18.5694	18.3604	18.6548	18.0882	17.7274	17.5879	18.4637	18.5217	19.1003
Tubg2	15.8482	15.5876	15.6011	15.7723	15.7341	15.5883	15.6656	15.7626	16.03	16.8834	16.6255	16.8159				15.7949	16.7921	16.4346	16.2145	16.4168	15.8816							15.3964	15.2916	15.7634	16.4986	16.4763	17.2953
Tubb6	15.2919	15.1297	15.7092	16.134	16.1966	15.7457	15.7245	15.3382	15.0179	17.2069	17.0566	16.2036	15.3613	15.2444	15.5872	16.9836	16.6552	15.9701	15.0142	15.2558	14.9691	16.3329	16.8873	16.7994	17.2763	18.418	17.2914	15.294	14.9204	14.8761	15.7158	15.4221	16.6094	18.6295	18.7864	18.639
Tubb5	17.4736	17.2998	17.4427	19.6781	19.7608	19.6899	17.6796	17.5255	17.2035	19.7091	19.0046	19.3711	19.0005	18.913	19.0388	18.9295	18.2954	18.9617	17.1906	16.8491	17.6515	19.7414	20.2039	20.1228	16.9434	16.4493	17.0431	17.8966	17.526	18.3666	18.865	18.5996	19.1456	19.3979	19.2878	20.0217
Tubb4b	18.8251	19.0337	18.9327	20.38	20.1503	20.3523	18.8908	18.767	18.9585	19.8684	19.677	19.2184	20.0853	19.8835	19.515	20.308	20.1735	20.378	20.3504	20.6775	20.5257	20.251	20.4281	20.5011	19.4062	19.2873	19.608	20.2315	20.2419	20.3572	21.4685	21.1924	21.3674	21.0545	21.091	21.4164
Tubb3	14.6184			14.5861		14.7075	14.8592	15.241	17.8564	17.0747	16.0781	15.2767	14.7012	14.9022	12.9017							20.812	20.1272	20.5038	15.178	15.4368	15.2635	13.7291	14.7143	13.2347		13.3728	13.7408	19.7478	19.5142	19.7733
Tubb2a	18.8367	18.7694	18.9393	17.3535	17.5868	17.7916	17.5224	17.6277	17.532	19.41	19.0794	18.7275	17.7695	17.3287	16.0729	19.802	19.9576	19.9578	18.7302	18.7596	18.4775	18.8452	18.5216	18.4445	16.3928	16.4949	16.3954	17.682	16.5953	17.5994	19.2602	19.3304	19.4417	19.2553	19.2636	19.8874
Tuba4a	18.1524	18.2155	18.2218	17.7249	17.7396	17.9196	18.0829	18.0379	18.2041	15.5534	15.7329	17.0875	16.9201	16.7889	16.9886	19.334	19.1121	19.366	17.8869	17.9065	17.657	16.7069	16.1051	16.4789	17.8399	17.6413	17.7614	18.4309	18.8718	18.4227	17.2775	17.3328	17.1652	15.7802	15.8211	17.1144
Tuba3a	14.1742	14.5071	14.3185	15.4442	15.5384	15.541	15.3014	15.865	15.7571	19.0377	18.5125	17.0458	17.0711	17.2468	16.7909	16.555	16.584	16.6697	14.5918	14.8328	13.7009	19.4542	19.0378	19.6206	19.0431	19.3129	19.7881	15.444	14.738	15.8172	17.4514	17.2743	19.3111	22.1567	22.1092	22.0549
Tuba1b	19.8378	19.3576	19.7761	21.3596	21.5023	21.4311	18.6396	18.7441	18.8337	20.8968	20.8663	20.7076	21.1897	21.2208	21.191	20.9051	21.1178	21.0485	20.5242	20.5919	20.5548	22.0401	22.2523	22.1237	17.6653	17.778	17.269	20.3876	20.257	20.5527	21.4209	21.0791	21.2193
Ttr	18.2963	18.1303	18.5944	18.1955	18.4605	18.0705	17.4466	18.1693	17.9374	18.9998	19.1146	18.5048	17.2673	17.5324	17.8275	18.7062	18.9812	17.9848	18.6232	18.598	18.8306	18.7406	19.4847	19.9795	16.6477	16.543	17.5727	17.2979	17.0462	17.4362	18.3544	17.6805	18.3385	19.1424	19.0778	19.9144
Ttpa	17.9435	17.2344	18.3004																15.6219	15.5299	15.9503
Ttll12	15.3643	15.9296	15.2394	16.2066	16.2023	15.9907	13.6935	12.9147	13.816	16.6218	16.3539	15.6467	15.4876	15.1622	15.1463	15.7341	15.7835	15.6326	15.0889	14.8852	15.2271	15.8632	15.6779	15.6446				15.3257	15.0085	15.4502	15.8027	16.1206	15.6851	17.3538	17.3584	17.371
Ttc39c	15.3678	14.6367	15.2866	12.7909	11.8341	13.5464	14.8781	14.8646	14.1821										15.1509	14.9772	15.0269													16.4898	16.4756	17.5242
Ttc39b	15.6828	15.1436	15.2689	16.4424	16.4359	16.3743	14.3108	13.9437	14.1461	16.205	16.227	16.2508	15.456	15.6725	15.58	15.6843	16.4427	15.9092	15.8953	15.7534	15.368	16.1728	15.0778	15.9384				15.6825	15.827	15.9171	15.137	14.7687	14.6222	16.6428	16.7073	16.6412
Ttc38	15.5456	15.7563	15.8624	16.4524	16.4744	16.5999	15.7025	15.8257	14.8085	16.1137	16.3264	16.1846	15.3498	15.6082	16.2025	16.6764	16.6844	16.4725	16.2231	16.4395	16.3479	15.3366	16.0502	15.7133				15.2467	14.9323	14.9074	15.5395	15.474	15.382	14.7285	15.1443	15.6544
Ttc37	15.6444	15.0939	15.5614	15.4797	15.5593	15.5641	14.5164		11.88	15.6745	15.6562	15.4986	14.9107	14.7025	14.6955	15.4175	15.5568	15.3248	15.9927	16.1466	16.1413	15.3444	15.4705	15.311	14.8513	14.6192	14.7364	16.3539	16.3314	16.278	15.7157	15.0083	15.091	15.7618	15.9053	16.0233
Ttc36	18.464	18.6699	18.7018													17.776	18.1802	18.097	18.5683	18.9135	18.2635
Ttc25																																		16.5609	16.3411	16.0945
Ttc23l	15.1003	14.8143	14.9304	16.614	16.7348	16.3576	14.338	14.1894	14.4236	16.8732	16.6916	16.7582				15.339	16.1375	15.9174	15.422	15.404	14.4532	16.4308	16.2851	16.2357	14.1822	13.8185	14.3688	15.1158	15.1022	14.9991	16.1544	16.2746	16.1754	17.4835	17.4599	17.4148
Ttc19		14.8076	14.7774		12.9406	14.5527	13.5478	13.8859												12.8135														15.1389	15.0951	14.7364
Ttc1	15.8746	14.8015	14.6203	14.6008	14.4241	13.5663	15.003	15.0466	14.7882	15.6297	15.7953	15.1374	14.9895		15.3583				14.4194	15.0169	14.3733	15.1623	14.9027	15.6347	15.0901	14.8001	14.5516	15.2332	14.7291	14.9502	14.45	14.2968	14.3091	16.5689	16.5429	16.1431
Tstd1	15.2165	15.6487	15.7323	16.2996	16.7261	16.7061				15.2727	15.2618	15.2758	15.7358	14.5117	15.6158	16.6284	16.7132	16.5257	15.443	15.7202	15.5749
Tsta3	17.5823	17.5005	17.2554	18.4851	18.4251	18.4362	14.4312	14.9905	15.2263	18.881	18.7858	18.3686	17.6107	17.677	17.8624	17.1129	17.3227	17.4751	17.5372	17.6636	17.301	16.9643	16.7721	16.7735	16.4804	16.5734	16.7036	17.4625	17.6056	17.4246	15.9005	16.8555	16.6239	19.6248	19.5944	19.6811
Tst	20.2118	20.2074	19.6388	17.857	19.3137	17.2192	17.1576	17.1619	17.1299	16.1591	17.2978	16.5239	15.5902	15.3027	16.2257	17.9882	18.5686	17.8761	19.9682	19.9564	20.3964	17.0403	16.8933	16.7797	16.8715	16.8299	17.1675	18.477	18.4131	18.539	16.6347	16.4374	16.2307	17.5829	17.5447	17.2379
Tssc4	13.9533	13.6449	13.5555								12.7072	13.3602				12.8119	13.8868	12.8932				13.17	12.8263	13.417							13.2379	13.5241	13.0682	14.437	14.3666	13.8347
Tspan4	15.2734	14.7397	14.6576													14.1469	14.4653	13.9481	14.6706	14.9467	13.962	14.359	12.8832	14.0853											14.1339
Tsnax	14.4102	15.0654	14.4047	15.4528	14.9109	15.0858				16.0417	15.8703	15.9251	14.0323	14.6202	12.8003	16.1038	15.4249	15.4186	14.9763	14.5454	14.3893	15.0689	14.8314	15.5214				14.847	14.7788	14.9582	16.0223	15.7816	16.1212	16.4918	16.3832	16.7881
Tsn	15.2652	15.1568	15.0441	15.7648	15.7523	16.0791	13.5938	13.8543	14.0587	17.397	17.0619	15.8437	15.1745	15.1826	15.3285	15.4024	15.6738	15.9146	14.9536	14.9543	14.7634	15.7061	16.1018	16.0391				15.4148	15.5863	15.6022	16.7264	16.6082	16.9106	18.5722	18.3988	18.8173
Tsg101	14.8755	14.9846	14.7361	16.0074	15.9254	15.9283	14.9018	15.3057	14.6894	14.4896	14.462	14.963	15.4269	14.9928	15.6135	15.1007	15.5143	15.2378	14.6722	14.9322	14.4665	15.2204	15.2704	15.5096	14.6003	14.7854	15.1622	15.3047	14.6035	15.2191	15.1943	14.9907	15.1621	15.3301	15.5681	15.4713
Tsfm	14.9169	15.3069	15.1881	15.2088	14.3925	15.2293	15.8061	15.611	15.7367	15.3376	15.3935	15.0719	15.2099	15.1324	15.0595	15.6007	15.5755	15.4721	15.1558	15.1653	15.2501	15.4638	14.7091	12.7873				13.7904	13.7292	13.9769	14.6965	15.4452	14.4177	16.0454	16.016	15.7772
Tsen34	13.0531	14.2239	14.0764	14.556	14.1278	14.0562			12.7693	14.4484	13.3653	14.6793	13.3471	13.545	13.2761	14.3852	15.1364	14.2648				15.2509	14.3137	14.6436				14.395	14.2719			13.4384	13.148	15.2267	15.2312	14.5021
Tsc22d1	17.2366	16.9955	17.0419	17.4449	17.6889	17.4908				16.9286	16.9949	17.1549	15.7609	15.6732	14.458	16.1649	16.6741	16.3012	16.859	16.7895	16.3277	16.8551	17.447	17.7536				15.606	15.4079	15.9491	15.3071		14.5692	17.3735	17.2145	17.5865
Trnt1	14.4428	14.6695	14.9152	15.5491	15.7902	15.2052	15.2447	15.5672	15.7331	15.5611	15.6611	15.051	15.1962	15.377	15.336	15.2003	15.2472	15.4759	15.2678	15.1584	14.9516	15.6786	15.7489	16.5673				14.7277	14.901	15.0199	16.6536	15.999	16.3094	16.4267	16.3372	16.7889
Trmu	14.4569	14.4713	14.2003																									15.4904	16.011	14.7179
Trmt112	15.2726	15.4045	15.4089	16.1365	16.0453	15.7262				16.8384	16.5816	16.2855	15.1526	15.8115	16.3255	16.4947	16.9203	16.9251	16.4789	16.7356	16.2872				15.099	15.1733	14.9159	15.6697	15.0712	15.5827	16.8804	16.2074	17.8	17.1617	16.6959	17.3409
Trir	13.9809	14.377	14.3098	14.9707	16.4543	15.0401				15.8366	16.14	14.7511	15.3461	15.2628	16.027	14.5894	13.905	14.6346				15.5702	16.1303	16.2259				13.6467	14.3349	15.0612	16.8051	15.0451	16.891	15.0521	15.0597	16.4758
Trip12	15.2098	15.1023	14.8999	15.4727	15.1051	14.8312	15.5461	15.0588	15.6705	15.2802	14.9993	15.4825	14.1103	14.7167	13.9308	14.9953	14.8893	14.9168	14.6236	14.8536	14.287	15.4192	14.2887	14.5275	14.0444	14.5913	13.7803	13.9758	13.9763	14.0553	14.8407	15.0927	15.0208	16.5501	17.1375	17.3875
Trim5	13.4859	12.6101	14.5635							12.6778	13.9448	14.4399	12.6188	12.1985	12.1328							13.1888	15.5876	15.2649							13.6743	14.6459	14.5413
Trim28	15.8491	15.4641	15.3272	16.9043	16.9913	16.9847	15.086	15.2232	14.7423	16.1958	15.977	15.6061	15.1398	15.2285	15.3887	16.6075	16.5173	16.6479	15.5325	15.6541	15.7878	15.2414	15.0793	14.9205	14.2343	14.1871	14.426	16.9933	16.8434	14.895	15.0759	15.1761	16.0034	17.6858	17.6888	17.948
Trim26	14.8457	13.7429	14.8427	14.8044	14.7487	13.4697				13.1303	13.1891	14.9741	15.2275	14.0892	16.2556				13.7507	13.4668	13.2479	15.173	14.9385	13.2635				12.9948	13.8178		12.3808	14.5714	14.4945
Trim25	16.2718	15.6938	15.7946	16.7342	16.7523	16.9392	14.7902	14.8774	14.9171	17.3716	16.3642	16.2539	15.7287	15.8087	15.5189	15.0987	15.3225	15.9163	16.1638	16.0597	15.8459	15.5557	15.9796	16.0477				16.3185	16.3951	16.2162	15.4366	15.4573	15.4423	13.9555	14.4166	13.1606
Trim23	16.811	18.0972	18.0413	18.4151	18.3774	18.4631	13.9921	14.0213	14.201	17.4972	17.499	17.6039	16.9775	17.0137	15.8453	17.0954	18.2563	18.1711	17.2192	17.0849	17.6444	19.0537	19.1231	19.2962				17.1529	16.8487	16.812	17.5927	17.588	17.371	15.5809	14.9265	16.1551
Trappc8	13.3753	14.3956	14.3088	14.1806	14.7886	14.1229				14.8978	15.0239	14.5237	13.4071	13.9947	13.6485	14.2292	14.3162	14.2868	13.3006	13.4859	13.0859	14.4373	14.5536	14.5799	11.4051		12.335	15.2177	15.0368	15.716	13.4812	13.498	13.5288	15.1521	15.2981	15.8062
Trappc6a	15.0419	14.8788	15.1631	15.1308	15.0983	14.9314				14.2554	14.8389	14.7165	15.2015	15.0956	14.2503	14.6696	15.0269	15.0851	16.1038	15.9026	15.2158	14.3808	14.3358	14.4019
Trappc12	14.4385	15.1892	14.3016	14.2653	14.4585	14.4952				14.7166	14.7348	13.844	13.4907	13.8271		14.801	15.1047	14.8653	14.9329	13.6234	13.4045	14.9252	14.9408	14.8297				14.0999	13.9432	14.0842	14.3032	13.9163	14.3389	15.7223	15.7923	15.6629
Trappc11	14.0575	14.1622	14.1555	14.8411	14.7261	14.897				14.9211	14.9675	14.6021	15.6491	16.0406	14.106	14.6715	14.8928	14.5791	14.5548	14.7183	14.4339	15.0774	15.6927	14.9015				14.2063	16.1387	16.2802	14.3176	14.799	14.6578	16.0404	16.1557	16.2511
Trap1	18.0932	17.9126	18.0275	18.0187	18.2827	18.1557	17.3035	16.4746	17.294	17.5935	17.5277	17.811	16.4588	16.2418	16.618	17.0583	17.1712	17.6932	16.8175	17.2048	17.8228	16.1113	16.8267	16.4004	14.0916	14.2985	14.2282	16.04	16.1198	16.1765	16.4057	16.0394	16.5204	15.6229	16.3149	16.5241
Tram1	15.4554	15.1446	15.6627	15.37	16.2281	15.7827				16.5031	16.8026	16.2329	16.0972	15.9043	16.2944				15.5193	16.1234	16.066	13.6313	13.7228	14.3033				17.6666	17.8873	17.713	16.6648	16.2385	16.4619
Trabd	14.9844	15.2019	14.9637	14.8164	14.8868	14.9471	14.7839	14.6807	14.744	13.0518	14.0484	15.6024	13.9574	14.0801	13.5355	13.9767	15.1567	14.4186	15.4444	15.4127	14.5116				12.8789	11.9221	12.1726	15.3565	15.2307	15.2382	13.4524	14.2334	12.4229	13.7474	13.7004	13.9352
Tra2b	14.7361	15.4039	14.1895	14.2691	13.8206	13.8158				14.7373	15.1026	13.8908	13.1314			15.0425	14.6936	15.0668	14.6457	15.0796	13.5776	15.1044	14.8293					13.6434	13.631	13.3131	14.395	14.8122	14.6895	16.2234	16.2134
Tra2a	14.8608	15.5802	15.2482	15.0104	15.0976	15.2519				16.0891	15.8165	15.8461	15.4854	15.2734	15.1693	15.132	15.6354	15.1873		15.2294	15.2334	15.4022	16.0158	16.3569							15.571	15.7524	15.7752	16.6012	16.6086	16.5584
Tpt1	17.7332	17.6646	17.5539	17.7938	17.8608	17.8088	16.142	16.2347	16.2336	16.9128	16.8096	17.0537	16.8869	16.8466	17.2736	17.3019	17.2735	16.7482	17.5545	17.7253	17.6295	17.2594	16.6624	17.1489	16.9219	16.7827	17.0251	17.7839	18.2019	18.4432	17.1894	17.3438	16.8136	17.4891	17.6429	16.4056
Tpst1	15.2485	14.5584	14.6781																15.5547	15.5145	15.3295													14.5079	15.6026	15.6334
Tprn	13.1434	12.6859	12.4109	14.0275	13.6109	14.2192				14.0091	13.4764	14.1824	13.3306	13.6905		14.2252	15.4508	14.6509																15.1666	15.1203	15.7219
Tprkb	14.6481	15.0343	15.138	13.8131	14.2601	14.6874				15.0333	14.6951	14.5701	12.7597	12.9153	13.4428	14.6341	15.0217	14.6848	14.0802	13.729		14.8816	14.2577	14.6277				14.1811	14.0761	14.1436	15.1465	14.7439	14.9107	14.7018	14.5715	14.2894
Tpr	15.1655	15.0765	14.8951	15.8025	15.8183	15.6585	18.9332	19.7139		15.9641	15.9368	16.051	14.8246	14.846	15.0309	14.6984	14.5837	14.7982	14.9037	15.0116	14.4171	15.9841	16.0691	16.0197	14.91	15.7117		15.0943	15.0239	15.3626	16.4887	16.4233	16.4383	16.2292	16.3213	16.5236
Tppp	15.6592	15.3818	16.0954	15.4533	15.6698	15.135	16.5149	15.9832	16.5543	15.6725	16.0898	15.8616	15.011	15.326	15.9169	14.091		14.3328	15.7596	15.36	15.8644	16.5327	17.2136	17.4434				15.948	15.5345	16.5693
Tpp2	16.4188	16.3816	16.4568	16.2823	16.4278	16.1353	15.4371	15.6026	15.6945	17.0207	16.5842	15.1809	15.1859	15.7273	15.035	16.6194	16.5246	16.5433	16.9816	16.5785	16.8794	15.8308	15.4931	15.7875	15.5715	15.6309	15.7021	15.3809	14.9579	14.813	16.455	16.2563	16.3984	19.1857	19.2264	19.1436
Tpp1	15.1768	15.3238	14.8006				13.5831		13.782	13.7316			13.587	12.8158	12.6116	15.682	15.5615	15.4928				14.1693	13.7433	14.005				12.1965			14.2135	14.284	13.8291	15.7446	15.3284	15.5774
Tpmt	16.8936	16.9173	16.9616	16.9951	17.2382	16.8078	14.3172	14.2181	14.2373	16.092	16.2495	16.9663	16.2361	16.2753	16.8739	18.4577	18.5118	18.6297	16.5501	16.8758	16.8569	16.9739	14.4443	16.8654				14.9355	15.1938	15.458	14.0066	14.9577	14.3404	15.4757	15.3584	14.591
Tpm4	17.7481	17.3665	17.4029	19.1277	19.5387	19.3987	16.1771	16.6397	16.1502	18.2927	18.5418	18.847	17.2725	17.4984	17.8717	17.8336	18.7677	18.125	16.5897	16.6613	16.6706	20.1644	20.705	20.9271	14.9869	14.994	15.05	16.236	16.0345	17.1642	20.1139	20.1507	20.0643	15.7917	16.1383	15.5842
Tpm3	17.4479	17.355	17.6623	18.6723	18.8504	18.5349	19.1058	19.2569	18.9807	18.3085	18.483	19.1061	18.2785	18.3538	18.5547	17.3856	18.2814	17.76	17.6865	17.7736	17.6726	17.7209	19.3936	19.2685	20.2835	20.4473	20.4238	17.6992	17.5998	18.3674	18.8819	18.4088	19.0701	17.631	17.523	18.5205
Tpm2	18.0281	18.0876	17.988	18.5579	19.5346	18.994	15.5989	15.9961	16.1363	20.2229	20.3018	20.1158	19.828	19.451	20.6218	15.5099	15.9326	15.5535				18.0783	18.6091	18.7884	21.4271	21.4404	21.3371	19.1055	18.1563	19.0718	17.5581	17.2795	17.6017	19.3872	19.3005	19.357
Tpm1	18.6066	18.3371	18.2958	17.1308	17.0075	16.7961	14.6943	14.6231	14.6201	17.0641	17.1948	17.4504	18.4637	17.9773	19.771	17.2355	17.6299	17.3336	17.2328	17.6162	16.9755	17.9885	18.9158	17.5285	23.4312	23.3396	23.7833	17.6215	16.7599	17.3708	16.8781	17.1435	16.9661	18.4274	18.6688	16.5948
Tpk1	15.4636	13.9048	15.14	16.6359	15.9622	15.9053				15.5255	15.5702	15.7088	14.9527	15.0855	15.8332	16.2386	17.0207	16.1332	14.7338	14.7066	15.1239		15.7478	15.7175				13.1321	16.3765	16.6358
Tpi1	19.4279	19.6086	19.5831	19.7701	19.9343	19.8587	20.0968	19.8858	19.9786	19.1691	19.0556	19.0549	20.1278	19.7656	20.4632	20.122	20.0961	19.9716	19.1596	19.4963	19.3769	18.6623	18.389	18.7244	22.1045	21.8109	21.7919	18.2097	18.1569	18.1217	18.6505	18.6948	18.7452	19.7666	20.2258	20.2009
Tpd52l2	16.6062	16.1701	15.8361	16.8356	16.8771	16.6814	15.9103	15.8971	15.7431	16.9918	17.0789	17.3344	16.2174	16.1926	16.4164	17.0283	17.5886	17.1776	16.4453	16.5174	16.4981	17.1389	17.1809	17.4947	16.5081	15.6248	16.1003	17.1681	17.0485	17.7737	17.057	16.8006	16.8442	17.3818	17.2395	17.4563
Tpd52	15.1203	15.1028	15.57	18.0753	17.9535	18.0651				17.5447	17.9275	17.6779	17.2065	17.227	17.0688	16.168	16.7345	16.5019	15.4518	15.3701	15.1183	17.7219	17.9983	18.4503				18.6627	18.4928	19.4112	18.0644	17.3875	17.7523	15.7532	15.7561	16.0582
Tpcn1	12.5677	12.5975	12.5316									13.4231		12.2084		15.3712	14.699	15.0467				15.0778	13.0021	13.0316										13.4001	13.3822	12.7665
Tor1aip2	15.0694	14.7554	14.6273	14.8826	15.7444	15.6767				15.3492	13.9952	13.8413	14.7415	14.8195	14.7978	12.8242	14.0881	12.5955	14.8132	15.1066	14.5907							13.5794	13.1698	14.405				14.6046	14.6811	14.6913
Tor1aip1	14.3389	14.6316	14.7878	14.0189	14.4565	13.9427	14.1659	11.2504		14.7696	14.8229	14.149	13.8273	13.7259	13.5379	14.9948	15.0048	15.0245	14.5794	14.9297	15.0085	13.2248	15.0387	15.2351				15.5942	15.0918	15.5581	13.7512	14.8709	14.4931	15.5884	15.657	14.171
Tor1a	15.7291	15.5807	15.9217							15.3607	15.2201	14.9935							14.7848	15.4667	14.7274	15.1516	14.4597	14.4687							14.9792	15.0854	14.8461
Topaz1	13.804	12.8901	12.3008													13.2217		12.5524																	12.8859
Top2b	15.1235	14.9353	15.0946	15.7356	16.5127	15.5508	14.2984	14.3685	14.5512	16.6545	16.6461	16.3584	15.6911	15.5161	15.7724	16.2192	16.2786	16.3365	14.3059	14.6058	13.7553	16.9613	17.572	17.1251				15.3714	15.1532	15.3314	15.5041	15.751	15.4384	16.7232	16.5731	16.8372
Top1	14.0112	13.8956	13.1132	15.6426	15.58	15.4505				15.2934	15.1822	15.6433	14.0884	14.147	14.4199	14.549	14.9964	13.9456		12.0717	15.1705	15.6059	15.311	15.6293				13.7166	14.2817	14.362	15.4918	15.3933	15.3052		16.3392	15.7479
Tomm70	16.8297	16.9175	17.0787	17.0083	17.1261	16.9163	15.6153	15.903	15.6855	16.9637	16.8425	16.1038	16.0675	15.8121	16.0082	16.4793	16.1866	16.9377	17.2153	16.8698	17.1798	15.2072	15.5998	15.2767				15.142	15.0908	14.796	14.979	14.9326	14.9754	16.721	16.6693	17.4646
Tomm40	16.5208	16.8418	16.7064	17.3396	17.4072	17.2549	17.0443	17.1038	17.1174	16.9606	17.349	17.1452	17.2162	17.0554	17.4096	17.8178	17.8798	17.7647	16.6207	16.795	16.7293	16.4165	16.605	16.6012	16.1136	15.6257	16.1577	16.2338	16.2364	16.213	16.4366	16.3448	16.378	16.8824	16.8585	17.0636
Tomm34	15.6863	15.7251	15.7534	15.675	15.7832	15.7011	15.2112	15.2199	14.7954	17.517	17.1914	15.8257	15.1335	14.7256	15.4418	14.928	14.9805	15.4936	14.9348	15.6913	15.2069	16.1206	15.9849	16.2609	16.4712	16.1493	16.3623	15.0451	14.7857	15.6473	16.0782	16.0174	16.1385	18.866	19.0632	19.0828
Tomm22	16.1079	16.2362	16.0278	17.4099	16.7971	17.3255	16.6546	16.6222	16.4489	16.576	16.6834	17.3091	16.1993	16.5778	16.1006	17.0255	17.1166	16.8553	15.7099	16.0619	15.6764	15.8537	15.7822	16.1357	14.9116	14.888	14.6537	15.2531	15.5857	15.4077	15.6807	16.4318	16.149	16.6766	17.2173	16.7471
Tom1	15.0557	15.0935	14.6762	14.6321	14.1852	15.331	15.6226	14.8114	15.0107	14.397	14.4361	14.9695	13.6672	13.8241	13.1001	14.9736	15.0385	15.0705	15.6084	15.5461	14.9818	15.0337	14.526	15.141	16.3741		15.9931	14.1921	14.1522	14.3541	14.1955	14.5151	14.6743	15.9668	15.5262	16.0784
Tollip	16.6757	16.4841	16.3707	15.5429	15.5861	15.5382	15.9813	15.8987	15.6918	15.8472	16.1371	15.4937	14.7614	15.1279	14.5955	15.8127	15.5525	15.8109	15.8514	15.8316	15.2898	16.4494	16.2331	16.4916				15.583	15.5548	15.7264	15.8914	15.7528	15.3037	16.9845	17.0602	17.0796
Tnxb	15.1962	14.8094	14.7763	14.9543	14.2481		14.8589	14.5198	14.9078	15.0996	14.6227	15.3416	14.5487	13.9887	14.7165							15.5984	15.5009	15.0397	15.0862	15.1643	15.5463	14.2307	13.4461		15.2987	15.1982	15.3092
Tns1	17.3574	17.4854	17.6002	17.4132	17.6153	17.6286	17.6223	17.9134	17.5471	17.0838	16.5871	17.6312	16.4143	16.23	16.4421	17.0847	17.1811	17.2047	17.8637	17.9388	17.5502	19.5916	19.7923	19.3687				15.4887	15.139	15.2965	16.6376	16.5963	16.4657	17.6591	18.5212	18.2314
Tnpo3	15.2111	15.7581	15.6973	15.7265	15.7892	15.6727				15.9196	15.7274	16.3009	13.8787	14.0798	13.8378	14.0333	16.234	13.3246	13.9055	13.753		15.7858	15.3522	15.6511				15.0009	14.2577	15.7231	15.2534	13.8467	13.4304	16.6679	16.7436	16.3203
Tnpo1	16.549	16.281	16.4902	16.3985	16.3195	16.4667	15.3806	15.0824	15.589	16.34	16.353	16.1316	15.6471	15.6114	15.7285	15.3002	15.251	15.2999	15.564	15.5621	16.0949	15.9227	16.3421	16.2439				15.7998	15.7769	16.0118	16.3581	16.2167	16.3397	17.073	17.0542	17.4103
Tnks1bp1	15.8514	15.6513	15.7781	15.3321	15.534	15.3989				15.0907	15.3104	15.1941	15.5628	15.317	15.426	15.4476	14.8751	15.2139	15.2927	15.1329	14.8001	17.5	17.3399	17.6487				15.2565	15.0968	15.6228	14.514	14.3343	14.2362	14.334	12.9664	13.3593
Tnc	14.8834	13.5071	13.6921	16.1643	15.858	16.026				16.7138	16.4575	17.3724	16.3104	16.2342	16.2256	14.634	14.186	14.5085	15.083	13.7803		14.7055	14.6311	14.3568	15.2734	15.0765	17.7273
Tmx3	14.9685	14.5445	14.5317	14.2503	14.8021	14.4812	14.7434	14.9549	14.6929	15.4816	15.2941	15.63	14.9645	13.116	14.6783	14.9205	13.9776	14.3324	14.8367	13.0474	14.4891	16.3064	16.3243	16.6379	14.7506	14.7811	15.2496	14.5675	14.3425	14.9323	15.8938	15.7274	15.7946	15.5005	15.4472	15.5292
Tmx2	15.0972	13.6617	14.8082	16.609	16.7466	16.6762	15.7108	15.7026	15.7792	15.5816	15.1917	15.733	16.1578	16.0842	15.9909	15.4822	15.7827	15.9478	14.7229	15.2976	15.0575	14.2506	15.2983	15.1293	14.8889	15.0982	14.7313	15.2338	14.6702	14.9044	13.5545	14.9746	14.981	15.5302	15.3933	15.846
Tmx1	16.931	16.7249	16.8193	16.8273	17.1621	16.9095	16.6195	16.8263	17.029	17.2546	17.4069	17.0525	16.5316	16.3771	17.1375	16.6139	16.4443	16.9726	16.3692	16.5386	16.4682	17.0724	17.3929	16.6853				16.3249	16.1844	16.4649	16.2827	16.5025	16.6325	18.6728	18.6603	18.4592
Tmtc3	15.6239	15.7668	15.5699	15.7265	18.0224	17.4108	13.1744	12.8188	13.1909	13.2919	14.4084	15.2988	14.8957	15.3025	13.6594	16.115	16.0202	15.7158	15.6992	15.2742	14.2429	16.4301	15.574	15.8409				15.1034	15.0068	14.9228	13.8748	14.0488	14.2188	15.3952	15.6118	15.2234
Tmsb4x	20.1474	19.9579	20.0173	20.7545	20.9992	20.7873	18.5151	18.9873	19.6348	21.016	21.3096	20.4506	20.4644	20.6029	18.9771	19.9921	20.3093	19.7763	19.9535	20.1374	19.6421	21.6295	21.5602	22.9576	19.0314	18.5336	19.4007	20.1586	19.8421	20.7644	21.7164	21.507	21.6003	20.4262	20.3683	21.8211
Tmsb10	17.1137	16.1336	16.9201	19.3173	19.3033	19.7021	17.0477	17.0809	16.306	20.1175	20.1468	19.7547	18.8698	19.2671	17.6517	17.7049	17.6545	17.032	15.4133	14.9243	14.4569	18.8414	19.235	19.58	17.4246	17.252	17.9009	19.2527	18.4123	18.3509	20.6337	20.5304	20.7562	20.3621	20.3968	20.6506
Tmppe	15.6112	15.0261	14.9343								13.2014	14.2197		13.4231			15.3187	15.1238	14.7681	14.8382	14.0733	15.415	14.125					14.1219	14.3403	13.9471	13.7337	14.2121	13.8629
Tmpo	16.7434	16.5195	16.3891	16.1206	16.2411	16.202	15.8649	16.1567	16.0441	17.1516	17.1578	16.8613	16.4963	16.2206	17.6315	16.8648	16.3003	16.9585	16.1328	16.652	16.2228	17.4991	18.1577	18.1833	14.6685	15.2045	15.1982	17.0252	16.8228	17.1773	16.5096	16.2118	16.3158	16.6393	16.9524	17.1519
Tmlhe	16.5364	16.1199	15.9961	18.0606	17.6974	18.0915	16.8178	15.7324	16.2187	17.8282	17.8335	18.4119	17.8957	17.7383	18.1267	20.3336	20.2339	20.7877	16.4119	16.2811	16.0507	16.1275	16.4	16.3569	15.1426	14.9105	14.9519	15.7082	15.9991	15.9695	15.7111	15.7028	15.8325	15.0274	15.5695	15.2839
Tmem97	17.0759	16.9756	17.1925	17.7156	17.7723	17.5794				16.4264	16.3809	16.8598	15.0408	15.7949	15.9066				17.6206	18.8505	17.9848	15.4216	14.6168	14.9812				19.6962	18.9151	18.9637	16.3164	17.2853	16.8254	17.8517	17.3487	17.8781
Tmem87a	12.4548			13.673	13.9383	13.9907				14.8433	15.1926			12.9038								14.6637	14.4812								14.2627	14.2879
Tmem86b	14.0666	15.9513	15.2305																16.5077		15.164
Tmem82	15.5227	15.1288	16.4428	15.0898	14.9789	14.7742					13.3475	14.2938				14.1155	14.5269	14.5905	15.2327	15.1426	15.0837
Tmem70	13.541	13.0645	14.0526	13.2889	13.2694	13.1309				12.1413		12.7722	12.4622	12.3627	12.3095	13.4189	14.046	13.8031	14.2909	14.8191	13.1392
Tmem62	14.3568	14.5335	14.1869																14.2913	14.3399	11.4833
Tmem33	17.2406	17.5335	17.3405	16.5128	16.8423	16.5204		13.6187		16.4148	16.8231	16.8393	16.31	16.0082	16.4416	16.1602	16.0875	16.4071	17.127	17.3599	17.5127	15.48	15.6045	15.0765	11.1199	11.7642	14.1833	15.7217	15.6333	15.5685	16.0481	15.5773	15.7323	15.4842	15.7048	15.6839
Tmem30a	16.1366	18.0951	15.7188	14.4077	14.803	14.1744				14.6378	14.8296	15.2825	11.6602	11.8264		16.2198	15.7659	15.927	15.6357	16.3154	15.621	15.6215	15.6801	15.9217				14.7158	14.6095	14.4513	14.682	14.5625	14.8026	15.4722	15.5968	15.5417
Tmem259	14.1861	13.9905	13.5761	13.4176	12.8	13.0178	11.1211	10.7363	10.6146	12.5126	12.5186	12.9354	11.8239	12.2689		12.5727		12.2898	13.2716	13.1252	12.6104	13.5276	12.0175	13.0638							11.0856	12.2432	11.4133	13.897	13.8849	13.3872
Tmem258b	16.3142	16.2974	16.2565	16.642	16.6654	16.6658					16.0619	15.3163	16.055	15.6873	17.1618	16.8679	16.6419	16.76	16.1421	15.5433	17.6763	16.0806						17.0268	17.4881	17.1132	16.2319	16.2985	16.2986	17.0454	17.0073	17.5438
Tmem256	14.7883	14.7899	15.3363	14.7365	14.3534	14.8812	14.9588	15.2058	15.1069	13.4773	13.4515	14.0058	13.3911	13.7788	13.16	15.711	16.0933	15.8796	14.7974	14.8206	15.2367	13.674	13.1256	14.0186				14.9563	14.9153	14.9347	13.4486	13.6964	13.6414
Tmem214	15.5473	15.2856	15.2157	15.2476	15.3282	15.4721				14.7033	14.8292	15.2933	14.6819	14.8056	14.7823				15.0613	14.9843	14.9876	15.2018	16.3555	16.307				17.505	17.4721	17.4634	15.4007	14.8869	14.7708	14.3985	14.3073	14.5371
Tmem205	19.4306	19.358	19.1479	18.3055	19.5683	17.7701	16.0267	15.8386	15.8286	17.6159	17.2675	16.9548	17.1821	16.7425	16.8593	17.338	17.7704	18.0268	19.3342	18.8502	19.1308	17.1259	17.1324	16.7976	14.7383	14.8765	15.0679	15.2248	14.466	14.2264	16.2203	16.4289	16.0998	18.4621	18.286	18.7055
Tmem176b	13.7913	14.9887	14.525	13.0804		14.5065				13.2249	14.3894	14.7902	12.0166	12.3817	12.0411				14.3302	15.0113	12.8718	14.0072	13.5404	13.677							14.3506	14.6804	14.0179
Tmem167a	16.3309	16.3655	16.1331	17.0578	16.4263	16.5713	14.4675	14.2147		15.5165	15.7627	16.0356	16.198	15.243		14.3932	14.7716	15.2542	16.7262	16.9936	15.283	15.6241	15.3299	15.3841	15.438	16.5753	16.304	17.694	16.7268	17.2325	14.6557	15.0818	14.9023	17.4805	17.4678	17.0313
Tmem14c	17.9247	17.5717	17.7693	18.6157	18.8296	18.5848	17.8654	17.0111	18.3449	17.5706	17.2931	16.2479	17.3194	16.7197	16.9447	17.5511	16.8766	17.3698	18.1491	16.8052	18.424	16.8014	17.5905	17.4013	16.5446	17.1238	16.9976	17.0441	17.0262	16.2386	17.5047	17.5135	16.7968	16.886	16.9991	17.6815
Tmem143	13.3047	12.9272	12.7051				15.7473	15.235	15.7622							13.7588	13.2703	13.5689							13.0263	13.4155	13.5779	12.5792	12.7422	12.1631
Tmem135	15.9484	16.5213	15.5667	14.9137	15.8577	15.2978							14.691	14.5778					15.3059	16.3939	15.5441													16.0557	16.0528	15.7591
Tmem126a	15.8252	15.4656	15.3524	15.6718	16.1943	15.5859	16.1261	16.7496	16.1081	15.3247	15.3544	15.689	15.0197	15.29	15.3458	16.1896	16.4972	16.8044	16.0287	16.878	15.8184	14.7116	15.0267	15.1013	16.1279	15.8451	16.0102	14.4097	15.0165	14.8411	14.3053	14.3926	14.5097	15.5867	15.6079	15.9267
Tmem11	14.002	13.5598	13.8517	13.5663	13.7603	13.3986	13.9416	13.8457	13.9648	13.6743	13.5457	12.9355	13.6265	13.4758	13.1916	14.1406	13.7517	13.9274							13.2676		13.7351	13.0849	12.9278	11.7776						13.6771
Tmem106b	15.7106	11.5498	15.8955	15.4116	15.4951														14.8143	13.7805	13.2419	16.5096	15.6181	16.6913				15.041	15.3225	15.4743				16.2597	16.1501	16.8584
Tmed9	19.4181	19.4616	19.4814	18.0921	18.2875	18.0868	15.8203	16.2465	16.1858	18.5831	18.3337	18.4835	17.1837	17.2402	17.2468	17.6223	17.7565	18.0037	19.475	19.4186	19.0422	18.2463	18.3215	18.5121	16.8341	16.8289	17.0121	19.1201	18.8838	18.9679	17.7126	17.5143	17.4755	18.9287	18.4154	18.5516
Tmed7	15.9249	16.1681	15.632	15.8226	15.8122	15.7843	14.5921	14.5629	14.8187	15.8802	15.279	15.456	15.6052	14.8806	15.782	16.374	16.0513	16.1482	16.1556	15.7978	15.7146	16.2858	16.0561	15.9649				15.9781	15.8641	16.2182	15.6883	15.3032	15.485	15.7802	15.6325	16.0939
Tmed5	17.3948	17.779	17.7719	17.2772	17.3798	17.1572				16.6402	16.399	16.7561	16.1803	16.3306	17.0632	16.5108	16.5625	16.6918	17.8804	17.9848	17.9485	16.3687	16.6792	16.715				16.1817	15.2894	15.785	16.2398	16.0613	16.1474	15.1183	15.1876	15.603
Tmed4	15.0991	17.0576	14.4319	16.8991	16.7135	16.4863	14.148	15.0082	14.596	16.2187	16.1865	15.5229	15.345	15.7668	15.6864	16.0268	16.1637	16.1737	15.8336	15.9274	15.3928	15.7887	15.6635	15.3363				15.8875	15.6619	15.7581	14.5998	14.9415	14.5936	17.5109	17.3987	17.4098
Tmed2	15.4913	15.0826	15.1156	14.7974	14.6985	14.4729				14.5867	15.0077	14.9723	14.3081	14.3184	14.2841	14.7277	14.5012	14.4042	15.9956	14.9536	15.4746	14.6644	14.912	14.7905				16.6056	16.7942	16.7486	14.4426	14.3787	14.6811	15.4435	15.7235	15.4215
Tmed10	17.8503	17.7625	17.7554	16.9879	17.0238	16.7769	14.9375	15.6786	15.7072	17.1326	17.2128	16.5946	16.3853	16.5648	16.7834	16.5812	16.4519	16.9247	17.3742	17.5189	17.4818	16.8021	17.0199	17.2452	16.8738	17.3376	17.2681	18.3997	18.6283	18.651	17.4625	17.4539	16.9495	17.3472	17.4081	17.1679
Tmed1	15.8944	15.4204	15.3517			15.025	14.9838	14.8155	15.0247	15.1166	15.0567	15.3753	14.8528		14.7994	15.4977	15.3014	15.7602	15.6746	15.3405	14.8577	15.3727	15.0918	15.5063	15.903	16.0036	15.6671	14.5069	14.2674	14.2447				15.9382	15.9989	15.4744
Tmco1	16.6152	16.0889	16.2649	16.4592	17.0083	16.3118				15.4853	15.3603	16.19	15.1144	15.2824	15.7518	15.4617	15.6278	16.1488	16.2881	16.0496	15.5823		15.2809					16.3749	16.2484	16.4681	15.8236	15.2005	15.2505	16.402	16.4739	16.3861
Tmcc3	14.7708	14.7419	14.6082	14.9635	14.8579	14.9771				14.2509	15.2483	15.0015	15.3354	14.4584								14.5571	13.5852	13.9515										15.3773	15.9124	15.6386
Tmbim6	13.5	14.6817	14.5237	12.6104	13.0929	12.063				12.9428		13.3516				11.8843	12.4451		13.6542	13.7313	13.5679	12.8053						14.0192	13.6893	14.3302		13.1742		12.8748	12.7213
Tm9sf4	14.541	15.0141	14.8581	16.1102	16.1115	16.2746				16.2635	16.4199	16.0965	15.0125	15.4005	15.0903	15.1064	15.3206	15.9066	15.5862	15.5306	15.4097	15.4402	15.9735	15.7582				15.163	15.2419	14.8683	14.3713	14.624	14.8275	15.864	15.7293	16.0273
Tm9sf3	16.1191	15.7904	15.7737	16.8559	16.4589	16.7596	13.1665	13.4795	13.4493	16.5161	16.3397	16.196	15.8629	15.5215	15.7424	15.7293	16.1359	15.987	15.6354	15.4504	15.375	15.3225	15.4132	15.0685				16.039	16.1222	15.7143	14.8985	14.896	14.8825	15.9435	16.031	16.002
Tm9sf2	17.0781	16.6867	16.7537	17.4964	17.5477	17.927				17.2937	17.9335	17.538	16.688	16.7812	16.5461	16.0789	16.5528	15.8191	16.4344	16.4997	16.7501	16.1893	16.302	16.3582				16.2943	16.3463	16.2975	16.0944	15.7593	16.0497	17.6712	18.0108	18.02
Tm7sf2	15.6601	15.3117	15.4329	13.9557	14.4346	13.5674													15.8692	16.1173	15.043
Tm6sf2	15.8992	15.0869	15.29	16.9755	16.8287	16.7558				14.7737		15.2519	16.2289	16.0534	16.7873				16.1178	15.5595	14.8452
Tln2	15.3659	15.5075	15.6417	16.2985	16.381	16.4388	16.8307	16.5558	16.4863	16.8412	16.6531	16.8831	16.8398	16.5636	16.5226	16.9976	17.0176	17.188	15.0726	14.8751	15.3689	17.4886	18.2021	17.833	16.0142	15.7621	16.3103	14.8594	14.3139	15.2571	17.8753	18.0292	17.9037	16.6222	16.6704	16.3177
Tln1	17.6993	17.704	17.7338	18.1094	18.2088	18.1466	17.0649	17.1366	17.1172	18.4582	18.2124	18.9279	18.4491	18.3881	18.4057	18.4582	18.5111	18.6496	17.5926	17.5753	17.2421	19.3248	19.5695	19.1703	15.3431	15.1598	15.2892	16.9729	16.8542	16.7297	18.9821	18.9959	19.0651	17.857	17.8632	17.9204
Tkt	18.3332	17.6258	17.5978	17.8855	17.5203	17.0674	14.4459	14.2953	14.8323	16.4916	16.6868	16.8621	16.4543	16.4933	16.8715	17.3896	17.2468	17.4867	18.3307	18.7402	18.4078	17.539	15.7424	16.792	14.7632	14.4008	15.3713	15.7504	15.7776	15.7438	16.864	16.4294	16.738	16.6397	16.8326	16.4336
Tkfc	19.2754	18.9969	19.5219	20.536	20.5745	20.2507				18.5042	18.3689	16.4323	19.4142	19.0199	18.3317	19.7409	19.7971	20.1995	19.5691	19.1756	19.5504	15.0673	14.8998	14.5998		13.0502	15.1237	15.0282	15.4868	14.9687	14.605	14.7822	15.141	19.6123	19.5284	19.7478
Tjp3	14.1145	14.3735	14.2365	15.0072	14.932	14.8704				14.2198	15.0386	15.0792	13.3654	12.614					14.6507	14.5093	14.06	12.9471	12.4722	12.4541				14.3366	13.7976	13.6958
Tjp2	15.3878	15.5529	15.1705	15.4055	15.619	15.2081				15.1744	15.9902	16.1153	15.026	15.1983	14.1673	13.3583	13.7105	13.4586	14.6831	15.2028	15.5598	17.0245	16.2092	16.9601				13.9254	13.9772	14.8351				17.2445	15.3692	16.9252
Tjp1	17.7799	17.7486	17.327	15.0745	14.2719	15.8011	14.8869	14.9325	14.8026	14.1044	15.3366	14.7577	14.9575	15.3943	15.1397	15.7251	16.241	15.6899	15.4534	15.5065	15.5716	17.6632	18.1602	17.6587				14.454	14.3865	14.3993	13.2714	14.5589	13.9162	16.0369	16.1462	16.044
Tiprl	15.0703	15.0902	14.6262	15.2392	14.9848	15.1785		15.3877	14.8686	15.4832	15.91	15.1361	14.5552	14.7426	15.2779	14.8764	15.2446	14.9708	15.1418	14.8183		15.0186	13.8703	14.1768	14.6885	15.4078	14.4986	14.7648	14.6211	14.4627	13.3397	14.0659	13.5906	16.4688	16.4497	16.2963
Tinagl1	14.9346	14.3255	14.4597	13.8219	13.5267	13.7223				15.1538	13.8995	15.2534	13.8376	13.4073	13.3882	17.1521	16.6684	16.8452				15.4043	15.1801	15.1505				14.1916	14.395	14.6546	14.9062	15.2732	15.1772	14.2996	14.1625	14.0622
Timmdc1	15.3004	14.6959	14.6992	14.7983	14.348	14.2684	13.2232	14.1627	13.9719				13.6975	13.9994		14.9796	15.0973	14.8867	12.8127	13.8418	11.2278											12.5192	13.3413	12.9837		14.0249
Timm9	15.8739	15.697	15.8442	16.4525	16.6318	16.3945	16.7582	16.9835	16.4829	15.783	15.6663	14.8287	15.5451	15.503	15.6236	17.2864	16.5614	17.4296	16.4721	16.2535	16.3858							15.774	15.9635	16.1641	15.3868	15.4765	15.4693	15.4505	15.475	16.2529
Timm8b	17.0346	16.9233	16.7405	17.475	17.4818	17.4656	16.9964	16.6992	16.6563	16.1896	15.7192	17.0858	16.4143	16.3411	15.5269	17.5786	18.0383	18.0133	15.994	16.3562	16.4767	15.8831	15.6944	15.7902	15.9445	16.2195	14.9873	15.9603	15.2171	16.2667	15.1183	15.7105	15.7152	17.722	17.7465	17.7908
Timm8a1	17.5772	17.6707	17.2912	17.4918	17.9422	17.5311	18.2147	17.717	17.5962	17.1083	17.3761	16.615	17.8816	16.9726	17.157	17.454	17.5664	17.7399	17.0321	17.2528	17.0195	15.7845	16.3419	16.5763	15.3194			16.1761	16.6265	17.6346	17.3122	17.3477	17.1482	16.9251	16.8978	17.764
Timm50	17.293	16.818	16.9766	16.673	15.4511	16.3693	16.0127	15.6356	16.6255	16.44	16.3734	16.0312	15.7115	15.8781	16.6696	17.2126	17.0815	17.0717	16.8213	16.7133	16.3419	15.6521	15.7714	15.7559	15.624	15.3456	15.3755	15.4539	15.7615	15.7041	15.9143	15.6479	15.7287	16.9385	17.1257	16.8021
Timm44	17.8512	17.3501	17.3542	17.2418	17.2647	16.8496	17.2207	16.966	17.2612	17.0049	16.9557	17.0392	16.2592	16.1889	17.1714	17.7163	17.7354	18.0694	17.6549	17.5691	16.933	16.1244	15.8713	16.2538	16.3272	15.9717	16.3332	15.3686	15.0913	15.7988	15.818	15.6609	16.0498	17.8998	17.9491	18.01
Timm29	15.8679	15.8086	15.0291	14.7904	15.5928	15.0116	15.339	14.6048	15.4677	15.5958	15.5226	15.6478	14.5059	15.4913	15.1993	15.6312	15.5749	15.4062	15.1314	16.9376	15.2906							14.8811	15.034	14.7486	17.1209	14.7093	14.3398	15.6882	15.4739	15.2636
Timm22	15.3494	15.0077	15.0733	14.8436	14.9828	15.9109	15.0869	15.2007	15.2064		14.6809	14.7985				16.7381	16.2712	16.1932	15.2843	15.2466	15.6354							14.3694	14.425	14.2679				15.3284	15.2458	15.3731
Timm13	18.3082	18.3981	18.2997	17.7338	18.3077	18.3383	17.2796	17.521	17.812	17.0614	17.3026	17.0044	16.7855	16.5284	16.0099	17.9936	18.3897	17.949	18.1853	18.3234	18.0232	16.329	16.0792	13.9587	17.5656	18.0558	17.5393	17.3868	18.3617	17.8808	16.9603	15.9692	16.3554	15.1702	15.3495	15.848
Timm10	15.1283	15.1972	15.0664	14.9903	15.2801	14.8408	15.4167	15.6362	15.3135	13.7485	13.7589	14.1815	14.6613	14.2195		16.154	15.4899	15.5874	15.4375	15.2144	15.8381							14.6051	14.7346	15.1565	14.0462	13.8337	13.7435	14.8712	14.4064	13.8047
Tial1	15.7955	15.8564	15.481	16.3072	16.1312	16.1324	14.8806	14.6568	14.3906	16.3785	16.5017	16.6116	15.3035	15.3574	15.1615	16.408	15.9436	16.3548	16.1824	16.2693	16.7539	16.0716	16.4586	16.0364				15.5589	15.587	15.4337	15.8105	15.9333	15.9296	16.5177	16.4713	16.5542
Thumpd1	17.3386	17.451	17.0901	15.1744	15.946	15.012				14.6097	15.3562	15.352	14.6192	15.2407	15.2661	16.0658	15.9052	16.3629	16.4962	16.8467	16.2947	14.6577	15.9529	15.1676	14.7696		14.4335	15.1755	15.3612	15.9846	15.9792	16.6164	16.1791	16.2655	15.9126	16.3446
Thtpa	16.6976	16.3474	15.9751	15.4024	15.6279	14.9398				16.0991	15.046	14.8545				15.4026	15.2799	15.2119	15.091	16.6387	14.7774	15.3894	14.6356	15.4337	15.2529	15.6779	15.3892	14.9061	15.6392	15.8472				15.8743	15.7019	15.8339
Thrsp	15.2753	15.3293	15.7403													13.9538			15.5016	15.7813	14.9287							14.0075	13.234
Thrap3	16.1216	15.9679	15.6002	15.8321	15.9377	15.7585		14.7675	14.7898	16.2481	16.0196	16.5134	14.5244	14.4752	15.4165	15.5973	15.6107	15.4114	15.304	15.7	14.6745	15.6321	15.3095	15.845				14.8478	14.7993	15.1583	15.8069	15.8953	15.5575	16.5732	16.5692	16.8045
Thop1	15.5431	15.7717	15.742	15.8479	17.7754	15.8788	14.9416	14.742	14.839	18.5782	18.3178	16.158	15.7383	15.4869	17.1472	15.9236	15.6382	15.9381	15.6437	15.6285	15.5659	16.5126	16.4968	16.4917	14.4863	14.5476	14.6068	16.5017	16.3864	16.5214	16.6535	16.534	17.008	19.681	19.8167	19.8578
Thoc7	15.651	16.6078	15.535	15.1454	15.3145	15.3772				17.3598	17.0787	17.6469	16.2585	16.0064	16.9567	17.5477	17.4907	15.6687				18.1077	18.0762	17.5051				16.2449	16.207	15.8657	16.3956	16.2221	16.2727	19.2887	18.3269	18.278
Thoc5	14.751	14.5993	15.1449	14.7929	15.4161	16.0519				16.0366	15.5389	15.6552	15.3061	14.893	15.1863	15.1164	15.7188	15.2653		15.7647	15.6939	15.0833	16.0063	15.6079				14.6633		14.7838	14.8962	15.06	14.9063	15.8101	15.8402	15.6251
Thoc2	15.2758	15.327	14.8756	15.1229	15.2469	14.9979				14.869	14.8342	15.2501	14.6756	14.5939	14.9012	14.9556	13.7021	15.061	14.955	15.3901	14.6731	14.8148	14.3614	14.2953				14.4154	14.557	13.4781	15.0615	15.2776	15.1252	15.3584	15.5293	15.0406
Thoc1	13.8541	14.3884	14.3606	14.657	14.4523	14.2627	16.0016	16.2193	16.0332	14.9361	14.5983	14.7502	14.4294	15.1108	14.7664	14.3623	14.0829	14.5915	13.975	14.3345	14.5074	14.7632	14.5068	15.0591		14.9201		14.0903	14.3069	14.3359	14.9406	14.8592	14.0528	15.3592	15.3119	15.4707
Thnsl2	16.8622	17.0143	17.0743	15.1299	15.578	15.247	14.1656	14.1999	14.0773	14.8462	14.6059	14.6141	14.3071	14.7369	14.2802	18.3935	18.5716	18.766	15.2577	15.7068	15.9702	14.0117	13.0886	14.4653	15.2901	14.7744	15.1056	14.9574	14.977	14.9661				16.5183	16.401	16.5879
Them6	16.3534	14.5945	14.1989	14.3135	14.5605	14.2339				13.0438	15.6131	14.2565	12.5897	13.5743	14.0844	13.1059	13.0429	13.8934	14.0309	15.1938	13.6436										13.8497	14.2733	12.7962
Tgm2	19.2652	19.086	19.2981	18.1129	18.7936	17.6103	16.6641	17.6312	16.7637	19.1335	18.6476	19.291	18.2688	18.0324	18.4145	18.9758	18.378	18.9723	17.2101	17.0637	17.7675	19.2839	20.4806	19.7809	15.7468	15.6928	15.6242	17.541	17.0038	17.892	17.4675	16.8483	17.3293	18.484	18.5036	18.8718
Tgfbi	15.5283	15.6021	15.1675	15.9509	15.9616	15.9257	14.3616	14.5704	14.2924	15.5854	16.1762	16.6911	16.3255	16.4662	16.6945	15.7642	15.4636	16.038	15.2635	15.0717	15.1365	15.4436	16.0065	15.2106	15.9658	15.484	16.3879	15.3381	15.1684	14.9438	15.3502	15.5347	15.6244	16.3603	16.7065	16.3982
Tfrc	15.479	15.4471	15.6077	15.3503	15.3141	15.1855	15.4992	15.1911	15.3688	16.2759	16.2294	15.7992	15.2008	15.1714	15.8637	14.584	15.0645	14.8117	14.8832	15.0472	15.0409	14.4082	14.2542	14.2233	15.3013	15.5417	15.8414	14.5143	14.1536	14.0003	15.1138	15.3327	15.367	16.7187	16.9037	17.1392
Tfr2	15.237	15.0417	15.4172																15.3158	15.6342	15.0594
Tfg	16.6558	16.2583	16.3182	16.6388	17.2113	16.9222	14.0438	14.6279	14.5522	15.864	16.1803	16.0964	16.3392	16.447	16.2874	15.7934	16.2642	15.8799	15.657	16.3632	14.9423	15.1497	15.9856	15.8114				15.2653	16.3092	16.4183	15.7123	15.916	16.4124	15.6114	15.7164	15.9587
Tfcp2	12.954	14.6725	14.662													15.1595	15.5975	15.3245	14.5926	14.8604	15.3245													15.2862	15.0967	15.0323
Tfam	15.8177	15.9895	15.1543	16.2607	16.5118	15.2832	17.1329	16.634	16.6189	16.4498	16.7743	16.5171	14.6757	14.8171	14.9659	16.5917	16.4312	14.7112	16.0921	16.62	15.9581	17.3397	16.8267	16.1509				15.7928	15.9233	16.2768	16.6027	16.4746	16.064	16.1396	16.2524	15.8671
Tf	19.3012	19.5581	19.2748	18.7463	19.1255	18.6212	18.9547	18.8325	19.4134	20.1929	20.2272	19.8341	19.6519	18.181	20.1677	19.4265	19.5541	18.4179	18.7504	19.3102	19.1002	20.225	20.5291	20.4956	19.6716	19.4658	19.6898	19.0572	18.8986	18.7133	20.4078	19.8926	20.2852	19.8387	19.9706	20.2126
Tex264	16.1893	15.7227	15.7734	16.1978	16.4663	15.3451										16.2734	16.1626	16.1253	18.1266	18.3256	15.5192							14.1754	14.119	14.1105
Tex2	14.9576	15.4423	16.5578	14.0464		13.6286						15.8065		15.6331							13.6534				14.1284		14.1234							14.5595	14.5569	17.1186
Tex14	16.9716	17.1672	17.926																															15.2146	15.0987	15.2672
Terf2ip	12.318	11.7531	13.5523	13.2981	13.1156	13.2313				13.0767	13.2533	13.7344		12.9177														12.8985	12.7519		13.4795	14.1149	13.0737	14.0578	14.3519	13.711
Tecr	19.464	15.419	17.7026	15.4065	15.528	15.2073	12.8443	14.7145	15.6692	17.142	17.3652	17.1838	15.8964	15.8748	15.1627	16.5121	16.1343	17.5847	16.2128	18.7281	16.4512	16.5115	16.889	16.842	17.685	15.6022	12.7195	15.4027	15.2933	15.6004	16.5132	15.7659	16.2006	17.396	17.3436	17.3862
Tec	15.0044	15.7634	15.8779	14.1127		14.0687													16.0515	15.7885	14.5997							14.2023	15.3011
Tdo2	15.858	15.8992	16.0649																15.8388	16.1616	15.9449
Tcp1	18.2307	17.6339	17.7289	18.6503	18.5038	18.5926	16.2922	16.4767	16.3835	19.1469	18.911	18.3362	17.3235	17.2	17.4746	17.9677	17.1179	17.2206	17.9525	17.9584	17.6523	18.0271	18.1211	18.1058	15.8429	15.4945	15.7094	16.0885	17.0806	17.0715	16.9741	16.9931	17.2635	20.3028	20.4115	20.2252
Tcirg1	15.9962	15.7029	15.5693								14.4066	15.1188							15.5576	15.3581	15.2546										15.9393	15.6635	16.2925
Tcerg1	15.249	13.7241	13.6946	15.6143	15.4808	15.4718				15.5784	15.6755	15.9182	14.7317	14.9465	15.5611	15.067	15.1435	15.93	14.6752	14.3968	15.4259	15.3767	15.7345	15.9434				15.0622	14.7921	14.9697	16.1463	16.1163	16.178	16.4927	16.5051	16.4259
Tcea1	15.5783	14.8131	14.7801	15.126	15.2553	14.914				14.9624	14.9773	14.3547	14.1556	14.0557	15.476	14.8777	12.0822	14.0404	14.9809	15.1759	14.9485	15.6185	16.0396	14.8669				14.834	14.8261	15.05	15.6697	15.6867	15.7443	15.8796	15.7559	15.9438
Tbx15	15.7504	16.1804	15.8086
Tbrg4	15.3846	15.4337	15.6605	16.2486	16.3504	16.0622	14.9702	14.9576	14.8527	15.3615	15.5696	15.1281	15.2891	15.3651	15.2932	15.0508	15.6013	15.5902	15.2257	15.5656	15.5353	13.0269		13.8653	14.3819	14.4522	13.9351	13.6916	13.7231	14.1935	15.6762	14.1015	14.9597	15.2122	15.2791	15.4424
Tbl2	16.578	16.0124	16.3558	15.2865	15.6107	15.5737				14.8769	14.915	15.2541	14.7541	14.8781	14.4559	14.8008	15.1893	14.8388	16.9248	17.1606	16.3997	14.894	15.0491	14.7403				14.487	14.4777	14.9066	15.0096	13.8034	14.9207	16.6464	16.5357	16.2939
Tbl1xr1	14.0285	14.0842	13.5801	14.6699	14.492	14.4637				14.4844	14.4117	15.3761	13.969	13.9494	13.2622	13.6861	14.7549	14.3435	13.4262	13.5444	11.4716	14.4535	13.0948	13.6381				11.5832	11.9575	11.7243	14.6904	14.4937	14.4262	14.3796	14.004	14.312
Tbce	15.0526	14.7924	15.0667	15.4532	15.2741	15.1959				15.3378	15.0269	14.7871	14.5537	14.9962	12.8119	14.7458	14.6019	14.7435	14.8796	14.845	15.3939	15.3411	15.375	14.8588							14.7946	14.3487	14.4178	15.6836	15.6589	15.6818
Tbcd	15.7863	15.251	15.4904	15.3881	14.0747	14.8353	12.5954	12.3073	13.6254	15.583	15.8967	16.1195	14.655	14.2071		15.1028	15.1991	15.0676	15.3822	15.1818	14.8464	15.5501	15.2068	15.1714				14.6331	15.2342	13.3562	14.0977	14.2388	14.1915	16.3186	16.2445	15.998
Tbcc	15.0598	14.5204	14.7577	14.9691	15.1963	14.607				14.8658	15.24	14.6137	14.5857	14.7706	14.9202				15.4509	15.8916		14.8495	14.954	15.4971				13.9602	14.5223	14.5828	14.999	14.5412	14.5787	16.4187	16.3938	16.467
Tbca	17.0705	16.7026	16.6252	16.5114	16.7227	16.7803				17.2426	17.1277	16.2573	15.3777	15.372	15.742	16.1355	16.3852	16.1126	16.5781	16.4758	16.411	16.0564	16.4772	16.6165				15.5673	15.6107	15.7223	16.28	16.0869	16.1327	18.7441	18.8543	18.5414
Tbc1d9b	14.6997	14.6979	14.1221							15.6748	14.1862	14.6747				14.9591	15.2713	15.0319	14.6608	14.4982	14.4898	15.7214	15.7639	15.5809			13.2132	13.9088	13.7082	13.8676	15.0118	14.522	15.0003	14.9911		14.1358
Tbc1d24	15.8571		15.5108																14.8899	14.7601	14.625
Tbc1d17	14.2817	15.0114	15.2811			13.0513				12.097	12.5739	14.1335				15.2956	14.4372	13.5728	13.5623	13.6834	12.5763	12.5949	15.1452	13.8757				14.8621	14.4496	14.7383	15.1421	14.4088	14.6196	14.6434	14.9713	15.5274
Tbc1d15	15.1406	14.905	15.63	15.7169	15.3852	15.5225				15.1654	15.0535	14.4332	14.38	14.7183	14.6291	14.7683	14.6002	14.9122	15.6931	14.3871	15.1506	14.5486	14.9926	15.0225				14.8373	15.0024		15.102	15.4211	15.0849	15.4824	15.6806	16.4239
Tbc1d13	14.7799	13.3983	12.794	14.9776	13.2461	14.8825				15.5234	15.7038	15.4396	15.5347	15.9409	16.0478	15.883	16.3957	16.2569	13.6504	15.0497	15.2592							14.9426	14.7524	14.904	14.3381	14.3664	14.0424
Tatdn1	14.842	15.4523	15.0872	13.8979	13.5267	14.5266													15.0167	14.9283	14.8402											13.7254
Tat	14.4677	15.1782	14.9307																14.7296	14.0965	15.0877
Tars2	14.1101	14.9748	14.7638	14.5296	15.8083	15.2729	15.2703	15.2393	15.3859	14.9213	14.2634	15.9595	13.9734	14.0198		15.2912	15.4966	15.3705	15.1671	15.1829	14.3359	13.5057	12.6829	12.9462	14.8401	13.9395	13.7364	13.7811	13.3982	12.5902	13.7169	13.531	13.5598	16.0039	15.53	15.3586
Tars	16.9585	17.1061	17.3675	17.1618	17.4318	17.0329	14.8615	15.0119	15.978	16.5955	16.5717	16.6307	16.2114	16.0057	16.6465	15.7097	16.0956	15.8704	17.0397	17.1694	17.5751	15.8075	16.2105	15.7248	15.0721	14.8345	14.936	17.044	16.7197	17.0204	16.0492	15.802	15.811	16.3238	16.0317	16.3578
Tardbp	17.688	17.5719	17.4515	18.8173	18.191	18.7102	16.3477	16.3371	16.4063	19.164	18.9606	19.2417	18.1801	18.343	17.62	18.2822	17.9423	18.1552	17.2303	17.7848	17.3117	17.8065	17.9773	17.9098	16.6392	16.1917	16.2787	17.9564	17.6943	17.5399	18.6994	18.6418	18.6051	18.4932	18.3771	18.1929
Tapt1	15.3574	15.2285	15.3111	15.8872	15.2289	14.0956				14.7445	14.7066								15.667	15.5766	15.1882				15.4492	15.4218	15.2643	14.8265	14.7125					15.9875	15.843	15.6912
Tapbp	16.6475	16.6996	17.1019	17.6406	17.5702	17.8955	14.4073	14.505	14.6556	17.5082	17.8225	18.0859	17.2501	17.1584	16.9164	16.1212	15.7007	16.1125	16.8008	16.5271	16.8454	17.6358	17.2143	17.6529	13.7468	13.8422	14.4447	14.8755	14.4657	15.3067	16.418	16.1943	16.6318	15.9106	16.0484	16.3166
Tap2	14.3177	14.3322	14.6186	15.342	15.2874	15.031				15.1571	14.9915	15.5133	15.2081	15.0903	15.266	13.6962		13.8544	14.6526	13.5431	14.1565	15.1424	15.2501	15.4909							15.31	15.168	15.3794	13.4883	13.3226	13.6583
Tap1	14.5152	14.1425	14.6414	15.8645	15.8076	15.6004				16.0968	16.0407	16.2381	15.9112	15.4654	15.621				14.057	14.6025	14.8144	15.4317	15.4279	15.9131							15.8834	15.7843	16.1933	13.8475	12.685	14.822
Taok3	15.9544	15.7674	15.8051	17.032	17.0086	16.9109				16.0065	16.3504	16.5893	15.7539	15.897	17.1801	14.8199	15.1583	15.2511	16.0052	15.9293	15.8194	15.4393	16.2006	15.687				15.4531	15.4673	15.3685	16.2976	16.213	16.286	16.452	16.4203	16.3354
Taok1	14.9453	14.7301	15.2787																			15.026	15.4239	15.7497				14.7023	14.3994
Taldo1	18.6261	18.5473	18.3442	19.2856	19.0598	19.2845	15.474	15.5561	15.4584	17.9969	18.3649	18.5561	18.1543	18.3168	18.4436	17.8712	18.2005	18.0072	18.5037	18.6073	18.0741	18.308	18.2628	18.1222	14.7608	15.3365	16.0183	18.4447	18.4912	18.5806	17.9037	18.6406	17.8133	17.5413	17.4442	16.5075
Tagln2	17.4035	17.4731	17.2461	19.2852	19.2149	18.9931	16.7884	16.9245	16.7023	18.9931	18.9014	18.8532	18.915	18.8863	18.482	17.8522	17.51	17.4721	16.1381	15.9608	15.9206	19.3657	19.6448	20.5418	15.9495	15.7022	16.0097	17.417	17.4916	17.9137	18.8849	19.0739	18.8858	16.4569	16.5495	16.6974
Tagln	15.5053	15.1282	15.347	19.6468	20.3265	19.7118	16.448	17.0255	17.1077	20.3576	20.8719	21.0776	20.3828	20.22	20.4144	18.3758	18.3634	18.4371	15.3197	15.281	14.6769	19.7428	19.9204	19.7531	15.6745	15.3458	14.6778	18.4971	17.2232	17.9961	18.9568	18.8917	19.0434	18.0572	18.2361	17.6356
Taco1	15.2364	15.1547	15.2392	15.2225	15.6523	15.6972	15.9394	15.9699	15.8558	14.9805	15.3683					16.0846	16.4767	16.5525	15.5509	15.7481	15.7585
Szt2	19.5559	19.0707	19.1094	14.9759	14.4609	14.3144							13.665	13.7549														14.0524	14.5014	14.2343				14.5764	14.4513	16.085
Syvn1	14.5522	14.759	14.4796								13.6644	13.8137		14.4778					14.3226	14.8387	14.3854							13.8802	14.8743	14.241	13.5936	13.5066	13.4323	14.1903	14.318	14.522
Sypl1	18.0961	18.0964	18.1083	17.5064	18.399	17.5226	18.1776	18.055	18.1299	17.5828	18.4318	17.7769	16.4365	18.0099	17.6117	17.8471	17.9446	18.1624	17.2147	18.0612	18.0225	18.8455	19.1272	19.1802	16.9424	17.482	17.2673	18.024	18.5062	18.3135	17.902	17.794	16.8085	17.6392	17.6447	17.913
Synj2bp	16.5195	16.3136	16.3652	16.2093	16.2189	15.9837	16.1116	16.3753	16.3746	15.7138	15.481	15.4024	14.9408	14.6027	14.7036	16.4507	16.6537	16.8862	16.3909	16.4977	15.8219	15.8334	15.8769	16.0454	15.1566	17.3373	15.4727	15.195	14.8189	15.3536	15.0034	14.5213	14.9658	16.4042	16.233	16.3365
Syne1	16.2981	15.8681	16.1623	17.1435	16.9319	17.0844				14.5413	14.4019	15.3844	17.1731	16.6573	17.6212	16.0331	16.4387	16.5728	16.2646	16.1913	15.8403	15.4083	15.5564	16.0402				15.6539	14.9059	15.8105
Syncrip	16.1958	15.394	16.2406	16.7967	16.827	16.9943	14.8589	14.4342	15.6294	16.7112	16.6245	16.0464	16.5482	16.3499	16.5241	15.3709	15.6074	15.2866	16.1742	15.5313	16.424	16.9777	17.3967	17.0607	16.4516	17.1305	17.3563	17.4696	17.3962	17.6284	16.3372	16.2678	16.2761	16.7128	16.6619	17.0756
Syap1	15.1906	15.2489	15.0774	15.3516	15.4637	15.2971				15.0746	15.1834	15.2756	14.2657	14.5084	14.4287	15.0883	15.2692	15.1206	15.0603	14.9306	14.6198	15.7558	15.5347	16.1636				14.8723	14.9554	15.0994	13.4169	13.4608	13.7006	16.5791	16.7627	16.5655
Swap70	15.2624	15.0579	15.032	14.5606	14.6605	14.6565				15.1649	14.37	15.7992	14.6776	15.3413	14.4431	15.7614	15.5547	15.3968	15.2423	15.3322	14.5008	14.5368	12.3313	14.6216				14.4832	14.1566	14.4557	17.3926	17.3406	17.4923	13.5685	14.768	13.8114
Surf4	17.115	17.6073	17.4362	16.9718	17.1999	16.9673	14.133	14.3722	14.6589	15.9599	16.0828	16.0334	16.5785	16.2165	16.1706	14.7655	15.0327	14.9857	17.0306	17.3436	17.6236	14.1881	15.5112	15.566	11.019		13.8657	17.6846	17.3486	17.1712	16.0852	15.8955	15.9715	16.0167	15.8999	15.8548
Supv3l1	15.7357	15.7688	15.2081	15.9341	15.963	15.7485	15.8505	15.6584	15.6819	15.7992	15.7611	15.9124	14.8649	15.2788	15.7523	15.3067	16.2905	16.3301	14.9432	14.6895	14.8417													15.9389	15.8902	16.0445
Supt5h	14.3347	14.0984	14.0334	14.5813	14.3569	14.1303				15.3105	15.1459	14.8985	13.0692	13.82	15.1745	14.5347	14.4456	14.4604	14.3797	14.7357	12.1332	14.5688	15.1646	15.1508				14.8655	14.5051	15.364	14.38	14.316	14.5082	16.5481	16.2135	16.1661
Supt16h	15.5014	15.4493		16.3905	16.167	16.1658				16.4221	16.2814	16.2266	16.0582	15.8869	16.1207	15.1095	15.3632	15.1425				15.6104	15.7502	15.5374				14.6015	14.6123	14.7412	15.2936	15.3418	15.3673	16.7775	16.8326	16.699
Suox	18.6073	18.327	19.0329	14.9976	15.8592	14.4316	16.002	15.6786	15.7721	17.5385	18.0124	17.1649				17.7436	17.6055	17.4215	18.4165	18.2405	17.8145	14.7737	15.2118	14.3937				13.5578	14.6456	12.5773
Sumo2	18.3363	18.0347	18.2215	18.9379	18.905	18.731	15.253	15.7465	15.3505	18.7282	18.7525	18.1476	17.6161	17.3841	17.7957	18.0822	17.9634	18.1712	17.6798	17.6463	17.6201	19.342	19.6947	19.658	16.4333	16.8005	16.8574	17.9057	17.5709	18.6357	19.7756	19.4591	19.5987	19.5538	19.469	19.6727
Sumo1	11.8875			14.6596		14.1664				14.6748	14.3944	14.0718		14.1694				13.2622		14.1507	14.5766	14.3046	14.7667	14.8082				14.5796	14.6951	14.3145	15.469	14.8058	14.9971	15.9822		16.0154
Sumf2	15.8314	15.5226	15.6783	15.8204	15.5914	14.747				14.8252	14.8545	15.1027					14.706	15.1371	15.4873	15.5874	15.2418													15.5771	15.371	16.0502
Sult2a1	18.7003	17.4487	17.2466																18.3647	18.1683	17.9462
Sult1e1	16.6035	15.6426	15.5865																15.2696	13.5397	14.0428
Sult1c2a	15.8582	15.5794	15.7873	16.184	16.6032	16.5344				15.1689	15.222			15.1695	14.5906	18.2416	18.4243	18.7013	16.2358	15.5555	15.9118
Sult1c1	18.3966	18.0249	17.7469																16.4904	16.59	16.4709
Sult1b1	19.6437	19.4435	19.6366	17.393	18.2693	17.3291				13.1269	14.6861	14.4898	15.5975	15.5914	14.9863	17.3129	16.9487	17.7053	19.3989	19.2558	19.7458
Sult1a1	20.0463	20.4448	20.4222	16.8305	18.8718	14.6572				14.6429	14.4205	13.8633				15.9739	16.2186	16.4355	18.9887	19.089	19.1553	16.3935	16.4811	16.7219			14.3208	14.7671	14.5375	13.5294	14.2191	14.4776	14.826	16.6561	15.8138	16.5127
Sugt1	16.4271	15.9051	15.9605	15.5208	14.774	14.7896				16.6899	16.4619	16.0057	15.0223	14.3925	16.0211	14.9873	15.8805	14.8222	16.0755	15.8256	15.5243	16.7461	16.2322	16.3139	15.5295	15.8862		16.4848	15.9539	15.9611	15.9077	15.4516	15.535	16.7172	16.9544	16.2401
Sugct	15.3044	15.8505	15.8287													17.0641	17.0496	17.1094	15.3291	15.0196	15.0458
Suclg2	19.3319	19.2846	19.1806	16.4443	16.5742	16.3049	17.8621	18.0337	17.7879	17.1091	16.956	17.4122	16.6518	16.7546	16.9613	19.4645	19.6807	19.4986	18.5536	18.6962	17.7097	15.907	16.9226	16.6539				18.4477	18.4934	18.5212	16.6783	16.0031	16.3774	15.5298	15.9873	15.2764
Suclg1	18.3781	18.672	18.3908	17.4473	17.3158	17.2982	19.0278	19.0796	19.0637	17.4658	17.4422	16.8802	16.831	16.6725	16.4957	19.3771	19.265	18.9575	18.3225	18.4024	17.8059	16.5763	15.886	16.4466	17.2732	17.5398	17.3638	17.7206	17.7272	17.8281	16.3698	16.2147	15.6441	18.2059	18.2356	18.1442
Sucla2	17.2453	17.4286	17.4016	17.2001	17.5154	17.3692	19.6412	19.897	19.597	17.7401	17.2833	15.7594	16.8677	16.7629	16.8521	18.7073	18.6984	18.8308	17.5485	17.5222	17.6238	15.8452	15.9386	16.1647	17.2156	16.9182	17.6955	16.9651	16.9022	17.1206	15.7007	15.2672	15.5084	18.2796	18.32	18.7825
Sub1	15.3255	15.2292	15.2202	16.3341	16.8502	16.7043				17.1474	16.7746	16.3678	16.1019	16.1061	16.7426	16.2147	16.2021	16.3761	15.2389	15.4561	15.4987	15.6874	16.5722	16.6645				15.2807	15.8343	15.9854	18.1251	17.5816	18.0343	17.1133	16.9178	17.4302
Stxbp3	15.4931	15.4855	15.4115	15.6172	15.6227	15.6192	15.0862	15.0616	14.9161	15.3773	15.4259	15.7005	15.1224	14.8654	14.9777	15.6053	15.25	15.3204	15.7211	15.6301	15.2416	16.6859	16.4002	16.1685	14.9523	15.4002	15.1536	15.5714	15.6029	15.7192	15.4052	15.4059	15.4192	15.8513	15.8693	15.4263
Stxbp2	14.9974	14.9308	14.8218	15.1672	14.9749	15.1615				14.4636	15.1205	14.9558	14.5916	14.4907	14.8389	15.3085	15.0598	15.0537	12.5369		13.6863	14.7857	14.9365	14.9707				13.9042	14.5477		14.9099	14.6043	15.0924	15.1662	15.0967	15.0982
Stx7	14.8279	14.925	15.0332	16.2414	16.5999	16.2277	15.396	15.3099	14.9161	16.7255	16.7795	16.1924	15.1521	15.1365	15.7739	17.6385	17.5623	17.5932	14.7515	14.251	14.2031	17.2742	17.3682	17.7234				15.6633	15.8086	15.8017	17.1716	17.1807	17.1746	16.2153	16.0968	16.4842
Stx5	14.7668	14.7299	14.6934	16.0342	16.1611	15.9354				15.8059	15.6309	16.5642	15.6804	15.5007	14.704	14.97	15.0186	15.2628	15.5466	15.8061	15.5701	14.9067	15.2479	15.3257				15.8066	15.9384	16.0032	15.2594	14.0341	14.8158	15.9351	15.6156	16.0878
Stx2	12.4307		10.7576																			14.8807	13.9728	14.5113
Stx18	14.7472	14.5845	13.7236	15.0511	14.6005	14.166				15.1843	14.9837	15.9396	15.1394	14.6831	14.7505				15.0035	14.4753	14.4279	15.1374	15.8121	13.6559				15.8258	15.4532	16.3348		11.4619		18.1885	18.1402	18.1971
Stx12	14.8608	14.7564	15.3038	15.9273	16.0391	15.5963	15.7624	15.8232	15.3346	16.3552	16.1736	14.6508	16.4037	15.5562	16.7435	16.1786	14.901	15.9487	14.8815	14.8914	15.2578	16.2742	16.927	16.929				14.5908	15.0341	14.7732	15.7225	15.3305	16.0243	15.3877	15.2636	16.6155
Stt3b	15.7339	15.8518	15.6125	16.4528	17.0782	16.4875				16.2961	16.5942	16.1818	15.4748	16.1114	16.64	15.9702	15.8786	16.133	16.823	16.8304	17.2019	15.9224	15.5997	16.0384				16.6277	16.7572	15.7612	17.0414	14.8363	14.4078	16.8657	16.9609	16.6158
Stt3a	17.6542	17.8473	17.9049	16.8902	17.1496	17.0553				16.5518	16.5169	15.8855	16.9066	16.7752	17.6351	16.0904	16.4975	16.5737	17.6303	18.0528	18.3638	15.8413	16.4925	16.2683				18.3905	18.3912	18.2995	17.4794	16.9576	17.0516	16.9045	16.9577	16.9262
Sts	17.5273	17.5024	17.387	15.5149	16.0869	14.7496	14.1303	14.2737	14.2569	15.3682	15.0677	15.3226						14.4296	17.7203	17.5605	17.4023							15.2499	15.2464	14.8701				15.066	15.0286	14.9782
Strn3	14.5152	14.3385	14.4475	14.6097	14.6259	14.6176	14.5779	14.7536	14.5194	14.8008	14.8684	14.9989	13.5547	13.7876	13.3171	15.1777	14.9284	15.2431	14.3245	14.2096	14.8601	15.8604	16.0694	15.9265	14.0489	13.752	14.1515	14.4675	14.5818	13.9975	14.961	14.6677	14.6983	15.7273	15.5569	15.4904
Strn	15.2481	15.2695	15.468	15.4473	15.6924	15.6963				16.0549	15.8976	15.9792	14.685	14.4714	15.7489	15.3009	15.3014	15.2574	15.5421	15.3787	15.4882	16.0553	15.8019	16.1129				15.3363	15.4167	15.4932	16.1124	15.9435	16.0494	15.0527	14.9721	16.2242
Strap	15.9607	15.7353	15.8225	15.7668	15.7545	15.8681	14.8882	14.7224	14.8577	15.9231	16.0541	15.8076	15.452	15.1932	16.0394	15.1702	15.3476	15.1938	15.0364	15.1958	15.0421	15.7975	16.139	15.83	14.4513	14.9221	15.0247	15.7843	15.8891	15.5207	15.9624	16.0586	15.8925	17.214	17.1866	17.1995
Stoml2	17.099	17.2526	17.2575	16.2917	16.8142	16.5065	14.7059	14.6967	15.1752	16.5731	16.4804	17.0576	15.6629	15.4245	15.805	16.7467	16.7012	16.8046	16.5991	16.6931	16.0777	16.0802	15.8768	16.2011	14.52	15.031	15.0325	15.1516	15.1335	15.4726	14.9507	15.2486	15.3232	17.2126	17.216	16.7894
Stom	14.9625	14.5148	14.9019	14.4031	15.0336	14.4751			14.0928	17.8505	17.3332	14.8965	13.8971	14.3016	14.6338	15.1026	14.9233	15.001	14.976	14.885	14.8772	17.1061	17.4239	17.2311				14.6488	14.6297	13.9535	16.5508	16.2056	16.4068	18.5879	18.4856	18.8377
Stk4	15.5338	15.4666	14.5748	15.3428	15.0623	14.8194				14.7051	14.8321	14.5374	13.7374	14.807	14.191				14.4143	15.259	14.2438	15.8794	15.645	15.8438				14.5887	14.5404	14.7507	15.7347	15.6692	15.6344	15.3773	15.8807	15.0873
Stk38	14.9413	14.5151	14.3362	15.3484	15.402	14.5751				15.4323	15.2677	15.0771	14.2024	13.8345	14.8501				15.1078	15.3047	15.0201	14.9883	15.0906	15.0423				14.1824		14.481	15.0027	15.1027	15.0012	14.816	14.9811	15.101
Stk25		13.921	14.9049	15.8712	15.8324	15.6967				16.4849	15.4963	14.9014	16.858	16.5297	17.191							16.2255	16.4096	16.8602				14.6652	14.4762	14.8571	14.2789	14.0564	14.3047	15.5741	15.4978	16.2214
Stk24	14.8072	14.773	14.9393	16.2977	16.4545	16.4262				16.4328	16.4941	16.5177	16.41	16.2574	16.5773	16.0858	16.0204	16.3477	15.1527	15.2882	14.331	17.2736	17.2042	17.4779				15.2778	16.0548	15.4752	14.6438	14.8928	14.751	16.6415	16.2779	17.0333
Stk16	15.1004	15.2224	14.4186										15.2412	13.3613	15.4144													13.607	13.6936
Stip1	18.2039	17.8594	18.0305	18.1423	18.3072	18.0753	15.4888	15.568	15.4476	18.5651	18.6555	18.3018	17.1581	16.8852	17.2275	17.1819	17.6043	17.3342	18.8007	18.4086	18.4611	17.4036	17.9475	17.9321	16.6327	16.2683	16.8485	17.8592	17.793	18.074	17.8435	17.5977	18.0226	19.6046	19.5927	20.5901
Stim2	14.1178	13.4551	13.0944																11.9142	12.5535		14.5432	12.3309	14.4653				13.7824	13.4985	13.9679				13.0701	12.9707
Stim1	14.395	14.5933	13.5842	14.83	14.7184	13.9177				15.8649	15.3102	14.0982	14.6754	14.362	14.2614				13.9793	13.7986	13.5406	14.9802	14.9093	15.5672	15.0394	15.9089	15.3376	13.7888	13.0315	13.6215	15.0383	14.5421	14.5775	15.5083	15.3298	16.4287
Steap4	17.9017	17.9382	17.8407				16.248	15.611	15.3399							16.801	15.8702	16.7286	17.7835	17.6364	17.5463	14.6946	14.957	15.0454				15.4331	15.2057	15.7669	14.2911	14.8399	15.199
Steap3	15.6951	16.1182	15.5091	15.8073	15.8422					15.3454	15.1365	15.3813							15.8494	16.0836	15.2752							15.3824	15.4548	15.3977
Ste	20.122	19.9408	19.681																19.3955	19.828	19.8379
Stbd1	15.6763	16.2534	16.3722						10.1915										16.7684	16.825	16.8106				16.7828	16.7223	17.5737
Stau1	15.1784	14.7663	14.8622	14.5804	14.8447	14.6049				14.6108	14.7576	14.5798	13.8134	14.2825	14.2251	14.6414	14.4792	14.7287	15.1095	15.1361	14.9086	14.2228	14.6918	13.957				14.2153	13.8636	13.885
Stat5b	15.9119	16	15.3208				15.5805	14.697	15.5366	16.1085	15.7848	15.426	14.9007	14.6475		14.5105	15.2966	14.3901	15.9247	16.2023	15.5955	16.0167	15.8019	16.1032	15.9538	15.5774	15.4702	14.487	14.8513	15.3898	16.0948	16.3036	15.9177	15.3954	15.0792	14.4436
Stat3	14.8777	14.7761	14.7547	16.3813	16.3963	16.4115	14.2724	14.5132	14.6286	15.5733	15.6492	15.764	14.8283	14.9394	15.1232	15.2969	15.0263	15.1303	14.9118	14.7499	14.9067	16.0873	16.6745	16.2529				15.0527	14.7357	15.0813	16.0613	15.5912	16.0068	14.4808	13.6533	14.3714
Stat2	15.3252	14.8517	15.0976	15.7698	15.6155	15.4973				14.2516	14.6301	15.4434	15.412	15.7879	15.6603	14.7718	15.2697	14.8711	14.9161	14.8822	14.421	15.3093	14.9679	14.9164				14.5635	13.8039		15.8048	16.206	15.9692	15.0881	14.3686	13.3649
Stat1	16.7702	16.6813	16.6415	16.5374	16.5448	16.4729	15.1071	15.142	15.5747	17.5288	17.6864	17.9917	16.8618	15.677	17.2969	16.5849	16.7819	16.9468	16.8574	16.8857	16.9948	16.7692	16.9568	17.0003				15.8071	15.6433	15.7593	17.9863	18.0341	18.2198	17.8519	18.0814	18.2305
Stard5	16.5754	17.3544	17.1683	16.9761	16.9287	16.9492				15.0602	15.8625	16.0058	14.9498	15.2268	15.0156	14.0512	15.6922	14.5234	16.6063	16.2112	16.628	14.0029	13.8161	13.4828				13.8785	13.9848	13.7134	14.9047	15.4148	16.3932	13.4339	13.5479	13.0423
Stard10	20.4392	20.128	19.9696	17.5748	18.2676	17.0322				15.9795	16.011	16.5679	15.4813	15.6807	15.7849	16.3668	16.3443	16.3456	19.8715	19.9946	19.7196	15.8235	16.2582	15.8983				16.7489	17.0572	16.6974	15.6575	16.0001	15.0315	16.1304	15.9559	15.7314
Stap2	15.1455	15.1386		14.7939	15.3004	14.5672							14.8575	14.0856					14.6829	14.654
Stam	15.1677	14.9844	15.1171	15.2267	15.1137	15.0847				14.7666	14.6768	14.4049	13.6292	13.7363	14.6303	17.5305	17.1321	15.3386	14.5248	14.7721	14.2851	15.8408	16.1893	15.9527				14.3573	14.6288	14.5315	13.9395	14.062	14.2851	15.2088	15.4009	15.4342
Stag2	14.2191	15.1121	14.5634	15.1786	14.6547	14.9581				14.1736	14.0173	15.3221	14.0745	13.9546					14.6291	14.4761	13.9673	17.1329	15.1723	16.8519				13.9103	13.9729	13.7672	16.2131	16.606	16.8952
Stab2	15.4316	15.2047	15.0801																15.0879	14.7895	14.0287										15.7518	15.8243	15.5829
St8sia3	14.7788	14.7291	14.7183																15.3741	15.2706	13.9538
St6gal1	16.2694	15.7788	15.6852																14.7334	14.2329	14.4515													13.8822	14.0461
St3gal1	14.2145	14.1931	13.7646							12.2204	13.3551	14.0834							14.2655	14.4908	14.4284							13.9046	12.637	12.5105
St13	18.9033	18.7255	18.7984	18.5705	19.0221	18.4642	17.1586	17.288	17.0933	18.724	18.5254	18.809	18.0994	18.1597	18.5471	18.6238	19.1175	19.0611	18.754	18.8937	18.8889	18.9565	19.2166	19.2068	17.7577	17.5919	17.8736	16.3139	16.4796	16.3438	18.3746	18.1953	18.231	19.6402	19.6885	19.73
Sssca1	14.5977	14.5358	14.5187	15.997	15.1703	16.0464				16.145	15.6509	15.2774							14.6766	14.7735	14.8858							15.3759	15.5901	15.3888	14.342	14.5345	14.7293	16.2596	16.3194	16.6602
Ssrp1	14.6553	14.5171	14.3738	16.8759	16.5228	16.6346				16.6433	16.5131	16.9869	15.6702	15.5274	15.9339	15.9328	16.0138	15.9401				15.823	16.0594	16.1299				16.595	16.3459	16.5623	16.4963	16.2437	16.5189	17.4788	17.3966	17.7422
Ssr4	17.8184	17.7467	17.6384	17.184	17.2881	17.7361	14.6263	14.9211	14.7653	16.3332	16.4658	16.6302	16.8165	16.2834	17.4558	17.0321	16.9353	17.1033	17.5889	17.7156	17.6618	16.0692	16.064	16.4309	16.4543	16.41	16.6399	19.6662	19.9006	19.5765	17.4472	16.4656	16.8679	16.1721	16.8974	16.6357
Ssr3	18.4953	18.3	17.9932	17.3936	18.9057	17.485	15.0375	14.4689	14.7987	17.6143	17.1009	17.8597	16.9119	17.1356	17.4859	16.6643	16.6266	17.1916	19.0167	19.0498	18.4506	17.0632	17.3166	16.3299	14.4244	14.8115	14.6503	18.946	18.1194	19.5126	16.6229	17.3121	16.7432	16.3158	16.4158	16.1513
Ssr1	19.0518	19.0081	19.0953	18.7928	19.1244	18.9886	15.7373	15.3786	16.1104	17.9548	18.136	18.3327	17.8406	18.0303	18.0981	16.9436	17.6289	17.1538	18.7875	18.7281	18.6822	17.3856	17.6385	17.9389	16.5595	16.2572	16.9198	20.721	20.877	21.1452	18.8776	17.9377	18.3015	18.0217	17.9227	18.0433
Ssna1	14.8785	14.9226	15.1164							15.4028	15.5323	15.0487							15.051	15.0518	14.3704		14.0812								14.5566	14.6317	15.217	17.6248	17.5319	17.5983
Ssbp1	16.7177	16.1926	15.936	15.6597	15.6276	15.0511	15.4185	15.5262	16.5725	14.8224	14.8361	15.1182	13.9063	14.1985	14.2102	16.119	15.8228	15.6731	16.3469	16.7968	16.2368	15.7921	15.2327	15.6594		15.2332	15.284	15.7349	16.2436	16.8312	15.9515	14.8568	16.203	15.1379	15.3049	14.8862
Ssb	15.8406	15.3206	15.7097	17.0596	16.8209	16.8861	15.2884	15.1448	15.2322	17.2546	17.2321	17.1479	16.6484	17.0505	17.0091	16.3044	16.2535	16.7151	15.8618	15.9929	14.9179	16.1419	16.0887	16.1473	14.6086	14.3388	14.6462	16.3204	15.9716	16.1709	16.0436	16.3904	16.1264	17.4275	17.6075	17.4368
Srsf9	15.8358	15.2645	15.4255	15.6983	15.7994	15.5788				16.0132	15.5622	15.3246										15.9954	15.9956	16.0349							15.8165	15.5916	15.7529	17.3288	17.312	17.4
Srsf7	17.4327	17.3295	17.4194	18.6371	18.7368	18.5235	15.9386	16.3893	16.1694	18.2136	18.6924	18.1761	18.0815	17.984	18.3181	18.2865	18.1983	18.2396	17.4932	17.7571	17.3591	17.7313	18.1251	17.934				17.1205	17.0931	17.6724	18.6818	18.4558	18.6219	18.761	18.8447	19.0719
Srsf5	15.233	15.2484	15.069	15.272	16.271	15.1693				15.855	15.8478	15.1674	14.928	14.472	15.2315	15.2702	15.1169	16.319	14.9827	14.9598	14.7505	15.531	15.8187	16.1886				14.6735	14.7165	15.1452	15.4368	15.2572	15.2357	16.7146	16.8707	17.3373
Srsf4	11.9099		13.827	13.0438		14.3799	10.5596	10.9392		14.2893	14.5116	14.0121	14.4954	14.5452	13.7751	13.1735	12.4771	12.8422	14.573	14.5226	13.8719	13.0772	14.8104	14.8679				12.4594		12.1825	13.9156	14.5545	14.3646
Srsf3	16.5897	17.1627	17.153	18.0843	18.1127	18.1843	15.5132	15.7339	15.6004	19.0578	18.8066	18.1835	17.6654	17.5766	18.1462	17.524	17.443	17.6381	17.2366	17.4529	17.2981	18.4658	18.9512	18.666				17.7776	17.4451	18.1222	18.9465	18.5705	18.7751	19.0731	19.0572	19.5123
Srsf2	15.2914	15.6179	15.8353	16.2252	16.7882	16.4587	14.299	14.5353	14.9325	16.2937	15.8628	15.9643	16.7368	16.7136	16.4863	16.1722	16.5841	16.0199	16.1345	15.2836	15.4182	16.3274	16.7892	17.0573				15.5154	15.1615	16.5125	16.3806	15.9082	16.4308	16.1327	16.0701	16.5496
Srsf1	16.9712	16.8393	15.2957	17.9984	18.6193	17.9668				15.5602	14.8317	17.6341	17.5114	17.5118	17.9092	17.3562	17.2222	16.9201	17.7142	18.3225	17.8226	17.6615	18.2412	18.1866	15.3944	15.3514	15.1402	15.8533	15.5823	16.3358	17.9049	17.7932	17.968	19.1772	19.2344	19.0603
Srrt	14.9753	15.175	14.6523	16.037	16.0322	15.9679	13.1522	12.9958	13.2555	15.6174	15.478	15.7055	15.4057	15.3567	14.9733	15.2452	15.1332	15.6584	15.8103	15.6557	15.3313	15.9224	15.9141	16.1625				16.0118	15.3857	16.0968	16.1692	16.269	16.1917	16.6806	16.8325	16.9075
Srrm2	15.4763	15.5001	15.4476	15.5934	15.2695	15.0179				15.6311	15.4993	15.6195	15.1404	14.8372	14.4076	15.6105	15.474	15.5583	15.3052	15.3914	14.6058	15.9714	15.7553	15.786				15.482	15.3877	15.0801	15.6818	15.9289	15.8917	16.3603	15.9774	16.3079
Srrm1	13.8957	14.6971	14.4821	14.9007	15.541	14.4873				16.1562	15.5435	15.9455	14.9408	14.787	15.0668	13.7854	14.4802	14.2243	13.7351	13.8953	14.0876	14.7416	14.9533	15.2043				14.3633	14.453	14.2998	14.9527	14.3515	15.3419	15.8882	15.8595	16.4467
Srr	15.6934	15.6674	15.3516	14.9524	15.0324	14.7917					12.4412	13.6611	13.3753	13.8883		14.5172	15.2201	14.3732	15.6564	15.8063	15.8349	14.1872	13.1319	14.7982							12.5534	13.6574	14.4016	16.1496	14.851	14.6578
Srpra	16.0724	15.9611	15.8096	15.9284	15.9916	16.1713				15.8451	15.8242	15.8705	14.2611	14.423	14.1113	15.2461	15.3224	15.334	16.3708	16.4101	16.6719	15.1815	15.7302	15.4982	13.9757	11.5659	15.1562	17.9551	18.1553	18.0843	14.3647	14.9346	14.9174	16.0867	16.0696	16.0314
Srp9	15.5876	15.7365	15.8495	15.9686	16.4691	16.5085				16.2957	16.5086	16.2752	15.8538	15.8225	16.0326	16.2713	16.0762	16.0428	16.2395	16.088	16.4276							17.0184	18.1634	17.2872	16.2724	15.4277	15.7886	16.4226	16.2488	16.5982
Srp72	16.2395	15.8008	15.3804	13.598	13.309	13.3518	13.7693	13.7509	14.1669	15.166	15.1879	15.6557	14.7487	14.6149	14.8696	15.626	15.7467	15.8065	16.2779	16.1446	15.8217	15.4053	14.9454	15.6422				17.7341	17.8367	17.8119	15.7985	15.4361	15.5444	16.0797	16.2619	16.3098
Srp68	16.798	16.4882	16.3875	16.5976	16.5016	16.6063				16.467	16.2138	16.814	15.4158	15.702	15.841	15.926	15.9565	16.1561	16.419	16.6021	16.1901	15.9843	15.7902	15.7936	13.9814		14.6747	16.6813	16.8489	16.981	16.3081	15.8347	15.8405	17.165	17.0314	16.8124
Srp54	16.1352	15.5567	15.7562	15.731	16.0685	15.9767				15.8373	15.9088	15.8955	15.6557	15.5838	15.6375	15.5962	15.3766	15.791	14.6741	15.1449	15.2044	15.7019	15.5599	15.8988				17.7917	17.909	17.61	15.7643	15.5253	15.4568	15.2359	15.1159	15.7834
Srp14	16.1335	15.7488	16.1571	16.2284	16.1606	16.1538				15.885	15.8858	16.6596	15.2787	15.4676	15.109	16.1547	16.1865	16.2169	15.3739	15.5206	15.276	15.8165	16.2843	16.0408	14.8494	14.926	14.5502	17.6834	17.8887	18.1387	15.9207	15.7533	15.8655	16.9509	16.8397	17.0287
Srl	16.2543	16.0351	16.1424				19.4075	19.4255	19.3184				15.0753	14.9062	15.9897							14.4358	14.702	14.0471	19.6333	19.6459	19.1235
Sri	16.1139	16.2674	15.9533	18.9948	18.491	18.8133	15.4049	15.8267	15.7494	18.0078	18.2795	18.3044	17.4515	17.5306	16.4554	17.8618	17.7963	17.8085	16.0988	16.2116	15.5246	18.2418	18.5729	17.2839				16.3168	16.319	16.3969	18.142	18.5381	18.2937	17.843	18.0258	16.8783
Srgap2	13.5123	13.8348	13.5736																			15.1108	15.189	15.1162							13.0012	13.8573	13.9017	12.7451		12.3003
Srd5a1	16.5191	17.0907	16.4069										13.6217	13.9766	13.0745				17.4278	18.4089	16.9899
Sqstm1	15.1664	15.1178	14.4919	14.3042	14.1407	13.3754				13.0148		14.4166				14.1595	15.7035	14.0753	14.9389	15.061	14.6956							13.9247	13.89	13.1179	13.2841	14.0073	13.5671	15.4045	15.2937
Sqor	17.8822	17.742	18.0611	17.9691	17.4087	17.871	15.5086	14.7954	15.6187	19.1952	18.8192	18.8615	17.285	16.9009	18.3099	15.5873	15.4541	15.9116	16.4896	16.1542	16.6077	18.3144	17.7629	18.5572				18.8606	18.391	18.8671	16.0073	14.9817	15.7446	17.8277	17.8518	18.2661
Sqle	14.6482	14.8146	14.5197	14.8744	15.0755	15.0328						13.4635							14.5525	15.079
Sptlc2	16.1502	16.1029	15.6324	15.4425	15.4554	15.2552				15.0982	15.0158	15.956	14.8146	15.1304	15.2475	14.6784	14.7814	14.4355				15.0784	13.9841	15.6707							13.2491	14.6605	15.0234	15.6208	15.7981	14.7483
Sptbn2	15.43	15.2119	14.9413													14.7216	14.8061	16.0961	15.0643	15.5272	14.219
Sptbn1	16.6259	16.3142	16.2902	17.1536	17.2332	17.1831	17.4162	17.6134	17.2279	17.0895	17.0877	17.3305	16.4511	16.244	16.4149	18.6114	19.0301	18.8771	16.5715	16.3281	16.063	19.3121	19.4861	19.2574	15.8365	16.1237	15.2276	16.9163	16.9917	16.9991	17.0853	16.845	16.8749	17.0646	17.2892	17.4097
Sptan1	17.8514	17.8245	17.8544	17.6535	17.6419	17.5814	18.1064	18.1175	17.8921	17.5423	17.5094	17.9939	16.857	16.8428	17.0559	18.6432	18.7171	18.7762	16.692	16.8103	16.341	19.4316	19.7151	19.3472	16.2075	16.1691	16.098	16.5682	16.5136	16.6939	17.1393	16.9626	16.8298	16.7689	16.8135	17.0441
Spryd4	15.9092	16.6027	15.6928	15.5306	15.5141	15.2867	15.6432	15.7448	15.7007	15.4931	15.8675	16.0034	14.7259	14.9829	15.5493	15.5563	15.6327	16.0139	15.9098	15.9489	15.3116	14.5366	14.5401	14.9364	14.7379	14.8293	14.2278	14.1153	13.9632	14.4565	14.087	14.0907	14.4227	16.0599	16.1427	16.038
Spr	18.3303	17.9672	17.9909	17.5659	17.614	17.2393	16.1707	16.2682	16.1938	17.0389	16.9616	17.3948	16.7157	16.3129	15.9886	17.1061	17.6779	17.6294	17.7742	18.3223	17.6925	16.2941	16.2132	16.5791	15.0118	14.7313	14.7535	16.7557	16.4371	16.098	16.9538	16.0909	16.2911	17.7496	17.7327	17.6563
Sphk2	15.2006	15.2877	15.1097	15.8648	15.6096	15.8211	13.6362	13.7303	13.7061	15.5324	15.2451	15.0321	14.8726	14.8178	14.5068	15.3635	15.06	15.5343	15.7485	15.3129	15.1877	14.4968	14.2695	15.2295	14.2676	14.3597		14.0268	13.4735	13.7848	15.3424	14.306	14.6924	14.4091	14.3254	14.185
Spg21	14.7995	16.1658	16.0641	14.8004	13.1797	15.316				13.1716		13.9041	12.2596	13.587		14.7051	14.6293	15.6491	14.1245	14.72		15.0956	14.7653	14.8242							14.1055	14.2319	14.4535
Spcs3	17.7566	17.3691	17.2309	16.2894	17.2377	17.1389				17.0992	16.4175	16.855	15.7665	16.3082	16.4029	16.2778	16.217	16.3679	17.8597	17.9409	17.8068	17.5713	17.0489	16.9679				18.8856	19.1967	19.3269	17.1282	18.0665	17.6953	17.2117	16.4825	16.8108
Spcs2	16.1945	16.4227	16.3838	16.2821	16.8039	16.4858				16.4894	16.1671	16.3088	15.3556	15.5654	16.0994	15.1544	16.3008	15.4638	16.5057	16.5861	16.5484	14.5426	16.0556	15.6613				17.9306	18.0989	18.5751	17.2886	16.7213	16.7567	16.1657	16.0557	16.5187
Spcs1	16.7923	16.4981	16.5371	16.3277	16.9819	16.6328				16.5778	16.589	16.5729	14.7374	15.1115	15.867				16.5209	16.6276	16.534	15.7392	16.3627	16.2893				18.0222	18.6251	18.3046	16.5124	16.0181	16.0243		15.8049	16.2149
Spata5	19.502	19.3913	19.6542	20.7474	21.196	21.007	19.4363	19.2061	19.3706	20.8918	20.9693	20.4996	20.2048	20.0316	20.5295	20.3243	20.6367	20.7578	19.4477	19.6227	19.9027	19.5812	20.4122	20.2023	19.5215	19.1637	19.5527	20.4751	20.4455	20.2935	20.438	20.0062	20.1642	19.7374	19.6716	19.9983
Spast	13.508	13.0316		13.0899	11.9975	10.9631						12.5897																13.5159	13.4519	13.4801	11.9025	13.9911		13.4829	13.2798	14.9378
Spag9	14.8678	15.0228	14.8375	14.87	14.0414	15.3369		15.1319		14.3846	14.5192	14.252	13.0254	13.5839	13.2791	15.1037	14.8607	15.0507	14.6776	13.8875	14.8689	15.3932	15.5494	15.487				13.6777	13.1452	12.9432	14.5193	14.5284	14.2246	14.6191	14.3662	14.4026
Sp1	12.7716	12.6834	12.4801	14.0868	13.4208	13.8759				13.7572	14.3019	13.6662	12.8073	12.6706	12.0567	12.8866	12.7015	12.2427	12.0504	11.9859	11.6162	14.1019	13.1791	13.7918				12.5341	12.497	11.0378	14.0299	14.1449	13.7652	12.8254	13.087	12.6163
Sord	15.3902	19.5332	15.5853		16.3995		13.8461	14.8612	13.8042	12.4101	12.4816					17.4088	17.6666	17.2182	19.6429	18.7096	17.726							14.2946	14.1732				15.9103	15.8112	15.7813	15.9062
Sorbs3	14.7406	14.8493	15.7506	15.6277	15.9825	15.5336	15.1307	14.7764	15.0323	15.6502	15.4974	15.9424				15.7653	15.9057	15.9335	14.9959	14.9098	14.6509	17.7771	17.7397	17.9476				13.7563	14.9064	14.7885	15.8419	15.9044	15.9588	15.7713	15.7536	16.0274
Sorbs2	16.4686	16.3413	16.5893	15.8732	16.4051	15.7081	17.876	17.6873	17.5366	17.5692	17.0873	17.5268	16.113	15.7461	16.9424	16.4336	15.9723	15.7159	16.0457	15.5918	15.5251	15.6717	15.7442	15.5454				16.25	15.9554	16.6645	17.3312	16.8864	17.1877	14.7196	14.862	14.079
Sorbs1	15.5334	15.4553	15.3407	16.1095	16.5565	15.9855	16.8104	16.6942	16.621	17.135	16.9269	17.5264	15.727	15.7244	15.8035	14.6587	14.8206	15.0989	15.2727	15.0212	15.1587	16.1288	16.1464	16.0954				15.9395	15.8368	16.1116	16.838	16.7465	16.8266	16.9161	16.9258	17.0152
Son	15.2956	15.0702	15.1271	15.5568	16.0841	15.6712				16.0943	16.2488	15.9758	15.4122	15.3116	16.168	14.4998	15.0962	15.0246	15.0503	15.6665	15.2276	15.1809	16.1055	15.6488				15.2381	16.5196	16.6367	15.3434	15.1802	15.4269	16.489	16.5835	16.7851
Sod2	19.2907	19.3148	19.0761	18.3046	18.4943	17.9879	19.9171	19.9571	20.0066	17.8849	17.677	17.7533	17.5734	17.5078	17.8597	20.1452	19.8653	20.1115	18.9312	19.185	18.9777	17.6089	18.2428	18.4934	17.7006	17.8245	17.5093	18.4654	18.5779	18.741	18.0867	17.3612	17.6816	18.3041	18.2666	18.699
Sod1	21.9023	21.6473	21.6317	19.7603	20.5855	19.573	19.4239	19.8331	19.2247	20.0162	19.824	19.68	18.6728	18.6891	19.6876	20.7247	21.107	21.1441	21.4517	21.6349	21.9204	19.0903	19.9057	19.8924	17.4945	17.8418	17.7063	18.6039	18.4629	19.5308	19.3307	18.8735	19.2678	20.6509	20.4208	20.9765
Soat2	17.0044	16.6373	16.9272	16.821	16.7027	16.6057				15.6878	15.1466	15.9006	16.1879	16.0854	15.8958				16.6025	16.4464	16.5968
Snx9	15.2702	15.4051	14.8612	16.0357	16.1196	15.9446				16.7514	16.6396	16.9422	16.1993	16.0505	16.018	16.6896	16.7331	16.6903	15.611	15.6251	15.3755	16.1787	16.395	16.3076				15.1831	15.242	15.0996	16.4078	16.2506	16.2969	15.9856	15.7251	15.6376
Snx6	15.5246	14.9647	14.8298	16.6486	16.7159	16.0541				15.9058	16.3341	15.8992	15.7998	15.9644	14.9525	17.3329	17.3048	17.3633	15.6595	15.5753	14.9458	16.4408	16.8488	16.667				14.6181	14.6111	15.3035	16.1917	15.3257	15.1565	16.3478	16.6774	16.2813
Snx5	17.3941	17.5253	17.4894	16.6715	16.7287	16.5117	15.5434	15.4788	15.135	15.3319	16.3832	16.5597	16.4008	16.266	16.2315	17.0851	17.0059	17.0684	16.1826	16.9165	16.6945	17.76	17.5462	17.8387	14.7869	14.8099	14.5672	16.8584	16.6328	16.7551	15.9696	15.7625	17.1688	16.904	16.9682	17.0359
Snx4	15.0411	14.1852	14.6982	17.0859	16.8857	17.0542	13.7035	13.7894	13.9153	15.5855	15.8308	16.318	15.8581	15.9664	15.722	15.9557	15.9639	16.341	14.551	15.0669	15.0529	15.5674	16.6768	16.802				15.0296	14.8788	15.3981	15.4043	15.3576	15.3027	15.4822	15.8805	15.5356
Snx3	16.8897	16.8056	16.8526	16.0147	16.1756	16.4802	16.1263	15.7909	15.5684	17.4716	17.3315	18.2264	15.2596	15.2164	16.2902	17.1376	17.0805	16.7076	17.115	14.6489	17.0317	14.8251	15.9454	17.1062				15.1526	14.9067	14.9909	17.2168	17.1071	16.5083	17.5894	17.5228	17.6721
Snx27	14.8406	14.5154	14.7004	14.5762	14.6452	14.5517	13.1125	14.7267	13.3182	15.1551	14.9228	15.2129	14.6879	13.9867		15.1577	15.292	15.3499	15.6907	14.7875	14.2432	15.3716	15.2515	15.829							14.6894	14.54	14.5091	15.9172	15.8592	16.0313
Snx2	16.5579	16.4003	16.4354	16.4822	16.7906	16.5278	14.9844	15.3403	15.4482	16.2303	16.2585	16.1144	16.1687	15.7782	16.2621	17.5072	17.71	17.5949	15.9208	16.4271	16.4783	17.4068	17.6365	17.5374	13.6615	13.6106	13.5925	15.2522	15.0659	14.986	17.0868	16.776	17.0672	15.7033	15.553	16.1211
Snx17	14.9838	14.9319	13.9912	15.9049	14.344	15.3071	13.2344	13.7807	13.7585	14.6834	15.0958	15.5299	15.181	14.8877	15.554	16.2341	16.6222	16.695	14.4174	14.0738	13.8169	16.2051	16.2788	16.2962				13.8804	14.2424	14.4059	15.8808	16.0231	15.8116	15.1766	15.12	14.5555
Snx13	15.099	14.091	14.6863	16.3274	15.8023	15.3419						13.5841							14.4718	14.3906	15.1362							13.2852	13.2792					14.9344	14.9415	14.8527
Snx1	16.0469	15.3658	15.1243	16.3439	16.3287	16.294				16.2176	16.1938	16.0582	16.1327	15.7758	16.2364	15.9301	15.3359	15.8145	14.9327	14.6925	14.7453	16.3919	16.3068	16.5148				14.7415	14.4509	15.0939	16.3423	16.3496	16.2897	16.4123	16.3911	16.334
Snw1	14.9362	14.9991	15.0857	15.203	15.2548	15.1195				15.4413	15.4107	15.1833	14.8295	14.4397	13.8266	15.1647	14.7606	14.197	14.7259	14.6151	14.2613	15.0655	15.0756	15.2929				14.1846	13.6782	14.7086	15.5341	15.4828	15.512	15.8144	16.24	16.0464
Snu13	16.2342	16.5609	15.9562	17.2312	16.9903	17.0053	14.7148	14.5438	15.0068	17.2518	17.1719	17.0692	16.2457	16.0681	16.7602	16.6729	16.561	16.5456	16.5311	16.633	16.2589	16.7428	16.8016	17.3088	15.0995	15.1855	15.4343	17.4178	17.3351	17.4935	18.2155	18.2148	18.084	17.4443	17.3847	17.3753
Sntb2	15.3065	15.104	15.2613	15.9821	15.9303	15.9688	15.7699	15.5723	15.5288	16.3456	16.1563	16.7829	16.0775	16.0471	15.1382	17.7615	17.9899	17.6336	15.6924	15.3583	14.9299	18.8816	18.5582	18.5306	14.9741	15.6391	15.4615	15.8652	15.9255	16.0223	16.2491	16.3636	16.177	16.7677	16.5815	16.4599
Snta1	15.2503	15.18	15.3301	14.6283	14.763	14.4421	17.7282	17.8121	17.9843	14.0109	16.3702	14.6707	15.8124	15.1511	15.6852	16.1653	16.368	16.5971	14.2434	15.0981	14.0426	15.1657	15.2694	15.0581	18.2978	17.8663	18.2345				13.5131	13.6145	13.9191
Snrpg	14.6986	15.9528	15.9082	18.5984	18.9276	18.6449		15.3615	15.3681	18.1986	19.0429	19.0703	18.2773	18.7673	18.1733	15.7387	16.2431	16.4473	14.4725	17.121	16.3068	17.8977	17.703	18.2045	15.6622		15.785	16.0903	16.6637	16.9436	18.5487	18.2549	18.5022	17.2605	17.0059	18.4235
Snrpf	15.3441	15.6381	15.3364	15.6593	15.7273	15.6693				16.4693	16.4672	16.2677	14.9362	15.2342	15.9609	15.3381	15.6729	15.7954	15.4649	15.3968	15.4104	16.0609	16.0022	16.3919				15.5018	15.1267	15.847	15.8409	15.908	16.4668	16.7422	16.6406	17.0004
Snrpe	17.5489	16.8052	16.312	17.7357	17.7613	17.3171	16.2296	16.0516	16.4477	18.5796	17.7494	17.6307	17.2973	17.6501	17.1932	15.7254	15.871	16.3026	16.594	16.7989	16.0363	17.9086	17.844	18.5878	17.0245	17.0993	17.2967	17.736	17.941	17.6121	17.6785	18.0076	18.6764	19.4432	18.9853	20.3418
Snrpd3	17.7789	17.6208	17.7947	17.8788	18.0905	17.5529	16.035	15.2911	15.8123	18.391	18.4403	18.1104	17.2542	17.577	17.7878	18.0682	18.1342	17.8544	17.6951	17.9363	17.2072	18.0189	17.7505	18.1491	16.5121	16.2147	16.5102	17.5513	17.7676	18.2856	18.428	18.3469	18.9982	18.7119	19.2272	19.0336
Snrpd2	17.1775	17.9446	17.1438	18.0066	18.2882	18.1152	15.5605	15.7206	15.7741	18.5004	18.709	18.3156	17.6899	17.8546	17.7068	16.7778	17.2635	17.1825	16.9826	17.3015	17.0954	17.569	18.0299	18.2718	15.8385	15.5098	16.03	17.7312	17.7595	17.6951	18.1722	18.1553	18.16	19.3997	19.4547	19.5386
Snrpd1	15.2739	15.3365	15.8597	15.8207	15.7168	15.7464	13.8908	14.7322	14.0309	15.774	15.9942	15.9075	14.9192	15.2219	15.5473	15.256	15.9447	15.7666	15.2928	15.3895	14.4889	15.9128	15.9196	16.1311				15.2529	15.0012	15.188	16.1991	16.2665	16.2162	16.9568	16.9615	17.0497
Snrpc	16.0256	15.6624	15.7637	16.9531	17.2025	16.8093	14.324	14.423	14.5544	16.6329	16.4856	17.1682	15.9854	16.3827	14.9029	16.0755	16.1981	16.0334	15.5057	15.5208		16.8176	16.2588	15.8601				15.4135	15.6303	15.7073	16.8675	17.1533	17.2316	16.795	16.8625	15.5657
Snrpb	17.7614	17.5468	17.7206	18.9153	18.7459	18.5351				19.0076	19.0076	19.0011	18.0655	18.4808	17.3619	17.1539	17.8828	17.9318	17.6341	17.9504	17.2748	17.6044	18.6027	19.1023	16.6771	16.5999	16.7458	17.9569	17.8801	18.1869	18.9326	18.8038	19.0706	19.3822	19.4739	20.4085
Snrpa1	16.5343	16.4265	16.2996	17.5641	17.697	17.4552	14.5439	14.6572	14.5557	17.7123	17.7129	17.3605	16.9698	16.9688	17.3223	16.3256	16.3786	16.7338	16.5085	16.746	16.2556	16.4422	17.0509	17.1105				16.5053	16.3189	16.7168	17.259	17.0372	17.023	18.1383	18.1858	18.2507
Snrpa	16.0509	16.0436	16.3049	16.2882	16.6545	16.4164				16.7113	16.7847	16.2901	16.4645	15.9008	17.1616	16.6791	15.6783	16.7277	15.8281	16.1362	16.0139	16.1564	16.4776	16.452				15.6769	16.1932	16.4035	16.9597	16.4123	17.0187	17.2728	17.056	17.2891
Snrnp70	15.0778	14.873	14.9074	15.6564	15.8489	16.1731				15.8409	15.8979	15.9371	15.5795	15.2737	15.8305	15.3629	15.1987	15.7304	15.0391	15.3148	14.9734	15.2686	15.5594	15.2735				13.8171	13.7665	14.7356	15.6729	15.0135	15.2733	16.9361	17.1914	17.0278
Snrnp40	14.6204	14.6089	14.4573	15.262	14.9813	14.9944				15.7341	15.2549	15.0634	14.1119	14.3009	13.6782	14.7895	14.7096	14.0192	14.3149	14.5328	14.172	15.1939	14.9954	14.8739				14.6616	14.672	14.6532	15.5175	15.4644	15.3555	16.5391	16.3791	16.6238
Snrnp200	16.5509	16.4219	16.3058	17.2746	17.2254	17.0589	14.1816	14.206	14.1733	17.8871	17.6096	17.6923	16.6907	16.7763	16.9132	16.5161	16.5168	16.416	15.5301	15.7093	15.2404	16.9043	17.0025	16.5896	14.2135	14.0155	14.1574	16.2971	16.05	15.9824	17.3419	17.4269	17.2127	18.5866	18.5976	18.3604
Snf8	16.0577	15.0611	14.6307	14.9523	14.8833	14.7634	14.4891	14.9052	15.159	15.5426	15.0069	15.0811	14.6543	14.6254	14.8599	15.345	15.4787	16.3845	14.8525	14.9017	14.5423	15.1966	15.2636	15.2789				14.8269	15.1009	14.2697	14.6427	14.7065	14.6676	15.5914	15.0829	15.8071
Snd1	18.9924	18.8608	18.9257	18.9142	19.2239	19.2179	14.6928	14.8461	15.148	18.3146	18.3835	18.7764	17.8318	17.9446	18.3549	17.6938	17.8531	18.1984	19.7659	19.8683	19.6135	16.7863	17.3298	17.1184	14.1747	14.0244	14.5018	20.9358	21.0197	20.8344	19.5052	18.8662	18.8317	17.2792	17.3073	17.5024
Snapin				15.2086	15.7807	16.2239				15.3855	15.7014	14.4953	15.3715	14.2485	13.9428	15.5838	15.5636	16.3289				15.1887	15.3694	15.9079				14.7338	14.4094		14.5504	15.0126	15.7973	15.482	15.9676	15.9296
Snap29	15.4074	15.0873	15.5	16.0039	16.2068	16.0244				15.9499	15.8055	15.9324	14.6269	14.8784	15.3903	15.4562	15.5284	15.4389	16.192	16.4155	14.9168	16.2881	16.6107	16.6282				15.3985	15.3439	14.6848	15.5593	15.7796	15.9042	15.994	16.3887	16.5689
Snap23	15.4145	14.962	14.8948	15.4581	15.595	15.3638	15.0126	14.9938	14.9464	13.3014	15.9367	14.0678	15.4232	15.241	16.355	17.0559	17.0566	17.8077	14.4681	14.5491	14.14	15.8231	16.1165	17.3917	15.6588	14.8393	15.3081	15.2297	15.0422	15.5272	15.0502	15.6053	15.769	15.7415	16.5335	16.2183
Smyd5	15.0516	14.527	14.9845	14.7851	15.0768	15.4932	15.2385	15.1512	15.2241	15.7486	15.7558	15.6548	15.6891	15.2239	15.3578	15.1075	15.5902	15.751	16.1352	16.513	15.3034	15.4361	15.8445	15.4843			14.5118	15.8853	15.8111	15.6877	15.2429	14.1643	15.0261	15.2993	15.4032	16.5892
Smu1	15.6497	15.7598	15.8187	16.6063	16.6285	16.4229	13.618	12.7894	13.4106	16.2688	16.0356	16.1777	15.2026	15.3434	15.3581	15.7943	15.7098	15.7719	15.0714	15.3701	14.9424	16.2871	15.9874	16.01				15.0409	14.8906	15.2626	15.6217	15.9995	15.6916	15.627	15.5725	15.5413
Smpd4	16.2134	15.0254	14.6997	16.3855	16.1493	16.03				15.4253	15.0164	14.7186	15.3561	14.99	14.8218	15.9284	14.3456	14.2002	14.8936	16.2635	14.9573	14.9264	15.1307	13.871				14.4205	14.2541	14.7758	14.0128	14.0866	14.1791	15.3401	15.6338	15.5777
Smpd1	15.9147	16.1268	15.659	14.8478	15.0932	14.9827										14.8613	15.906	15.464	15.8721	15.6859	15.4955	15.2116	14.8506	15.3594										14.5412	14.4509	14.2348
Smim20	17.8015	15.3698	15.9373	16.3586	16.4665	16.0607	18.4844	19.2243	19.4314	15.8605	15.6787	15.5777	14.994	14.7153	14.3823	19.5067	19.9477	17.3168
Smc3	14.9399	14.3916	14.659	15.6987	15.7305	15.6543				15.853	15.4684	15.5338	14.7642	14.816	15.1418	15.662	15.5875	15.7284	14.9828	14.552	14.6416	15.7196	16.1757	16.1202				15.4782	15.3631	15.4694	14.9328	15.5488	15.1133	16.5981	16.5717	16.7253
Smc1a	15.4018	15.1757	14.5634	15.6822	15.6683	15.4901				15.1826	15.1344	15.6787	15.3061	15.3556	15.3136	15.0331	15.1062	14.8908	18.1961	13.9404	18.7694	15.6941	15.9841	16.0959				15.242	14.9744	14.9649	15.9296	15.9142	15.9489	15.2545	15.0619	19.085
Smarcc2	14.7547	14.4012	14.52	15.0754	14.9321	15.1637	17.9023	16.4479	17.0585	14.4675	14.3619	15.2015	14.2817	14.4592	14.0424	14.0544	13.9633	14.1369	14.1612	14.5222	14.7447	15.8861	15.8514	15.4994				14.9753	15.0268	14.8907	15.0765	15.4042	15.1704	14.9338	14.9034	14.7317
Smarcb1	15.5743	15.3206	15.3593	14.5467	14.8321	14.4935				15.0802	14.3287	14.3593	14.4065	14.3301	14.7713	14.7648		14.7619	15.6247			16.1913	16.2438	16.0067				14.267	14.7801	14.7325	15.5477	15.0362	15.5995
Smarca5	14.2222	14.5276		14.9545	14.8886	14.7852	15.3967	12.9676		16.0123	15.8308	15.9337	13.7062	14.0464	14.7757	14.7997	14.8132	15.1408				15.3869	14.8686	15.1623				15.6678	15.1479	13.6138	14.9462	15.2576	15.0058	17.1333	17.207	16.2279
Smarca4	13.2235	12.9097	13.1241	15.1991	15.3119	14.9128				15.4205	15.1387	15.0056	14.2316	14.0767	15.6014				15.0319	15.1468	14.607	15.1728	15.1406	15.4125				14.9572	14.936	14.8055	15.8961	15.8607	15.6542	15.8478	15.031	14.9757
Smap2	17.2159	17.3008	17.1904	16.3084	16.0431	15.7842	15.0928	14.7874	15.0365	17.9606	17.6014	17.3207	17.0189	17.0181	15.3976				15.8851	15.6086	16.0038	15.9413	16.5757	16.0955				17.0472	15.0535	15.4036	16.4077	15.9424	16.612	18.5737	18.5299	18.7289
Smap1	15.4176	15.679	15.3471	16.3316	16.6937	16.3737				15.2807	15.4289	15.8275	17.0396	15.8547		15.7606	16.0071	16.2774	15.1364	15.0678	14.9975	16.0408	15.9383	15.7319				15.5803	13.5905	15.1545	15.9381		15.7095	15.6272	16.4487	16.3225
Sltm	14.0643	14.1345	13.6927	15.2631	14.7431	15.1213				15.7285	15.5764	15.0681	14.7538	14.4417	13.9349	14.8826	14.7354	14.7145	13.687	14.139	12.9726	15.1639	14.722	14.8822				14.415	14.2468	14.616	15.2238	15.1719	15.0772	15.9339	16.2335	16.7341
Slk	14.3774	15.8467	16.12	16.0084	16.2473	15.4267	14.8144	14.4901	15.023	15.4125	15.3418	15.265	15.8974	13.901	16.1128	14.3622	14.2866	14.3119	13.8315	14.8778	15.4326	16.9503	16.9643	16.9545				15.3272	15.3706	15.3001	14.8126	14.75	14.6226	15.1643	14.746	15.392
Slirp							15.3677	15.2375	14.9873		14.0878				15.4046														16.3514							15.1348
Slco2a1	15.6815	16.59	16.5121	15.2325	16.4782	14.8359				13.0497	14.035	14.8114	14.0762	14.0744					15.7018	17.2267	16.2783	17.7353	18.4487	18.2008							15.2636	14.7469	14.4756
Slco1b2	16.1486	15.8133	15.6296																16.2993	16.2407	15.9941
Slco1a4	17.2599	17.2522	16.646																17.7268	18.225	17.4412
Slco1a1	14.6801	15.0125	15.1541													14.4732	14.117	15.8003	15.3333	14.9424	14.7996
Slc9a3r2	16.1044	15.8201	15.9692	14.9195	15.2034	14.6632	15.7284	15.4626	15.5624	14.9313	14.608	14.4662	13.749	14.4321		16.8642	17.1468	16.8706	14.7305	14.6967	14.9222	18.6193	18.782	18.5962				14.7441	14.7604	14.6834	15.0081	14.8096	14.7461
Slc9a3r1	17.9659	17.7263	17.497	18.7503	18.7714	18.7007				17.7718	17.9695	18.3992	17.4224	17.4688	16.7329	17.998	18.9679	18.9641	17.1601	17.6628	17.125	16.16	16.9629	16.8779				15.4395	15.1366	15.8037	16.4592	16.3042	16.3051	15.3264	14.6985	15.5241
Slc7a2	14.4232	12.6701	15.0662																14.4567	11.5098	14.9847
Slc6a12	16.942	16.0284	16.5881																16.6703	16.9503	17.0542
Slc4a4	12.5629	15.469	15.078	17.5461	17.5503	17.6135				15.7718	15.9875	15.7317	14.6737	14.4062	15.729	18.1426	19.3866	18.2734
Slc4a1ap	14.2821	15.3077	15.068	14.9232	15.6985	14.7427				15.2972	15.3519	15.75				15.0125	14.5912	15.144	14.4716		14.0754	15.2296	15.3386	13.3353				15.1507	14.9626	15.1732	14.978	15.1071	14.6283	16.5625	16.5791	16.4243
Slc4a1	14.7022	15.5345	13.8433	12.8428	14.8139	13.769	15.6042	16.7473	17.0014	13.8939	15.0545	16.3957	13.0082	14.4202		17.5138	18.0249	15.2732		15.4414		19.7716	16.8179	19.0859	14.3308	15.3202	14.019	17.3421	16.3332	15.6382	18.0627	17.3909	17.5453
Slc46a1	15.7451	15.55	15.6867	14.7181	14.9055	14.6695							14.903	15.0868					15.8423	15.7458	14.9315													15.5402	15.6968	15.6621
Slc43a3	16.9298	16.3836	16.7497																16.3652	16.4454	16.8148	16.864	17.1072	18.0283				15.1419	15.0801		15.3977	15.8174
Slc43a1	15.0006	15.0318	15.0351																14.6974	15.3129	14.8899										15.6595	14.9611	15.2347
Slc38a4	15.3213	14.879	15.4265																14.1982	14.4183	15.1083
Slc38a3	14.4646	14.1404	14.6195																14.5966	15.0632	15.5513							13.6364	14.0503	14.4255
Slc37a4	17.7457	17.62	17.491	16.0808	16.4216	15.3834				15.3837	15.4093		15.5447	15.1741	15.8484	17.0937	17.3557	17.7874	17.714	17.7438	18.0424				16.9422	17.0891	17.3244	14.6699	14.7918	15.2484
Slc35d1	14.7073	14.8882	15.1276	15.2284	15.71	15.2033								14.1816	12.8763		15.3932	14.8575	14.9036	15.4134	14.9925
Slc35a3	15.6513	15.8863	15.3893	15.471	14.8162	15.1145					14.1649	14.002	13.9662	14.258					16.0075	15.7393	15.6177
Slc35a1	15.2058	14.5885	14.7586	15.261	15.1765	15.1519				15.2462	14.9895	15.1218	14.1827	14.3498		15.8139	16.2737	16.1123	14.9294	14.5875								14.8492	14.6392	14.6854
Slc33a1	15.3679	15.4849	15.6434	14.7034	15.503	15.11				15.766	14.7116	14.7633	14.5431	14.3494	14.6279	14.9286	14.7382	14.9784	15.5438	15.5546	15.7497							15.2454	15.7512	15.2331	14.9196	14.5783		14.8747	14.9665	15.2482
Slc30a7	14.5319	14.6184	14.6171	10.9904	11.4731	10.5955													13.9737	14.4815	13.9416							16.942	16.8999	14.7537				11.2475	11.7522	11.7072
Slc30a10	15.0123	14.4991	14.3142	14.6649	15.6025	14.0425													15.0935	15.0389	15.1575
Slc30a1	14.7001	14.2717	14.2866	13.8101	12.4	13.4639				14.2511	14.531	13.9259							13.5716	12.9041	13.9427
Slc2a9	15.5857	15.5369	15.5476	13.5541	14.9229	14.9409										13.3773	14.5832	14.5937	15.3643	15.5679	14.9815
Slc2a5	14.7047	13.6402	14.3524	15.7737	14.4243	15.6169							16.0909	15.8743		16.2988	15.6086	16.7207
Slc2a2	18.0338	17.4216	17.5703	16.8778	17.2955	16.6894							15.6386	16.1127	14.7549	14.7569	15.7552	15.7359	17.3284	18.0423	16.7339
Slc29a1	16.0533	15.5734	15.6396													15.447	15.6008	14.7227	15.8899	15.8179	15.5192	18.7171	18.8936	18.8986										17.4536	17.3615	17.159
Slc27a5	18.9802	20.0229	19.3327																18.6954	19.9282	19.2988													14.9669	15.5912	15.1215
Slc27a2	18.4797	18.7088	18.3982	16.175	17.6155	15.2301										18.3727	18.7928	19.1117	19.0177	18.9264	19.0152
Slc27a1	15.806	15.565	15.3708	15.8312	15.3909	14.9009	16.8487	16.7109	16.6199	17.1309	16.7682	16.0354	14.6587	14.7091	15.9089	15.9621	14.6187	15.1824	15.6125	15.7573	15.0912	15.3056	15.6025	15.2306	13.9286	14.6898		15.4075	15.0808	14.8278	15.0934	15.1213	15.4549	18.7144	18.6722	18.4689
Slc26a1	15.4613	15.8658	16.0734													15.2773	15.4299	15.6797	15.97	16.0769	16.2177
Slc25a51	15.3037	15.0537	14.8201	15.3959	15.3611	14.8717	14.8649	14.1308	14.6616	14.7688	14.9073	15.2192	14.7038	14.8845	14.5812	16.4685	16.9316	16.6584	14.6239	15.3271	13.8958	14.9542	14.6658	14.9378				14.6453	14.9652	14.8989	15.1409	15.1367	14.8461	15.8473	15.519	15.5216
Slc25a5	19.5316	19.6102	19.873	20.5265	20.6368	20.5691	20.6972	18.6329	18.8405	19.9246	19.4413	19.4885	19.7855	19.4915	19.6669	21.0558	20.8049	20.9979	19.4205	19.2782	19.8435	18.2598	18.266	18.1454	18.3905	18.5829	17.9201	19.5109	19.71	19.9317	19.5401	18.9862	19.3993	18.7887	18.8207	18.9396
Slc25a44	14.7279	15.0874	14.4918																14.2477	14.3011	14.3473
Slc25a42	16.1377	15.713	15.6634	13.4014	12.634	12.8093	15.226	15.1895	14.9293		12.093	14.4573	12.1035			15.3552	15.251	15.605	15.7372	15.5436	15.0893		13.1981	13.2726	14.3859	14.5686	14.6729	13.6255	13.7799	14.2946						13.6297
Slc25a4	18.1705	19.4453	19.8033	19.1753	19.352	19.3394	22.2917	22.1278	22.1598	18.9806	18.6221	18.6068	20.9472	20.4089	21.3879	18.9493	18.9011	18.9422	15.7016	15.5868	15.6328	18.08	18.9998	19.5113	20.6378	20.7432	20.1861	18.7078	18.8923	18.7974	18.4552	18.1069	18.4288	18.2432	18.3231	19.2836
Slc25a32	14.3587	14.0817	14.808																14.0462	14.5632														14.079		13.8389
Slc25a3	18.9316	19.245	19.1669	19.8432	19.9953	19.9162	21.1375	21.1954	21.1998	18.9148	19.0022	19.1032	19.3384	19.1569	19.1334	20.4607	20.2571	20.6891	19.4001	19.6739	19.4308	18.5892	18.5433	18.703	19.7238	20.2474	19.5911	18.9574	18.9132	19.2682	18.2963	17.8063	18.0596	19.233	19.3273	19.5668
Slc25a26	14.6182	14.4654	14.3773				13.9037	13.9514	14.2743	13.7551	13.5969	13.9861				15.0414	15.1934	15.4724	14.4891	14.4917								14.5966	14.4987	14.701
Slc25a23	14.789	14.5416	14.6096													15.3014	15.3694	15.1329	14.9758	15.0934	14.726
Slc25a21	15.9165	15.3839	15.2782				14.6229	14.7543	14.8992							14.629	14.2033	15.4777	15.3867	15.7184	15.0897													15.4494	15.5997	15.6245
Slc25a20	16.679	17.432	17.2637	15.3263	15.8448	15.229	17.4124	17.9574	17.5837	15.7632	14.231	14.2598	14.5103	14.4923	14.2768	15.7635	15.4255	15.585	17.661	18.0644	17.5624	15.4955	14.8249	15.047	15.3171	15.6357	14.9983	14.4499	14.3314	14.7527	14.3747	13.8889	14.2269	17.1808	17.1472	17.8325
Slc25a17	13.3246	11.3367	11.5147	11.7392	12.1432	11.4061				12.962	13.1784	10.2042				12.1679	12.4899	12.666					12.3659	12.3761										14.2438	13.5303	14.1148
Slc25a16	15.9952	15.9409	15.8522													14.7813	14.7376	14.9866	15.4778	15.634	15.638							13.0472	12.6628							12.7532
Slc25a15	17.1467	16.9388	17.3036	15.2892	15.4994	15.1414						14.7596	14.033	13.9907		15.4287	15.8095	15.7032	15.8443	16.2357	16.3768								14.1388
Slc25a13	20.1228	20.2892	20.1367	17.5371	18.7485	16.6763	18.0621	18.2084	18.0211	15.5338	15.7561	15.7752	15.2586	15.4543	14.5369	19.0067	19.6973	19.6113	20.0853	20.2013	19.91	16.4565	16.2762	16.1182	19.0023	19.0716	18.3448	16.8506	16.7135	16.893	15.5742	15.4898	15.3029	16.5151	16.5873	16.8756
Slc25a12	18.8832	18.5144	19.5433	16.9039	17.5594	16.5731	18.7914	18.965	18.6817	16.9185	16.6136	16.3747	16.6945	16.4145	16.8243	18.3765	18.5729	18.4272	19.8053	19.9369	19.8115	16.7555	16.7744	16.4407	17.8965	17.8637	17.5051	17.4622	17.5637	17.5793	16.0167	16.1524	16.8201	15.8396	15.7457	15.8625
Slc25a11	18.8311	18.8641	18.7942	17.9597	17.9203	18.0218	18.2127	18.2976	17.9143	17.0009	17.1176	17.3135	17.7112	17.4668	17.0602	17.2186	17.2491	17.6341	18.444	18.454	17.828	17.7813	17.6003	17.3516	18.7667	18.7376	18.6608	17.5615	17.3794	17.3975	17.7407	17.5775	17.4346	17.6891	17.8228	17.9285
Slc25a10	17.9551	18.3144	18.0874	18.3251	18.7696	18.3125	15.7334	15.6859	16.1305	16.3015	16.242	16.7859	16.3559	16.5495	16.2765	18.4579	18.8337	18.6488	19.454	19.1316	19.179	14.6304	14.8541	15.2378			15.3177	15.7031	15.2778	15.6058	16.0077	15.7895	15.8974	16.1681	16.0558	16.4389
Slc25a1	16.8557	17.6001	17.753	16.9765	18.1699	16.8289				15.9385	16.0765	15.1689	15.4233	15.4935	16.4045	17.9055	17.5815	17.8118	18.2837	18.0344	18.1048	16.5107	16.6126	16.1496				16.1451	15.8251	15.9813	15.905	15.6325	15.6854	16.6512	16.5062	17.4505
Slc22a7	17.3037	17.3941	17.3357																17.2477	17.3454	16.8258
Slc22a4	14.6457	13.6279	14.0435	11.333	12.4057	10.881							10.9686	11.5695		16.2931	16.674	15.8912
Slc22a18	17.374	17.7062	17.8707	16.5647	17.1618	16.4637				14.758	15.1989	15.2748	15.2567	15.2586	15.8105	15.2789	15.8606	16.2481	17.4146	17.69	17.5881	15.5547	14.9099	15.306
Slc22a1	16.3085	16.2638	16.4705													16.7317	17.3908	16.6031	15.5681	15.7034	16.0659
Slc20a2	13.9087	13.8636	13.7695				14.0487	13.6121	13.6605	19.0081	15.9574	18.9688	20.6061	17.2601	21.219	16.9862	15.1418	14.2574	18.5094	18.0949	17.5179	12.0178		11.4538				19.8121	19.1639	21.3584				18.0886	17.0373	13.6201
Slc16a7	13.833	13.0099	13.9194							14.3478	12.5643	12.3984				15.7943	16.2779	16.0086	13.6239	14.2431	15.9576							13.9638	14.6408	13.5149				15.4034	15.6738	15.8354
Slc16a4	14.782	14.6118	15.1756													14.6475	15.4889	14.8211	14.3778	13.7716
Slc16a1	16.646	17.537	17.8409	16.8034	17.1946	16.6976	17.3705	17.3689	17.4796	17.063	16.8769	16.7169	16.1579	16.1639	16.1508	17.2499	18.003	17.9006	15.9145	16.2913	16.3744	14.7171	15.2168	15.5767	13.461	14.3795	13.3863	15.8692	15.4239	15.3211	15.7661	15.2745	15.4313	17.4335	17.376	17.7727
Slc12a2	13.6525	13.4558	13.5144	17.8096	17.2378	17.3955	14.1765	14.2869	14.6275	17.7534	17.5181	18.6171	17.3409	17.4383	17.572	15.5798	16.7271	15.7234	12.7985	13.1881	12.3608	16.6325	16.3311	16.2116	15.4626	16.0447	16.645	16.9487	16.8008	16.5907	15.1706	15.4778	15.085	16.0326	16.0297	16.2288
Slc10a5	15.2679	14.9258	14.5215																16.109	15.3554	15.048
Slc10a1	18.1376	18.8194	17.7987																18.948	19.3906	18.4943
Skp1	16.6994	16.2662	16.1159	16.4163	16.593	16.724	15.3121	15.3921	14.8005	17.2029	16.8912	15.6773	16.6796	16.3378	16.5469	15.9756	14.9123	15.2261	17.1995	16.7662	16.7672	16.5704	17.0627	17.0664				14.2603	14.9047	15.2459	16.4632	16.3153	16.0822	17.4028	17.5045	16.9243
Skiv2l	14.6285	14.7277	14.8084	14.9624	14.5365	14.7409	14.4632	14.3567	14.6226	14.7076	14.9407	14.7533	12.8221	14.5858	13.511	14.6323	14.5351	14.5983	15.5416	15.3935	15.1597	15.1159	14.2294	14.8416				15.4821	15.6258	15.4352	14.7353	14.3013	13.9951	15.6733	15.4979	15.5905
Sirt5	13.6333	12.9663	13.3644	13.9091	14.1594	14.0747	15.3722	16.713	16.2744	12.8632	12.7904	13.0734	13.1755	13.1663	11.7579	14.5344	14.541	14.6636	13.1491	13.0928	12.6205	13.9154	14.4343	13.5568				14.7149	13.7162	13.773	12.2363	12.2755	11.9053	14.1285	14.2062	14.2108
Sirt4	16.5023	16.2009	16.5986	15.6353	15.9428	15.7795	16.5154	16.4542	16.3716	15.901	15.7976	15.5506	15.6215	15.4619	15.0679	17.2521	17.0519	17.3804	16.1006	16.2989	16.1646							15.2004	15.5699	16.0995				14.949	14.8351	15.4366
Sirt3	16.2394	16.4452	16.0736	14.6698	15.2017		15.6028	15.2165	15.4395							15.385	15.5176	15.7098	15.6716	16.3201	14.9332													13.7435	14.0104	13.5189
Sirt2	16.039	15.8269	15.7006	15.8467	15.8942	15.3853	15.1736	15.2817	15.2581	16.8671	16.5157	15.5245	15.45	15.2185	15.7919	16.2028	16.1176	16.0012	15.8406	15.7733	15.661	16.2023	16.0125	16.4442				15.5323	15.5227	15.3698	15.7425	15.2928	15.76	15.7844	15.683	16.5773
Sin3a	15.1576	14.9105	14.6019	14.0834	12.9975	13.4316				14.022	15.2083	14.6437	11.8528	10.7134								12.4655	15.0645	13.2137							14.1609	14.4802	14.6891	14.0523	12.7929	13.9726
Sil1	14.4348	14.4029	14.2213	14.1836	13.8143	14.0697				16.2464	16.0513	13.5115	13.9959	13.8352		14.0572	14.4287	13.9406	14.8244	14.9381	14.9387	15.0261	15.7641					14.3294	14.6113	14.5916				15.6175	15.2092	15.6821
Sigmar1	16.6913	15.4767	16.6391																14.9773	14.8695	14.7909		14.5603	14.8009				14.6175	14.1565
Sigirr	14.73	16.3809	16.3062	14.3281	14.0916	14.1927					13.1496	14.238				15.3465	15.7592	15.5273	15.2177	14.9214	18.2894							14.0882	14.0854	14.0306
Sidt2	14.1561	14.101	14.8573	14.9517	14.5051	14.5514				13.9249	13.9753	14.1336	14.093	14.2263	13.3398	13.975	14.2302	14.4951	14.2834	14.4362	14.5777	14.3049	14.6634	14.7856				13.9989	13.6736	13.4202				14.4518	14.4318	14.4276
Siae	15.4727	15.8185	15.4898	14.0378	14.0548	13.5831				14.5375	14.3194	14.06	13.9738	13.3169		15.3546	16.0498	15.6787	15.4076	15.9327	15.3358	13.5622	14.0874	13.7782				13.778	13.9601	13.5005	13.8089	14.4254	13.7943	15.8243	15.4117	16.1785
Shroom1	13.3814	12.9469	12.692
Shpk	16.8931	17.2705	17.3521	15.0826	15.3207	14.618				13.276	13.8372	12.9799	13.9304	14.6272	13.503	15.4862	15.3151	15.2397	16.9581	17.3576	16.5781													15.2321	15.1346	14.2738
Shmt2	19.4764	19.5187	19.4425	16.9958	17.8265	16.6863	15.2101	15.5312	15.1571	16.1764	15.9968	15.9989	16.0819	16.1081	16.5897	18.0973	18.3364	18.2948	18.2786	18.3935	18.1915	16.9328	16.2033	16.3236	14.8973	15.1491	15.365	16.2969	16.4669	16.326	16.7186	16.0211	15.9666	16.8032	17.1036	16.8228
Shmt1	18.6659	18.679	18.9084	17.3026	17.4759	17.0558				16.2105	16.1187	16.003	15.5291	15.5537	15.991	17.2989	17.7591	17.8171	18.2934	18.023	18.2178	16.0763	16.2288	16.3835			16.0671	15.1433	15.3562	15.0726	15.8571	15.6413	15.7949	17.1282	17.1491	17.1372
Sh3pxd2a	17.4274	17.2319	16.9988
Sh3gl1	15.6525	15.4705	15.5365	14.6128	14.781		14.4819	14.6017	14.5413	15.4783	15.3169	16.6763	21.023	16.0142	15.7279	16.5808	16.2401	17.5573	15.3402	15.4711		16.6396	16.2646	16.1187				15.5341	15.7031	15.1605	15.4013	15.3155	15.7955	14.1808	14.9726	15.0684
Sh3bgrl3			14.5591	15.2688	15.5255	15.441		13.7808	14.6543	15.5433	15.4783	15.046	14.9768	15.325	15.4836	15.0374	16.4775	15.5021	13.9358		14.4996	15.3616	16.8921	17.2743				14.816	14.0165	15.0102	17.8033	17.7143	18.17	14.4648	14.4471	15.2608
Sh3bgrl2	14.9143	14.924	14.6564	15.6968	17.0216	15.2107				16.1712	16.5289	17.2058	14.0111	15.0867	15.3056	16.4596	16.3005	16.8892	13.99	16.064	11.8698	14.8124	14.9289	14.9556				15.7405	16.0777	15.5439	14.679	15.9891	14.8654	16.5329	16.467	16.2291
Sh3bgrl	17.7636	17.756	17.8816	18.121	17.9412	18.1826	15.5778	15.8833	15.5768	17.333	17.3836	18.2962	16.9222	16.8951	16.4135	17.7074	17.6539	17.3924	17.9174	17.5553	16.82	19.4239	18.796	19.5115				16.1317	17.1287	16.4245	18.2162	18.8448	18.309	17.7478	17.8857	17.8519
Sgta	15.4416	15.9139	15.5136	15.6486	15.7096	15.5017	14.8665	15.0369	14.9701	16.5401	16.2137	15.2853	15.4899	15.3697	15.8065	16.1841	16.3863	15.9616	15.6106	15.9849	15.7279	15.6075	15.8778	15.7738	15.8179	15.2717	15.7576	14.303	15.3267	15.1829	15.9417	15.6373	15.726	17.4776	16.5613	16.5351
Sgpl1	16.287	16.3579	16.4736	16.4598	16.8156	16.5694	15.5513	15.5459	15.6775	15.8801	16.0091	16.8879	16.751	16.9484	16.7205	15.2301	16.1686	15.6904	15.8645	16.0867	16.1136	15.8029	16.2565	15.7485				15.3191	15.0859	15.447	15.8613	15.8451	16.129	16.018	16.3473	15.9124
Sfxn3	16.6985	16.6891	16.8062	15.9666	15.9289	16.0581				16.3722	15.984	15.2986	14.942	14.7792	15.1464	17.2115	17.1855	17.2655	16.9387	17.1417	17.4222	15.8542	15.7555	15.7286				15.2384	14.4941	14.9435	15.9769	16.0449	15.7945	16.6612	16.8732	17.2853
Sfxn2	14.9854	15.0168	14.8179	13.6631	14.1195	14.515										16.0122	16.2073	16.3219	14.6062	14.8285	14.6883							15.3606	15.1413	15.3432
Sfxn1	19.2068	19.3622	19.2198	17.9156	18.5212	17.7484				17.1313	17.0308	17.3659	16.9194	16.9205	16.9508	19.084	18.7831	18.6132	18.7619	17.4426	18.495	14.898	15.1231	14.5736				17.1009	17.2969	17.2381	16.9904	16.652	16.8257	15.6793	15.6117	15.5968
Sfpq	16.2973	15.9618	15.6673	17.5381	16.2871	17.4663	14.8471	15.5242	15.0451	17.0819	17.7722	16.1995	16.9495	16.1209	16.6887	17.1384	17.1813	17.2254	16.2133	16.026	16.1958	16.627	16.8869	18.2252	13.2792	13.8727	13.5566	15.5664	15.2204	15.5592	17.528	17.9331	17.5533	17.7531	17.7543	16.8992
Sf3b6		13.7222	14.0625	15.5546	15.1489	14.9056	13.0648	12.6553	13.213	15.9262	15.718	16.2756	15.1598	15.2694	15.2031	14.9619	15.0501	14.6777	14.7971	14.6392		15.4558	15.3598	15.422					13.9636	15.2133	15.9466	15.9366	15.9458	16.189	16.7051	15.9813
Sf3b5	16.1401	15.1452	15.3304	15.449	15.236	14.6281				15.2582	15.2405	15.4752	14.4281	14.609	13.7597	15.3184	15.9715	15.2015	15.0021	15.0852	14.0694	14.7962	14.8097	15.1018				14.6239	14.8119	14.9112	15.2195	14.3222	14.8463	15.4602	15.684	16.4665
Sf3b3	16.5208	16.5336	16.4927	17.8361	17.8124	17.595	15.6768	15.0499	15.1044	17.589	17.3927	17.1431	16.6247	16.7055	17.0497	16.476	16.5824	16.5782	16.6943	16.8371	16.637	16.2118	16.2027	16.0954				16.4908	16.5544	16.2118	16.9476	16.8367	16.863	18.1876	18.0422	18.3404
Sf3b2	16.0577	15.8078	16.1247	17.0666	16.917	16.9464	14.0819	15.1912	15.1397	17.2968	17.3348	17.1175	15.7433	15.8615	16.0464	14.9249	15.8673	15.8376	15.7126	15.8885	15.1867	16.3715	16.6187	16.6174	13.1242	12.8982	13.2581	15.7496	15.7065	15.8796	16.8318	16.7119	16.6905	16.7027	16.75	17.8343
Sf3b1	15.8117	15.7694	15.8675	17.0495	16.8724	17.1441	18.565	18.6553	18.4788	17.6679	17.5412	17.2922	16.6024	16.546	16.689	17.5623	17.598	17.562	16.0178	16.0528	15.6292	15.7462	15.4596	15.2724				16.0429	16.0749	16.1356	17.1459	17.1788	17.1314	17.8794	17.9324	17.9643
Sf3a3	17.0461	17.1416	14.3444	16.586	16.8287	16.4805	13.8924	14.3725	14.797	16.9168	16.9643	16.7084	16.0511	15.8129	16.2315	15.8782	15.7275	15.8679	15.1165	14.8745	14.9942	16.1534	16.3187	16.319				15.5275	15.0895	15.2012	15.9009	16.1397	16.0577	17.9091	17.8953	17.8597
Sf3a1	15.3242	15.2129	15.4529	16.1699	16.286	15.9499				16.3296	16.2155	16.216	15.579	15.5215	16.2183	15.437	15.6116	15.8536	15.3934	15.6719	15.3009	15.9778	16.1083	16.2217				15.4605	15.2927	15.4797	15.77	15.6323	15.7211	16.3746	16.3513	16.4932
Sf1	15.5051	15.4069	15.4714	15.9834	15.796	16.2138	14.8955	14.7964	14.9562	16.8613	16.7478	16.8591	16.1274	16.1743	15.5291	14.8463	15.0768	15.1378	15.4032	15.4957	15.3582	15.3574	15.7804	15.9069				15.2583	15.3263	15.6039	15.6536	15.0415	15.4836	16.5309	16.6801	17.6511
Setx	17.5141	17.2958	17.0631							12.7188	14.2176					15.2811		16.2636	16.8657	16.7939	16.3104										11.975	12.8957	13.5617	15.8325	15.2375	15.6853
Setdb1	15.9055	15.5972	15.4178	15.1276	15.5171	15.3774				15.1261	16.1152	14.5244				14.8193	14.7587	15.2967													13.2971	14.6841	14.0167	15.2056	15.0235	16.8066
Setd3	15.4264	14.989	14.9099	16.4283	16.5412	16.3719				15.0995	15.2038	14.8708	14.8863	14.8834	14.8853	16.0946	16.426	16.2185	15.5099	15.4877	15.4345	15.6787	15.2006	15.0463	14.9784	15.0151	14.8447	14.94	14.825		14.0819	14.4129	14.926	15.9208	15.7675	15.2731
Set	14.9076	15.2933	15.6638	16.8828	16.462	16.518				15.9972	15.9421	15.6069	15.619	15.661	16.2055	15.5771	15.3536	14.9408	15.278	15.3509	16.074	16.2716	16.1426	17.5821				15.6388	15.1538	16.0215	17.3911	17.1586	17.367
Serpinh1	15.9662	15.524	15.8567	16.4676	16.5887	16.4633	17.1632	17.1021	17.1053	17.5288	17.5637	17.621	16.5711	16.8111	16.8479	17.1749	17.2378	17.0347	15.7429	15.7831	15.6402	17.6201	17.9767	17.6511	16.543	16.4121	16.7368	17.3776	16.7907	16.8856	17.4064	16.9992	17.1886	15.9402	16.0621	16.1965
Serping1	15.5577	15.7207	15.8205	15.5484	16.7553	14.3585	16.2664	16.384	16.2721	16.4083	16.1545	16.3978	15.8588	16.5249	16.7089	17.2797	17.7578	17.9094	15.6904	15.8275	15.7983	17.869	17.534	17.7254				15.9983	15.315	15.697	15.055	14.8636	15.5076	16.6788	15.7069	15.5416
Serpinf2	15.1317	15.561	15.3258	15.0669	14.0858	15.1531	15.2322	14.7831	14.9406	14.9856	15.3304	16.227	13.9119	14.1969	14.8282	15.9393	16.0762	15.7339	15.6236	15.7086	14.5411	16.1444	15.5267	16.118				13.7508	13.4907	13.6795	14.6332	15.0024	15.499	17.0363	16.9092	16.5489
Serpinf1	15.646	15.1881	15.2391	12.6036		15.4613	14.6809	14.6371	14.7471	15.232	15.0583	15.1936	14.502	15.0035	15.4983	16.1947	16.3932	16.245	13.0587	14.6065	13.1032	14.2483	14.2723	14.6191	15.2182	13.3543	15.6495	15.0003	13.2667	15.2693	14.5201	14.5187	14.5038	15.5675	15.5922	15.7478
Serpinc1	15.9298	16.1876	16.2464	16.3238	16.416	16.1573	15.6548	15.6926	15.861	17.2605	17.0326	17.5101	15.8889	16.1346	16.7954	16.8887	17.3093	16.955	16.3416	16.6527	16.4978	17.4098	17.5695	18.0401	14.6452	15.0586	14.8226	16.0112	15.4741	15.8464	16.5639	16.1313	16.6111	17.301	17.3995	17.8545
Serpinb9	16.9699	17.1104	16.385	19.2229	19.0871	19.3682	14.7632	15.0079	14.8162	17.7841	18.2707	18.719	18.494	18.6654	17.5831	16.0626	16.5185	16.2144	16.7345	17.0351	16.5923	18.2605	17.1487	18.7398	15.2956	15.404	15.6758	19.9665	19.5255	19.7312	16.9012	18.5731	16.9147	16.9741	16.9786	16.9108
Serpinb8	14.7567	14.4366	13.8832													15.5294	15.3676	15.8559	14.2915			15.4336	15.0873	15.2353
Serpinb6a	15.672	15.7259	15.5457	17.8171	17.7191	17.919	15.0366	15.8513	14.7977	17.2144	17.5115	16.3959	16.912	17.2423	17.1577	15.9045	15.244	15.8082	15.7815	15.8718	15.5618	17.2177	18.7421	18.1088	14.6441	13.8094	14.5308	17.533	17.4014	17.6754	17.1019	16.7763	16.6625	15.3181	15.1796	16.4559
Serpinb1a	14.761	13.943	14.3548	19.3021	19.2307	19.5481			14.944	18.3801	18.7529	19.362	18.8186	18.6572	19.0309	16.4528	16.7806	16.7167	12.4046	13.7031	14.5299	16.9894	17.0205	17.1698	14.9783	15.3121	15.9818	19.9255	19.7926	20.0285	16.8608	16.6553	16.6383	14.1027	13.929	15.2118
Serpina6	13.7685	14.7986	14.3663	15.5548	14.0994	14.7809	13.8283	14.7207	14.9343	14.5788	14.5123	14.4913	14.3456	13.0457		15.2323	14.1704					14.6865	14.6774	15.028				14.6429	14.2654	12.9647	14.1015	14.4054	14.5287	16.108	16.1443	15.904
Serpina4	16.0784	16.0591	16.1187	15.2254	15.4181	15.0575	14.9262	14.7173	15.1779	15.5497	15.2825	15.514	14.6488	14.5797	15.0544	15.0798	15.2877	14.7698	15.1486	15.3002	15.0382	16.9104	16.6517	17.4425	14.5776		14.3528	14.6139	14.1238	15.4356	16.2288	16.1059	16.4187	17.3541	17.4344	17.7698
Serpina3n	17.4083	16.9198	17.162	17.4562	17.3432	17.7616	18.3091	18.2762	18.3798	16.9384	17.0769	17.6486	17.521	17.4757	15.3681	17.2267	17.6712	17.0335	17.0681	17.9366	17.2261	17.6105	17.8903	18.8225	15.4874	16.6399	15.4087	16.2048	16.0587	16.2465	16.1848	16.3229	16.8038	18.0629	18.2862	18.4638
Serpina3m	14.5455	14.7461	14.7974	13.233	13.9297	13.2328	15.8371	15.8431	15.9129	16.024	16.34	15.3272	14.0444	14.7165	14.6878	15.032	16.013	15.2599	14.1498	14.4012	13.6007	15.9805	15.651	16.2102				15.6168	15.5493	14.5971	14.1267	14.545	15.3883	16.3049	16.4918	16.4195
Serpina3k	17.3946	16.8053	15.9262	17.235	17.772	17.9205	17.3561	17.932	17.9637	17.0029	16.8317	16.8303	17.6286	17.3928	18.9243	18.3493	18.229	16.3354				16.7033	17.6132	17.2712	15.6599	15.6761	16.2564	16.992	17.5966	18.0931	16.1095	16.1243	17.2817	17.4942	17.6411	17.4663
Serpina1	19.7279	20.1355	19.8751	19.672	20.1942	19.7949	20.1584	20.5813	20.9166	21.6373	21.4265	21.1023	19.8275	19.593	20.6784	20.8418	20.8999	19.8396	19.7273	20.2254	19.7744	21.2347	21.4326	22.0835	20.2059	19.8837	20.3335	20.4875	20.1251	20.497	20.2536	19.6135	20.1611	22.2299	22.1875	22.3971
Serbp1	14.9312	14.6035	14.5027	15.7134	15.7604	15.7244	12.5782	13.295	11.9813	15.7816	15.95	15.6256	14.5121	14.5091	14.7642	14.1785	14.3312	13.7763	14.9098	15.1071	14.4034	14.7651	14.3481	14.5312		12.6232		15.4237	15.3695	16.1626	15.1211	14.799	14.9985	14.4821	15.3677	15.3987
2019-09-09	15.4357	15.4151	15.7773	15.7758	15.9901	15.6852	14.8679	15.6668	14.6249	15.6788	15.6557	16.0334	15.592	15.5936	15.466	15.915	15.4683	15.9621	15.5804	15.5868	15.3039	18.4344	18.5452	19.2326				15.4752	15.5283	15.8434	16.9078	17.058	16.7813	17.2483	17.197	17.0774
2019-09-07	15.3926	15.5736	15.339	15.1315	15.5917	14.7346	14.2506	15.0895	14.8083	16.2213	15.3333	15.0245	15.2323	14.9149	15.121	15.5563	15.7094	15.4045	15.6175	15.6402	14.7925	16.7858	17.4378	16.6994	15.3228	14.8905	14.989	16.4487	16.4759	16.2356	16.9825	16.073	16.964	16.5208	16.6763	16.2174
2019-09-02	16.1192	16.0427	16.1636	16.8005	16.8884	16.8713	15.5889	15.9791	15.8355	16.6867	16.7043	16.7435	15.9532	15.9047	16.0228	16.3946	16.2564	16.0541	15.4617	15.0621	15.7784	16.6157	16.2112	16.5798	14.4642	14.957	14.5062	16.2262	16.2461	16.3695	16.3936	16.3208	15.9216	16.4754	16.6965	16.4931
2019-09-11	16.0544	15.8516	15.8523	16.6225	16.4014	16.5922	15.5729	16.0077	15.7135	16.0707	16.1737	16.1939	15.9374	15.9334	16.034	16.7408	16.5143	16.5875	15.506	15.3566	15.5754	17.4351	17.7718	17.8382		14.6505	14.3896	15.2607	15.3556	15.3289	15.7248	15.3726	15.8894	15.7585	15.8813	15.9148
Sepsecs	16.5765	16.5983	16.4538	15.8987	16.2851	15.79				16.0458	15.7489		15.9745	15.5298	16.2142	15.776	15.9198	15.9314	16.4119	16.421	16.2443							15.2479	15.3066	15.6323				17.3212	17.397	17.4094
Sephs2	17.0893	16.8245	17.0061	15.8508	15.9983	15.5949				16.5396	16.0622	15.2056	14.8765	15.06	15.7033	16.1195	16.1497	16.3827	17.2267	17.0003	17.0168							15.303	15.3174	15.819	15.4259	15.4244	15.4026	17.7963	17.8979	17.7961
Sephs1	15.6098	15.6512	15.8074	15.1646	15.041	15.3035	13.9076	13.7914	14.2181	15.4718	15.6661	15.6662	15.1853	15.2902	14.8815	15.3292	15.2249	14.6591	15.979	15.6081	15.8763	15.1157	16.1456	14.8682				16.0913	16.0298	16.0191	15.0158	15.4896	15.1543	15.5307	15.7456	15.8803
Selenot	17.2358	16.7166	16.4969	15.6733	16.0324	15.7835	14.7338		13.8245	15.6078	15.4187	15.8347	15.3246	15.2194	15.4175	15.9944	15.9875	16.1311	16.2755	16.1652	15.6015	15.2283	15.5345	15.714				14.3606	15.2636	15.6544	15.0215	15.5059	15.3713	17.0011	17.1452	16.8463
Selenoo	16.2503	15.9419	15.8743	14.6803	14.5708	14.6413	12.8417				11.7061	14.7513				15.4833	15.4952	15.2134	15.9497	15.8389	15.9965	14.7238	14.5042	12.4872				14.9896	14.0307	14.8268	14.8178	15.1073	14.0676	14.8114	15.735
Selenoi	14.6891	14.556	15.1829	14.1262	14.4686	13.9579				14.0419	14.0919	14.5278	13.6729		13.7182				14.592	14.4556	14.8177		13.6739	13.5445					13.3731				12.105
Selenof	16.5108	16.3033	16.5765	15.6491	15.4742	15.5908				14.848	14.8611	15.1437	15.095	15.3939	15.1391	15.7613	15.4176	14.9942	16.6108	16.1155	16.4632	15.938	15.33	15.4378				14.8457	14.8566	15.2117	15.5934	15.2249	15.1497	15.7682	16.1487	15.6613
Selenbp1	21.4341	21.4905	21.4445	19.8791	20.8993	19.7822	19.3486	19.2708	19.5339	19.7006	19.7693	20.0588	18.3658	18.4471	18.6427	20.5292	20.5878	20.8046	20.7999	20.8744	20.8885	20.8786	21.0401	21.1962	17.1387	16.4698	17.3671	20.035	19.9395	20.1468	19.2355	19.1301	19.082	18.6599	18.642	18.9543
Sel1l	15.3392	15.128	14.608	14.8453	15.1076	14.8103				15.1899	14.1725	14.7291	14.0027	14.2022	13.9543				14.8473	16.0228	14.7268	14.5247		14.5113				14.2226	15.38	16.3828	14.2618	13.9523	14.3553	15.9698	15.4727	15.9045
Sec63	15.7698	15.5307	15.439	15.583	16.1906	15.1618				14.8579	14.4889	14.6992	14.2301	14.1956	14.5332				16.1014	16.1066	15.9661		15.4046	15.4013				15.4841	15.479	15.6612	14.8078	13.5686	14.5588	14.9737	14.2258	14.9877
Sec62										14.2343		11.4737																14.8724	14.8204	15.0677				15.0128	14.8683
Sec61g	18.5133	19.0125	18.0599	17.7089	17.5075	17.6533	15.3593	15.529	15.2787	15.9019	15.8948	17.2302	17.9474	18.9373	18.5855	16.6417	16.2919	17.0521	18.6705	19.023	17.6709	17.305	16.5779	16.8797			15.5855	19.3129	19.5815	19.6254	15.6283	16.7638	15.5789	17.4535	17.7245	17.3092
Sec61b	19.5796	19.5139	18.7652	18.9801	19.0485	18.9241	14.0044	15.3821	15.2232	18.137	17.7615	18.6747	17.464	17.2496	17.8071	17.225	17.3841	17.537	19.0122	19.2112	18.7692	17.2766	17.3652	17.7838	14.9704	14.5671		20.0839	20.2837	21.1444	18.7091	18.0235	18.1565	18.2597	18.2384	18.3885
Sec61a2	12.8302	12.9861	12.8265																															15.2339	14.8042	15.4243
Sec61a1	16.9642	17.6724	17.499	17.1475	17.2038	17.414				16.1173	16.2255	15.8972	15.7288	15.8804	16.1107	15.2553	15.71	15.598	17.0857	17.2607	17.0951	15.3756	15.7351	15.6691		15.0256	14.3124	19.3675	19.0875	19.2727	17.1603	15.9981	16.0123	15.2694	15.0598	15.7939
Sec31a	17.9817	18.0679	17.8422	18.346	18.6458	18.5848	14.0534	14.5803	13.999	17.4767	17.42	17.2712	17.7285	17.5565	17.7661	16.5349	16.401	17.5018	17.167	16.9455	16.8937	17.4007	17.7086	17.3832				17.9205	17.9574	17.9985	17.0498	16.9633	16.9213	17.027	17.0131	17.1986
Sec24d	17.8564	17.2269	17.4304	17.7148	17.8474	18.0609	14.5915	14.764	14.4744	16.3034	16.4595	17.0389	16.7511	16.7751	16.7093	17.2025	17.5232	17.1968	17.2994	17.4618	17.1601	16.0414	15.9187	15.7446				17.9209	18.0131	18.0185	15.8798	15.7948	15.4244	16.1911	15.9568	16.0831
Sec24c	17.232	17.2892	16.9092	18.1375	18.3434	17.9392	15.0427	15.1966	15.089	16.406	16.4321	16.4713	16.3248	16.4998	16.3352	16.1976	16.3871	16.4677	16.6741	17.0979	16.6385	16.2739	16.4587	16.545	15.2323	15.3921	15.2916	17.0749	17.0944	16.6872	15.5487	16.0983	15.8079	17.2048	17.1289	16.9098
Sec24b	13.8921	13.6733	13.5892	13.5891	13.4088	13.5809				13.4552	14.244	14.5209	12.8822	14.2746	16.1552	13.7399	14.2364	14.336	12.9746	13.241		14.6247	13.9317	14.4774				13.7376	13.8988	14.1072	13.6894	13.1938	13.2438	14.45	15.3058	14.0064
Sec24a	16.6465	16.6868	16.5329	17.5408	17.5976	17.5529				15.255	15.3085	15.3202	16.8039	16.7443	16.9433	15.3834	15.4809	15.4522	16.9457	17.0643	16.9008	16.2285	16.3899	16.3273			18.2921	16.3485	16.3478	15.4876	15.6158	15.4233	13.5843	16.0802	16.04	15.6502
Sec23ip	15.5881	15.3444	15.3865	16.208	16.2536	16.3473				16.466	16.2925	15.5849	15.6852	15.6023	16.8505	15.1076	15.4617	15.0975	14.4837	14.5161	14.0848	15.749	16.2424	15.9846				16.1512	16.461	15.9962	15.3493	15.4475	14.9562	17.3891	17.3167	17.066
Sec23b	17.8419	17.3074	17.2258	13.8092	14.3467	14.2256				17.0199	16.9205	17.197	14.9431	14.7316	15.312	16.8889	16.3032	16.7824	16.9491	16.6375	16.5619	16.6229	16.811	16.7298				16.992	16.6427	16.8543	16.7216	15.047	16.6991	14.946	15.2862	15.0959
Sec23a	18.3463	17.623	17.6894	18.0122	18.095	18.0243	15.2998	15.8501	15.9131	16.8475	16.6849	16.6302	17.064	16.9575	16.8338	16.6943	16.6555	16.6226	17.6159	17.121	16.7842	16.7923	16.3106	16.5593	15.7812	15.7591	15.9484	16.524	16.608	16.2499	15.4434	15.825	15.4613	17.6556	17.7078	17.9827
Sec22b	16.7959	16.7379	16.808	17.0039	17.3079	17.0359	14.6177	14.7341	14.7384	17.7127	17.4581	17.1676	16.8239	16.6744	16.2167	16.764	15.8273	16.3347	17.1136	17.2588	17.0234	17.134	17.1466	17.5483	14.6322	16.1383	16.5177	18.4943	18.6496	18.895	16.9718	16.8333	17.2408	17.9278	17.9938	18.4331
Sec22a				15.1178	15.6307	14.8896														15.0007
Sec16b	15.8724	15.8407	15.8846	15.555	16.0311	15.8247				14.3261	13.6321	13.7215	14.4443	14.6012	14.5714				15.6331	15.6995	15.5352
Sec16a	16.4057	16.4453	16.3633	15.8174	15.793	15.5653				14.6272	14.9455	15.1364	14.4697	14.339	14.5925	15.8578	15.147	15.6728	15.0023	15.4953	14.3862	15.6618	15.7613	15.7167				16.9333	17.0348	16.5539	14.7655	14.7956	14.665	14.7697	16.1014	16.0824
Sec14l4	19.7561	19.9075	19.685							13.2656	13.0929	13.828							18.5882	18.9585	18.8371	19.7715	20.046	20.1095										14.9689	14.8923	15.0712
Sec14l2	18.8467	19.2478	19.1154	15.6503	16.3734	15.5214							15.4439	15.8043	16.2275				18.1244	18.2612	17.8071	18.7008	18.03	18.6198										15.7124	15.8109	15.3592
Sec13	16.9879	17.2036	17.2337	16.8657	16.9728	16.939	14.7662	14.9339	14.9777	16.7264	16.7	17.0842	16.7985	16.7347	16.659	16.6366	16.5601	17.0446	16.9033	16.3745	16.3456	16.1084	16.2558	14.9304	13.9206	14.4399	14.1573	15.9671	16.0028	16.9247	15.9672	16.1516	15.4425	17.3156	15.7137	15.0096
Sec11a	18.7141	18.6683	18.704	18.2154	18.637	18.4118	15.6982	15.6517	15.8163	18.2291	18.16	17.8138	17.3517	17.5727	18.1104	16.7032	17.4388	17.6953	18.7469	18.8783	18.8845	17.7447	18.3291	18.6386	15.422	15.4897	15.4011	19.7437	19.7987	19.7691	18.8466	18.4461	18.4797	17.8126	17.7922	18.0035
Sdsl	16.2101	16.0684	16.1138	15.3226	15.2458	15.0916				15.1852	15.4081	14.1819	14.3253	14.365		13.4266	14.3525	13.7628	16.0763	16.1685	15.8507	12.589	13.7964	12.0241				13.7991	14.5638		14.1782			16.7047	16.7625	17.19
Sds	18.0337	18.3629	18.2925																17.7069	18.3652	18.2094
Sdhd		14.9044	15.8651	17.2269	16.9458	16.8979	16.4485	17.3748	16.8566	15.8107	16.1023	14.6834	16.3492	16.3094	16.7305	17.5776	17.0652	17.9274	16.6847	16.4988	16.8237		15.1262					15.1906	15.1104	14.9843	14.7149	14.3884	14.355
Sdhc	14.7489	15.5443	15.2463	15.2058	15.2361	15.0828	14.8104	14.9227	15.4097	13.3121	13.3278	13.9184	14.4755	14.5834	14.5144	15.3266	15.7673	15.5116	15.1429	15.3114	15.1177			12.2609	13.7581	14.6196	14.1431	13.5243	13.6698	12.9877	13.1291	12.9995		13.7047	14.2654	13.9863
Sdhb	18.9085	19.057	18.7971	19.4942	19.5932	19.5545	20.535	20.5595	20.5156	18.4927	18.4363	18.4063	19.1194	18.6967	19.0288	19.6461	18.3775	18.4763	19.69	19.5611	19.6067	17.4441	17.6113	17.649	18.9407	19.0187	18.5473	17.7258	17.7106	17.9642	17.4273	17.444	17.1203	18.4451	18.6165	18.4092
Sdha	18.4491	18.6116	18.5671	17.9864	17.8848	18.5748	18.3222	19.3627	18.971	16.8153	16.84	16.7955	17.661	17.3518	17.0693	18.4077	18.8758	18.5979	18.5232	18.1506	17.0551	16.2444	16.3826	16.9926	18.2824	18.3026	17.2149	17.0928	17.8368	17.5816	15.5187	16.1443	16.1596	17.615	17.1809	17.2049
Sdf4	14.4655	13.7795	14.0907	15.9237	15.7054	15.6967				15.5517	15.4056	15.2006	14.5766	14.9308	15.2206				14.3599	14.4366	14.6411	14.0136	13.7067	14.472				14.9435	14.9258	14.9232	13.234	13.5821	13.7928	16.5789	16.434	16.3289
Sdf2l1	14.777	15.4375	14.5023	14.6761	13.746	13.7				15.0364	14.9609	13.147	13.2525	13.0303					14.4674	14.6545	14.8951							14.687	15.2128	13.8068	13.9535	13.3716	13.9443	15.7151	15.6519	15.6412
Sdf2	15.4215	15.0622	14.1544							13.418	15.507	14.5129							13.9723	13.3935		14.2527	12.9874	14.3783				13.9128	13.8282
Scyl3	17.2577	17.3858	16.9757	13.9294	14.4821					14.3241	13.6973	13.4176	13.9626	14.2409			14.2926	14.5182		14.4859								13.7209						15.6544	15.2833	14.4552
Scyl2	15.0394	14.9506	14.8129	15.8087	15.3333	15.2358				16.1002	15.8561	15.8461	15.055	15.3321	15.4849	16.3145	16.6433	16.6606	14.4378	14.4752	14.2069	15.8088	15.4301	15.6101			14.4388	15.0901	15.1869	14.8747	14.8364	14.9894	14.8295	17.3166	17.3972	17.549
Scyl1	14.4771	14.176	13.9883	14.2319	14.2147	14.0452				14.7938	14.6536	15.3592	13.3459	13.7352	13.6895	15.0269	15.0066	14.0951	14.8046	14.4624	14.3437	14.2012	13.5283	13.7137				14.3609	14.4085	14.2862	12.6904	13.3159	12.8281	15.4286	15.0698	14.9141
Scrn3	16.5802	16.6433	16.7666	15.3234	15.4293	15.2023	15.6083	15.9315	15.5593	14.7395	14.5114	15.244	14.9829	14.5776	15.5023	15.0265	15.9371	14.5629	16.6868	16.8475	16.3096	15.5073	15.1879	15.1679	16.1119	15.6314	16.01	14.9173	15.0184	15.1126	13.175	14.0198	13.663	15.2102	14.5027	14.9815
Scrn2	16.5851	16.5104	16.2849	14.8083	14.9607	14.8698	14.6178	14.851	14.4297	14.1296	13.8848	14.2493	13.7419	14.1243	12.9433	15.6857	15.731	15.761	16.4224	16.5396	16.2946	15.2158	14.791	14.8623	14.4386	15.2203	14.5391	15.2797	15.5111	15.2357	13.8548	14.8242	13.6601	14.9665	15.1222	15.0727
Scrib	14.8583	14.8703	14.7083	14.7167	14.5706	15.3285				15.481	15.1112	15.5113	14.5162	14.5434	14.8071	14.8686	15.5304	14.839	14.9608	15.0719	13.9874	15.4151	15.3925	15.2845				14.0556	14.3429		13.7605	14.5948	14.4734	15.9098	16.007	15.7935
Scpep1	15.2034	16.1218	14.8425	15.8961	16.0336	16.1102	14.0492	14.8244		15.0835	15.7979	15.0662	15.9714	15.7584	15.3369	17.1126	17.1073	16.8684	15.5814	16.0246	15.0373	15.8949	15.5117	15.9484				15.8795	15.4935	16.1777	16.6191	16.6054	17.1032	15.6379	15.5214	15.8242
Scp2	20.076	19.9663	20.057	18.55	18.8859	18.1458	16.5962	17.0716	16.8519	17.3395	17.3563	17.476	17.3342	17.0027	17.1929	18.3705	18.3116	18.8461	18.1933	18.2451	18.2361	17.0328	17.5616	17.6987	13.9384	14.0464	14.1968	16.7194	16.6035	16.6123	17.6061	17.2897	17.3945	18.1216	18.1733	18.3818
Sco1				13.5315	16.8862	12.6458
Scly	16.1225	15.9906	15.6714	15.1331	15.1539	14.3999					12.4659	12.2124		9.85133		17.0923	16.6798	16.813	16.2017	15.9461	16.1543	14.3967	14.2149	14.139				14.8805	15.0777	14.7192	13.7078	14.9358	14.0197
Scfd2	15.6886	15.1076	15.3196	15.347	14.8932	14.9339	13.9475	12.6929	12.4349	14.5532	14.5416	14.6991	13.9714	14.3622	13.4905	14.9705	14.4869	14.6382	15.397	15.3094	14.6999	14.4554	14.693	14.6951	14.3318	14.7569	14.1879	15.1612	15.0314	14.9821	13.8587	14.1983	14.1763	16.564	16.6036	16.183
Scfd1	15.9346	15.1807	15.121	15.1546	15.3828	15.3825	14.6609	14.137	14.4487	15.9732	15.9269	16.1183	14.9764	14.9724	15.6731	15.1707	15.7284	15.7639	14.7035	14.5054	15.0266	15.624	15.8997	15.5217	14.172	14.5609	15.0398	15.6111	15.1868	14.8904	15.4188	14.8243	14.8448	17.5164	17.5016	17.117
Scd1	14.3886	15.1599	14.2059																		14.3439	11.8595		11.4697
Sccpdh	18.1972	17.5655	17.7927	16.5438	16.8243	17.139	15.08	15.2725	16.8056	19.0972	18.813	16.6656	16.0276	16.1639	16.4738	17.7427	17.8726	17.9513	17.8025	17.766	17.9314	16.2215	16.4807	16.2318	13.6436	15.0253	13.5955	15.888	16.237	15.7672	16.0707	15.738	15.754	18.8003	18.6544	18.9587
Scarb2	15.6314	15.0937	15.2998	15.6773	15.6017	15.685	13.5163	13.5832	15.3237	15.4883	15.3077	15.809	14.9625	15.1057	15.6795	15.653	14.8917	15.2282	14.8779	15.2724	15.5255	16.1006	15.6743	16.6398	18.9598	19.0426	19.1314	14.7553	14.8668	14.7443	15.9567	15.3136	15.707	15.4063	15.4437	14.8137
Scarb1	16.4854	16.2877	16.249	15.2254	15.5974	15.0485							15.562	16.2742					15.6953	15.8904	15.9173	14.9013	14.4132	14.9419
Scamp4			14.3876	14.6182	14.7847	14.3021						13.7449				15.5423	15.5944	15.6363					15.5519	15.365				15.0218	14.9984		15.156	14.5197	14.4514	15.0197	15.1857	15.404
Scamp3	16.5466	16.3754	16.2887	14.7927	14.5135	14.6932	15.2697	15.153	15.172	14.977	15.3617	15.5598	14.2862	13.9434	14.6822	16.6959	16.687	16.9659	15.8763	15.9005	15.6085	16.38	16.3951	16.4986				15.4687	15.511	15.2132	14.8185	14.9076	14.9536	15.1148	14.0229	14.5
Scamp1	14.2502	13.6172	14.1818	14.1398	13.5684	13.8954	13.663	13.5431	13.7029	14.864	14.8629	14.411	13.1355	13.1659	13.9671	14.8136	14.854	14.4502	13.8748	13.3155	13.5143	14.7561	14.6029	14.4834				13.6804	13.8589	13.7624		13.0198	13.4718	16.1935	15.6653	15.902
Scaf8	15.2687	15.2088	15.3774										15.8736	15.7911	16.339	15.4448	15.9235	15.6352	15.2989	15.7461	15.036										16.3253	17.0035	16.3034
Sbds	16.171	16.0089	16.3344	17.2163	17.0926	16.931	15.5025	15.6386	15.3351	17.0459	16.9482	17.149	15.9735	15.9978	16.6864	16.4459	16.7892	17.0298	16.1233	16.1833	16.2556	16.3648	16.9851	16.9929	14.7003	14.7651	15.2832	16.1858	16.1496	16.3717	15.7395	15.2469	15.5133	17.3039	17.2888	17.454
Sat2	15.5238	15.7704	15.9119							14.399	14.2579					16.3468	17.014	17.0345	15.8869	15.7332	15.6666	16.0903	16.0987	16.3143				16.5195	15.7341	16.4671				17.0484	16.9761	17.0172
Sart3	13.4278	12.5033	13.5409	14.2361	12.1347	14.8364				14.9093	14.757	14.1168	14.267	14.5196	14.4605	14.6311	14.4177	14.8377				14.8729	14.1374	14.9913				15.9626	16.6972	17.0377	14.5636	14.6898	13.8816	15.1079	15.0904	15.1086
Sars2	13.9654	14.3942	13.9087	14.8691	13.9114	13.7048	14.3004	14.9121	15.0123		11.6999	15.4401	14.0884			14.1246	14.5662	14.0028																14.0128	13.6564	14.3191
Sars	17.3429	17.3426	17.2268	18.0576	17.8663	17.9662	16.6308	16.6576	16.3938	17.4041	17.2582	17.4225	16.5883	16.3546	16.5154	17.5728	17.6408	17.644	16.95	17.2717	16.7449	17.6654	17.3592	17.281	16.186	16.417	16.6131	19.2955	19.3735	19.3892	17.0408	17.0474	16.4664	18.7841	18.7498	18.5469
Sarnp	16.3756	16.4869	16.1602	16.8801	17.1531	16.7988	15.6599	15.2226	14.6964	17.5188	17.5916	17.2492	16.2009	15.9612	16.6037	15.7365	15.7495	15.9546	16.7557	16.25	15.6189	16.8592	17.1868	17.0939	14.9339	14.3421	15.7716	16.6409	16.2222	17.3154	17.5755	17.459	17.4507	17.2478	17.3954	16.9442
Sardh	20.459	20.2617	19.914	16.1825	17.8266	15.1115	15.2027	15.1696	15.2391							17.9673	18.1038	18.4233	19.8892	20.0054	19.772							17.7615	17.8226	17.6852				16.3977	16.2259	16.1012
Sar1b	17.7432	17.4274	17.2943	17.0673	16.9731	16.8327	15.3345	16.2939	15.1802	18.6866	18.0084	17.6501	18.3439	17.9967	18.5609	16.5049	16.1275	16.6263	18.6359	18.2804	18.8436	17.3143	17.768	17.6135	18.0978	18.1497	18.3114	18.2095	18.3148	18.6001	17.6965	17.4051	17.6374	17.8603	17.8631	18.1379
Sar1a	17.1324	17.3822	17.2926	17.7781	17.9208	17.6423	17.2012	17.0532	17.2609	16.4781	16.3864	16.9167	16.1184	16.5716	16.7036	15.5793	16.2723	16.6326	15.476	14.8664	15.8832	16.4591	16.9267	16.858	14.9108	14.7746	15.261	17.3211	17.1726	17.0742	16.9134	16.7133	16.7089	16.5229	16.5431	16.6567
Samm50	17.1307	17.1278	16.7329	17.3139	17.5306	17.3831	17.1727	17.1283	17.0612	17.639	17.3445	17.1427	16.8326	16.7724	16.9871	16.426	16.9231	16.9091	16.7646	17.273	16.7975	14.7308	14.753	14.8166	17.216	17.3616	16.6091	16.2953	16.3049	16.2453	15.1929	15.2381	15.3682	16.59	16.6054	16.5482
Samhd1	14.1949	15.1502	13.1811	17.5448	16.9552	17.2161				15.2555	15.7035	14.7397	16.0887	15.8415	16.4653	14.6875	13.519	13.3325	15.0614	14.9106	14.8451	16.1067	16.2496	15.9806				14.99	14.6133	14.2581	17.3626	17.0081	16.7738
Safb	15.4662	15.2851	15.8753	16.7721	16.8126	16.9191				17.5547	17.5206	16.5893	15.6853	16.1904	16.8405	15.0152	15.4585	15.1427	14.0176		14.9035	16.1359	16.5268	16.4178				15.2568	15.3786	15.8088	16.4975	16.3731	16.1681	17.3903	17.3144	17.5527
Sae1	14.4944	14.4576	14.2704	15.3592	14.992	15.3517				15.7967	15.7317	14.6927	14.7026	14.5896	14.8854	15.7956	14.9404	15.3025	15.1364	14.9145	15.0118	15.4904	15.7786	15.6443				15.3985	14.7374	15.0138	15.4413	15.7407	15.7713	17.4606	17.3962	17.4904
Sacm1l	16.1467	16.2638	16.2118	17.1774	17.2123	17.1721	14.2717	14.6821	14.3576	16.3959	16.4194	16.2089	16.225	16.2375	16.2614	16.8147	16.7746	17.2057	16.7699	16.7764	16.5932	15.9187	16.9958	16.4398	13.7585	12.985	12.749	17.293	17.3109	17.4432	16.7232	16.2004	16.5297	15.777	15.882	16.0077
Saa4	16.2102	16.007	15.9288				15.2208	15.7131	15.8472	16.102	15.496	16.5003							14.0723	15.929	15.365	15.8862	15.5924	16.1701							14.8184	14.4492	14.9474	16.1039	16.0639	16.0292
S1pr1	14.5186	14.4186	14.0195																14.9908	15.2592	14.8589	15.3382	14.8406	14.9047
S100a9																17.7493					13.5849	15.9861	16.2451	16.3544							15.6574	14.7958	16.595
S100a4			13.7765	14.0132	13.609	14.1961	13.0114	13.3421			12.6156	14.6111	13.0734	13.7853	13.9835	14.8027	14.2187	13.7756				16.8127	16.4794	17.8454			14.3321	13.6224	13.5881		16.9956	16.5955	16.9239
S100a10	15.6592	15.8254	16.0537	20.2724	20.0024	20.0452	17.988	17.7609	17.7228	19.8266	19.9295	20.0161	18.8151	19.7364	19.9851	18.7842	18.0738	18.6593	16.3085	16.5831	17.1505	20.1981	20.089	20.5177	16.8839	16.2708	17.0789	18.9792	18.1741	18.7941	18.5481	18.0459	18.4156	17.0442	17.3323	17.8604
Rxra	14.8195	14.8931	14.0218	13.8345	14.2677	12.9359				12.976	13.1336	13.5266	12.6803	12.5108					14.5954	14.5646	14.2388	13.8726	13.4909	13.351						11.0295
Ruvbl2	16.0373	15.9473	15.8434	17.0096	17.0354	16.8621	14.8364	14.8199	14.6463	18.8245	18.5239	17.7203	16.5796	16.5213	16.8875	16.4417	16.5239	16.8056	15.8771	15.8414	15.6339	17.3307	17.7572	17.7052	14.9715	14.0136	14.9311	16.3348	16.2444	16.4779	17.8987	17.6979	17.8917	19.423	19.3929	19.5658
Ruvbl1	16.2412	16.0235	15.9326	16.7869	16.4442	16.4972	14.6471	14.5437	14.5816	17.6679	17.5003	16.5767	15.7091	15.8467	15.9883	16.5947	16.4129	16.6334	15.4083	15.5733	15.6576	17.7755	17.5886	17.8582				15.6534	15.562	15.5658	17.3685	16.9798	17.3435	19.1729	19.1974	19.1703
Rufy3	15.4006	15.0807	15.0691	15.8548	15.6946	15.5264				16.1061	15.818	15.5973	14.5285	15.1476	14.8148	17.0894	17.1747	17.3947	15.2117	15.3807	15.4825							13.459	13.8768					16.4121	16.7448	16.243
RTRAF							14.7152	14.6121	14.8045										14.5228	15.7746	15.4726	15.9704	15.1073	15.4971	15.1351	14.6706	14.8881				15.3729	15.5807	15.8589
Rtraf	16.2192	15.9924	16.2358	15.494	15.2332	16.1754				15.7512	15.7727	16.3364	15.0967	14.7002	13.9548	15.7977	15.8483	15.5121										16.2381	16.8304	16.6312				15.7705	16.3767	16.1665
Rtp4	15.9642	16.1145	16.182	16.2369	16.623	15.615						15.6954	14.563	13.9767	14.5125				15.893	16.429	16.397	14.9979	15.1109
Rtp3	14.8074	14.931	15.103																14.9317	15.5795	14.2323
Rtn4ip1	15.3332	15.0052	15.0421	16.531	17.3921	17.1826	15.9716	15.699	15.9621	15.2379	15.0455	14.9702	14.8269	14.6044	14.6831	15.1795	15.4528	15.8229	14.8285	15.1972	14.7006				15.5185	15.732	15.4303	13.9867	13.8901	14.1712				15.4173	15.3428	15.5446
Rtn4	15.4172	15.3819	15.5801	16.1441	16.3962	16.2808	18.0374	18.2626	18.1491	16.6501	16.875	17.1215	17.035	16.9766	18.6814	16.2622	15.9506	15.9138	15.7424	15.6693	15.3464	16.1581	16.108	16.5316	20.1821	20.0811	20.4813	15.1019	15.049	14.8191	15.7463	15.9183	16.1449	16.2335	16.2029	16.5193
Rtn3			13.9705	13.4428		11.1075	12.7454		13.1674	13.3118		13.8025		13.6682	14.0834	13.9186	13.9555	14.327	13.5298	13.5805	13.479	13.9042	14.7697	15.1343				14.6947	14.6487	14.8445			13.3661	14.4389	14.9626	14.219
Rtcb	16.7822	16.6113	16.776	17.8252	17.7114	17.8661	15.8241	15.7555	15.7241	17.2741	17.3601	16.8314	16.7288	16.7188	16.7896	17.1441	17.5283	17.5262	17.717	17.8392	17.7203	16.2417	16.6263	16.5865	15.1014	14.8589	15.1396	16.9305	16.9667	16.9306	16.8281	16.2574	16.6141	17.6688	17.6145	17.736
Rtca	14.5949	14.7768	14.7505	15.9819	16.1137	16.0976	15.3519	15.4052	15.3924	16.5931	16.6501	15.9339	15.8766	15.8099	16.1743	16.263	16.2625	16.4405	13.5462	14.2541	14.4433	15.9345	15.9985	16.2084	15.1418	15.1681	14.9503	16.028	16.0673	16.0289	16.0042	15.6486	15.9126	17.4681	17.5488	17.6158
RT1-Db1			13.8471	15.2774		15.1388				15.16	15.216	16.4609	15.5955	14.4419	15.8041	14.1468		13.9975				15.9235	14.2991	16.1583							16.7592	15.2455	17.5524
RT1-A2	17.0132	17.0488	16.532	18.5926	18.6852	18.5199				18.1759	17.5141	18.0312	17.3066	17.6895	17.839	15.8192	16.0088	16.3269				18.7086	18.0075	17.6256				15.9379	15.7609	16.3004	18.0128	17.9101	17.8904	16.5462	16.4709	16.7669
Rsu1	15.39	15.1547	15.6629	17.3759	17.8224	17.2737	16.4892	17.4583	17.5509	18.0384	17.7668	17.9661	17.0584	17.1208	16.7589	17.9154	17.5813	18.1316	17.1458	17.1817	17.2199	17.5276	18.3594	18.5985	13.975	13.5751	15.1036	17.153	16.8981	16.9329	16.5001	16.4899	16.7167	16.6685	17.1361	17.0635
Rsl1d1l1	14.2838	14.3824	14.7039	15.6425	15.4797	15.1109				15.2547	14.9297	15.5194	14.9059	14.8264	15.313	13.6444	14.3261	14.2142	15.0255	15.4267	14.195	14.518	14.5029	14.4392				15.4733	15.2223	15.2859	15.6941	15.3885	15.3582	14.6731	14.669	14.8707
Rrbp1	18.3646	18.1327	17.9995	18.0674	18.5201	18.3555	14.8642	15.0563	15.0576	17.5961	17.6872	17.5953	17.3027	17.1184	17.2724	16.0031	15.8326	16.01	17.9386	18.0421	17.9674	16.2301	16.9139	16.5536	14.694	14.78	14.9794	19.8008	19.8995	20.4245	18.032	17.2377	17.4473	16.6412	16.541	16.7083
Rras2				14.1957	14.8811	14.155	15.2327	15.3562	15.2398	14.8297	14.2219	14.1413	14.1251	13.9627	14.8057	16.0754	15.4348	16.4481	14.6126	14.8627	13.8986	16.2964	16.3181	16.1954				14.5987	14.6265	14.5434	15.231	15.5853	15.3155	15.4808	15.2615	15.9075
Rras	15.1211	15.1787	15.1592	16.3984	16.8784	16.8244	15.003	15.2815	16.4405	17.2636	17.1064	17.7481	16.476	16.8265	16.6144	17.0228	16.7785	17.5609	15.6859	15.9018	16.595	18.4575	18.6971	18.8673				15.96	15.9523	16.1196	16.5274	16.3939	16.3248	16.4904	16.524	16.6544
Rragc	14.2782	14.2794	14.4321	15.5899	15.5484	15.468	14.4271	14.3892	14.2406	15.3518	15.0523	14.6748	14.282	14.0964	15.0901	15.6921	15.4563	15.4389	14.6049	14.6676	14.643	14.8368	15.5036	14.7054				13.4948	13.7059	13.7642	14.3209	14.2668	14.4132	14.983	15.0322	15.2963
Rpsa	18.2194	18.4082	18.4518	19.285	19.5354	19.4598	16.7624	16.6646	16.2253	19.3717	19.2342	19.1616	18.6474	18.7329	19.3912	17.3196	17.3568	17.3657	18.6711	19.0942	18.9566	17.7024	17.9845	17.8898	16.1387	15.9681	16.259	19.4445	19.4289	19.6516	19.3318	18.5362	18.9351	17.1583	17.09	17.3509
Rps9	19.8674	19.8616	19.8709	20.6929	20.8869	20.7621	17.8346	17.9375	18.0128	20.8385	20.8045	20.816	20.183	20.3236	20.9031	18.9719	19.4656	19.6614	19.8522	20.0243	19.982	19.3785	20.0307	19.9553	17.8937	17.5407	17.3819	21.6406	21.5773	21.9797	20.9231	20.2427	20.3325	20.2942	20.5158	20.4036
Rps8	18.0591	18.6276	18.6306	17.312	17.244	17.2868	17.7139	17.8559	17.9331	16.9937	16.6403	16.2142	16.5324	15.8258	16.1788	19.0912	19.0645	19.1381	15.953	16.0632	16.4448	17.5349	17.8817	17.9834	17.087	17.6173	16.9307	18.1894	18.3848	18.3824	16.3374	15.6997	16.287	17.5851	17.485	18.1666
Rps6kb1	12.7604	12.4344	12.0954								12.0614	13.7519							12.6088	12.6211								13.9107	13.3347	14.1333
Rps6ka1	15.4065	14.6979	14.4482	16.0246	16.0165	16.0031				14.8011	15.2562	15.3243	14.0836	14.2524	14.2653	14.2727	14.0396	14.2025	14.5591	15.0069	12.41										14.8804	14.9058	15.0222
Rps6	18.278	18.6651	18.4384	18.9483	18.9282	19.0696	17.6491	17.4983	17.7465	18.5586	18.3991	18.6623	17.1866	17.8517	17.6709	17.9118	17.8806	18.0972	18.6341	18.1959	18.6339	17.2406	17.3096	19.7384	17.49	17.7762	17.6008	19.0504	19.5132	19.948	18.4517	18.1606	18.1971	17.9891	17.8865	17.7627
Rps5	16.611	16.4696	16.4517	15.889	15.8102	15.7165	13.9266	13.77	14.0947	14.6809	14.4521	15.3077	14.3537	14.5271	14.6068	15.4433	14.7948	15.9045	16.1499	15.7041	16.2964	15.5753	14.5445	15.4852	13.2273	14.9616		16.2831	16.5699	17.0975	15.756	15.3905	15.2666	14.9339	15.8719	18.138
Rps4x	18.2404	18.6982	18.9254	19.2451	19.339	19.3621	15.8753	15.9635	15.7912	19.2526	19.2513	18.8358	18.6445	18.6421	19.0927	17.7704	18.2268	18.5322	18.8589	19.0371	19.4096	18.0098	18.3216	18.3689	16.3974	15.8844	16.3136	20.6626	20.6903	20.9895	19.435	18.6231	19.1218	17.0864	17.0828	16.7067
Rps3	19.348	18.8732	19.476	19.6535	19.6828	19.6987	17.3667	17.1234	17.227	19.9196	19.4222	19.0747	19.3079	19.3594	19.5594	17.5761	18.0226	18.3472	18.792	18.7841	18.9285	17.7576	18.3552	18.5373	17.9211	17.7178	17.8421	21.155	21.4299	21.8025	19.5798	19.395	19.692	19.0633	19.0425	19.4794
Rps29		15.1342	15.9644	16.474	16.2441	16.2129	13.965	13.714	13.9937	15.7355	16.0634	14.9724	15.4587	14.5681	14.5185	15.4162	14.7122	15.1729	16.906	16.2349	16.2732	14.5396	14.5655					18.555	17.5716	18.778	15.2999	15.73	15.6961	14.2577
Rps28	21.0159	21.2469	21.6072	21.4013	21.9032	20.6214	19.3002	18.9737	19.1759	21.3899	21.4521	21.0174	20.9525	20.7921	21.4273	20.319	20.2619	20.5388	21.4372	21.3023	21.508	20.6229	20.9168	20.9832	17.3336	17.6256	17.6225	21.2662	21.1277	21.8375	21.008	20.5521	20.8819	20.2388	20.0096	20.5022
Rps27l	16.7232	17.5741	16.7518	17.8153	18.1989	17.8676	14.538	14.8024	14.473	17.4755	17.4908	16.6765	17.4259	17.1618	17.5841	16.7422	16.6042	16.9493	17.443	16.5484	17.1237	16.5702	16.8893	16.7386	13.776			18.6335	18.1248	18.9744	17.8043	16.6259	16.9168	16.7753	16.7846	16.8154
Rps27a	20.5636	20.545	20.5951	21.0977	21.3818	21.1152	19.6827	20.2119	19.7809	21.3356	21.2479	20.8354	20.7926	20.5523	20.8443	20.7839	20.714	20.913	20.6905	20.738	20.7072	20.5645	21.5101	21.2807	20.1004	19.9086	20.381	20.7286	20.5356	20.8011	21.1438	20.7659	21.0995	21.0302	21.0166	21.4917
Rps25	20.4151	20.3582	20.262	20.7688	20.9784	20.7055	17.2985	17.4768	17.7562	20.4784	20.4689	20.3813	19.6871	19.8145	20.4027	19.8492	19.898	20.2071	20.3476	20.3458	20.4786	19.3724	19.7455	19.7947	17.6166	17.5373	17.5745	21.5099	21.6703	22.2347	20.773	20.0303	20.3019	20.2852	20.2466	20.3869
Rps24	17.8793	17.7308	18.0058	18.3846	17.9924	18.5226	15.9961	15.6135	15.8873	17.7416	17.9014	17.6019	17.3436	17.2697	17.2434	17.0896	17.1472	17.1485	17.1536	17.0206	17.5654	17.1425	17.2484	17.7701	16.9848	16.519	16.8912	19.0131	18.9778	19.4047	18.3538	17.6085	17.9247	17.7398	17.8383	17.9847
Rps21	17.4043	17.2483	17.1229	17.1364	16.8752	17.3204	15.5786	15.8543	15.7054	16.2642	16.377	16.7612	15.9097	15.9885	15.8855	15.9827	16.1377	16.2026	17	17.0744	17.6077	16.3616	15.3767	15.5465	14.8376	15.0422	15.0971	17.3501	17.5774	17.665	16.0901	16.2592	16.1391	16.447	16.3541	16.146
Rps19l2	19.5616	19.3276	19.3103	19.6958	19.8212	19.5164	16.7653	16.8472	16.7074	19.5798	19.4154	19.5477	18.5211	18.6038	19.3293	17.7783	17.9313	18.0235	18.7508	19.148	19.0104	18.6197	18.5318	18.6525	16.7234	16.5734	16.6159	20.4701	20.713	21.0132	19.0426	18.2121	18.7859	19.0265	19.2507	19.0719
Rps18	19.1627	19.2515	19.4103	19.8681	20.1021	19.8002	16.5032	16.1392	16.5612	19.1713	18.9799	18.6554	18.4061	18.4657	19.0943	18.6151	18.4289	18.9066	18.8278	18.6871	19.3052	17.9038	18.4441	18.276	17.0211	16.9256	16.5519	19.0112	19.2988	19.9519	19.1455	18.7483	18.8468	17.6919	18.6752	18.6244
Rps17	16.7739	17.0755	17.2711	17.3407	17.4693	17.8806	14.7655	14.7732	15.1784	15.3967	15.8883	16.6821	16.523	16.4846	16.3937	16.2899	16.106	15.9776	17.3126	17.4156	16.8393	16.3724	15.6163	16.3412	17.2405	16.7857	16.7119	17.5207	17.3949	17.7788	16.2507	16.1678	16.0973	17.5385	17.807	17.1655
Rps16	19.2825	19.3982	19.2978	19.6515	19.9362	19.7889	16.5697	16.8254	16.6692	19.3876	19.2426	19.3179	19.0209	19.0676	19.5493	18.6708	18.6986	18.8773	19.3041	19.2834	19.3675	18.3838	18.5958	18.4101	17.221	16.9392	17.3782	20.5535	20.6831	20.8479	19.5009	19.0286	19.1231	18.963	18.8002	19.1246
Rps15a	18.5498	18.5792	18.7634	18.8304	18.9007	18.9801	16.7864	16.7611	16.8531	18.6114	18.483	18.5688	18.3713	18.3765	18.7205	17.8949	17.6311	17.891	18.1038	18.1386	18.5097	17.7315	18.091	18.0345	16.4672	16.5813	16.4437	19.6837	19.8425	19.7263	19.0219	18.4025	18.5852	17.7901	17.9486	18.1669
Rps15	17.8932	17.4453	17.5133	18.0236	17.7557	17.9239	16.2096	15.8075	15.7914	17.1773	17.3278	17.9145	16.9167	16.8699	16.7695	16.9484	16.6739	16.9242	17.414	17.2656	17.6102	17.4452	16.7387	16.749	15.8596	15.9593	16.4037	18.7578	18.9782	19.1961	17.5418	17.3128	17.5015	18.008	18.0669	16.2574
Rps14	19.9605	19.3528	19.3815	19.7006	19.7239	19.7278	17.1109	17.3781	17.014	19.4585	19.4237	19.6828	18.7166	18.8177	19.2631	18.229	18.5638	18.6923	19.1168	19.2019	19.0147	18.5215	18.7674	18.6617	17.6895	17.6227	17.7556	20.5215	20.5576	20.9086	19.5896	18.8531	18.9812	18.9536	18.9402	19.1368
Rps12		14.4669	14.653	18.9466	18.8695	19.1001	18.044	17.8915	17.2123	18.933	18.5092	18.3899	18.2076	18.1034	18.1901	18.5002	17.8936	18.0541	18.4952	18.8955	18.8402	17.9324	17.6981	18.1355	15.6871			18.2992	18.1875	18.7717	18.7961	18.6425	18.5557	18.8607	18.6513	18.2888
Rps11	17.7539	17.6925	17.8981	18.3749	18.4733	18.4839	16.1065	15.9334	15.7106	17.9365	18.061	18.0561	17.7075	17.7449	18.0432	16.4834	16.4052	16.9022	17.2172	17.5449	17.557	16.3281	16.9904	17.0282				18.7192	19.1826	19.1674	17.7327	17.0458	17.4575	17.1825	17.3204	17.5494
Rps10l1	18.8137	19.0398	19.0146	19.5517	19.4419	19.2435	16.9976	17.3051	17.2565	19.3938	19.5299	19.2159	18.8005	18.5985	18.3943	18.5682	18.6947	18.3955	19.087	19.1603	18.9441	18.552	18.1243	18.824	14.52	14.3343	14.5928	19.9392	20.1369	20.8717	18.971	18.8661	18.8829	19.0962	19.3727	19.3603
Rprd1b	15.594	16.2849	14.9618	16.1765	16.215	16.0597				17.0188	17.193	15.688	14.6899	14.9591	14.4728	15.7876	15.5206	15.9163	15.1971	15.3964	17.1444	16.5331	17.5145	16.8454				15.4091	15.3293	15.3449	16.3926	16.2389	16.0294	15.8896	15.7797	16.3002
Rpn2	17.7468	17.8516	18.0775	17.3352	17.2902	17.3753	14.1317	14.3044	14.7586	16.0377	16.6307	16.9873	16.5447	16.4395	16.2944	15.6579	15.9193	15.6731	17.691	17.672	18.1513	15.3701	15.5585	16.7234	15.3408	15.2987	15.9267	17.8645	18.0998	18.2071	15.243	15.8803	16.1771	16.9216	16.8562	16.7648
Rpn1	19.067	19.0752	19.1038	19.8992	20.1938	19.8811	16.2545	16.2106	16.3626	19.4562	19.2933	19.0396	18.6506	18.548	19.0307	18.2534	18.1747	18.6835	19.7197	19.73	19.8755	18.5803	18.9081	19.0059	15.8503	15.7809	16.3344	19.3614	19.2933	19.3228	19.0249	18.7884	18.7239	19.62	19.7284	19.8823
Rplp1	18.7698	19.3517	18.8239	19.5587	18.2007	18.6351	16.7919	17.9907	17.093	19.0719	19.0999	18.3459	17.7712	18.9937	17.978	19.4021	19.2549	19.5425	17.7771	18.8807	19.3253	18.43	17.8602	18.8313	17.6115	17.0508	17.8126	18.6108	19.2795	19.6191	18.8524	18.7113	18.6778	18.765	19.2257	18.9313
Rplp0	19.6392	19.7265	19.6567	20.1804	20.3463	20.3089	17.4459	17.4051	17.4757	19.8578	19.7807	19.6015	19.4349	19.2801	19.7139	18.8533	18.9306	19.127	19.5757	19.4072	19.6884	18.811	19.1586	18.9465	17.4377	17.3034	17.5001	20.8468	20.9242	21.3047	18.7325	17.9639	18.178	19.449	19.4884	19.8061
Rpl8	14.6029	15.8208	14.279	16.6527	16.6898	16.4317	13.8258	14.0889	14.0716	15.6017	16.0226	15.8366	14.6951	15.5181	14.852	16.3403	15.4133	16.1942	16.9439	16.7825	17.3237	14.9467	15.8252	15.7629	13.6797	13.5568		18.8068	18.8569	19.4863	16.0838	16.1793	15.7871	16.556	15.541	16.7952
Rpl7	18.2682	18.6847	18.9128	18.6477	18.7062	18.5543	16.9819	17.0802	17.0322	19.8549	19.7517	19.2263	18.8488	18.5787	18.9355	18.7264	18.3219	18.9133	19.0055	19.0053	19.2962	19.537	19.8467	20.1181	18.0468	18.0095	18.029	18.9001	18.822	19.8065	15.4423	14.7281	14.6034	18.9576	18.4959	19.2884
Rpl5	15.9619	15.8811	15.9127	17.8156	17.4382	17.566	15.3171	15.3733	16.1366	17.4867	17.3284	17.1295	16.9924	16.8376	17.1417	16.4705	16.6132	16.6596	16.6863	16.565	15.2798	16.4753	16.7642	17.0107	16.116	14.9446	15.9869	18.5106	18.6811	18.6678	17.3233	17.1171	17.0722	16.2924	16.346	16.0115
Rpl4	18.0491	18.3649	18.7359	18.8424	19.3769	19.0483	15.9628	16.0294	15.7967	18.9675	18.7561	18.3872	18.1401	18.4482	19.1225	16.6422	17.2302	18.795	18.3263	18.4333	18.7829	17.1437	18.2427	18.1222	16.6843	16.3317	16.5987	19.9449	20.0199	20.3266	18.6176	17.823	18.5744	17.7814	17.7006	18.5095
Rpl39	18.2379	18.2907	18.1771	18.6134	18.9644	18.7876	15.8672	15.8182	16.2352	17.8985	18.002	18.3377	17.5859	17.6643	17.9178	17.2361	17.2105	17.6117	18.1236	18.0958	17.8906	17.7916	17.8638	18.2449	15.5088	15.4657	15.3901	19.9135	20.4548	20.1717	18.9345	18.2735	18.291	16.1562	16.5598	17.2306
Rpl37a	19.1323	17.8896	17.7698	18.0225	17.9153	17.6387	16.0143	16.2864	16.523	17.371	18.0681	19.5437	17.8496	16.7559	18.4811	17.8498	18.3076	18.4623	18.8175	19.3915	18.9757	17.7785	17.4505	17.7696	17.0197	17.0574	17.0809	19.9875	18.6612	18.4705	18.0664	18.0667	18.386	19.0583	18.8972	18.6597
Rpl36	18.7746	18.847	18.6587				16.8859	17.6064	16.9095	18.2141	18.2362	18.297	17.9812	17.4474	18.5342	17.7351	17.7072	18.1482	18.7917	18.3876	18.7181	17.4862	17.7941	17.7912	16.5091	16.5286	16.7646	19.4219	19.4849	20.0558	18.3925	17.6676	17.9454	18.607	18.6652	18.7461
Rpl35	18.5603	18.8537	18.6296	19.2444	20.1171	19.1449	16.8746	17.1762	16.8282	18.3347	18.7361	18.4569	18.3425	18.7952	18.5575	18.291	18.3759	18.4972	18.9635	18.9327	18.9475	17.9943	18.0363	19.4195	16.2415	15.6963	16.2782	19.7618	19.5263	20.322	19.2708	18.6395	18.7579	18.5975	18.6572	19.7625
Rpl34	19.0255	18.4132	17.9368	18.8714	19.1139	18.9585	16.2053	16.601	16.562	18.6979	18.6651	19.2814	18.1301	18.7746	19.389	17.6779	17.8438	18.0167	18.9066	18.9755	19.0627	17.5427	18.6946	18.5803	16.2799	16.2105	16.8474	19.9744	19.9856	20.3972	18.4992	17.6545	17.9205	18.6378	18.467	18.4694
Rpl30	16.0624	16.5401	16.1876	16.7334	17.1372	16.7635	13.9504	13.8512	14.0057	16.8495	16.3779	16.3916	16.6444	16.5856	17.0595	15.6733	15.9451	16.1059	16.274	15.7302	16.4036	15.8816	15.3616	14.9879				17.1947	17.5854	17.146	16.8035	15.2241	16.2075	15.824	16.1184	16.5581
Rpl3	18.0684	17.7839	17.7684	17.2103	17.2741	17.2412	12.2917	12.8407	12.8094	16.9877	17.0206	18.0483	16.7178	15.2957	16.814	16.7791	16.9226	17.2371	17.9514	17.8334	17.7465	16.796	16.049	16.4652	13.2477	12.8345	14.644	18.3168	18.2996	18.6828	17.0938	16.9209	17.085	16.3378	16.9219	16.3951
Rpl27	17.6089	17.3591	17.1544	18.6362	18.5969	17.4226	13.8928	14.198	14.2034	16.758	16.6481	18.2998	17.1863	16.5585	17.7838	15.8872	17.27	17.4812	17.1045	17.8085	16.5388	16.8806	16.9316	17.4464	14.793	14.8231	15.6593	18.247	18.3623	18.5903	17.1634	16.8298	16.692	16.6906	17.0216	16.9247
Rpl24	18.0592	18.0302	18.1726	18.6695	18.6118	18.6483	15.8346	15.6551	15.7496	18.2837	18.4377	18.1706	18.0477	17.7311	18.0365	16.8172	16.6334	16.6386	17.7876	17.8521	17.8933	16.9895	17.2642	17.5065	16.1793	17.0134	17.1042	19.5922	18.5992	19.3666	18.0667	17.5348	17.6095	17.8395	17.9522	18.302
Rpl23	16.1331	16.2783	16.673	16.7304	16.4717	17.3148	14.535	14.4682	14.774	16.6609	16.3424	15.5442	16.2435	16.2247	15.9813	15.8391	15.4476	16.0605	15.7477	16.1269	16.9855	15.8638	15.8043	15.675		15.1849		18.3343	18.5079	19.1173	16.2428	15.8125	16.0224	16.2412	16.8305	16.4795
Rpl22	20.0762	20.0425	19.9227	19.8966	19.4989	19.7031	17.3973	18.3664	17.5809	19.7559	19.7742	19.6855	19.2924	19.2684	19.7233	18.7864	18.934	19.2218	20.3067	20.5186	20.1837	19.0355	19.4098	20.1436	17.6605	17.4587	17.8914	20.6192	20.4368	20.0616	19.9627	19.3729	20.1148	20.1589	20.2381	20.3546
Rpl19	13.7645	15.4326	15.8093	16.4404	15.9468	16.2234	14.8214	15.3523	14.7723	15.8373	16.1992	15.665	15.7326	15.7803	16.4383	15.8313	14.9318	15.9806	16.4897	16.5221	16.4352	15.6738	15.9957	15.1955	12.4273		14.3179	17.2962	17.8203	18.2216	16.0853	15.9758	15.9285	15.0594	14.5058	15.1469
Rpl18a	16.9004	17.6317	17.5924	18.2084	18.1089	18.1857	15.7519	15.7907	15.5691	18.172	18.2165	17.8439	16.9617	17.1878	16.3243	15.7452	16.2688	16.3774	17.1737	17.191	17.6643	17.0353	16.9312	16.9263				18.448	18.1316	19.412	17.7071	17.3316	17.6501	17.8705	17.9683	17.9995
Rpl18	18.712	19.4627	19.8572	20.1089	20.1847	20.151	16.4187	16.8037	16.5222	19.9327	19.7405	19.6525	19.2477	19.2798	19.6617	18.6263	18.4106	18.7623	19.7669	19.7667	20.0171	19.3368	19.6476	19.65	16.1077	15.3255	16.2032	20.5361	20.5547	21.116	20.1887	19.2048	19.5932	19.5222	19.4932	19.5475
Rpl17	17.8393	17.7348	17.7032	18.3911	18.3086	18.4156	15.835	15.9184	15.7342	17.8704	17.7466	17.4718	17.1748	17.1353	17.5512	16.9274	16.9619	17.2815	17.6746	17.4893	17.6577	16.718	16.6055	17.1296	15.8242	15.5214	15.9292	19.5247	19.5789	20.1889	17.7325	17.2022	17.5183	17.6679	17.6649	17.9023
Rpl15	18.4069	18.6047	18.7136	17.877	17.053	17.8315	14.954	15.1479	15.4489	18.0825	18.3674	17.9295	18.0304	18.1504	18.3776	17.563	17.4607	17.0939	18.1759	18.0412	18.4943	17.1538	17.4502	18.0397	14.289	14.625	15.1707	19.1686	19.2743	19.7889	17.4089	16.4511	16.8234	17.0059	17.1105	17.915
Rpl14	18.5896	18.9063	19.1114	19.7928	20.0632	20.0984	17.7378	17.7896	17.7308	19.4318	19.4132	19.482	19.2442	19.2565	19.3937	18.4672	18.8142	18.9008	18.6998	18.6328	18.4633	18.3451	18.5901	19.7968	17.1099	16.7548	18.4024	20.9532	21.1596	21.321	19.5753	19.2751	19.1244	19.0125	19.3951	20.0984
Rpl13a	20.0558	20.0082	20.0625	20.4584	20.5325	20.4667	17.2869	17.4372	17.4595	20.0799	19.7885	19.9054	18.5425	18.5841	19.2181	19.1618	19.1905	19.5509	19.3544	20.1119	19.5127	19.0073	19.4077	19.4297	17.2072	17.1891	17.3162	20.099	19.9905	20.4067	20.344	19.5846	19.8061	19.6364	19.6578	19.6669
Rpl12	20.2219	20.4228	20.3482	20.4907	20.5969	20.4319	17.5682	17.4963	17.7447	20.2361	20.003	20.3379	19.2766	19.2163	19.6296	19.4844	19.5222	19.6909	20.4427	20.5437	20.4876	19.1502	19.3445	19.3182	17.3351	17.3383	17.3088	21.5402	21.6218	21.5803	20.4938	19.606	19.7517	19.7987	19.5625	20.202
Rpl11	19.4597	19.4533	19.8946	19.4973	20.5599	19.832	17.5127	17.355	17.5192	19.9709	19.9265	19.5266	19.4329	19.3157	19.8584	19.0283	19.0575	19.561	19.3106	19.4603	19.8503	18.7687	19.3404	19.2031	17.185	16.7418	17.7174	20.2644	20.3525	20.6281	19.5947	18.9149	19.1833	19.2111	19.2214	19.7477
Rpl10a	17.1323	17.7872	18.3333	18.8365	19.0527	19.0146	16.3476	16.4611	16.3858	19.5396	19.0268	18.2557	18.3023	18.1179	18.352	17.7721	17.6016	18.2655	18.3369	18.6419	18.8377	17.7033	17.8807	17.6107	16.285	16.0102	16.7811	20.1295	20.1624	20.6232	18.5228	17.8635	18.1508	17.5406	17.5506	18.4975
Rpl10	17.7164	18.0683	17.9466	18.5829	18.4505	18.2497	16.1024	15.572	16.0237	17.3322	17.4206	17.3069	17.5658	17.3851	17.2991	17.4721	17.4318	17.5554	16.5228	18.1419	16.659	17.0781	17.2386	17.6796	17.2219	17.0196	17.3613	18.505	18.6797	18.9936	18.0847	18.2491	18.1728
Rpia	14.4296	14.3498	13.8067	16.1455	16.4015	16.4743	14.2442	14.692	14.4267	15.8861	15.7775	15.6934	15.3578	15.4178	15.3493	14.8847	15.0306	14.6888				15.5708	15.032	15.5969	14.7117	15.179	14.5511	14.5701	14.3025	14.6492	16.4587	16.5883	16.5838	16.7811	16.7665	16.004
Rpe	14.0496		13.6166	13.9437	13.343	14.8688							13.2925																			13.3653
Rpap3	14.5666		13.093	13.7617	13.1975	13.766				15.3745	14.9117	13.3772		13.8282	14.0941	12.8132	14.0313	13.9353	12.4751	11.9191		14.5495	13.3895	13.7214				14.7553	15.222	12.8935	12.7182	13.4575	13.6175	15.532	15.4687	16.149
Rpap1	14.3163	15.1273	15.0514	12.5405		13.4518				13.2546	13.5641	13.2752																						14.3786	14.1351	14.4616
Rpa1	14.8804	15.1964	15.161	16.0065	14.6294	15.8379				15.9016	15.7971	16.2186	16.228	15.7439	14.8433				15.7689	15.5487	15.0721	14.907	15.86	15.1417							16.2086	15.9192	16.1928	16.6679	16.6147	16.4363
Rora	15.3426	14.9254	14.8551																14.6875	14.036	13.4891
Romo1						11.5128	11.8551	12.4544	12.8076						11.6098		12.7526	12.0483
Rock1	14.5926	14.6079	14.4086	14.5814	14.7443	14.6082	14.434	15.9147	14.6419	14.9503	14.8447	14.7036	15.5089	14.9327	16.4459	15.2619	14.9809	15.146	15.1095	15.0677	14.6965	16.3003	16.2405	15.9118	16.911	17.3588	17.8973	14.8199	14.9288	14.3648	15.4447	14.9968	15.2047	15.2166	15.3231	13.9088
Rnps1	15.4288	13.9994	14.7575	16.1846	15.8498	16.0582				15.4222	15.031	14.8703	15.1395	15.0577	15.9178	16.1188	15.2579	13.6655	15.1393	13.5945	15.2868	15.7111	15.0537	15.8144				13.9042	14.5096	14.2868	15.7191	15.9933	15.2681	16.811	16.5458	15.6437
Rnpep	17.1172	17.0364	16.8043	18.7381	18.8506	18.8317	16.1722	16.1828	16.2024	18.9946	18.7704	17.9874	17.5411	17.3711	17.5598	17.6504	17.3532	17.1388	16.5652	16.3597	16.4748	17.4872	17.6606	17.6809				17.9006	17.8212	17.8426	17.0534	16.6312	16.9549	19.462	19.5428	19.3624
Rnh1	17.1291	16.8639	16.7948	18.036	18.1934	18.3245	15.5301	15.17	15.2625	18.3125	18.2201	17.9286	16.7776	16.6877	17.2921	17.2917	17.2395	17.2062	16.6607	16.8113	17.1562	17.6416	17.9638	18.0637	15.4572	15.4789	15.9028	18.7336	19.1443	19.2227	18.13	17.5146	17.3677	17.4673	17.1014	17.6552
Rnf213	15.079	15.2934	14.9073	13.7658	14.7421	14.4					13.4459	14.6224	13.9787	14.206	14.7288				15.285	16.4357	15.4896	17.9776	17.2416	16.8454							15.0649	14.9316	15.552
Rnf2	19.2078	19.1629	19.0176	16.286	17.541	17.7673				15.0831	15.1345	15.9024	16.4421	16.0546	15.4081				19.0447	19.2675	18.7113	16.1568	15.8663	15.7515				13.8062	13.6671	14.4707	14.842	15.2351		16.6755	16.6509	16.5937
Rnf185			13.4155	11.7044		13.6895		11.3546		11.2219		8.38366							10.0243		13.3855	14.2506						13.7968	12.4757	12.2846			12.4784
Rnf170	16.143	15.7239	15.3853													14.0068	14.4555	14.2006	15.8906	16.0125	14.6928							14.2383	14.2058	13.448				14.8769	15.09	14.1189
Rnf14	15.289	15.3214	14.4549	15.9653	16.3164					15.695	15.5663	15.8401	14.8777	14.4152	14.6629				14.2058	15.1317	15.0238	15.2698	14.4725	14.8995	15.3339			14.781	14.9238					15.0486	15.2923	14.6815
Rnf13	15.4362	15.0301	14.7242	14.7317	14.5257	14.8156						14.3123							14.4754	14.7407		15.2978		15.4348							15.2807	15.125	15.144	15.5174	15.2174	14.5642
Rnaset2	14.3592	13.8156	14.632	14.6977	14.3955	14.7181					14.4005	14.8445				14.8177	15.8015	15.2768					15.2807	14.7513				13.8803	13.0869		15.172	14.8131	14.7289
Rnase4		13.4375	13.4188		12.4918											14.929	15.3371	15.4106	13.6879	13.7056
Rmnd1	16.4023	16.3966	16.2985	14.9459	16.5423							14.8052				15.5628	15.8262	15.7132	16.3926	16.3127	16.0958
Rmdn3	16.8266	16.6449	16.5258	16.6662	16.5375	16.4653				15.4629	15.6716	15.4851	15.7303	15.795	15.4076	16.2281	16.4348	16.2614	15.7385	15.2328	15.9854	20.9806	21.3724	21.8329				13.9018	13.9567	14.225	14.5195	14.1404		15.6119	16.1191	15.7806
Rmdn2	18.5237	19.2856	18.9416	14.1676	14.3729	13.9384				13.6222	12.9732		12.4827	12.2449		15.0678	15.5075	14.7715	17.8298	15.7653	17.3351	15.2519	15.5779	15.1226				12.3888	13.4759					14.8631	14.9346	14.4645
Rmdn1	16.1545	16.3111	15.983	15.2196	15.9726	15.598	17.4027	17.8075	17.1314	14.4173	14.9609	15.8282	14.2459	14.9705	13.359	17.7007	18.0724	17.6955	16.2348	16.0886	15.8018	16.3715	15.6365	15.4368	14.8816	15.1275	15.0733	15.5456	14.2632					15.9487	15.7889	15.4476
Rmc1	14.9692	14.4463	14.7188	15.0115	15.1436	14.8896				14.9086	15.2118	15.1911	14.6037	14.4541	14.2251	15.3203	14.9205	14.8532	15.3346	15.3717	15.2775	15.0633	14.6514	14.7101				14.9481	14.0088	14.5104	14.6711	14.9868	15.4518	15.8313	15.8653	15.3416
Ripor1			16.3439																			14.9688	15.2482	15.1536
Rint1	14.4765	15.5475	13.8841	14.6475	13.7036	15.2219																						15.1153	15.045	14.0621				14.4869	14.8156	15.734
Rida	21.1098	21.3408	20.9087	19.7892	21.0841	18.5924				17.2431	16.8768	17.3865	16.3221	16.2608	16.4669	20.6351	20.9688	20.8246	20.8638	20.8801	21.2967	16.7177	17.3489	17.4975	15.4324	16.1826	18.0491	17.2621	17.0888	18.1267	16.5218	16.4575	17.1381	18.7415	18.7825	19.1491
Ric8a	14.7586	14.558	14.8439	15.4231	15.6011	15.3722				15.2518	15.3195	15.896	15.0793	15.1313	15.5019	15.6406	14.565	16.3448	15.0054	15.1004	14.8232	15.0367	14.9521	14.8943				14.2136	14.0089	14.0376	14.844	14.8026	14.8513
Rhot1	15.2729	14.8974	14.8088	15.1439	15.1267	14.5385	13.7691	13.5674	13.2095	14.6899	14.4733	14.7636	14.647	14.1456	15.0344	15.2307	15.0524	15.6437	15.9561	16.1961	16.0461	14.4859	14.1802					15.4658	15.3236	15.4918	14.0522	13.7947	13.8962	16.5656	16.6043	16.5545
Rhog	14.4625	14.5766	14.4018	15.2187	16.0966	15.06				14.7289	15.0507	14.9474	14.9361	14.8387	14.8823	16.08	15.5979	15.7049	14.1552	13.819	13.5906	16.5357	14.6669	16.2339							15.5838	15.8188	15.7471	13.7003	13.5573	14.4752
Rhod	13.5344	13.5855	13.8471	13.9166	13.5346	14.0738							11.7776	12.5629	13.8019				15.0034	13.5682	12.3982
Rhoa	15.847	16.7998	16.4104	17.361	17.3386	17.4396	14.926	14.9327	15.3073	16.8086	16.7096	16.3946	16.2545	15.9131	16.5877	16.3801	16.6987	16.5695	15.9157	15.1905	16.0762	16.2069	16.7864	16.4313				15.635	16.0241	15.7219	16.7249	16.7335	16.5024	16.282	16.1879	16.0068
Rheb	15.4924	15.5737	14.9972	15.4402	15.5977	15.3356				15.759	14.562	15.1417	14.4255	14.6113	14.4607	15.4765	15.5514	15.4656	15.3941	16.7084	15.7216	16.0905	15.6971	16.2351				15.4939	15.4669	16.0943	15.2766	15.2228	15.134	16.0358	15.5605	16.4172
Rgn	21.1231	21.0619	21.1704	18.7858	20.1751	17.4039										19.3105	19.2311	19.9743	20.7124	21.0129	21.3535		14.4105					15.7567	14.7761	15.5318				15.6569	15.4945	15.5073
RGD1564865	14.1848	13.0679	13.4435													16.1448	16.1703	16.1191			14.2389
RGD1564804	16.088	16.268	16.1422	13.8773	15.8144	13.7563													15.8427	16.2208	14.8366							13.522	14.3042	15.2392	12.8658	14.7589	13.4615	12.4573		14.1739
RGD1562415	14.4736	14.2133	16.368	16.4207	15.2723	16.4235	13.522	13.4685	13.3392	16.1034	14.2041	16.0623	14.0653	13.557	15.5541	13.7041	15.5653	15.407	16.1476	16.6632	15.4162	15.2499	15.3658					19.3957	19.3948	19.8895	16.6311	16.1859	16.6132	14.4802		14.461
RGD1562402	18.4276	17.9273	18.3058	19.371	19.2351	18.9576	16.7216	16.509	16.7449	19.03	18.6501	18.4864	18.797	18.6606	18.871	16.7489	17.0301	17.2801	17.371	17.4974	17.8783	17.4713	18.3437	18.0728	16.3223	16.8063	16.8756	19.7481	19.8052	20.7669	18.3614	17.7317	18.1803	17.5593	17.4779	17.9483
RGD1562392	15.5662	14.9867	14.6689	15.602	15.6771	15.5254													15.9561		13.3987
RGD1562107	15.3774	16.113	16.0706		14.5789					14.9328	14.5508					15.7183	16.5032	15.8535	15.6186	15.2562	15.9322	14.8318	15.4066	15.5463										13.8046	15.285	15.9571
RGD1561662	15.981			14.0755	15.1578	14.7468					15.2328	14.427										13.5815	13.44	14.0098
RGD1560917	14.9798	14.664	14.9258				15.0732	15.1137	15.4861										15.29	15.315	14.7509	14.3121	14.3972	14.7268	13.7453	14.1352	13.6154	14.4422	14.1252	14.894	14.978	15.0641	15.0935	15.0167	15.0286	16.229
RGD1559459	16.6765	16.773	16.7278	14.363	13.1459	14.3866													13.8527	13.8314
RGD1311703	14.206	14.3599	14.1785	15.4059	14.2932	14.9553				14.8673	15.7637	14.263	14.2516	14.4917	14.7773	13.9328	14.9249	14.494	13.5047	13.3219	13.4359	15.0117	15.6831	15.7405				13.6551	13.803	14.6419	15.0549	14.3586	14.7477	15.2321	14.4218	16.0796
RGD1311345	15.5971	16.309	16.3704	16.0421	16.4334	16.366	14.5984	15.3835	14.7857	15.8272	16.2903	16.1471	15.6997	15.4509	15.4693	15.9017	16.2959	16.7283	16.6772	16.3039	16.9185	15.9775	15.9926	15.9771	14.5814	14.3598	14.2715	15.6552	15.2046	15.4401	14.7846	15.1663	15.3149	15.7573	15.8013	16.6404
RGD1310507	15.2883	15.366	15.2323	14.6733	15.8715	14.8833				15.6178	15.3214	15.0273	14.8641			15.9074	15.1689	15.6701	15.4971	15.4963	15.8295	15.3967	15.8738	16.1487				14.4718	14.2314	14.5983	14.2968	14.4402	14.8099	15.9553	15.8788	16.6946
RGD1310429	14.9277	14.6154	14.5233	14.8903	13.5836					12.8867	13.5935	14.5626				13.9951	14.179	14.8491	14.0871	13.9887	12.3454	15.2001	13.2043	14.357				14.4288	14.4772		13.6963	13.5965	13.5657	15.6268	15.7976	15.681
RGD1310352	15.7626	15.8613	16.14							15.3358	15.526	15.5433					15.9252	15.3598	15.7617	15.7388	15.5873							15.9412	15.6204	16.4954				15.6969	15.7756	16.1101
RGD1310127	14.6629	14.6096	14.4512	14.9364																15.6839	14.3184	13.6742	15.4482	15.3765				14.2348	14.8951	15.14						15.3398
RGD1309350	18.2827	18.5375	18.5511	16.5625	18.1192	15.1841													18.5859	18.6043	18.884
RGD1306556	14.1257	14.3037	14.2258	14.8034	15.2831	14.4543				13.1768	13.4143	14.5105	13.2259	13.4975	12.2241
RGD1302996	15.1483	13.1238	12.8783	14.9729	14.8705	14.6194	15.5231	15.8416	15.664	13.5916	13.6998	12.6945	13.2558	15.9194		14.4205	14.9067	15.298	14.3373	14.6933	12.872	13.0854	12.7471	12.4231	13.3473	13.7125	13.3423	12.6167	12.6889					15.4487	16.2794	16.2451
Rfx1	16.2636	16.1744	16.158								12.3114	13.8799	15.3216	15.7299	15.7501																13.5619	13.409	11.8893	18.7398	17.7098	18.3725
Rfk	13.2825	14.5342	14.3914	15.6538	16.006	15.5033				14.9642	14.8428	14.635	15.104	14.2756	15.3341	15.1404	15.6806	15.4768	15.0025	15.2154	14.5028										13.7497	14.045	13.5026	14.7439	14.9769
Rfc1	15.1364	15.2229	14.3669	13.1579	12.8166	13.7805				13.9655	13.8233	14.3785								12.2794		16.5297	11.8033								14.3451	14.9752	14.9805	13.3458	16.371	16.5326
Retsat	18.5142	18.5035	18.3047	17.8534	18.2968	17.8246				16.5358	16.2093	16.2118	17.7368	17.6739	16.0229	16.5813	16.5075	16.7574	18.1459	18.4465	17.8718	15.6628	15.5814	15.9022				16.4606	16.1333	14.4562	15.122	14.1694	14.0084	15.7518	15.8641	15.996
Retreg3	15.205	15.2003	14.6413	14.1336	14.1884	14.4314				13.969	14.356	14.7008	13.5967	13.4575	13.2265				14.8284	14.9276	13.8986	14.8443	14.0237	13.9272				13.6582	13.775	13.5314	13.7788	13.5111	13.8782	15.741	15.3874	14.3214
Retreg2	14.8612	14.4927	14.5558	14.0306	13.6634	13.4																15.7611		15.9448										17.2439	17.2949	16.8021
Rer1	15.8212	15.7596	16.1258	16.5684	16.7599	16.4548				16.1278	15.9561	15.7694	15.8919	15.9223	16.0136	15.3822	15.3421	15.6117	15.6555	15.8839	15.88	14.2789	15.7111	15.8749				15.7262	15.6176	15.7085	14.7113	14.4258	14.9217	14.7505	15.3471	16.4919
Reps1	13.6837	13.2667	12.9224	13.4114	13.8419	13.2724				13.5431	13.9306	14.4397										15.3787	14.8346	14.6548				13.5505	13.7609	13.5958	13.3451	13.2798		14.0169	13.9448	14.3852
Reep6	19.6873	19.1671	18.4899	18.4522	18.8225	18.3251	17.9154	17.722	17.9067	17.5815	17.4825	16.9771	16.8631	16.6898	16.3461	16.2125	16.0246	16.1646	19.581	19.5268	19.0777	16.8256	17.9665	18.0719	15.3134	15.6896	15.8563	19.2015	19.4095	19.6452	17.6709	15.955	16.8488	19.0239	18.9127	19.4663
Reep5	15.9148	16.242	16.5117	18.4694	18.6333	19.099	17.9826	18.2824	17.7825	17.6668	17.5723	17.796	17.4179	17.4277	18.3967	16.6373	17.6502	17.3973	16.4369	16.1549	17.1833	19.109	19.9959	19.7206	15.6627	15.5898	16.8418	20.1864	19.1592	20.4375	20.0885	18.5739	19.0817	15.5993	15.6304	17.171
Rdx	19.8991	20.2253	20.3064	16.1648	15.5925	15.3015	15.0389	15.3734	15.2428	15.7435	16.2059	16.398	15.8815	15.923	16.146	17.4892	17.3309	17.355	20.2051	20.4336	20.2106	21.3508	21.9077	21.944	18.253	18.0655	18.4337	19.4571	19.2191	19.6696	14.5184	14.7621	15.7031	16.6059	16.5669	16.458
Rdh5	14.8223	14.6917	14.6937																	15.0992	14.1694
Rdh16	19.8763	19.8427	19.7682	16.4477	17.8706	15.4745							13.6048	15.6643		16.27	16.492	16.595	19.8589	20.077	19.9785										14.8449	14.7892	14.4392
Rdh14	14.3955	14.8233	14.8712				14.2242	15.2883	15.003	14.0392	13.9227					12.9168		12.75	15.015	14.8635	14.8074													14.8983	14.859	15.1846
Rdh13	15.2491	14.8689	14.5284	14.548	14.4334	15.182	15.165	15.1795	15.3532		12.2359	14.9086	13.0073	13.1053		15.5769	15.5608	15.4228	14.6334	14.3597	13.7846		11.4762
Rdh11	17.7454	17.5947	17.4682	16.6094	17.18	16.4657				17.8013	17.4859	16.7441	15.7414	15.8935	16.0949	15.4302	15.7128	16.434	17.9508	17.9544	17.5009	15.8415	15.9308	15.9332				16.3252	16.6272	16.8603	14.9554	14.9405	15.6335	18.6961	18.7365	18.6495
Rdh10	15.7004	15.659	15.2187	14.3621	14.6372	14.1519				14.2957	14.161			13.7258		14.5402	14.8731	14.7317	15.9404	15.784	15.5661							13.6251	13.6428	13.4974		14.1374	13.7471
Rcn1	14.559	14.9234	14.3625	13.8134	14.8926	14.643				15.6442	15.3093	14.9634	14.1262	14.327	14.7877	14.3905	14.6972	14.1691		15.2473	14.5334	15.7561	16.1799	16.0936				14.7381	15.0103	15.3864	15.6297	15.6281	15.3648	16.1018	16.0239	16.1418
rCG_34378	18.8239	18.8378	18.8554	18.2376	18.0092	18.0603	16.1007	16.1749	16.1589	19.2357	18.9796	19.0372	17.1534	17.2355	17.709	16.5862	16.7732	16.8044	18.9729	18.6582	19.0712	17.3671	17.613	17.5733	15.3647	15.1021	15.4689	19.2998	19.4702	19.95	18.0382	17.4652	17.5749	18.0475	18.1102	18.2734
Rcc1	15.5276	15.2971	15.4866	16.3831	16.2517	16.1728				15.5749	15.7952	16.1751	15.7586	15.7024	14.6707	15.4284	15.8256	15.8951	15.3092	15.5652	14.8156	15.3044	14.8685	15.3177	14.541	14.2905	14.2261	15.0689	14.8227	14.8018	16.3388	16.1955	16.5959	16.0153	15.8968	15.9034
Rbx1	15.8035	16.433	16.4824	15.2634	15.6022	15.0529	14.6118	14.8964	14.785	16.9452	16.8681	16.262	15.5086	15.5	15.7324	15.1158	15.0866	15.5282	14.3434	15.466	14.8692	16.1515	16.3846	16.4472				14.7122	14.766	13.9237	15.2009	15.1292	15.1351	17.4278	16.9409	17.0748
Rbpms2	13.6613	14.4813	13.9824						12.9237			11.9261	11.4859			15.0444	14.6644	14.1675	12.5306	11.7641	13.4813
Rbpms	15.4516	14.8877	14.9755	14.3396	15.3013	14.2282	14.7527	15.0015	14.846	15.2311	14.8077	15.7269	13.8891	14.0877	12.9656	15.3559	14.7376	14.8226	14.9607	15.8046	14.0581	16.1486	16.6104	16.2384				12.9269	12.0955		13.7011	13.8593	14.276	14.334	14.4543	14.4808
Rbp4	17.741	17.6694	17.1638	17.0481	17.3091	16.2603	16.5752	16.8757	16.9546	18.0757	17.7428	17.3692	16.2637	16.0858	15.4052	18.9208	19.5252	18.6369	18.4574	18.594	18.2282	17.4672	17.211	17.8993	15.993	16.3447	16.4092	17.5482	17.0136	17.1451	16.1782	16.6107	16.8625	18.2582	18.3722	18.9778
Rbp1	18.0023	17.4188	17.851	15.8995	16.3819	16.0522				16.2309	15.9566	15.2957	15.5852	15.5174	16.0129	17.3527	17.2818	17.3177	17.3584	16.6591	17.9938	17.0194	17.4851	17.3619				13.2783		13.9313	15.0973	14.7696	14.9321	16.3904	16.3681	16.5171
Rbmxrtl	16.9796	17.1609	16.8623				16.0779	15.7701	15.9876							16.5905	16.413	17.4526																18.0226	17.84	18.7833
Rbmx				16.6488	17.1118	16.3876	16.0779	15.7701	15.9876				17.2947	17.3571	17.753			11.0018	16.9265	17.5121	17.8232	18.0031	17.4583	18.7001				16.9042	16.788	17.3598	17.2439	16.0806	15.9603
Rbm7	14.6225	14.2661	14.389	15.2786	16.0242	14.8866				15.2643	14.9342	15.6909								14.5713								14.5308		14.5364				15.9286	15.8053	15.3761
Rbm47	14.8479	14.8951	14.8174	16.859	16.5978	16.7388				15.8987	15.8132	16.121	15.9455	15.94	16.018	14.9394	15.2714	14.8247	14.7062	14.9146	13.9103	14.3522	15.9448	13.6948				14.8127	14.9791	14.769				15.1652	15.0218	13.2284
Rbm42	16.041	15.624	15.7421	16.333	16.9194	15.9306				16.0918	16.0615	15.8281	15.0586	15.1979	14.8018	15.2646	15.67	14.9929	15.2067	15.4919	15.5138	17.7193	15.6204	16.342	14.012	13.8577	13.9178	16.4972	15.5862	15.8718	15.602	15.7996	15.7719	16.6247	16.7372	16.6439
Rbm4	18.0591	18.2298	18.1248	15.0143	15.1187	14.8146				15.882	15.7222	15.2023	15.3772	15.0285	15.1573	14.6962	15.0282	15.3358	14.6467	14.8931	15.403	14.9652	14.7784	15.8499							15.1019	14.9772	15.7157
Rbm39	15.6819	15.3029	15.5191	16.4394	16.5603	16.2205	14.1423	14.0409	14.5088	17.1031	16.8681	16.8605	16.5655	16.5502	16.6816	15.8944	15.8846	15.6965	15.4592	15.4095	15.4834	16.1534	16.864	16.6245				15.4181	15.4118	16.42	16.9231	16.8232	16.7636	16.621	16.6704	16.6525
Rbm26	16.7211	14.0673	15.995	14.885	13.1564	14.4267				15.385	15.1505	14.7017	12.815	14.1233						12.6066	16.0189	13.9853	13.2055	13.2128				12.8475	14.0568	12.3499	14.0905	14.3607	14.0679	15.971	15.5131	15.6327
Rbm25	14.9021	15.2026	15.1772	16.0854	15.9125	15.6321				15.586	15.7218	15.5812	15.4436	15.4987	15.3557	15.4539	15.6854	15.6639	14.7711	14.8094	14.8663	15.4186	15.151	14.9754				14.7932	14.4067	14.656	16.2087	15.6621	15.9671	16.6039	16.3836	16.3815
Rbm17	13.922	14.2644	14.4272	15.3433	15.0041	15.7549				16.1322	16.0354	15.0671	15.3493	15.3461	15.6117	15.6601	15.7221	15.7039		14.5212	15.2548		15.1613	15.0252				15.7216	15.5025	15.5964	14.4922	14.2409	15.1749	17.3646	15.9095	16.7411
Rbm15	12.585	14.4611	12.5557	15.0377	14.1988	14.7916				14.3374	12.752	13.9944	13.9095	13.9679	14.7693	14.1426	13.7803	14.8544	11.7743	12.7992	11.3815	14.7928	14.3432	14.6702							15.3286	13.8214	13.9755	15.0842	14.9149	14.9797
Rbm14	15.7826	16.0749	15.7584	16.7687	16.6888	16.5074				16.9295	16.7283	17.2492	16.4451	16.0329	16.6716	16.2811	15.9536	16.4423	15.9707	16.0718	15.8838	16.4939	17.1664	17.0536				15.9986	15.9303	16.12	17.2886	17.0164	17.0888	17.7245	17.8051	17.8506
Rbm10	14.7122	14.4727	13.3897	15.5096	15.5042	15.1666				14.8734	14.9372	15.345	13.1677	14.2902	14.1329				13.9742	14.3172	13.4355	14.687	14.3806	14.5838				15.669	13.5764	13.105	14.9662	15.1074	14.6841	14.7265	15.1255	13.7734
Rbl2	11.2899	12.3361	12.0192																									12.8463	12.8207
Rbks	15.8836	16.0687	16.0161	15.2329	15.6333	15.1967				14.6109	14.9697	13.9614	13.9816	14.3261	14.8749	14.3684	14.9872	14.2561	16.6776	16.8054	16.5355	14.2071	14.1367	14.6556				15.2297	14.9692	14.7514	11.6269	13.7943	13.0359	15.3565	15.2427	15.6943
Rbbp9	15.2033	15.4414	14.8431	14.1209	13.8297	13.1674				13.9446	13.8691	13.5801	13.2304	13.2785	12.554	15.0816	15.0147	14.6745	14.0692	14.2337	15.2448	14.1156	14.0686	14.4855				14.061	14.053	13.5638	14.2174	14.1832	13.9091	14.6803	14.7804	15.281
Rbbp4	15.2775	14.9613	15.0628	16.602	15.7047	15.745				16.8967	16.1011	15.437	15.1523	15.3733	15.5173	16.2049	15.8789	16.1547				15.8961	16.0076	16.0186				15.5927	15.0334	15.3078	16.2228	15.889	16.1528	16.4749	16.1447	16.9689
Rasip1	15.6206	15.1388	15.0001				13.4088	14.2736	13.9784							14.2701		14.7547				16.0932	16.1941	16.0745						15.6705	13.8234	14.0935	14.1543
Rars	16.8391	16.0406	16.5199	18.1657	18.2656	18.036	14.5612	14.4548	14.5674	17.8226	18.02	17.9385	17.8862	18.0259	18.3961	16.3405	16.7021	16.4882	16.2025	16.1633	16.2947	16.1551	16.2514	16.2561	17.1027	16.8537	17.232	16.8159	16.9333	17.1232	16.61	16.3415	16.4113	17.782	17.7592	17.8979
Rarres2	11.8908	13.0331	12.1221													14.2856	14.3029	14.6487	13.0507	13.2081	13.7837
Raph1	14.1994	14.6438	14.64	14.2862	14.078	14.0618				13.6443	14.0138	14.5221							13.9381	14.5646	14.6383	14.8952	14.947	14.8721
Rap1b	17.5424	17.7784	17.587	18.2032	18.3829	18.2689	17.3593	17.6659	17.3962	18.5234	18.4671	18.5931	18.0286	18.1537	18.1394	18.8306	18.9593	19.1551	18.1244	18.0273	17.7257	19.9439	20.2113	20.1414	16.0619	16.3689	16.1841	17.8202	17.4289	17.8605	19.4595	19.3815	19.4891	18.4462	18.4062	18.7267
Rap1a	17.3477	16.6968	16.8551	18.6107	19.2488	18.7264	16.1884	16.2899	16.1476	18.5066	18.3281	18.4605	17.9532	17.7106	18.4886	17.3536	18.3486	18.884	17.363	17.7483	18.0746	19.8461	19.6267	19.3413	16.2682	15.9543	16.3773	17.971	18.6694	17.702	17.9099	19.0355	18.9811	18.8412	19.1414	19.6514
Rangap1	15.6737	15.7717	15.7621	16.1341	16.0958	15.9494	13.8399	13.5954	13.8203	17.3085	17.1487	16.8587	15.84	15.8136	16.0717	15.6914	15.968	15.9774	15.3806	15.7674	15.5423	15.1709	15.2492	14.7945				15.8096	15.6714	15.3322	16.1401	16.1848	15.9562	18.219	18.2006	18.2649
Ranbp3	14.5902	14.6733	14.5052	15.2241	15.2539	15.2373				15.1228	15.4482	15.2039	14.2825	13.9978	14.3565	14.7056	14.8599	14.9618	14.541	14.333	13.7878	14.551	15.3291	15.5033				14.9904	14.8541	14.9729	15.5136	14.8106	15.5047	16.0729	16.1216	16.3713
Ranbp2	14.9158	14.9946	14.6695	15.5642	15.829	15.2227				15.4743	15.3236	15.4795	14.5096	14.6089	14.5454	15.1139	15.4331	15.0582	13.8637	13.8773	13.4639	15.2984	15.1652	14.9741				14.7153	14.8461	14.4933	14.8396	15.1774	15.0843	15.6471	15.4171	15.4994
Ranbp10	12.7843	13.7849	12.643																18.2087	14.1142	12.6099	13.1141	16.3338	16.3652										14.2996	14.3546	14.5294
Ranbp1				16.641	17.1806	15.8134				17.194	16.8645	16.8133	16.6249	16.6195	17.3641	15.8315	15.8328	15.934	13.743			16.7976	16.0748	16.7095				14.7848	15.7084	15.0953	16.5483	15.607	16.5714	18.6453	18.6047	18.6659
Ran	18.0934	18.3138	18.2386	19.1797	19.4098	19.0279	17.1138	17.1429	17.0581	20.245	19.8921	19.016	18.5458	18.5998	19.4156	18.7618	18.5256	18.8594	18.0206	18.2187	18.4806	18.7509	19.0638	18.8331	17.0092	16.9302	17.1824	18.4393	18.5415	18.4611	19.4669	19.254	19.4752	18.6166	17.9899	18.6677
Raly	15.7445	15.6475	15.9349	16.6321	16.5664	16.3484				16.2866	16.2761	16.5332	16.3481	16.3763	16.6493	15.4953	15.5817	15.5674	15.5168	15.2751	15.4304	16.7665	17.0131	16.854				15.5888	15.5948	15.6958	16.0871	16.3139	16.2773	16.8033	16.6713	16.7328
Ralbp1	11.289		10.4138													11.7457	12.4131	11.453				12.8607	16.7034	16.2715										13.9323	13.1302
Ralb	15.0735	15.6691	15.81	17.7347	18.1359	17.7243	15.3715	15.2726	15.2983	17.0657	17.1386	17.0425	17.4753	17.495	17.9005	16.6435	16.8824	17.5625	15.8637	16.0663	15.956	19.6969	19.9097	20.0183				18.1526	17.8646	18.1297	16.4807	16.2583	16.5802	17.9964	18.0291	18.1748
Rala			15.5309	15.0574	15.9109	14.4578	13.992	14.1157	13.5515	16.7745	16.3189	16.4837	14.3078	14.0495	15.4485	11.085	15.8532	16.0095				15.2079	15.2455	15.2352				14.4472	13.8916	14.1843						16.3797
Raf1	15.1775	14.9848	15.0112	14.2825	14.8494	14.9189				15.0734	14.8294	15.1148	13.1269		14.2218				14.5889	15.1834	14.5072	15.2914	15.2063	15.5702							15.0102	14.924	14.93		14.9527	14.8625
Rad23b	16.9137	17.3134	17.1926	16.9396	16.9888	16.6961	14.8471	15.4616	15.071	16.2734	16.507	16.6022	15.5561	15.3533	14.8094	16.1966	16.4475	16.4654	17.1033	16.9667	16.9257	17.0548	16.9655	17.6807	16.3739	15.6571	16.4366	16.6973	16.4859	16.8908	16.4872	16.8478	16.3469	16.8146	17.0015	17.0381
Rad21	13.3276	12.2732	11.9997	14.2948	15.3027	14.5059				14.5091	14.3363	14.5135	14.3311	15.2152	15.4348	14.9038	14.6212	14.7897	15.0232		14.8681	14.7606	15.1675	14.7123				14.2133	12.4319	14.0599	13.2748	13.7756	14.8426	11.4021	12.329
Rack1	17.2256	16.978	17.0129	17.0615	16.9151	17.241	17.2111	17.3238	17.399	18.6598	18.4897	18.6817	18.5534	18.5933	18.6699	19.0046	19.1753	19.2654	19.4711	19.7016	19.6128	19.0692	19.3936	19.1969	17.7194	17.7803	18.1915	18.4824	18.7262	18.4352	19.1433	18.4091	18.6771	19.4144	19.3643	19.6076
Rac1	14.1854	15.6429	15.3629	15.9817	15.6571	16.0807	14.1557	14.6733	14.9066	15.996	15.8009	15.3078	15.6879	15.7164	14.2091	15.1489	16.6246	15.6767	14.9144		15.2415	16.7111	16.7633	15.9922	14.117			14.2239	14.3801	13.9913	15.3618	16.4904	16.2492	15.239	15.1083	14.6017
Rabl3	14.1763	13.4239	15.7709	15.5339	16.0463	16.1386					14.8778	14.9972							15.9639	15.8206	15.8636									15.6944				15.7043	15.6208	15.8385
Rabggta	16.6352	16.6382	16.4763	15.9749	16.2762	15.9274	16.7192	16.5156	16.6235	15.7247	15.159	15.5942	15.7038	15.3529	15.7569	16.5085	16.6976	16.5147	16.4709	16.5915	16.4177	15.8072	17.8979	15.5461	16.6546	16.2556	16.3941	16.1979	14.9559	14.4925	15.8197	15.4348	15.4119	17.2399	17.2533	17.2085
Rab9a	16.0798	16.4678	16.5305	15.1507	15.6238	15.2924				15.209	16.0014	15.5143	14.8361	14.9357	15.1517	16.2293	16.644	16.8481	16.5712	16.4991	16.2863	15.4598	15.6	16.3011			14.389	16.0453	14.9488	14.8922	15.1202	15.2166	15.2931	15.9563	16.1003	16.1593
Rab8b	15.1955	15.8148	15.2234	15.5967	17.1108	15.1755				14.2689	14.6526	14.0485	15.4015	15.4942	15.5557	16.1032	16.6428	15.3605	15.2918	15.4738	15.3326	16.1232	16.1397	17.1319				14.4449	15.529	14.796	16.4847	16.4046	16.7308	12.9295	16.1153	16.1355
Rab8a	16.6971	17.5801	16.7505	17.3827	15.8367	16.7799	13.8536	10.4573	14.0865	15.9238	16.9802	17.0829	15.2699	16.5352	15.3205	16.8185	16.9273	17.6396	17.018	16.9715	16.2984	16.3354	16.2081	17.2843				16.6674	16.0503	15.7733	16.2325	16.515	16.4569	17.3719	16.6626	18.2444
Rab7a	18.2065	18.5422	18.3729	18.8083	19.0438	18.8151	16.347	16.372	16.5472	18.7297	18.612	18.8447	18.2799	18.3002	18.4759	19.0141	19.2738	19.2781	18.2461	18.783	18.4652	19.3864	19.6393	19.6875	17.2319	17.2227	17.5222	18.5088	18.3923	18.5063	18.9127	18.6139	18.7564	18.256	18.2806	18.6217
Rab6a	19.7777	19.6364	19.4944	15.6821	15.7221	16.2814	18.3793	18.6543	19.1817	19.0411	18.965	18.9261	18.7454	18.7503	19.1428	15.707	20.1868	16.0933	19.0966	19.0805	19.233	16.2923	16.3038	16.6419	18.0604	18.1824	18.3119	19.9662	20.1537	19.8822	15.2541	18.6169	15.866	16.6049	16.2306	16.3397
Rab5c	17.3964	16.9876	16.7672	17.7014	17.8307	17.8679	15.2392	15.5859	15.2502	17.8583	17.9155	18.2521	17.2722	17.3248	17.0998	18.7721	18.758	19.0251	17.3196	17.3705	16.9547	17.9661	18.0087	17.0285	15.6674	15.9482	15.6606	16.1138	16.2269	16.5933	17.7811	17.8244	17.9651	18.1306	18.1089	16.698
Rab5b	15.2628	15.5862	14.977	16.4332	16.6709	16.4288	13.9867	14.8444	14.3498	15.7915	15.7254	16.0041	15.0562	15.1456	15.3834	16.1222	16.487	16.9347	15.1202	15.2721	14.8086	17.0693	16.8747	17.1509	16.0288	15.7693	15.2676	15.4378	16.1849	13.8969	15.6521	15.2531	15.3859	16.7187	16.6873	16.3875
Rab5a	17.5413	17.3822	17.5439	18.2741	18.5105	18.4051	15.795	17.246	15.8418	18.2744	18.1104	17.5274	17.6149	17.7091	18.376	17.8864	18.2556	18.2249	17.2672	16.9917	17.7706	18.4394	18.7878	19.1749	15.4356	15.3565	15.6842	17.3061	17.4412	17.7136	18.2471	17.8022	18.2122	17.9196	17.9393	18.1628
Rab43	17.637	17.9096	18.781	18.9873	18.1874	18.8792				17.94	17.7107	17.6982	17.4779	17.346	18.6935				18.7938	18.4065	18.8293	19.3829	19.6031	19.6999							17.71	17.1982	17.9223
Rab3ip	13.8085	14.0262	14.3087	14.8658	13.4909	14.3539					15.1888	14.5214				15.1911	14.2288	14.6991	13.9495	10.0774														14.8495	14.7653	15.5224
Rab3gap2	14.4823	14.3086	14.3073	15.0217	14.8603	14.729				14.8443	14.5796	14.5311	14.1507	13.7116	14.3895	14.7482	14.8463	14.5866	14.1725	15.1678	13.7519	15.1051	14.8746	14.8414				14.0987	14.0513	13.5577	14.4688	14.7931	14.6206	16.1987	15.8839	15.9609
Rab3gap1	12.5771	12.5328	11.8499	15.3131	13.9712	15.7852				13.2269	13.5106	14.1184	11.9552	13.085					13.4208	13.3522	13.0661	14.296	14.2175	14.6172				13.4073	13.5709	12.8465	13.3149	14.0961	13.2455	15.3229	15.2788	15.2589
Rab38	15.6253	15.2347	15.5965																15.0686	14.6583	15.6946	15.3463	15.7236	15.4457
Rab33b	16.359	16.3749	16.1543	15.559	16.1434	15.4783													16.1546	15.5202	15.8936	15.796	16.3272	15.7072					15.1454	15.0694
Rab2a	17.2249	17.161	17.295	18.8746	19.17	18.7502	15.9345	16.305	16.5179	18.435	18.1916	17.6148	17.536	17.536	17.8431	17.4365	17.9371	17.9322	17.4651	17.6336	17.4213	17.8935	18.3198	18.4108	16.1088	15.8876	16.22	18.1865	18.2084	18.1672	17.5019	17.1818	17.7309	18.8199	18.787	19.2187
Rab24	14.054	13.4889	13.5562	14.6665	12.9024					14.3635	13.8724	14.5725		12.7759		14.7876	15.4463	15.8419	13.7438	14.2241	12.9702										14.8141	13.7788		15.15	15.2378	13.786
Rab21	15.9694	15.6651	15.9023	16.0927	15.9659	16.0812	15.1252	13.9698	15.0844	16.4248	16.5619	16.4664	16.1775	14.7972	15.451	15.5664	15.9319	16.0244	15.8513	15.5207	15.958	16.1007	16.3492	15.7686	15.6636	15.4561	15.8765	15.5178	15.0644	14.8061	16.0972	15.6649	15.7177	15.8355	16.2546	16.0572
Rab1A	19.366	19.3348	19.3943	20.1387	20.4348	20.4564	18.2655	18.2727	18.2424	20.2578	20.2766	19.7141	19.8278	19.6982	20.2346	20.0335	20.3202	20.429	19.4923	19.8372	19.8182	20.3873	20.7557	20.7647	15.5551	15.4968	15.6809	20.5611	20.4294	20.6096	20.1669	19.7997	20.0409	20.2336	20.3162	20.52
Rab18	18.3782	18.1889	18.0823	17.8645	18.1139	18.0386	16.1276	16.2257	16.1839	17.9338	17.6249	17.2591	17.031	17.1338	17.2518	17.1778	17.1004	17.2571	18.3197	18.2531	18.2109	17.7824	17.8811	17.9411	16.8873	17.0213	16.9808	17.836	17.9852	17.9035	17.0716	16.6861	16.8769	18.6659	18.5657	18.7684
Rab14	16.3274	16.1	15.7872	16.6019	16.5709	16.8433	16.0824	16.2678	16.252	16.5136	16.4641	15.9315	17.027	16.4649	17.1252	16.5227	16.7176	17.0585	16.0438	16.3044	16.321	17.1981	17.4659	17.5562	15.4215	14.9122	15.0543	16.4729	16.2842	17.0347	16.9041	17.155	17.6383	17.1317	17.1184	17.1663
Rab11fip1	17.7744	17.3311	17.1651	16.9429	16.9951	17.0588				17.0643	17.1369	17.1587	16.6531	16.9064	16.3793	17.6972	16.3667	16.6307				16.492	17.0634	16.3347				15.5579	15.351	15.4836	17.5176	17.29	17.4759	17.0379	17.028	17.1238
Rab11b	17.2697	17.1944	17.1571	18.6676	18.5613	18.4895	16.9538	17.277	16.8204	18.8637	18.7427	18.2733	17.7076	17.6643	18.2324	18.0715	17.7924	18.208	17.2047	17.0063	17.3549	16.8329	17.6843	17.6502	15.6935	15.6208	15.9725	17.4525	17.4613	17.6678	18.36	17.7681	18.2039	18.9019	18.8687	18.8677
Rab10	16.9734	16.7569	16.3789	17.4059	17.6387	17.2942	16.0505	16.2935	16.1137	16.5623	16.8483	17.227	16.2603	16.8242	15.8709	17.2877	17.2028	16.9754	16.5802	16.6193	16.2354	17.8143	17.3292	17.7101	18.3199	18.2492	18.8213	16.1431	16.3064	16.6808	17.1306	17.0216	16.777	17.2928	16.5706	17.0181
R3hdm2	15.6052	15.8936	15.1894																15.4136	15.4728	15.3906
Qprt	16.9126	16.954	16.8512	14.6595	15.8141	14.1873										16.3232	16.2923	16.3995	17.2041	17.2209	17.0055
Qdpr	20.6129	20.4628	20.4595	18.3584	19.3234	18.0084	17.1921	17.1605	17.2925	18.0147	17.8817	17.707	17.7194	17.9714	18.2497	19.5106	19.5313	19.8139	20.4676	20.4335	20.6534	16.2109	16.0544	15.178	17.5026	17.1388	17.4822	17.9428	17.9484	17.8356	16.9141	16.6977	16.7806	18.7347	18.5358	18.7387
Qars	16.5717	16.966	16.7227	17.4214	17.4971	17.5212	15.4985	15.3253	15.4664	17.089	17.3277	16.8213	16.0004	15.991	16.2436	15.9849	15.9873	16.1546	16.353	16.6337	16.4492	15.6736	16.142	15.7063	16.6761	16.4026	17.3151	18.3377	18.4196	18.192	16.1336	15.7608	16.0527	17.5114	16.5723	16.5647
Pyroxd2	18.4853	18.2572	18.2998	15.8652	16.1625	15.4464	17.0664	17.5228	17.2446	16.4809	16.3584	15.8403	15.2674	15.5112	15.4193	19.3005	19.503	19.5245	16.6445	17.116	16.3989	15.4617	15.8654	15.4839				14.5685	14.0508	14.7979	15.5313	15.5055		16.7966	16.8016	17.1027
Pym1	16.5327	17.1663	17.0998	15.8512	16.2551	14.8573				14.9983	15.3371	15.8505	15.0422	13.9816	15.103				17.223	18.0501	16.4699							12.514	12.7846	15.3554				16.2918	16.337
Pygm	14.5525	14.5792	16.0309	18.8354	19.255	18.1391	19.7111	19.4439	19.5855	18.3924	17.9765	18.4583	21.1248	20.0232	22.0999	17.7008	17.404	17.7562				17.2785	18.1099	17.3491	22.5403	22.3387	22.6702				17.4217	17.2805	17.4655	17.2569	17.1367	18.0106
Pygl	19.9969	19.9406	20.2557	17.4748	19.0286	16.3656	18.5617	17.3209	18.4122	15.0002	15.0182	15.1882	17.8489	16.8014	19.398	16.0665	16.0516	15.9591	19.9033	19.8081	19.9284	15.4604	16.1136	16.1607	19.9582	20.7224	20.4043	16.4953	16.3056	16.3271	15.8332	15.4303	15.594	14.9541	14.8535	15.2052
Pygb	15.7949	15.2474	15.3955	17.1123	17.1931	17.2636	18.2381	18.0657	17.8335	17.8057	17.3671	18.1541	15.8611	15.9713	16.6044	17.1465	17.1093	17.0556	15.7968	15.7117	15.4059	17.873	18.0408	18.0407	17.2096	17.25	16.9681	16.5393	16.41	16.5733	16.9749	16.7387	16.7203	17.8164	17.6765	17.6076
Pycr3	15.9749	15.8291	15.6402	16.5854	17.5271	16.6203	14.9596		15.2038	17.0525	16.2048	17.6305	16.4873	16.556	17.316	16.5274	16.7335	15.7004	16.3652	16.2795	16.2607	15.9437	15.7307	15.8862	15.358	15.6948	15.4782	16.2636	16.2559	16.5761	16.8949	16.192	16.0571	15.4736	15.688	15.1575
Pycard	15.7936	15.6307	14.8064	18.6536	18.5576	18.5519	13.8375	15.1079	15.2162	16.8839	17.672	17.3233	19.3077	18.8671	19.2408	15.0358	14.8735	15.5555	14.3396	14.3534	14.3226	16.3246	16.2803	16.5299	16.128		16.344	15.3815	14.9802	15.4342	18.0205	17.8554	18.0227
Pxn	13.5791	13.3682	13.5887	16.3337	16.2495	15.5629	14.4311	14.9739	14.8701	15.8499	15.3459	16.3465	15.6271	15.809	14.0589	16.0024	16.4551	15.5684	15.3282	15.3736	15.0217	15.3806	17.1431	15.3615				15.2734	13.2893	12.6474	15.993	15.0551	15.7395	16.3711	16.4	16.0619
Pxmp4		12.6972	13.0009	12.3804	12.3115											13.8905	13.588	13.6801	13.2745	13.4322
Pxmp2	18.0652	18.1848	17.9203				13.9509	13.9413	13.7824							15.0086	14.6144	14.7124	17.484	17.3995	17.2596
Pus7l	17.3162	17.3141	17.1216
Purb	15.9679	15.3648	15.2428	16.0189	15.9063	15.9107	15.0371	15.2111	15.4281	15.5201	15.9734	16.772	14.9846	14.9177	14.4919	16.271	16.1451	16.5517	16.0344	15.8679	15.0769	17.112	16.4028	16.2862	15.1492	13.8743	14.8216	16.2631	16.0533	16.2306	16.3808	16.6207	16.4027	16.5166	16.2771	16.7331
Pura	17.6201	18.2141	18.3063	17.352	18.0376	17.7584	17.1775	17.068	17.1601	17.9327	17.8974	17.9148	17.5775	17.1459	17.0754	18.0134	18.159	18.8791	17.9267	18.2808	18.0517	19.2372	19.0682	19.0317	16.2523	16.5314	16.2783	18.1784	18.4871	18.8312	17.9278	17.6892	18.3274	18.0631	18.0591	18.3311
Pum1	9.767			14.8307	13.9451	13.8945				16.4885	14.1554	13.4788	15.6095	13.4317	13.3244				16.0534	15.2826	17.4171	14.4896	14.2623	13.9212										14.0008	14.1301	15.7685
Puf60	15.6587	15.2936	15.2269	16.132	15.9899	16.0109				16.0714	16.0861	16.3002	14.8804	15.0642	15.8733	15.1698	15.4258	15.774	14.7881	15.1245	14.6356	16.2476	15.7173	16.1847				14.9673	14.9636	15.2287	15.5349	15.8288	15.4864	16.6602	16.8305	16.0858
Ptrh2	15.7856	14.8094	14.6863	14.8405	14.1748	14.5692	14.4947	13.5687	13.9945	13.9617	14.1484	15.0497	13.9529	14.4537	14.1556	15.0864	15.3673	14.4725	14.4578	14.2206	13.4417	15.3011	13.152	14.9285	14.2271	14.4614	13.7162	15.1316	15.3559	15.9826	13.3689	13.8475	13.5348	15.8791	16.0976	15.4427
Ptprj	15.1099	15.3539	15.9363	13.9217	14.7595	13.733	15.48	15.4613	15.4659	12.3489	12.1829	12.8954				14.5224	14.8633	15.2587	14.9104	15.0254	15.4607	15.0781	14.8119	15.0557				14.4567	14.2699	14.6323	15.0382	15.2629	15.1647
Ptprf	15.167	15.3137	14.9901	14.4582	14.4245	14.7533				14.5201	14.562	15.6905			13.4981	14.7829	14.8079	14.4596	15.1331	14.7923	14.6055	15.5159	14.7351	15.204				14.0747	13.8991
Ptprd	14.8275	14.6304	14.2856													14.4484	14.607	14.1477	14.6709	15.2697	12.5772
Ptpra	14.35	14.2959	14.5164							15.2769	15.2419	14.8461				15.9313	15.6233	15.7195				15.5829	15.7483	15.2882				14.7451	15.1327	14.8139	14.6851	14.9799	14.7322	15.7247
Ptpn6	16.0272	15.7148	15.9388	16.5235	16.629	16.5661				15.7055	16.3262	16.6676	16.028	16.1403	15.7776	15.3514	15.4179	15.4726	15.8575	15.8322	15.7177	16.4851	16.9871	16.9528				16.5247	16.44	16.1947	19.1169	19.262	19.2249	14.2999	14.7234	14.6811
Ptpn23	14.0718	14.4492	14.3859	14.6553	14.152	14.2011				15.9033	15.9765	15.5932	13.8796	14.4949		14.8985	15.0081	14.6628	14.7543	14.5445	15.5241	15.1876	14.9169	14.7128				13.4792	13.666	13.5085	14.6266	14.5527	14.7454	15.1091	15.0216	15.5103
Ptpn12	14.6579	14.49	14.5657							13.1731		14.6357							14.4891	14.189	13.2306	15.1273	15.4002	15.3508							14.565	14.7964	14.69	17.078	17.0441	16.5474
Ptpn11	15.3262	15.4644	15.4894	14.8613	14.702	14.7396	15.6866	15.9809	15.8793	15.3792	14.9434	15.3467	16.2221	15.8691	16.798	16.2783	16.0592	15.933	14.8219	14.8781	14.4302	15.3177	15.3422	15.221	15.5066	15.5131	15.8068	14.3073	14.8927	14.7882	15.2601	15.0208	14.8211	15.9046	15.9382	16.1152
Ptpmt1	16.1334	15.2728	15.2021	15.3677	15.459	15.9853	14.8024	15.6207	15.3972	15.1944	14.7942	15.665	15.1425	15.3391	12.9326	15.8878	16.0441	16.0817	15.1594	14.7792	14.6152	15.0996	14.8063	14.3116	15.3668	13.9109		13.3402	14.6976	15.3596				16.2761	16.1518	16.2399
Ptpa	17.1227	16.9896	16.9964	17.3345	17.3323	17.2008	16.2075	16.2543	15.9041	19.7774	19.5691	17.881	17.4977	17.06	17.8018	17.4599	17.2187	17.2179	17.5658	16.8328	16.9304	17.1378	17.7805	17.7282	15.1961	14.9463	16.1317	16.2836	16.1149	16.8584	17.5031	17.622	17.4394	20.3436	20.3528	20.4287
Ptms	20.9432	20.5621	20.3129	18.3414	19.0462	18.3438	16.5541	17.2623	16.8067	17.9194	18.6941	18.822	17.0473	17.0895	16.6837	19.2263	19.9748	19.4589	20.5718	20.7502	20.1547	20.0327	20.3289	20.7575				18.8006	18.2983	19.5112	18.7549	18.858	18.9682	16.5269	16.6697	17.1875
Ptma	12.0905		11.283	14.3471	14.6041	14.4636				14.3785	15.6135	14.7348		14.8741	15.5299	13.1185			12.8921		13.2596	10.4704	13.0525	14.5909						14.1347	14.9624	14.3977	14.1646		11.8508
Ptk2	15.3187	14.674	16.1938	16.1998	16.1263	16.0938				15.8656	16.2258	15.5384	15.1733	15.1324	15.0907	15.879	15.4853	15.9673	15.4093	15.1076	14.822	17.0647	17.0279	17.0993	14.4525	14.4948		15.337	14.7549	14.5689	15.5139	15.0741	15.4486	16.6901	16.8761	16.6506
Ptgs1	14.5369	14.5609	14.474	15.0001	14.9495	15.0557				14.4308	15.3327	14.8181	15.0553	15.5747	13.7934	13.9275			13.8799	15.2379	14.3986	15.5458	14.7842	15.1363							15.2508	15.2472	15.0054
Ptgr2	17.7295	17.0802	16.6844	15.4687	15.0799	15.376	16.2116	16.2943	16.4545	16.3958	15.9701	15.3472	16.3399	15.7305	16.2475	16.5842	16.434	17.0588	15.9594	16.1226	16.2593	15.9662	15.8525	16.8483	15.6351	15.6291	15.4073	15.2838	15.4193	14.4813	14.2871	14.7456	14.4956	17.253	16.8704	16.84
Ptgr1	16.937	16.9627	16.9273	18.5978	18.3533	18.7919	16.3208	16.2303	16.2529	16.6093	16.9029	17.2814	16.9932	17.4924	17.0728	16.0408	16.0943	15.9799	17.5741	17.7926	17.3909	16.7285	15.6922	16.6474				14.8655	14.8841	14.7426	13.6287	14.0361	14.1242	17.7412	16.9305	17.3738
Ptgfrn	14.9028	14.7374	14.6336	14.9735	15.1347	15.365				15.7461		15.1764			17.5395				14.3599	14.6575	13.1083	15.7688	15.5778	15.767				14.5985	14.6386	14.5182
Ptges3	15.155	15.7721	15.8499	16.0304	15.9001	16.0901				16.7245	16.6078	15.9378	15.8823	16.1904	16.6475	15.3415	15.6058	15.3402	15.8533	15.8503	16.6117	15.1592	15.0965	15.1047							15.5377	15.7364	15.7759	17.2881	17.0523	17.2227
Ptges2	16.848	16.5823	16.4262	16.0854	16.2602	16.8161	16.8663	16.7705	16.7408	15.6692	15.3985	16.6564	15.4981	15.7563	15.135	16.9303	17.1399	17.0576	15.8359	16.223	15.5233	15.4562	14.9516	15.3986	16.0647	16.4401	15.9915	15.1723	15.3468	15.5986	14.2695	14.1432	14.7106	14.969	15.041	14.7595
Pter	17.9135	15.5928	16.242	16.2227	16.152	16.2361	15.3164	15.4038	15.2418	15.7438	15.998	16.1336	16.0848	15.5356	15.9916	19.4619	19.065	20.2043				16.5094	16.2843	16.3675				16.9459	16.8159	16.9174	16.0338	16.1784	16.1544			15.6225
Ptdss1			15.0806	14.8623	14.7222	14.9151							14.7451	14.5508					13.5988	13.8708	14.4569		14.9954	15.2954
Ptcd3	13.876	13.2981	15.2884	15.1994	15.8733	15.2381	15.2471	15.2577	15.2174	15.5283	15.2428	15.1149	14.7467	14.5254	14.6747	15.566	14.85	15.7319	15.6151	16.2792	15.8048		14.6959		15.4519		15.2116	14.8891	14.5597	14.9625			14.8585	15.0615	15.5253	14.3686
Ptbp3	15.5942	15.4871	15.6283	16.6115	16.6489	17.0166				15.6828	15.9453	17.0041	15.4911	16.0451	15.2156	16.0111	16.1384	16.188	15.8067	15.5989	15.2451	17.0718	16.1888	16.8749				15.4586	15.3802	16.0966	16.8183	17.0032	16.8633	15.4089	17.6225	17.2573
Ptbp1	18.22	18.2085	17.9292	18.009	17.8996	17.8127	15.1978	15.1727	15.4731	17.5385	17.2392	17.6818	17.5281	17.7525	17.3614	17.7798	17.4455	17.3466	18.0037	17.9241	17.3743	17.2021	17.4202	17.4847	14.8114	15.4097	15.5061	18.3303	18.3165	18.3855	17.6181	17.6084	17.7163	18.2	18.0589	17.9004
Ptar1	18.5153	17.8153	18.2927				18.1235	17.8894	17.7477	17.5542	17.4165	16.5651	17.1751	16.4379	16.8681	18.1415	17.4922	17.9495	18.6752	17.578	17.8526	15.7913	16.1039	15.9766				16.5766	16.7239	16.49	16.1682	16.6103	16.2034	16.1969	16.6811	16.6384
Pstpip2	10.8341	13.1679	12.2825	14.9249		15.5144					15.0571	15.1407	15.7787	16.248	15.0031				16.885	16.0652	16.3023
Psph	16.426	16.2533	16.4911	15.4671	14.742	14.866				15.6434	14.9918	15.9042				17.6643	18.1535	18.0015	16.6367	16.3431	16.5003	14.9226	15.3566	15.3623				17.5314	17.641	17.726	16.3876	15.9836	15.6874	15.2993	15.4641	15.4398
Psmg2	13.5231	13.5817	13.8623	13.7071	13.5895	13.3713				14.4392	14.2273	14.118	12.9141	13.234	14.9081	12.5479	12.9452	17.3699	13.4649			13.6042	14.7376	13.9242	13.7223	14.0868	12.5571	12.8275	16.5046	12.4696	13.8544	13.262	15.5865	15.8542	16.3653	16.0991
Psmg1	14.14	14.5257	14.3856	13.4564	13.8756	13.8044	13.2642	13.1536	13.093	14.6881	14.4937	14.7154	13.2959	13.2002	13.5902	14.719	14.1261	14.1531	14.8738	15.3546	14.8652	14.5175	14.1342	14.1706	15.0494	15.3563	14.9909	14.247	14.3359	14.3597	13.6958	14.0466	14.0853	16.4248	16.4329	16.409
Psmf1	16.7431	16.9243	16.8624	16.662	17.1468	16.5878				17.0323	16.8112	17.0142	15.8435	16.0854	16.4777	15.7497	15.899	16.1976	16.6517	16.8706	16.6966	16.2576	15.7061	16.5131				15.0588	15.0859	15.0067	16.3872	16.2436	16.5375	17.3463	17.3213	17.6183
Psme4	13.8206	13.5787	13.162	13.922	13.8427	13.7914	12.779	13.4225	13.6518	16.1912	15.5616	14.4418	13.19	14.6151	15.4428	13.5468	13.0041	13.4261	14.6717	14.2273	14.4459	12.8518	11.7911	13.9207				13.5155	13.3196	12.4623	14.3727		12.7529	17.3335	17.3287	16.9967
Psme3	14.3577	14.0396	14.2594	15.1853	14.9977	15.2196				15.0687	15.0269	15.4326	14.0181	14.5065	14.1964	15.0727	15.3681	14.8955	13.8855	14.2723	13.6893	14.265	14.8187	14.2448				14.8164	14.13	14.5956	15.0231	15.5417	15.5419	16.2356	16.2553	16.1795
Psme2	18.2103	17.827	18.0841	17.518	17.5601	17.406	15.5043	15.8479	15.85	18.8818	18.571	19.0526	17.9131	17.5939	17.8334	17.45	16.8867	17.1088	17.5018	17.3437	17.5682	17.8686	18.3127	18.3509	14.3109	14.2709		16.4915	16.4499	16.2766	18.968	18.6353	18.9248	16.8322	16.8084	16.9533
Psme1	18.1619	17.8756	17.9804	19.2043	19.2623	19.1818	17.9021	17.8805	18.1051	18.9048	19.0168	18.4897	18.8442	18.3767	18.7265	18.3968	17.9339	18.185	18.227	18.3427	18.661	18.4737	19.0267	18.9556	16.3456	16.4809	16.6128	18.0502	17.9962	17.9525	18.0683	18.0457	18.1482	17.9163	17.8485	18.1432
Psmd9	16.0942	16.0896	15.9855	16.0425	16.3582	15.8758	15.7102	15.8647	15.6179	15.7802	15.6811	15.2068	15.4098	14.7536	13.3651	15.6184	15.7684	15.8031	15.4258	15.1413	15.1634	16.0862	16.2621	16.0304	14.609		15.0887	14.7129	14.7236	14.8912	16.105	15.3811	15.5218	16.1935	16.3293	16.5511
Psmd8	17.6759	17.5391	17.5034	17.0178	17.1907	16.9457	15.7491	15.5352	15.6675	17.1315	17.3414	16.8231	16.4697	16.5538	16.5517	16.6513	16.5912	16.6766	18.2404	16.9665	17.0333	16.8128	16.5999	16.7871	15.0712	15.791	15.6444	15.6595	15.9925	16.1188	16.4761	16.5519	16.5202	17.8799	18.0548	18.1038
Psmd7	16.4522	16.6878	16.7541	17.0553	17.1058	17.0025	15.64	15.6882	15.5597	17.6286	17.7001	17.5216	16.1199	16.643	16.7395	16.3602	16.2068	16.3826	16.9576	17.2411	16.7637	16.138	15.9532	16.0477	15.7156	15.5439	16.1074	16.4792	16.382	16.6856	16.4452	16.2382	16.4296	17.9059	17.8548	17.7221
Psmd6	17.03	16.4427	16.8114	16.0288	16.5684	16.3345	16.0047	15.8257	15.7701	16.3641	16.3679	16.1082	15.2306	15.4635	15.5281	16.4041	16.9963	16.6138	15.8852	16.8654	15.2584	16.1679	15.5856	16.0264	16.0406	15.6588	16.0772	16.1158	16.1303	16.1243	14.7737	15.2233	15.0341	17.7184	17.6823	17.8704
Psmd5	17.2237	17.1501	17.2013	16.9344	17.0609	16.6637	15.4865	15.7819	15.866	16.7716	16.7016	16.4276	15.7738	16.2495	17.1938	15.923	16.2974	16.3587	16.9883	16.8836	16.8579	16.406	16.5178	16.5594	15.5128	14.4928	14.8902	16.0997	16.279	16.1257	16.7053	16.4883	16.6528	17.1537	17.074	17.2959
Psmd4	17.6945	17.5128	17.2476	15.9558	16.3861	16.0333	17.1457	17.7557	17.6204	17.003	16.8148	16.3408	15.5027	15.544	15.9493	17.3898	17.5019	17.5214	18.357	17.8204	17.7338	16.4389	16.328	16.1337	15.1703	15.0079	15.2899	16.8468	16.9998	17.1379	16.3616	15.9622	16.1085	17.9337	18.0125	17.4959
Psmd3	15.4796	15.951	16.2318	16.6502	17.0939	16.6845	15.0107	15.0185	15.0503	17.488	17.36	16.6493	16.4161	16.3302	16.9125	16.3131	16.2205	16.7809	16.0157	15.875	16.1158	16.4948	17.1505	16.8908	15.7654	15.2054	15.0848	16.3993	16.6152	16.2764	16.2426	16.2699	16.5037	18.0269	18.0403	18.3468
Psmd2	17.0971	17.0863	16.7846	15.6889	15.9397	15.5681	14.6896	14.9482	14.9187	16.8559	16.8208	16.7828	15.8432	15.8489	15.6975	16.4287	16.2488	16.3192	16.0234	16.3498	16.5134	14.9455	15.4773	15.1453	15.2353	15.1869	15.5352	16.0411	16.1313	15.9832	16.4824	15.776	16.0819	17.1666	17.2627	17.7418
Psmd14	16.8218	17.0753	17.0046	17.3701	17.589	17.015	15.8387	16.1715	15.9494	17.6904	17.6191	17.5566	16.5118	16.6602	16.7632	16.7267	16.9058	17.2702	17.0066	17.1906	17.0593	16.2089	16.4646	16.2438	15.6089	15.3246	16.3303	16.3425	16.4039	16.3967	16.308	16.0979	16.2407	18.6441	18.7022	18.6865
Psmd13	17.73	17.5135	17.339	16.2914	16.4992	16.4543	14.83	15.0589	15.3718	17.4491	17.4809	17.1943	16.2781	16.4178	16.5985	16.9628	17.1481	17.0075	17.3227	17.5808	17.0116	16.6962	16.594	16.2946	15.9215	15.8828	15.8726	16.2959	16.4398	16.3316	16.5313	16.5756	16.3518	18.0251	18.0964	17.3071
Psmd12	15.5155	15.8776	15.9189	16.1955	16.3295	16.2834	14.2835	15.2048	15.2356	16.6663	16.5512	16.4789	15.7258	15.9979	16.1951	15.8423	15.7364	16.1371	15.6341	15.8061	15.7796	15.7065	15.9591	16.175	15.6368	15.7152	15.5763	15.0733	15.3052	15.9997	16.1935	16.0848	16.2838	17.0496	16.8823	17.4218
Psmd11	16.5714	16.795	16.7266	15.9886	15.864	16.1725	15.7877	15.5383	15.9087	15.857	15.8306	15.4921	16.2106	16.1882	16.237	15.5892	15.8543	15.7264	15.473	16.0148	15.2124	15.6604	15.5699	15.6302	16.3058	16.1977	16.2741	15.4137	15.4083	15.6267	16.4115	16.028	16.3662	16.2464	16.1497	16.7836
Psmd1	16.4818	16.6277	16.3909	16.4701	16.618	16.5641	14.9327	15.0996	15.2248	16.7981	16.7577	16.0625	14.7701	14.4446	14.8906	15.6308	15.9398	15.6672	16.2311	16.9485	16.4234	14.7271	14.4219	14.613	14.5579	14.9925	14.5593	15.6354	15.5286	15.5006	15.7461	15.3172	15.5116	17.777	17.7711	17.9412
Psmc6	16.3415	16.2179	16.0956	16.5181	16.5196	16.2208	14.827	15.1205	14.9912	16.3269	16.3869	15.7492	15.4429	15.3867	15.7561	16.5587	16.4577	16.6004	16.6034	16.1163	16.226	15.7036	15.1752	15.7708	16.1379	15.8738	15.6954	15.8571	16.0549	16.4235	15.4067	15.2274	15.3597	16.8239	16.6641	16.7661
Psmc5	16.9469	17.0058	17.0362	17.3559	17.6046	17.442	16.3052	16.3476	16.3454	17.6734	17.5012	17.3847	16.6909	16.6389	17.089	17.2053	17.6091	17.837	16.6419	16.5703	16.7529	16.8433	17.1041	17.2158	16.2324	16.168	16.1896	17.5173	17.7972	17.9117	16.5301	16.2658	16.4659	18.6286	18.402	18.7603
Psmc4	17.0961	17.1326	16.9891	16.8002	16.8919	16.6332	16.0837	15.5983	15.4322	17.5246	17.2289	16.9867	16.4516	16.4545	16.6711	14.6603	14.4324	14.6182	16.82	17.5867	16.5014	17.294	16.2435	16.5176	16.3147	16.1109	16.2212	16.0538	16.3419	16.2812	14.1844	14.2712	14.5089	18.686	17.9818	17.9647
Psmc3	17.4906	17.1599	17.1551	16.9866	16.8102	16.8952	15.6247	14.9539	15.0335	17.2357	17.0884	17.0962	15.8626	15.9727	16.205	16.9008	17.2547	17.3031	16.7632	17.2113	16.365	16.3359	16.2623	16.3597	15.8311	15.8844	16.3375	15.9805	16.2896	15.8111	16.3097	16.0819	16.4846	17.7537	17.6357	17.7358
Psmc2	17.8503	17.9808	17.9322	17.376	17.5859	17.3189	16.759	16.752	16.6651	18.6379	18.6062	17.9693	17.0894	16.7807	17.3678	18.0699	18.1083	18.2626	17.016	17.0862	17.3471	18.0131	18.0241	17.9983	16.244	16.0066	16.2024	16.8946	16.8674	16.9524	18.0514	17.7093	17.8378	19.2801	19.2499	19.5165
Psmc1	17.8404	17.7683	17.225	18.1501	18.0514	17.777	15.6746	16.5615	15.7856	17.7082	17.5436	17.7117	17.3011	16.5603	16.8094	17.1678	17.6705	17.38	17.8015	18.0858	17.3716	17.6817	16.7353	16.8424	15.4551	16.2318	16.355	17.4005	17.4829	17.6706	17.1448	17.5318	16.9891	18.0268	19.2883	18.2204
Psmb9	17.5847	16.9168	16.8353	18.1218	18.0507	18.1811				17.6884	17.8214	18.0206	17.7571	17.5788	18.2021	15.4167	15.7977	15.5731	17.0326	16.9304	17.4877	17.4303	17.062	17.5689				12.8364	14.0446	14.2344	17.8901	17.6554	17.7289	16.4564	16.4521	15.6195
Psmb8	17.6755	17.2984	17.4982	18.1744	18.3028	18.1518				17.6003	17.7314	18.004	17.4835	17.5442	17.8407	15.3057	16.1165	15.4595	17.8043	17.6694	17.5235	16.2643	16.8977	16.8348				14.7137	14.3857	14.8113	17.9059	17.7802	17.9413	15.7401	15.4899	15.9531
Psmb7	15.5584	15.5207	15.7942	15.028	16.0566	15.2548				14.8488	15.4702		15.3685	14.5507	15.0691	15.7297	15.5147	15.7305	15.8016	15.7066	15.8073	13.5355	16.418	16.2256				15.7564	16.0302	16.2004	12.6703	14.0742	15.6519	17.3111	17.1962	17.3046
Psmb5	16.7003	16.8337	16.5638	14.2451	16.2324	17.0054	15.4523	15.9068	15.5246	16.6697	16.3917	14.7727	14.7168	14.4246	15.1181	16.8852	17.2417	17.0861	15.314	15.8917	14.6933	16.3731	16.58	16.6899	16.3936	16.0503	16.0839	16.4699	16.5709	16.6097	14.9553	14.1726	14.3206	17.7779	18.3069	18.4545
Psmb4	16.1979	16.4619	16.6443	17.0878	16.8757	16.8202				16.9698	17.1437	16.4371	16.1023	16.6712	16.8701	16.2979	15.8993	15.9449	15.5433	16.0167	16.6992	15.0852	16.398	16.5904				15.7823	15.9551	16.1476	16.7537	16.6741	16.9826	17.521	17.157	17.6334
Psmb3	17.3367	17.2378	17.2849	17.9916	17.9634	17.9736	15.961	16.0274	15.7295	17.9625	17.9449	18.0455	17.3303	17.4457	17.7427	17.247	17.6201	17.587	17.1349	17.2519	17.1189	17.2083	17.006	17.1001	16.4867	16.6312	16.5671	16.8597	16.8057	16.565	17.7191	17.6147	17.7815	17.896	17.9808	17.9946
Psmb2	18.7717	18.3802	18.2984	17.9917	18.6354	17.8696	16.396	16.8855	16.8339	18.7805	18.8572	18.8227	18.3466	18.4051	17.9169	17.6117	18.1314	18.2308	18.6268	19.2251	18.7086	17.9935	17.4157	18.4417	17.3941	16.2295	16.7133	18.0486	17.5705	17.9594	17.2303	17.5603	17.9529	19.8745	19.7987	19.6153
Psmb10	16.542	16.5257	16.7898	18.7614	18.2932	18.4865				18.1153	18.3942	18.6009	16.8152	16.9764	16.9687	15.8457	15.7357	16.3342	16.2661	16.2008	15.6342	17.2999	17.5339	17.4472				14.4842	14.2749	14.6269	17.4655	17.3613	17.0938	17.1646	17.1775	17.2924
Psmb1	17.9889	18.0432	18.0884	18.0499	18.3612	18.032	16.505	16.6074	16.9723	18.2527	18.0757	18.5213	17.4855	17.5295	18.036	17.0663	17.8003	17.93	17.4723	17.7169	17.6246	17.0808	17.5007	16.981	15.8868	16.1549	16.8015	17.0552	17.0934	17.2866	18.2197	17.611	17.7893	18.1984	18.0748	15.258
Psma7	18.3092	17.8916	17.721	17.9236	17.931	17.8427	15.3377	15.2524	15.1513	17.7415	17.5094	17.4907	16.8797	17.0612	17.5771	17.7841	17.5229	17.4631	17.8167	18.4414	17.8856	17.5321	17.598	17.6735	15.163	15.3895	15.4455	17.0874	17.1524	17.2266	17.7885	17.457	17.6601	16.5817	16.6215	16.0335
Psma6	17.0533	16.8123	16.9287	19.2103	19.1933	18.9882	16.4142	16.5984	16.4345	17.7351	17.557	17.3639	16.2016	16.2892	16.6471	16.3157	16.4887	16.5012	17.9324	18.1204	17.7506	17.4969	18.0222	17.5677	15.7655	15.6927	15.9714	17.0162	17.1513	16.9797	16.7642	16.3137	16.5577	19.3756	19.0226	19.4924
Psma5	16.2796	16.43	16.3192	17.1884	16.8463	16.9309	15.2829	15.361	15.8992	17.9156	17.6698	18.019	16.4337	16.5847	16.2476	16.0985	16.5947	16.4234	17.3224	16.9372	16.507	16.6076	16.4341	17.0358	15.6556	16.2786	16.2787	16.0485	16.1585	16.4205	17.427	17.4273	17.418	18.2809	18.362	18.8899
Psma4	16.368	16.6776	16.9584	17.1421	16.9883	17.1174			14.689	16.879	16.9357	16.2624	17.4164	17.1315	17.8125	16.8353	16.4281	16.644	16.6013	16.5464	17.0313	16.7974	16.5491	17.2369				15.6878	16.7357	16.9951	17.4607	17.359	17.3312	16.9324	17.0914	17.3782
Psma3	17.3028	17.0712	17.1292	16.1977	16.4296	16.2841	15.1742	15.5	15.6187	16.761	16.6258	16.0352	16.5452	16.8132	16.5921	17.0476	16.9784	16.7879	17.1259	17.4463	16.944	16.5133	17.1495	17.0708	15.6528	15.3719	15.6468	16.1544	16.5676	16.8647	17.1495	17.1545	17.1575	17.7705	17.7663	17.898
Psma2	17.3012	17.3713	17.692	17.2728	17.787	17.7683	15.5753	15.6484	15.592	17.1313	17.1861	16.8881	17.5879	17.5765	17.7705	16.7469	16.8019	17.3729	16.9116	16.7274	17.2123	16.8618	17.1636	17.3478	16.1062	16.1803	16.2785	16.7288	16.8096	16.5166	17.0589	17.1107	16.9003	18.1898	17.9473	18.3503
Psma1	18.4251	18.4275	18.368	18.8584	18.9247	18.6539	15.7393	16.696	17.1549	19.1957	18.928	18.8278	18.1181	18.1955	18.328	17.3564	18.2153	17.7392	18.0412	18.3815	18.1186	18.0345	18.0148	18.1665	16.7819	16.7854	15.9551	17.4674	17.3855	17.3593	18.216	18.1646	18.1633	19.0549	19.1409	19.2101
Psd3	17.6772	17.745	16.5284	15.2663	15.1099		16.3711	16.9094	16.7409	12.6097	13.0381	15.0442	13.7658	13.9755	13.1256	17.1667	17.1509	16.9384	17.5631	17.6546	16.3326	14.0445	12.7507	13.5793				14.7594	14.8408	14.2643	12.6502	12.6736	12.1298	13.6324	14.3592	13.3901
Psat1	14.9962	15.8501	14.7556	15.732	15.855	16.2538				17.0177	17.4228	16.27	13.6663	14.4589	14.6538	17.9987	18.4392	18.2859	14.8022	15.8556	15.7435	14.1882	15.0452	14.8588				17.6992	18.0904	18.1374	16.165	15.646	15.7343	18.1802	18.2838	18.3083
Psap	16.7295	16.9162	17.0434	17.2548	17.2111	17.0166	15.0362	15.2602	14.9822	17.4211	16.9015	17.4198	16.2522	17.2106	17.912	16.6475	17.6236	16.8426	16.4291	18.2388	16.5132	16.5861	16.4961	17.1327	16.1876	16.2405	16.4145	17.2866	16.558	16.235	17.1398	17.3539	17.3352	16.3794	16.3188	16.5818
Prxl2b	14.9157	15.0113	14.9266	16.0228	16.0247	15.8808	14.7942	14.8198	14.5416	15.7388	15.9929	16.0604	16.1272	16.2428	16.6248	16.2447	15.3101	15.5519	16.0894	15.9109	15.3673				16.3184	16.3026	16.7358	14.7733	14.1367	15.2568	14.7803	14.2958	14.5521
Prxl2a	16.5625	15.6176	16.2059	18.1755	17.9433	17.8753	13.8391	14.139	13.8284	18.7975	18.316	16.6722	16.7667	16.803	16.2845	16.5924	16.5021	17.5178	18.0019	17.6129	17.2928	17.673	16.8302	17.613	16.4134	15.9245	15.9454	16.3259	16.8894	17.1992	16.7088	16.8336	16.4388	18.8647	18.9562	19.637
Prune1	14.8643	14.8355	14.7648	15.4559	15.3822	15.6254	15.336	14.3266	14.8651	15.0588	14.9604	15.2336	14.734	15.0025	15.2829	14.5857	14.8338	14.6974	15.4704	15.4059	16.1341	15.3666	15.9465	15.3398	14.6181	14.329	14.245				14.85	15.276	15.0991	16.3303	16.3956	16.3911
Prrc2c	14.7848	14.7902	14.6115	15.675	15.4303	15.7542				15.3231	15.4737	15.575	14.6226	14.2568	15.1229				13.9565	14.6725	14.4798	15.8491	15.6759	15.8041				14.5966	14.7608	14.919	15.0302	15.1799	15.4908	15.8937	15.6035	16.1436
Prrc2a	14.191	15.5142	14.7979	15.254	15.0696	14.4531				15.0992	15.1131	13.4678	14.8094	14.2513					14.4809	14.5606		15.6168	15.4627	15.6448				14.6485	14.7499	13.4666	14.9171		14.6176	15.8172	15.821	15.9014
Prrc1	15.5395	15.6176	15.6871	16.5863	15.2264	15.5				14.5415	13.5407	14.7945	15.6189	15.3337	15.5422	15.8881	15.5066	15.4352	15.6353	16.0185	15.8001	15.6388	15.5219	15.7979	14.4791	14.8378	15.3076	16.6255	16.8649	17.0892	15.4395	14.7789	15.4736	14.4669	14.9184	15.3371
Prpsap2	16.2018	15.8293	15.7044	15.8995	15.9706	15.8249	15.0219	14.8438	14.7074	16.1646	16.105	15.9389	15.5467	15.6789	15.7784	15.297	15.2539	15.2533	15.2914	15.2886	15.3051	14.5233	14.2722	14.5056				13.8163	14.2414	13.8046	15.8505	15.9516	15.83	16.8358	16.6276	17.5004
Prpsap1	15.9346	15.442	15.9616	15.2461	14.9998	15.0078				14.8349	14.3589	15.2964	14.2921	14.687	14.3233	14.8011	14.9293	14.5723	15.3681	15.2811	15.3413	14.5746	14.6981	15.1184				14.0505	14.3813	14.4613	14.7897	15.1012	14.8492	15.226	15.2156	15.0528
Prps2	14.5338	14.4658	14.1269	15.1145	15.39	15.4904				14.8412	15.0601	15.0212	13.8175	14.6411	14.6286	15.3587	16.5912	15.3177	15.4787	14.6668	13.4183	15.1304	14.1256	15.1357				14.1508	14.7986	13.253	15.7555	15.5911	15.9145	15.0381	14.7517	14.3533
Prps1l1						12.0009													11.7251	12.4379	9.95405													13.585	13.5961	14.0565
Prpf8	15.7061	15.8613	15.7233	17.6504	17.5645	17.49	20.367	20.7177	20.3813	17.8144	17.685	17.9253	16.7167	17.0357	16.5454	16.1021	16.1982	16.3462	15.8569	16.2846	15.6166	17.0387	17.0939	16.7843	13.2851		13.7939	16.0927	16.0814	16.0011	17.4225	17.7509	17.5121	18.6165	18.7104	18.7228
Prpf6	16.0546	15.1386	15.1052	15.4298	15.7158	15.6577				15.9144	16.229	15.4681	14.9619	15.8324	19.3997	14.8845	15.3565	15.3171	14.9113	15.5198	14.8419	15.6491	15.555	15.8064				15.5806	15.5458	15.6569	13.3829	13.9124	15.4227	16.7314	17.0968	16.8704
Prpf40a	15.1819	15.431	15.6925	16.2686	16.4602	16.4192				16.541	16.5396	16.2436	16.0204	16.0154	16.395	16.2605	16.0274	16.1538	15.5657	15.7463	15.7286	15.0601	15.293	16.2449				15.9256	14.7034	15.533	15.9264	15.8561	16.1867	16.4468	16.4681	16.7269
Prpf4	15.6054	15.2331	15.3383	15.6788	15.63	15.5275				15.9247	15.8977	15.3699	15.3112	15.0485	15.7036	15.1931	15.3733	15.5331	15.3101	15.4949	15.0599	15.3706	15.5777	15.5757				14.9916	14.4785	15.4873	15.8661	15.6791	15.9218	15.9879	16.2428	16.3652
Prpf39	12.7836	12.6977								13.443	12.9037	14.1714	12.2873	11.4061								14.3974	13.7232	13.3499										13.5148	13.702	13.0983
Prpf38a	12.5881	14.0059	13.694	14.7691	14.0542	14.8502				15.0181	14.9433	14.6224	14.1039	14.8473	14.7572							13.6499	13.9841	13.5654				10.5947	10.5293	12.7157	14.8462	14.7601	14.3599	15.1747	15.1428	15.4326
Prpf31	15.2658	15.1022	14.9327	15.3311	15.2414	15.4658				15.7021	15.8073	16.1636	14.366	14.529	14.8391	15.4864	15.457	15.0598	14.9394	14.6965	14.6001	14.7602	14.0137	14.3621				14.4524	14.9595	15.0186	15.3433	15.318	15.4893	15.6786	15.6928	15.4491
Prpf19	15.6015	15.8047	15.6982	15.6557	15.501	15.6155	13.9127	14.3423	13.9383	16.6688	16.3773	16.5143	16.1283	16.0889	16.4355	15.5217	15.7716	15.8844	15.8719	15.7131	15.8076	16.5667	16.1602	16.3923	13.7557	13.828	14.1159	15.8296	16.1689	15.6502	15.8297	15.8915	15.9437	17.2017	17.1275	17.5055
Pros1	15.3427	14.8304	14.506																14.5611	15.6843	16.7916
Prorsd1	15.9354	16.0243	16.0924				18.2117	18.6536	17.2062							18.6628	18.4443	17.918	16.7876	17.9328	16.8733							14.8477	15.1189	15.1484
Prodh2	17.6461	17.3128	17.1546													16.2209	16.5486	16.41	15.7689	15.6722	15.9915
Prodh1	15.3455	15.7616	15.6164	16.1479	16.6785	15.9416	15.6079	15.1872	15.8046		16.9681	16.1073	13.945	12.3893	13.7344	16.5502	16.6588	16.749	16.8772	17.4801	16.9956
Proc	15.017	15.3978	14.813																14.8922	15.9239	14.8901		13.2606	13.6325							14.3375	15.0747	14.5153	14.3004	14.4263	14.4054
Prkra	14.7487	14.6309	14.6589	13.9141	14.0332	14.7178				15.9232	15.3975	14.8694	13.4505	15.4229		14.9412	14.9369	14.6224				16.1748	14.2947	13.7895				14.3162	14.468	13.3433	15.3636	15.1367	13.9701	16.7637	16.5541	16.8286
Prkd1	15.6263	15.3225	15.6011
Prkcsh	16.237	16.5927	16.3045	16.2344	16.2672	16.0463	15.675	15.0766	15.5156	15.9673	16.1672	15.3983	15.365	15.414	16.3061	15.1677	15.6621	15.2391	16.4007	16.4803	16.6234	15.5368	15.7152	17.0623				15.8735	15.9828	15.8886	15.6901	15.4971	15.6027	16.6431	16.5159	18.5008
Prkci	15.8684	15.1243	15.5909	15.0763	13.694	15.2825				15.6846	15.7282	16.5134		15.6562	15.8179				15.8298	15.5243	15.6314	16.8826	16.758	16.7568				14.7992	14.9249	15.0028				15.4387	15.6896	15.5427
Prkce	16.545	15.9972	16.2638																			14.1016	14.1539											14.8244	14.7126
Prkca	14.4533	14.4955	14.5558	15.6763	15.7916	15.0177				15.4168	15.6914	16.1824	15.0552	14.8	15.3347	14.9531	13.569	14.6997	14.9585	13.986		15.2056	14.93	15.1866				15.081		14.5229	15.0541	15.0054	15.4048	14.7521	14.976	14.7626
Prkar2a	15.6896	15.6529	15.4718	15.2066	14.5248	15.1394	16.1797	15.8768	15.7156	15.2891	15.1095	14.6766	14.7615	14.2275	14.78	15.0148	14.7904	15.2561	15.3958	14.5875	15.0263	16.0178	16.2769	16.0424	16.8795	16.8199	15.1246	14.5375	15.61	15.1142	14.2014	14.5308	14.7653	16.8657	16.8868	16.5275
Prkar1a	16.0532	16.0759	15.8628	16.6132	15.9817	16.1032	16.8657	16.9037	16.8263	16.8199	16.8026	15.9883	15.5238	15.6574	15.6571	16.8379	16.8323	16.8261	15.5213	15.9008	15.9496	16.4365	17.2937	16.9549	17.2636	17.1019	16.7311	15.6888	15.6909	15.6127	16.6136	17.3232	16.9801	18.1354	18.2684	18.3456
Prkag1	17.933	17.7054	17.9543	15.9701	16.4724	14.4058	15.0212	15.0074	14.8576				15.3526	16.0576	15.2608	16.8316	16.2502	17.2213	15.7785	15.6998	15.4687				15.5775	14.8911	15.479				14.9002	14.7996	15.0456
Prkacb	15.5589	15.2792	16.553	16.1259	15.7752	16.0987	15.016	14.7049	15.4355	14.8743	15.3431	16.2358	14.6089	15.787	14.8875	15.8153	15.3389	15.0304	15.8222	15.8207	15.6211	16.312	17.1678	17.1892	14.3991	15.654	15.6519	15.1812	14.6311	16.6072	16.1016	15.9378	16.0126	16.1331	16.4941	16.4644
Prkaca	15.7435	16.4338	16.7614	15.2334	15.5636	15.2327	15.0059	15.6214	15.219	16.554	16.5642	15.5129	15.3654	14.8828	15.1078	15.2766	15.2536	15.126	15.2747	14.796	14.7199	15.6954	15.5161	15.9956	15.5517	15.7825	16.4367	15.0085	14.7886	14.7719	14.4889	14.7709	15.5406	17.1495	17.0454	17.3422
Prkab1	15.1866	15.0798	15.1802	14.7783	15.1261	15.0933	15.1344	13.8366	15.1699	15.3278	15.2634	15.2013	13.8606	13.5142	10.8807	15.1658	14.6404	15.4362	15.4609	15.0484	15.3981	14.824	14.9754	14.6456							15.0365	14.7593	14.2615
Prkaa2	15.7429	15.6366	15.5065	14.8272	14.6493	14.4514	15.3176	15.5711	15.3952	13.6226	13.5267	14.6274	13.5608	16.0718	14.1468	14.8868	15.2099	14.7265	15.8547	15.781	15.6292				15.9053	15.8702	16.0325	12.1189	11.9257
Prkaa1	15.4471	15.2537	15.328	15.9059	16.1394	15.9508				15.831	15.9156	15.5893	15.9404	15.2574	16.1417	15.1431	15.9443	15.8416	15.7839	16.1147	16.1522	15.4865	15.8024	15.3443				14.4258	14.2294		15.582	15.5169	15.6169	13.6323		13.5709
Prep	15.0168	15.1776	15.1496	16.0138	16.1795	16.0513	14.9696	14.8749	14.8265	16.1385	15.9437	15.7814	15.4088	15.3647	15.8909	15.7737	15.2722	16.0215	15.6837	15.7363	15.5592	14.2786	15.3914	15.3422	15.2374	14.9231	15.6754	15.0397	15.2163	15.0238	15.7263	15.6361	15.6511	15.8439	16.0237	16.0764
Prelp	16.9154	16.8767	16.6574	15.6329	15.6189	15.5884	15.7567	15.9918	16.263	16.9421	16.9268	18.1579	16.6546	16.4749	17.0576	17.2898	17.2138	17.1314	16.0524	15.5002	15.7143	19.3662	19.5516	19.0637	17.5764	17.5833	18.7211	17.3781	16.7816	17.5737	17.0426	16.8852	16.9945	16.1444	16.1943	16.8577
Preb	16.7041	16.5187	16.3051	16.4451	16.4644	16.4978				15.9585	15.8059	16.2561	15.6223	15.5156	16.8205	16.138	16.1447	16.3596	16.2229	16.3537	16.2049	15.2773	15.2535	15.3142	14.0275	14.4469	13.323	16.8001	16.9292	16.8246	13.8359	13.8547	13.7224	16.3839	16.2295	16.4226
Prdx6	21.6286	21.4559	21.6223	20.2315	20.8877	20.113	19.5192	19.2699	19.4709	20.6355	20.3779	19.4862	19.5521	19.3995	19.4978	19.6246	20.3093	20.0661	20.8129	20.8743	20.8706	21.2992	21.5512	21.6455	18.0988	18.2458	18.3109	19.354	19.3765	19.3484	18.9932	18.7713	18.7973	20.602	20.6641	20.8173
Prdx5	19.8904	20.1198	19.8193	20.0869	20.5417	20.214	20.2487	20.1161	20.1297	19.0979	18.9753	18.9116	19.6667	19.5184	19.4326	20.3412	20.3564	20.5031	18.4374	18.1226	19.4648	19.0504	19.6	19.38	19.2826	18.6072	18.8478	19.0294	18.8342	18.927	18.7029	18.374	18.6601	19.3136	19.4917	19.5614
Prdx4	17.7132	17.862	17.6371	17.4209	17.9	17.3129	14.5272	14.6927	15.0769	18.1228	17.9681	17.3174	16.3255	16.258	16.7824	17.3519	16.7036	17.8588	18.0625	18.4653	17.9272	16.7231	17.0293	16.8645	15.1212	15.0834	15.1061	17.5863	17.8121	17.5622	17.6271	17.1808	17.0185	17.6303	17.7455	18.1537
Prdx3	18.9687	18.8351	18.9703	18.9543	19.2731	18.8693	19.4674	19.8376	19.466	18.7429	18.5555	19.4209	18.6148	18.4799	18.7788	19.305	19.1377	19.2616	19.0926	19.1769	18.9125	17.896	18.2942	18.4969	20.0003	19.9293	19.8019	19.104	19.331	19.1877	18.1173	17.9933	18.3758	19.2224	19.2766	19.377
Prdx2	18.7913	18.7859	18.8592	19.2864	19.2693	19.3005	19.285	19.221	19.2999	19.5578	19.7263	19.5231	18.6528	18.5631	18.6625	19.7469	19.8393	19.8894	18.4689	18.963	18.3343	19.9624	19.5285	19.9644	18.2715	18.2585	18.3495	18.3676	18.3915	18.3064	20.0596	19.5859	19.9053	20.1161	20.1234	20.187
Ppt1		16.5972	13.3022	14.5004	14.482	14.81				15.5962	15.4917	14.4988	15.4325	15.2712	15.2334	14.604	14.4769	14.04		13.2489		14.9934	14.6876	14.8743				12.6427	12.6411	12.4822	15.4297	15.5688	16.1744	16.4484	16.5396	16.3582
Ppp6r3	14.8167	14.46	14.5142	16.1799	16.3169	16.1703	12.7706	14.786	15.3375	16.1248	15.9391	15.7892	15.428	15.0284	15.6594	15.8032	15.9766	15.9961	15.6997	14.9076	15.8933	15.3852	15.4863	15.2511				14.9446	14.9819	15.3496	15.3261	15.417	15.4376	15.4398	15.6405	15.6313
Ppp6r2	14.7489	14.8928	14.7139	15.1538	14.8694	15.114				14.889	15.1037	15.8047	14.7688	14.654	12.454	13.9737	15.2459	14.1199	15.0636	15.7854	14.865	15.644	14.7679	14.9482	14.3125	13.8749	14.2768	13.9205	13.7773		15.1125	15.9689	14.6614	16.37	17.1712	16.3917
Ppp6r1	14.5962	14.371	14.4109	14.4832	14.7586	15.1315				15.4619	15.2825	14.9387	14.0704	14.2086	13.3438	14.8238	14.4066	15.2333	14.5112	14.7527	14.4018	14.615	14.8082	15.1335							14.6751	14.5104	15.7186	15.9448	15.9295	16.0567
Ppp6c	13.9957	14.1402	14.1936	15.6898	15.6783	15.4558				15.7942	15.6041	15.0963	14.3347	13.8581	14.4346	15.4313	15.332	14.6446	14.4797	14.6806	14.3452	15.9265	15.2	14.5742				13.3531	13.2134	13.4812	14.892	14.7122	14.7711	15.3364	15.1361	15.7419
Ppp5c	14.7956	15.6449	13.3029	15.1807	15.1271	15.2633	14.193	14.0732	14.0428	15.4615	15.3021	14.4855	14.6189	14.7277	14.8398	15.5439	15.3889	14.6917				13.8841	14.4191	14.612				13.6357	14.1876		14.6277	14.046	14.6676	16.8288	16.7167	16.8356
Ppp4r1	14.6721			14.0771	14.01	14.3854				15.7776	15.5113	13.9993	14.1235	14.2069	15.1173		14.274	13.7531						13.5495				13.5355	13.9186	14.0855	14.8421	13.1419	13.9606	17.0226	17.1029	17.2707
Ppp4c			15.0321	16.6717	16.3483	16.4874				15.9409	15.6892	16.9202	15.144	15.2419	15.2686				14.7389	13.6932	13.8073	16.5554	16.3563	16.4131				15.2083	13.7862		15.8859	15.2451	15.5304	17.2632	17.375	17.7922
Ppp3ca	15.9174	15.6696	15.8189	16.5833	16.6719	16.6861	15.584	15.5707	15.6573	16.471	16.0798	16.2895	16.8024	16.6365	17.4254	16.6721	16.5782	16.6651	15.7564	15.984	15.4092	17.9218	18.2603	18.0622	17.1691	17.3322	17.1642	17.4679	17.6214	17.5398	17.5558	17.2641	17.3931	17.0709	16.3031	17.1626
Ppp2r5e	14.9437	14.6431	14.815	15.0321	14.9781	14.8885	13.7493	13.3349	13.5461	15.6938	15.1345	15.3614	13.8483	13.7264		15.3988	15.3865	15.4939	13.896	14.3613	14.0459	15.8741	15.8945	15.7482							13.9979	14.2486	13.5974	14.9748	15.7143	14.8835
Ppp2r5d	15.6564	15.6696	15.2187	16.1447	16.4087	16.2514				15.1784	15.4037	15.6012	15.5354	15.2275	15.0263	13.5048	14.9274	14.7559	15.3029	14.6423	15.3271	15.3927	15.2046	15.3118	14.7523	14.7856	15.5046	14.9695	14.8172	14.8972	14.9251	15.6044	14.7638	15.0878	15.2629	15.7846
Ppp2r5a	14.9594	15.2724	14.8202	14.7737	15.1149	14.9197	16.3748	15.8688	15.7011	14.6689	14.9098	14.4609	14.598	14.0705	15.4669	15.3456	15.482	15.2809	15.1296	15.355	15.3018	15.8392	15.72	15.6483	15.6288	14.6187	15.4553	13.983	14.5013		15.384	15.4302	15.5402
Ppp2r2a	15.157	15.22	15.0948	15.8338	15.7974	15.667	15.951	15.4861	15.5026	16.2082	15.7544	15.5321	15.0971	14.1426	15.5421	15.586	15.6939	15.5446	15.2695	15.6655	14.4639	15.7205	15.7983	15.8069	15.9914	16.2695	14.9359	14.867	14.9142	14.946	15.8659	15.7923	15.6544	16.3055	16.1231	16.0169
Ppp2r1a	17.6917	17.6585	17.5427	17.7104	17.7426	17.6823	17.5956	17.5274	17.4443	16.9664	17.547	17.2291	16.9781	16.9178	17.0677	17.9226	17.7882	17.8265	17.5387	17.4848	17.4513	18.6525	18.4311	18.4197	16.9619	16.5686	16.9897	15.4147	14.6503	15.2236	17.5447	17.4619	17.5718	17.2493	17.1308	17.7606
Ppp1r8	14.0373	14.8955		13.8276	13.3128	13.4439				13.7144	13.4539	13.9828		13.4717	12.2383							13.9023	12.4803	13.6378				12.1176	11.6355	10.796	14.1215	14.5236	13.795	14.9693	15.1652	14.8207
Ppp1r7	16.0731	15.9499	16.1516	16.9356	17.104	16.7356	15.3384	15.2642	15.386	17.46	17.1652	16.0894	16.3117	16.3162	16.8532	15.7094	15.6398	15.716	15.8757	15.6361	15.627	16.0922	16.124	16.3281	15.8852	15.6326	15.838	16.007	14.8644	16.2348	16.8128	16.6388	16.6284	18.3656	18.353	18.4586
Ppp1r11	14.6496	14.4553	14.0533	14.7383	14.2669	14.5727	13.2437	14.2144	13.5832	15.1529	15.1487	14.2097	13.8539	14.1325		13.6246	13.688	12.5037				15.1702	13.8661	15.13				15.2462	15.1003	14.9663	14.5863	14.7457	15.2058	17.1481	17.3673	16.8404
Ppp1r10	14.1427	14.8726		15.0191	14.962	14.7702				15.3503	15.1842	14.9413	14.4671	14.2849	14.2488					14.4607		14.6487	14.4646	14.8793				14.0222	13.5878	13.1647	14.1049	14.0043	14.4832	15.4434	14.9902	15.8233
Ppp1cb	14.3206	14.5427	13.4776	15.9796	15.9945	15.9145	15.7137	15.4653	15.5505	16.7473	16.5271	16.4846	15.9727	15.7248	16.3277	15.6458	15.9486	14.7856	14.0133	14.357	13.5848	16.1761	16.5668	16.76	14.8022			15.1373	14.2604		15.2202	15.3728	15.0892	15.651	15.3075	13.8984
Ppp1ca	16.8404	16.6494	16.4449	17.8246	17.774	17.7973	14.9272	14.8619	15.0477	17.841	17.9091	17.9058	17.0694	17.1927	17.4191	17.4049	17.3134	17.4417	16.2978	16.264	15.9586	17.8223	18.1341	17.8616	15.8551	15.5681	16.4966	16.8955	16.8768	16.9453	18.1326	18.0011	18.1717	16.1357	16.0245	16.3087
Ppox	15.9058	15.9991	15.8136				14.7613	15.1587	15.555							16.2743	16.5019	16.6853	16.451	16.7375	16.4061							16.5162	17.0277	16.2257	15.3875	15.3752	15.0639
Ppme1	15.976	16.4863	15.725	16.9838	17.0114	16.9137	14.7567	14.9386	14.8522	17.2993	17.1404	17.4604	15.6149	16.0302	15.6948	16.3031	16.8409	16.9286	15.1505	15.6166	14.8966	16.4354	16.5165	16.7107	15.083	15.955	15.485	16.1529	16.2442	16.4236	16.5355	16.2855	16.6394	18.8719	18.839	18.9364
Ppm1g	14.5505	14.0292	14.3241	15.4374	15.419	15.6225				15.8365	15.763	15.9499	14.765	15.2059	16.6894		14.8714	15.5832	14.7887	14.8741	15.163	15.5392	16.7072	15.4928				14.7495	14.8321		16.0292	16.253	15.8204	16.9265	16.9821	17.0621
Ppm1f	13.3947	13.7347	13.0723				14.7073	14.6161	14.641			14.586				15.1741	14.5197	14.2836	14.5513	14.276		15.1418	15.1721	15.1138				15.1258	15.1726	14.0084	13.8239	13.9749	13.3245	14.872	14.6281	14.1251
Ppm1b	16.3582	16.3356	16.0857	15.6936	15.981	15.7108	15.8147	15.7395	15.9038	15.9673	15.7248	15.8843	15.1431	15.109	15.377	15.5619	15.9613	16.2139	16.5633	16.6511	16.6054	16.3939	15.3433	15.5667	15.8935	15.8318	16.0603	16.1814	15.9994	15.7417	15.4834	14.638	15.5766	16.482	17.1537	16.6377
Ppm1a	16.8194	16.5122	16.5001	16.2931	16.166	16.1168	15.5924	15.3015	15.22	15.8918	16.1151	15.8121	15.4099	15.0332	15.9279				15.6184	16.2674	15.3432	15.6275	15.7475	16.4445	16.7921	16.6495	16.7423	15.5759	15.4345	15.6697	15.1522	15.4937	15.0591	16.8169	17.6186	16.753
Ppip5k2	14.548	14.5456	13.7198	14.7422	14.496	14.1072				14.3512	14.0092	14.2128	13.6614	13.63	14.414	10.8945	14.9357	15.6386	13.9607	14.1943	14.4568							13.8173	13.7597	13.8927	13.4069	13.3617	13.2293	16.7536	16.6969	15.8662
Ppil1		14.0928	14.332	15.4361	15.5328	15.5486				16.0225	15.6812	15.8097	15.2672	15.0182	15.312		13.8242	15.4155	14.8742	14.6387		14.9129	14.9249	15.203				14.4544	14.7084	14.4003	16.0302	15.6991	15.8346	16.1356	15.9827	15.7625
Ppih	16.0906	15.3718	14.9374	16.2006	16.6488	16.5155	14.9512	14.6943	14.9744	16.1181	16.77	16.1582	15.8629	15.743	15.9336	15.7671	15.8313	16.6305	15.318	15.4544	15.8011	16.3045	16.2326	16.1333				14.9081	15.5008	15.5694	15.8801	16.1156	16.3796	17.9921	17.891	18.4063
Ppif	15.07	15.3266	15.5468	15.0273	15.553	15.601	16.0501	15.897	15.9323	14.7908	15.2205	15.1831	14.9283	15.1816	14.6452	16.2275	15.8824	16.0096	15.87	15.0211	16.1435							15.0159	14.3849	15.1381	15.3309	14.9997	15.2172
Ppid	18.0642	17.5384	17.6875	18.1663	18.0737	18.1274	16.3652	16.3169	16.5016	17.6547	17.6487	17.9419	17.6073	17.606	17.7578	17.7355	17.5937	17.6629	18.0072	17.7992	17.5135	17.8372	17.9159	18.0228	17.3136	16.9971	16.8886	16.6201	16.6945	16.9353	17.9455	17.7908	17.7952	18.8751	18.9309	18.4212
Ppib	17.2022	18.5578	16.9953	17.8929	18.5755	18.0424	16.7672	16.2351	16.2179	18.0844	18.1268	18.0165	17.767	17.511	18.0547	17.4322	17.4625	17.556	18.1098	18.0002	18.0867	18.2266	18.4483	18.1279	16.299	17.6065	16.5492	19.2955	18.8413	19.518	18.0731	17.6435	18.3474	18.0047	18.1656	18.267
Ppia	19.6227	19.9237	19.9119	19.9625	20.1846	20.1641	18.0377	17.997	17.9485	20.3347	20.2256	19.484	19.8071	19.4024	19.7424	20.2098	20.0673	20.1338	19.6679	19.7998	20.0118	20.0411	20.2194	20.1389	18.545	18.7602	18.9509	19.4038	19.3452	19.432	20.5198	20.125	20.3858	20.3721	20.3521	20.4251
Ppfibp2	14.6929	14.4134	14.6207													14.4929	14.2789	13.7147	15.3801	15.7255	15.2513	14.7228	14.0392	14.5626							14.2164	14.3628	13.8885
Ppcs	17.6142	17.005	16.9873	15.3454	16.2714	15.3604	15.14	15.2476		15.4335	15.4869		15.5972	15.7538	16.2371	16.3067	17.216	16.7783	17.0153	17.6078	17.1393		13.992	14.1007				14.1643	14.3377	13.8302	15.0742	14.3326	14.8272	16.4142		16.0915
Ppat	14.9978	14.4428	14.9936	13.706	14.7909		13.9212	14.4056	14.584	12.6561	13.3395	13.8426				15.366	14.1683	14.0584	14.949	15.2769	14.2644		11.5244					15.0071	15.0461	15.0519		13.8334	11.4902	15.2753	13.9688	18.4283
Ppa2	17.8159	17.648	17.6496	16.8647	16.9059	16.7221	17.8846	17.8318	17.8573	16.3202	16.5136	16.311	16.3418	15.8938	16.2564	17.5616	17.7083	17.2432	17.1975	16.9251	16.7672	15.6007	15.4444	15.627	15.7685	15.2857	15.2391	16.6942	16.9382	16.5845	14.3699	14.3325	15.5263	16.3584	16.5179	16.2989
Ppa1	19.2075	19.1254	18.9705	18.6271	18.2681	18.2496	16.3778	15.9501	16.1264	18.286	18.1206	17.5839	17.751	17.0613	17.3777	16.6058	16.6986	16.6757	18.7057	18.656	19.1775	16.3711	16.0609	16.1979	16.1481	15.5633	16.0581	17.3302	17.103	16.999	17.0772	17.0092	17.0486	18.7731	18.7435	19.1053
Por	18.4606	19.0079	18.6	18.52	19.2529	18.4609	15.5556	15.5468	15.6477	17.1403	17.0687	17.5172	18.0558	17.8384	17.9685	18.2958	18.6001	18.7574	19.6707	20.0305	19.7053	18.346	18.4393	18.4721		15.0131	15.258	16.1133	15.926	15.9633	17.1787	16.7994	16.9606	17.3014	17.4493	17.4442
Pon3	19.1484	19.008	19.1126	17.1433	17.9154	16.704				16.8321	17.169	17.1775	14.8782	14.7612	15.1693			14.825	17.7027	17.3937	17.6744	17.2899	17.8447	17.7906				14.9626	14.7947	15.4548				15.0796	14.888	15.4274
Pon2	18.4107	18.1506	18.1159	16.9517	17.2625	16.7702				16.2341	16.2498	16.7616	15.9786	15.9812	16.1107	16.2889	16.0349	16.251	17.9585	18.1948	17.9296	17.4714	17.4305	17.3096				16.5225	16.0546	16.2323	16.8761	16.7638	16.561	15.696	15.4268	15.7444
Pon1	18.6125	18.735	18.728	15.8232	17.265	16.2268	13.7707	14.5801	14.3922	14.6633	14.5264	14.2467	13.3485	13.3766	12.6464	14.5896	15.3187		19.0845	18.788	19.0284	15.3147	15.2326	15.8294							14.5468	14.9571	14.3861	15.2007	15.9507	15.6987
Polr2g	14.5128	14.2777	14.5067	15.2479	15.3205	15.2109				15.4333	15.4377	15.3018	14.4542	14.653	14.8206	14.2885	13.952	14.6179	14.1216	14.2183	14.1338	14.4506	14.896	14.7369							15.0931	15.0491	15.1329	16.1796	16.4311	16.2932
Polr2e	14.8861	14.7937	14.8334	14.0669	14.7943	13.8795				14.6408	14.6871	15.3097	14.2356	14.7326	14.0292				15.4386		12.0394	14.9542	13.8258	14.8537				13.9075	14.2784	13.3604	14.9483	14.7327	14.7387	15.4302	15.2607	16.0371
Polr2b	14.8351	14.6069	14.4636	14.4409	14.8557	14.9299				15.7097	15.1185	15.6333	15.3551	13.4945	13.5551	13.9524	14.2536	14.3901	14.291	14.5133	14.2015	14.8911	14.3927	14.3336				14.1561	14.1576	12.8024	15.4586	15.365	15.4224	15.3168	15.2287	15.1059
Polr2a	13.0704		11.6463	14.0011	15.0737	15.1216				14.1598	13.97	14.9836	13.2886	13.402	15.5899	16.754	17.2914	16.194				15.569	15.625	17.9906							14.9839	14.8727	15.2396	15.3539	15.2474	14.8655
Poldip3	14.5221	14.83	14.5755	15.6216	15.2944	15.4825				15.7605	15.7426	15.9243	14.6563	15.3945	14.0153	15.4458	15.276	15.4716	14.7969	15.2341	13.1293	15.6408	15.549	15.845				15.1136	14.0483	14.3575	15.719	16.0942	16.0352	16.6589	16.8075	16.5131
Poldip2	17.3071	17.0949	17.1245	16.8907	17.3204	16.6979	15.6501	15.3404	15.7468	15.8599	16.3394	15.81	15.5103	15.5467	15.3354	16.9182	17.2699	17.1723	16.6882	17.2419	16.7922	14.7319	14.854	15.0996	15.5885	15.6436	15.5142	15.4317	15.4712	15.3762	15.1602	15.0775	15.3718	16.558	16.3338	16.6638
Poglut1	14.7362	14.6116	14.5347	11.4851		14.5034					10.6723	14.0485				17.6978	12.8184	14.7541	13.9971	14.3		15.6389	15.761	15.4931				15.894	16.0744	15.7714	16.474	16.1317	16.2629			16.0369
Pnpt1	15.4051	16.0338	14.9505	15.2172	15.1132	14.9124	15.1718	15.4343	15.3298	14.9745	14.7734	14.842	14.9194	14.9143	15.0568	14.498	16.0722	15.9222	14.7687	14.9518	15.0001							14.4021	14.381	14.2925	14.8067	14.7486	14.5521	15.2862	15.2802	15.364
Pnpo	15.6752	16.7712	17.1616	15.887	16.6504	16.1506	16.0831	17.2647	16.3286	15.2221	15.4592	15.269	15.1776	15.0556		16.4945	17.0644	17.1467	17.0719	17.518	17.1696	15.2076	15.9871	14.8144				15.292	15.9298	15.7998	15.7287	15.4994	15.6114	14.7632	14.4273
Pnpla8	15.2105	15.1077	15.1509	14.9541	15.1572	14.9141	14.2836	14.4628	14.5489	14.082	13.8385	14.315	13.6954	13.3617		15.5098	15.6502	15.8574	15.2872	15.4341	14.7554	14.3666	14.0707	14.1481				14.3645	14.5151	14.4394				15.261	15.2823	14.9823
Pnp	20.1967	20.0908	20.1778	19.2851	19.5094	19.4975	16.649	17.0429	16.6931	18.2024	18.4417	18.0846	18.8053	18.484	17.9779	18.6179	19.2387	19.0782	19.2997	19.4963	19.2743	20.1419	20.0081	20.048	15.7844	15.5302	15.4363	18.2265	17.9607	18.221	19.7694	19.7592	19.9669	18.8665	18.7841	19.0302
Pnn	15.1997	15.1175	15.0589	15.5846	15.4851	15.4039				15.8516	16.0924	16.164	14.0567	13.6332	14.8193	14.3885	14.9606	15.0335	14.9287	15.1571	15.3194	15.4683	15.7408	15.5207				15.1764	15.2135	15.2605	14.9426	14.9739	14.8207	17.5059	17.5739	17.4064
Pnkp	14.3048	13.6986	14.379	14.2325	13.7638	13.9572				14.7874	14.7181	13.729	15.1019	14.4277	14.3044	14.1571	14.5142	14.2108	14.654	14.5083	13.4973	13.7348	14.2502	13.3002				14.708	14.8187	14.2867	15.4802	15.2156	15.1032	16.2841	16.3536	16.1488
Pnkd			12.7834	14.1819	14.0302	14.0957										14.5485	15.1178	15.0846	14.2327	15.0304	11.1094
Pmpcb	16.0254	15.848	15.632	15.7604	15.6536	15.4397	15.1819	15.1421	15.253	15.8517	15.7908	15.5727	15.2536	15.3696	15.5769	16.2635	16.2927	16.1822	15.8123	15.8615	15.8299	14.5337	14.1677	13.7814	13.906	14.0986		14.443	14.597	14.7122	14.7038	14.7318	15.2633	16.5609	16.5741	16.7016
Pmpca	16.3464	16.4574	16.1951	16.3423	16.6339	16.3644	16.3914	16.2034	16.2191	16.7173	16.6238	16.4187	16.3396	15.562	15.8084	17.161	17.2623	17.2898	17.0702	17.3961	16.6593	15.6743	15.761	14.6569	16.6686	16.1497	16.335	15.7516	15.7341	15.9217	15.4821	15.4801	15.5854	17.9029	17.9016	17.7935
Pmm2	16.9598	16.8874	16.9811	17.6609	17.7446	17.6705	16.4685	16.8216	16.5612	17.1302	17.2796	17.5132	17.0084	17.1546	17.2002	17.2678	17.557	17.5283	16.8193	16.8762	16.821	16.2762	16.5488	16.407	15.1307	15.3092	15.2634	16.0072	16.3292	16.6882	16.2639	16.1343	16.3937	16.9678	16.9717	17.0522
Pml	14.9584	14.1138	14.8796	14.2777	14.1025	14.066				13.5723	13.3396	14.5741		13.5536		14.4514	14.0885	14.2323	12.9985	13.5202	14.6983	14.4859	14.4684	14.8088							15.1813	15.6206	15.2316	14.0355		14.1861
Pm20d1	17.4804	17.0215	16.7847	16.5399	16.6814	16.3886				16.1794	16.2245	16.6595	15.3112	15.711	15.5901	19.1091	18.8621	19.4695	16.9217	17.0868	16.4184	14.7062		14.027
Plxnb2	15.6436	15.6808	15.5987	15.5627	15.745	15.6492	13.2129		13.6302	15.5232	15.7174	15.9692	14.7026	14.8808	14.905	15.6672	15.7808	16.0245	15.5991	15.8977	15.6568	15.8613	16.4536	15.9476				15.9334	14.1576	14.0585	15.4665	15.6196	15.6401	15.2343	15.3776	15.4939
Plscr3	15.2452	15.3225	15.1137	14.7349	15.2038	14.6105				15.228	15.0141	16.0195	14.2205	14.6726	14.7905	14.8112	15.6915	15.5101	14.7254	15.0976	14.4007	15.2252	16.1607	17.236				14.7487	14.2963		16.2295	16.2498	16.2602	14.8023	14.8562	15.0056
Pls3	18.8185	18.9852	18.8372	19.9426	19.9712	19.9543	15.8082	16.1395	16.0796	18.6685	19.4077	19.8414	14.4573	14.0062	13.0289	18.5205	18.8068	18.3636	18.6565	18.8687	18.649	19.3664	19.8873	20.0116	14.132	13.528	14.2169	17.3944	17.2024	17.7754	20.7837	20.7449	20.6267	15.6386	15.4831
Pls1	15.8751	15.9783	16.539	19.1131	18.9428	19.1958				17.6923	18.2541	18.5328	18.7163	18.6757	18.2349	17.8039	18.223	18.2058	15.4969	15.5302	15.4799	15.2449	14.8022	15.303				15.0145	15.907	15.2571	14.4627	14.9871	14.6164
Plpp3	16.9712	16.662	16.8227	16.0075	16.4812	16.1831				15.8312	15.9944	15.7694	16.3204	16.1123	16.3188	17.356	17.0597	16.8661	16.1789	16.2148	16.439	16.933	16.991	17.6711				15.4853	15.5064		16.4729	16.5513	16.3782	16.0581	16.1167	16.3378
Plpbp	17.1341	17.065	16.9031	16.7512	17.1675	16.697	15.9758	16.1743	15.8836	16.0337	15.9308	16.1891	16.0174	16.1348	15.7821	17.9594	18.0758	18.0651	16.9845	17.184	16.8067	15.8203	15.8773	15.9552	14.4844	14.5917	14.465	15.2582	15.8933	15.9931	16.1642	15.8926	15.9098	16.6044	16.5267	16.2453
Plp2	12.8108	13.1319	12.6944							16.3546	14.5089	17.7541	15.5185	15.3622	16.4361	16.2685	15.752	16.1401				18.99	19.2602		15.1136	15.0024		16.0981	15.7942	16.1312	14.8199	15.1766	15.2599	14.2981	14.4515
Plod3	15.337	14.1444	14.7073	15.3382	14.9888	14.6789						15.1069				15.7166	15.0293	15.4999	15.0466		15.1138	15.5739	15.8374	15.8387							14.6426	14.4898	14.1233	14.759	15.0978	15.447
Plin3	15.838	15.2692	15.3717	16.0657	15.9248	16.1254				16.7035	16.932	16.8437	17.1177	17.0643	17.2111		15.0562	15.228	15.7154	15.3699	15.5936	15.6473	15.7924	15.9169				14.8942	14.8306	15.246	16.2412	15.0148	15.3636	16.1124	16.0619	16.1501
Plin2	15.9769	15.4021	15.5795				14.9591	15.1138	15.2366										15.7703	15.568	15.5364	14.7525	15.4473	15.3919										15.4387	15.6064	14.629
Plgrkt	16.6673	16.4662	16.3153	16.8569	17.2923	17.444	15.8913	15.5482	16.1003	16.6713	16.3302	16.4961	16.766	16.397	17.1646	16.5906	16.8659	16.6744	17.4498	16.848		16.8232	16.4131	16.5422	13.6394	14.1972	13.9282	14.7474	15.2538	14.5978
Plg	17.7009	17.9412	17.5189	15.419	15.9657	15.45	16.6101	17.1203	17.2021	17.8014	17.3906	17.1706	14.8264	14.7971	14.9406	17.4001	17.2797	16.2275	17.5273	17.8235	17.2064	18.4077	18.4369	18.3936	15.4489	15.6958	15.4662	16.5232	16.1948	16.0251	16.9722	16.5463	16.5964	18.8582	18.9079	18.9818
Plekhf1	15.0171	15.5693	15.2757	14.8801	14.845	15.3108				15.1366	13.1791	13.7962	14.3128	14.3142	14.5222	16.0173	15.7094	15.57	14.4042	14.6929	14.2133	15.1165	16.1582	15.8589				14.3946	14.3837	13.7448	15.1767	14.9705	15.1932			16.3136
Plekha2	15.871	16.1047	15.6159	15.067	15.4143	14.8011				13.7646	14.0733	14.2231	13.8085	13.246	13.4838							14.6991	14.2249	14.3777				11.206	12.5466		15.446	15.1945	15.4638
Plec	16.1655	16.5821	16.4523	16.8588	17.0013	17.113	18.0688	18.0984	17.9072	16.9258	17.6107	17.1532	16.9347	16.5641	17.0646	15.0998	14.6123	14.6721	16.4056	16.9823	16.0443	17.9158	18.2652	18.9722	21.5038	21.2619	21.6781	16.7145	15.7216	16.5714	16.2358	15.9201	16.0592	17.1473	17.1757	16.93
Pld3	15.9925	15.7413	15.5711							13.6795		15.5163				15.202	15.563	15.4159	15.6515		15.3014	16.1835	16.2366	16.1325				14.4328	14.078	14.4219	17.7934	17.6384	17.6042
Plcd1	15.1409	14.1967		14.2407	13.5678	14.1403	14.7391	14.175	14.0531	13.9502	14.3364	14.9841	15.2314	15.0891								14.3496	14.424	14.2374	14.736	13.4611	13.4389				12.4899	13.1384		15.2881	14.9908	14.5205
Plcb3	14.8486	14.9466	14.7038	18.375	18.1171	18.2289				17.4234	17.4574	17.6892	17.901	17.8918	18.0865	14.8782	14.6192	14.7135	13.4626	13.9954		15.1886	15.4209	15.1891				16.5978	14.7702		15.02	14.0395	14.2479	14.9716	15.0783	14.9839
Plcb1	11.5813	12.467	10.6699													14.5529	15.001	14.9542				15.2174	15.5134	15.0731				15.0196	13.7596	15.0647				12.9065	12.9978
Plbd2	15.0578	15.2601	15.206	15.2877	15.668	15.1251				15.4493	15.2754	14.8559	14.803	15.574	14.5383	15.6227	15.729	15.7998	15.6902	15.842	15.7962	15.5777	15.0381	15.7344				13.5458	12.7931	13.3023	16.4053	16.473	16.5317	16.6666	16.771	16.3517
Plbd1	17.0152	16.594	16.7605	16.1208	16.2979	16.1321	15.1485	15.0179	15.0324	15.8883	15.9206	15.8394	15.8854	16.1803	15.8394				16.1916	16.11	16.1366	15.3402	15.0186	15.7225		14.6739	15.6026				16.9937	17.1307	17.0839	15.962	16.1414	16.3706
Plac8	15.0443	14.7512		16.7089	16.6201	16.7567				16.6291	17.3275	17.511	17.1362	17.3504	17.0189	17.0265	17.6003	17.9605				15.7979	15.7911	16.0112				14.7531	13.8822	14.5209	19.4038	19.5165	19.868	14.7409	14.5139	15.2957
Plaa	16.4739	16.6634	16.4358	16.1302	16.2992	16.0057	15.1881	15.4065	15.2697	16.7657	15.8863	15.5728	15.6443	15.2066	16.4129	15.5724	15.5045	15.5905	16.0767	16.5139	16.0865	16.2824	16.0068	15.7753	15.3399	15.1927	15.8803	15.3557	15.5149	15.138	15.6201	15.3875	15.5548	16.1591	16.2254	16.4216
Pla2g12b	16.8659	17.4527	17.1111																16.9648	16.9856	16.7907
Pkp3	15.0679	14.9786	14.9551	16.9755	16.8388	16.9321				16.2941	16.4869	16.9509	15.6818	15.7183	15.9779	15.1645	15.1033	15.3995	14.8733	15.0725	15.24	14.7231	15.1612	15.352				15.0336	14.7869	15.2666
Pkp2	15.4261	14.9662	15.0567	16.4449	16.1654	16.2273	15.0671	15.5994	15.1458	15.5377	15.8275	16.3591	15.3802	15.5196	15.5706				15.4422	15.3449	14.7797	15.0935	14.8004	15.1651				14.2979	14.6466	14.1907
Pkn1	13.6933	13.488	14.1057	14.9677	15.3312	14.8705				16.3878	16.2001	15.4789	15.0582	13.8701	14.4226	15.5019	15.1398	14.5946	13.3402	14.5119	18.0853	16.2121	16.4465	16.3393				15.6329	15.4657	15.2892	15.6884	16.0425	15.9021	14.7065	15.0037	15.4182
Pkm	18.6901	19.6132	18.7649	19.5335	19.4605	19.4112	21.3137	21.2139	21.1774	19.2086	19.0811	17.6838	21.4203	20.6346	22.1427	19.8894	19.5195	19.7019	19.5008	19.4372	19.6264	18.1597	18.7227	18.3712	22.0653	21.7962	22.4389	18.7011	18.4206	18.4999	18.5235	18.3917	18.8706	18.8771	18.5858	19.275
Pklr	20.2422	20.1866	20.1616	20.2039	20.112	19.9636				16.863	17.2674	17.4768	19.4115	19.1353	17.9528	17.1104	17.9484	18.1316	20.4216	20.5313	20.2305						14.6183				11.5734	15.3586	12.6985
Pkig	14.661	14.7591	14.9524	14.8059	14.7666	14.5938				15.8525	15.4565	15.626	14.4539	14.1574								15.1807	15.5156	16.5031										16.3349	15.6241	16.2808
Pitrm1	15.5004	15.3431	15.3403	13.7627	14.6924	15.3883	15.3092	15.445	15.352	14.0323	14.3362	14.8898	15.3722	15.0072		15.7973	15.8328	15.9087	15.4464	15.3025	15.0989	14.9638	15.2875	14.4715	14.8419	15.2495	15.2133	16.131	16.1416	16.4451				15.2216	15.357	14.985
Pitpnb	15.2297	15.1097	14.9513	16.2433	16.2099	15.4341	13.8274	14.4779	13.8877	15.0867	15.4046	15.143	14.9264	15.0015	15.9149	15.6858	16.0741	15.2021	14.6593	15.1757	15.3194	15.6229	15.678	15.2562				15.7214	15.8485	15.5613	15.3825	15.1004	15.0234	14.667	15.0294	14.8797
Pitpna	16.0988	15.4436	15.7249	16.8071	17.3017	16.8223	14.923	15.2772	15.5322	16.3641	16.2353	15.9841	16.3639	16.4257	16.7848	15.9922	15.8422	16.2701	15.284	15.0067	15.531	16.4487	16.6453	16.3479	15.2537	15.2795	15.2285	14.9937	14.3344	15.3555	16.5632	16.4279	16.3178	17.1096	16.9111	16.7014
Pir	15.4409	15.1652	15.1194	15.1603	15.4778	15.1417	14.7917	15.2695	15.0678	15.6779	15.5877	15.614	13.9865	14.5041		14.3772	14.8901	15.2396	15.6856	15.5038	15.5538	16.3655	16.3015	16.3334							15.2753	15.2587	15.4237	15.879	15.6002	16.3641
Pipox	17.8996	15.7922	15.7541																17.614	14.5459	14.1228
Pip4k2c	13.4539	13.18	13.3345	13.5876	13.3429	13.7277				13.0808	13.8373	13.2206	12.7171	13.2807		14.6707	14.9325	14.5005				13.8729	13.1004	13.8316							13.7801	14.1985	13.656	15.9335	15.8772	14.262
Pip4k2b	14.5806	13.9645	13.7662	14.8838	14.5192	14.5695	13.2427	13.2207	19.2632	13.0004		13.6467	14.1999	13.536	13.1947	13.293		13.4523	14.2457	13.4773	14.2028	14.1732	13.6165	13.2761	14.6513	14.1225	14.6659				14.5004	14.8047	17.7858
Pin4	16.2361	15.7597	15.5932	16.0697	16.1015	15.9904				16.2338	16.6282	16.7342	15.1296	15.2847	15.448	15.638	15.8997	15.7845	15.745	16.1084	15.6139	15.7765	16.267	16.1615	14.5618	14.8997		16.0251	16.2122	16.4094	16.4327	16.1652	16.11	15.9655	16.2476	15.9628
Pik3r4	14.3874	16.413	16.131	13.2388	12.8706	12.8624				15.4437	14.6651	17.1445	12.0388	17.2305		13.5409	13.8298	13.2953	14.7772	14.6148	14.4396	14.7201	14.5667	14.4122				12.8457	13.2925		17.3703	17.0956	17.2787	15.4599	15.5314	15.0914
Pik3r1	13.9333	14.3449	13.7717	13.398	13.0505	13.1939					12.981	14.5528	11.2134	12.6659		14.6135	14.6317	14.1462	13.5664	13.6868		14.0749	13.2374	13.9322							13.9141	13.8331	14.0216
Pik3cb	15.4654	15.5386	16.0153	16.0375	16.2898	16.0517				12.8366	13.1872	13.6571	14.9266	15.0295	14.4717	15.7034	15.6559	15.4307	15.112	15.7142	15.372	14.8706	14.6477	14.173				15.1293	15.4785	14.8422	15.1357	15.2514	14.8988	15.986	16.9089	16.957
Pik3c3	15.3642	15.1967	14.9704	15.2089	14.9037	15.0444				14.9376	14.998	14.9675	14.6997	14.232	13.8381				15.2459	15.0292	15.4481	15.7276	17.3829	16.0186				13.4535	12.8031	13.2096	15.7974	15.2047	15.5728	14.3994	14.8002	15.3286
Pik3ap1	15.7508	15.6914	15.2102																14.9137	15.1583	14.7598										14.8016	15.754	16.2845
Pigs	14.6601	13.4024	13.5185	15.481	15.2101	15.3119	14.0193	14.0393	14.7703	14.9967	15.2349	15.4061	15.2683	15.3952	14.3767	15.1405	15.0585	15.4136	14.4104	13.9674	13.3747	15.0921	14.8444	15.1642				14.4027	14.0697	14.0916	14.6079	14.6473	14.5439	16.6859	16.8606	16.58
Pigr	17.7367	17.8719	17.9232	18.1943	18.1441	17.8613				18.1176	17.6238	18.5839	16.0973	16.6758	16.8683	13.9004	14.529	13.5008	17.8316	18.3116	17.5307	17.8008	18.5524	18.7012				14.8483	14.605	14.0974
Pign	19.1688	18.3783	17.6422	15.2205	14.9883	14.928				13.412	12.8542	14.3858	12.4937	12.6549		15.6769	16.0236	15.9566	18.5565	17.3923	17.1658	14.4598	14.1224	14.3557				15.4975	14.7272	15.4776	13.3584	13.3753	13.3255		15.3701	14.5214
Pid1	15.707	15.0174	15.9262																14.9443	15.7609	15.1745	14.4487	15.6476	16.0423
Picalm	16.4355	16.1054	16.1037	15.3158	15.235	15.0209	15.2021	13.9041	14.8235	15.8535	16.4304	16.2056	15.6319	15.7107	15.9799	16.1329	16.5712	16.2951	14.9546	15.3068	14.3999	16.715	16.4062	16.6549	12.4234	13.13	12.4811	15.2385	15.1229	15.396	14.1819	14.7125	14.6919	15.5868	15.7294	15.5333
Pi4ka	13.6581	14.1432	14.3534	14.9379	15.0611	14.7359				15.2427	14.8921	14.7265	14.7951	14.7833	13.8309	15.104	15.3399	15.493	14.941	14.7577	14.5038	15.4359	15.8301	15.5452				14.0291	13.837		14.4551	14.8435	14.8383	16.273	16.3899	16.1716
Pi4k2b	15.9511	17.6419	17.9116	15.3339	14.7288	14.9898				14.0531	14.0353	14.4369	13.7901	13.8245		15.2287	16.9066	17.0521	17.3929	18.8081	17.2579							14.5732	14.6509	14.9399				14.6394	15.0571	15.814
Pi4k2a	14.9394	14.275	14.8378	14.7276	13.118		13.8923	14.1831	14.2704	15.6478	16.371	13.9118				15.4152	15.3149	15.3719	15.4416	15.4457	14.8368	14.6953	14.5825	14.3176				15.1829	13.8075	14.4712	13.7959	13.6841	14.5548	15.3131	15.1417	15.584
Phyhd1	16.0322	16.2258	16.6281	13.0862	13.6177							12.5002				16.4599	16.5394	16.5945	15.4427	16.342	14.7979	13.4432
Phyh	17.3077	16.8339	16.902	16.0438	17.2253	15.1962	15.6672	15.7636	15.7689		15.4348	14.9723	15.5636	15.5239	15.8021	16.2117	16.3234	16.3205	17.4621	17.4685	17.6525													15.2525	15.3613	15.2643
Phpt1	15.0444	15.5517	14.8992	15.2318	15.337	15.3015	15.2425	15.347	15.0562	15.6767	15.7084	14.8379	13.424	13.6151	14.427	16.8332	16.2727	16.794	16.3397	16.8801	16.3313	14.7016	14.5941	14.1992	16.1218	15.8294	16.4662	15.6206	16.022	16.2656	13.9891	14.2434	14.2069	16.8617	16.9052	16.3215
Phlda3	14.5132	14.3166	14.4307																14.2561	14.2028		14.2436	14.9632	14.6322				12.8631	11.7739		12.9768	13.149	12.8551
Phkg2	15.4341	15.3855	15.8191																15.7532	15.8083	15.4912													14.4754	15.0656	14.4983
Phkb	14.998	14.867	14.7626										14.567	15.6112	17.0997				14.7029	15.1518	15.6167	14.6444	14.9468		15.418	15.71	16.1699
Phka2	13.837	13.276	13.654																13.8277	14.7712	14.7392
Phka1	13.3239	13.4413	13.2647										16.2139	14.7041	17.3767										16.8048	17.2122	17.1555
Phgdh	16.0131	16.8013	16.4657	17.3311	17.4053	17.7799			13.6446	19.0953	18.8797	17.1065	15.39	15.5201	15.2049	19.6897	19.906	19.752	15.8207	16.8903	15.6523	15.0427		14.7094				20.3974	20.4944	20.2709	18.6907	17.8727	17.9812	19.9499	19.9217	20.2656
Phf3	14.98	14.7379	14.6889													14.2045	13.4675	13.8254										14.8887	15.1581	14.7088
Phb2	19.2944	19.3458	19.1084	19.254	19.4642	19.2129	20.3808	20.3195	20.3281	18.8132	18.7309	18.52	18.9653	19.0599	19.1471	19.3236	19.355	19.6131	19.2522	18.8311	19.1088	18.5815	19.1597	19.1477	17.5368	17.8054	17.9032	17.661	17.998	18.19	17.5688	17.374	17.2356	18.4429	18.5329	18.5985
Phb	20.129	19.9433	19.8943	19.6931	19.949	19.6722	20.0235	20.0027	19.7637	19.1022	19.0141	19.0279	18.9628	18.9658	19.3081	20.0953	19.9613	19.9234	18.1455	17.4935	18.2405	18.4785	18.5669	18.7728	16.8549	17.1271	16.9606	19.1488	18.7725	19.2737	18.5059	18.4544	18.5399	18.9811	18.9661	19.0074
Phactr4	14.529	14.334	14.174	15.0673	14.4049	14.9763				14.8247	14.899	14.3327				15.1469	15.421	15.0748	14.1368	14.073	13.7153	15.9643	15.7061	16.1925											15.0698	14.5126
Pgrmc2	17.1389	16.7921	17.0342	16.5933	16.9154	16.8476	15.1327	14.4616	15.7848	16.7105	16.4438	15.9023	16.8355	15.8957	17.2257	16.9235	16.2527	16.4743	17.2604	17.0901	16.8464	16.6096	16.9477	16.9142		16.2097		17.2068	17.0897	17.3632	16.5818	16.4846	16.7292	17.832	17.8073	18.3536
Pgrmc1	19.4493	19.6835	19.7527	17.677	18.6746	18.022				17.6263	18.2005	17.0001	16.7317	16.9743	18.3008	18.2101	17.4682	18.497	19.4451	19.0207	19.87	18.119	18.6601	19.2343				16.8421	16.7978	18.5653	16.2288	16.6309	16.6159	17.7102	17.6646	18.3592
Pgpep1	14.8514	14.618	16.1511													15.8768	16.0736	15.8283	14.718	14.4466
Pgp	15.5595	14.945	14.6126	15.5668	15.4936	15.5997	14.9818	14.642	15.5219	18.1147	17.8187	14.9849	15.1576	15.2921	15.2526		15.9449	15.1745				14.8199	14.6065		16.155	15.8471	16.3835	13.479	13.7258	14.0075	14.2696	14.0692	16.6529	19.949	19.9836	18.602
Pgm3	17.2148	16.9288	16.8711	16.4654	16.4893	16.3479	14.9861		14.1851	15.9947	16.2114	16.7194	15.8012	16.0766	15.9604	17.3993	17.3059	18.0063	16.3547	16.2991	15.7982	15.081	15.2039	15.0105	12.402	11.7456	14.842	16.0971	16.1301	16.1019	14.7872	14.73	15.0936	16.5315	16.5678	16.3605
Pgm2l1		15.5516	15.1598	16.3273	16.5708	15.7938				16.3804	16.1108	15.2135										16.0005	15.9673	16.3713			15.1738	14.9359	14.7643	15.688	15.7522	14.5191	15.3789	17.569	17.4549	18.0652
Pgm2	15.3735	15.0305	15.2481	17.4181	17.4989	17.6669	13.891	15.4503	15.2815	16.4598	15.3079	16.8625	16.8499	16.931	16.5571	16.4803	16.3267	16.2162	15.6594	14.7457	15.2139	17.5731	17.9037	17.6527				15.8534	16.1177	16.0786	17.1373	16.7434	17.0089	16.6361	16.4178	16.2649
Pgm1	20.3768	20.1088	19.9498	17.9722	18.6475	17.3475	19.2299	19.3433	19.0865	17.2263	16.8509	16.9725	19.8601	18.8483	20.4877	18.3005	18.3915	18.8495	20.0906	19.7771	19.919	15.9456	16.3188	16.8999	21.4763	21.3222	21.7038	16.6657	16.3829	16.4492	15.5333	15.519	15.7989	17.4349	17.4671	17.4839
Pgls	18.5081	18.1492	18.1983	16.1817	16.0568	16.6752	16.5291	16.1547	16.2588	16.9052	17.1032	16.7898	16.0549	16.1966	15.6259	17.1677	17.3809	17.6551	17.9407	17.8432	17.561	17.4844	17.0244	17.1152	15.3847	16.2679	16.3488	16.9875	16.8442	16.9548	15.902	16.5216	16.1835	17.8101	17.4639	16.4773
Pgk1	19.4602	19.6011	19.6359	18.5769	18.6928	18.5143	20.2258	19.8823	19.9499	17.7214	17.5527	17.0195	19.3291	18.5424	20.2652	20.0731	19.848	19.7926	18.6611	17.8572	18.8317	19.2449	19.0042	19.0438	19.3768	19.3921	19.011	19.1434	18.813	19.0658	19.0915	19.0718	19.1418	18.5665	17.8446	18.6749
Pgd	19.2717	19.1125	19.2625	18.6558	18.3357	18.5965	16.488	16.4996	16.7403	19.1868	19.3324	19.695	17.9318	17.5406	17.0614	18.5833	18.5187	18.6917	17.4075	17.4498	17.9548	18.9872	18.8552	18.8182	15.8319	15.4131	15.6492	17.1863	17.0073	17.0482	16.367	16.3893	16.3867	18.6379	18.8016	18.6038
Pgam5	13.6857	15.497	13.4961	15.7691	15.8351	15.4813				16.2675	15.5586	15.8337	15.0619	13.4404	13.3087	14.2453	14.7789	16.1695	15.8815	15.871	15.5943	13.1302	13.7886	13.0008				15.4172	13.1651	12.9837				15.3354	15.3811	16.0722
Pgam1	18.5225	18.3899	18.4221	19.4488	19.342	19.3439	17.3371	17.463	17.792	18.1797	18.0027	17.9138	16.8668	17.0253	18.4108	18.8962	19.1832	19.1438	17.5863	17.0656	17.5144	17.8937	18.0817	18.1829	16.2236	16.1346	16.1238	17.3337	17.6381	17.6281	16.9991	18.4469	17.2958	18.4882	18.4386	18.7548
Pfn1	19.7899	19.7197	19.947	20.9444	20.9526	21.1254	18.8534	18.7371	18.7129	20.7395	20.9918	21.2398	20.6738	20.669	20.7814	20.0763	20.1928	19.9664	19.6758	19.9219	19.818	20.8585	21.0298	20.9786	18.4605	18.2828	18.708	19.5156	19.2348	19.4687	21.7755	21.4375	21.6398	20.3192	20.1832	20.2151
Pfkm	14.4085	14.2734	14.1088	16.1721	16.1685	16.0513	18.5725	19.2771	18.6794	16.2461	15.9883	15.0804	19.3436	18.3915	20.0544	17.0247	16.7776	16.9511	13.9929	14.0153	13.4683	15.4282	15.9675	15.8521	20.8253	19.6033	21.4686	15.3226	15.3521	15.4934	15.697	15.1092	16.4651	16.0592	16.1692	18.711
Pfkl	15.9022	15.8529	16.0409	15.8208	16.0739	15.9391	16.6868	16.897	16.6907	15.4745	15.3663	16.0006	15.7537	15.516	15.5011	14.9963	15.2696	15.6935	15.857	15.7362	15.6077	16.2653	16.0829	16.2756	12.7182	12.3009	12.9032	15.6936	15.5389	15.2968	16.1578	15.9582	16.4035	16.9541	16.8882	17.1586
Pfkfb1	17.9854	18.0525	17.9661																17.9212	18.0105	18.0419				15.9878	15.829	16.1323
Pfdn6	16.1256	15.9398	15.7033	16.597	16.285	16.2897	14.5852	15.3223	15.0053	16.6222	16.5585	17.069	15.9812	15.7713	15.7955	16.3765	16.6905	16.6114	16.1729	16.26	15.7858	16.3365	16.7467	16.9532	15.7402	15.8374	15.8706	15.684	15.9531	16.1288	16.5421	16.6119	16.6958	17.3118	17.198	17.265
Pfdn5	15.3185	14.753	15.2024	15.7435	15.7066	15.8687	13.6377	14.1314	13.4818	15.1658	15.1322	16.0023	15.2358	14.7951	14.7731	15.7147	15.89	16.0108	15.1052	15.1523	14.6288	15.2885	15.1621	15.6119	15.2378	15.2568	15.065	14.5653	14.3857	15.0157	15.0017	15.2531	15.6292	16.2017	16.3971	16.1286
Pfdn4	15.2055	15.595	15.7361	16.2318	16.4138	16.2662	15.1225	14.9035		16.6861	16.6483	16.583	15.6397	15.648	14.8725	16.1506	16.7984	16.5335	14.6292	14.9625	15.1621	16.5805	16.9348	17.0395	16.2221	16.3751	16.3222	16.1282	16.186	16.3972	16.4269	16.6692	16.5598	17.5259	17.1416	17.3801
Pfdn2	16.266	15.9888	16.093	16.6173	16.7987	16.5736	15.2858	15.1732	15.326	16.5187	17.0445	16.2751	16.0913	15.9699	16.3766	16.8885	17.4382	17.363	16.042	16.3124	16.0327	16.7211	16.8531	16.9823	15.5462	15.6696	16.0812	15.8999	15.8781	16.2835	16.7822	16.7417	16.7036	18.1309	17.8836	17.6754
Pfdn1	15.4193	15.0037	14.8772	15.8242	16.1256	15.8051				16.6859	16.2774	16.1953	15.6248	15.4378	16.1909	16.2084	16.0297	15.7508	15.9626	16.1486		15.7925	15.7995	16.1998	16.3897	16.0187	16.2969	15.9629	16.2045	16.3957	16.4041	16.4704	16.6086	16.6362	16.6319	16.2089
Pfas	14.3834	14.3785	14.0345	16.2441	16.2227	15.7124				16.5338	16.2317	15.7032	14.6903	14.802	15.3368	15.2692	15.3156	15.3444	14.2323	14.4638	14.5357	16.2564	16.2148	16.1082				15.5919	15.3673	15.3995	16.4841	16.291	16.4962	16.1866	16.166	16.4036
Pex6	15.2976	15.8013	14.9833	13.5735		13.975													14.8552	14.7501	14.5987													19.0028	18.826	18.2906
Pex5	15.8266	15.9027	15.4989	15.3071	15.5328	15.2586				13.3674	11.1716	11.6472	14.6194	14.725	15.7243	14.9061	14.9738	14.6847	14.863	14.7696	14.6694	13.3406	10.7426					13.8794	13.5237	14.2371		11.0388		14.1668	14.5171	14.1032
Pex3	13.6897	13.747	13.9854	12.6728	12.5665	14.2294				12.2891	11.6414								13.842	13.1248	14.7462												12.6705	14.9011	15.1437	15.2314
Pex19	14.348	14.2938	14.206	14.4292	14.4983	14.5462	13.8339	14.2683	13.8635	12.9158	13.101	13.5428	13.6962	13.311	13.001	13.8675	13.8039	13.8451	14.8667	14.5024	14.6809	14.5325	14.7204	14.5149				12.8511	12.475	12.068	13.3303	13.0175	14.2256	14.4762	14.3366	14.1809
Pex16	15.3009	15.245	15.574	15.2417	15.692	15.3338				15.5883	15.5742	15.1913							14.6306	15.2386	14.7465													15.8668	16.5988	16.4885
Pex14	15.3227	14.9894	15.068	14.732	15.0564	14.4739				15.0734	14.9778	14.6861	13.6223	14.4155	14.2299	13.7038	15.3388	14.3864	15.396	15.9113	15.2986	14.2808	14.7136	14.4194					13.322		13.3094	13.3417	13.4354	16.4403	16.4333	16.3897
Pex11b	14.4931	15.1241	14.2153							13.7218	13.4556	13.0409				13.5653	13.9377	13.7224		14.3037	13.5357													15.5772	15.3726	15.3698
Pex1	15.7461	15.8312	15.8314	14.2018	14.0934					12.9265	12.8158	12.7257		13.4015	14.649	14.4571	15.6247	14.7093	15.5977	15.7676	15.4377													15.0421	15.1227	14.9794
Pes1	13.5626	13.2289	13.3532	14.1255	13.2977	14.4257				14.6214	12.7893	14.6588	12.8918	12.6074	13.0253																13.0676	13.7012	13.064
Pepd	17.0287	16.932	16.8997	17.5608	17.1493	17.5359	16.587	17.3526	16.3622	15.6704	15.8918	16.0169	17.0594	17.3156	16.9916	17.5834	17.5105	17.2565	17.0141	15.9561	16.5765	17.8786	16.9285	17.5039	18.1201	17.8886	17.8411	16.5237	17.1917	16.2479	17.4095	17.3849	17.304	18.1936	15.3869	17.149
Pelo	15.2336	14.9194	14.8447	14.9879	15.4024	15.026				15.9924	15.7543	15.0935	14.3711	14.7629	14.956				15.0907	14.3542	13.6681	14.2799	14.6043	14.2843	14.3864		14.9029	15.8713	15.9519	15.9138	14.2844	13.9083	14.0553	17.2918	17.2208	17.0045
Pef1	15.4817	15.6113	15.9563	16.0211	15.6326	15.8588				14.7892	15.0433	16.0789	15.435	15.6831	14.4218	15.9158	15.7543	15.8301	15.5308	15.941		16.1718	15.8158	15.9405				15.3818	15.0688	15.2985	15.5493	16.145	15.4166	16.2039	16.7566	16.4797
Pecr	19.6108	19.517	19.6424	17.7525	18.4662	17.1639	15.1606	15.2381	15.0787	15.7488	15.8136	15.5385	16.0915	15.9131	15.6559	18.3839	18.4929	18.8259	19.2798	19.3144	19.7196	14.9542	15.7235	15.1747	15.537	15.371	16.1002	18.0407	17.8854	18.5087	16.1413	15.5751	15.2866	16.0295	15.6998	16.0881
Pebp1	20.5155	20.2059	20.3107	18.7981	19.1256	18.6638	19.7346	19.6766	19.8386	20.8155	20.4755	18.5627	18.13	18.0631	17.9543	19.4837	20.044	19.9386	20.168	19.9391	19.847	19.1554	18.8341	19.3526	19.2971	19.2319	19.3821	19.2551	19.3203	19.5009	18.5477	18.3206	18.743	22.4903	22.6233	22.5222
Pea15	14.0444	13.9995	14.892	15.0602	15.1633	15.0492	14.736	14.5756	14.6251	16.2154	16.4967	15.5562	15.0917	14.6412	15.8543	16.2703	15.7528	15.5705				16.9557	16.4452	16.1995				14.6749	13.6619	14.093	16.096	16.1435	15.8956	18.1331	18.1518	18.7879
Pdzk1	15.6638	15.4455	15.3573	15.7392	16.363	15.379				14.8641	15.3809	15.1302	15.6062	15.5743	16.4576	17.9294	18.0139	18.2571	15.2003	15.1315	15.4229
Pdxp	15.7377	16.1236	15.1934				14.241	14.843	15.5988	15.3199	15.0888	14.36							15.0556	14.8183		14.3843		14.8752							15.1134	15.2663	15.2095	16.9587	17.0884	16.9022
Pdxk	16.9504	16.9324	16.6905	17.0096	16.9717	17.064	14.1246	13.608	13.8661	15.8788	15.8115	15.8033	15.0198	13.9554	13.5208	18.5542	18.54	18.417	16.4097	16.4393	15.9336	16.3224	16.2775	16.0789		14.9594	14.1568	15.8739	16.0807	15.8363	16.4244	16.3489	16.2785	16.6433	16.618	16.1453
Pdxdc1	16.2178	15.7937	15.7862	17.1199	16.8737	16.969				15.962	16.2994	16.6752	15.0395	15.0883	15.1646	16.0539	16.0321	15.746	16.0353	16.2844	15.7349	15.869	15.7369	15.8411				15.3325	15.3273	15.3721	15.5942	15.701	15.2187	16.1272	16.2236	15.9135
Pds5b	14.7829	14.2476	16.2321	16.9804	17.6376	15.0163				14.7477	14.6126	15.1091	13.7026	13.8664	13.363	14.6909	14.8953	14.7635				15.5337	15.1407	15.2721				14.2479	14.3925	14.2388	15.7548	15.6664	15.5128	15.9587	15.962	15.6768
Pds5a	14.7624	14.5785	13.8278	14.8761	15.3212	14.6762				14.8776	14.9922	15.9705	13.9767	13.5733	13.3603	14.4736	16.0419	14.9451	13.7855	11.1919	14.5728	16.2693	15.3527	15.9883				15.0108	13.061	14.9071	14.3692	14.6837	14.1244	15.379	15.4799	15.2395
Pdpk1	16.1314	14.6518	15.6888	14.1812	14.2928	14.2268				15.2344	15.1788	14.7368	14.415	13.5207	14.0113	14.5769	14.3795	14.4511	15.849	13.2855	13.6314	15.1858	14.9863	14.5493				13.7037	13.4943	12.3346	14.8965	14.8177	15.2185	15.807	15.6339	15.1567
Pdp1	13.0145	13.7662	13.1071	13.8086	13.4673	13.5493	15.7235	15.6743	15.5788	15.2284	15.2085	13.4007	14.3067	13.9031	13.982	13.6759	13.869	13.3627				15.3243	14.4889	14.8493	13.9081	16.5186	15.0309	12.7095	12.6125	13.0919	14.0086	14.5131	14.0964	13.5648	13.5675	16.245
Pdlim5	15.7093	15.5717	15.6372	15.9334	16.9059	16.1274	18.8121	19.3435	18.736	15.292	15.441	15.8589	16.9818	17.3181	18.1852	15.7362	15.5222	16.5277	16.1159	15.5963	16.0828	16.2069	16.2149	16.0605	19.8475	19.6941	19.8288	15.6686	15.7444	15.6365	14.8633	14.8391	15.0558	15.1215	15.509	16.1075
Pdlim1	17.0884	17.2377	17.1486	17.5489	18.0202	17.8868	16.4627	16.2268	16.4292	16.3477	16.8005	16.8304	16.8617	16.6265	16.62	14.7439	14.6318	14.3968	16.2661	16.5026	16.3258	16.9272	17.2702	17.2097	14.3153	14.4988		14.7721	14.6162	15.0965	16.2121	15.8684	16.3176	15.7315	15.5732	15.9253
Pdk2	16.0303	15.3711	15.7314	15.8476	16.1982	15.9055	17.3622	17.5992	17.9376	15.2163	15.0156	15.3998	15.5541	15.626	14.8818	16.4453	16.8402	16.8464	16.0157	15.295	14.9803	16.048	15.3591	15.7255	16.1994	16.2192	16.0395	14.4345	14.3692	14.4154	13.3847	14.4435	13.9861	16.0339	15.8806	16.2329
Pdk1	16.2283	15.752	16.111	15.5462	15.3988	15.1909	17.1918	17.3131	17.005	15.2131	15.5942	14.8651	15.2793	14.9542	14.787	15.2771	14.8509	14.7207	16.0787	16.071	15.6938	14.8569	14.9423	14.823	15.1517	14.8609	14.6591	16.5537	16.7621	16.452	14.787	15.0195	15.3761	14.7896	15.009	14.9278
Pdia6	20.5396	20.174	20.1264	19.7888	20.0759	19.8223	16.1627	16.1719	16.2554	19.1743	18.9485	19.4494	18.3122	18.4786	18.9877	18.1387	17.9892	18.1164	20.3124	20.2382	20.042	18.5757	18.2304	18.4005	16.5507	16.2966	16.4191	20.6015	20.6029	20.5855	18.2433	18.2828	17.9501	20.3423	20.353	20.1566
Pdia4	18.7393	19.3352	19.3451	18.1543	18.994	18.4042	14.794	15.0935	15.064	18.7287	18.6378	18.715	17.2647	17.4786	17.8353	16.5858	16.2884	16.6312	19.9634	19.954	19.782	17.029	17.4188	17.4194	14.178	14.3211	14.6486	18.7261	18.7549	18.9923	17.7979	17.6969	17.5406	18.9355	18.3298	18.7697
Pdia3	21.5678	21.3137	21.3714	20.5368	20.8805	20.4544	18.013	18.4014	18.2664	20.9525	20.9185	20.0687	20.7361	20.3855	20.7212	18.7292	19.0387	19.004	20.5705	20.8836	20.6766	20.1481	20.6006	20.1851	17.3466	17.1724	17.5008	20.3592	20.1134	20.6139	20.1782	19.5599	19.8287	21.4953	21.4388	21.873
Pdhx	15.2172	15.3958	14.8121	14.7607	14.7861	14.7481	17.2573	17.2375	17.1083	14.1796	14.0966	14.8708	15.4129	15.2665	16.5634	16.1154	15.8325	15.7962	15.1292	15.791	13.9161	14.4147	14.0163	14.6831	16.1543	16.2853	16.6161	13.5182	14.1373	13.5518	14.4254	13.3166	12.6853	16.5563	16.543	16.4614
Pdhb	16.5831	16.9136	16.8734	17.1998	17.281	17.071	18.3969	18.4417	18.4773	16.7603	16.2706	15.6871	16.8486	16.6815	17.284	18.9939	18.4467	18.8217	16.9447	16.7343	17.0564	17.2135	17.0595	17.3037	18.8046	18.9092	18.5551	16.4459	16.0876	16.6734	15.9037	15.59	16.2905	19.2868	19.2391	19.0886
Pdha1	19.7583	19.7637	19.5743	19.2933	19.8582	19.3087	18.6197	18.3123	18.4813	18.2747	18.2204	18.8841	19.267	18.928	19.4362	17.3353	17.4722	17.5	19.4089	19.3569	19.0905	18.9939	19.0981	18.9535	20.2615	20.2612	20.0271	19.0722	19.0441	18.7521	17.8523	17.5958	17.5593	16.7004	16.8107	16.8402
Pde12	16.3762	16.2247	16.072	17.1035	16.9948	16.9639				15.8279	16.0587	16.5596	16.4546	16.1296	16.3223	16.7802	16.8564	17.1239	15.8327	16.5118	16.029	16.0603	15.9623	16.0931				16.0695	15.4323	15.093	15.5834	15.4969	15.6637	16.7513	16.2799	16.9409
Pdcd6ip	17.2277	17.3726	17.0827	17.9333	18.1573	17.8979	15.6621	15.1668	15.1046	17.9747	18.0676	17.3559	16.954	16.8248	17.4803	17.0681	17.251	17.4553	17.284	17.4987	17.4984	17.3325	17.5922	17.4384	15.1997	15.2204	15.535	17.1379	17.0772	16.7864	17.4309	17.2523	17.4247	18.4128	18.3954	18.5989
Pdcd6	15.8674	15.598	15.516	15.0079	15.3778	15.1139	13.2008	14.5677	14.7102	15.5658	16.1389	16.3542	15.0135	15.4397	14.3998	15.6696	15.421	16.2119	16.0799	15.83	15.9119	16.3692	16.3277	16.6689	14.893	13.3637	14.5386	16.249	16.2486	16.4596	15.2551	15.5206	15.6173	15.5224	15.401	15.6177
Pdcd5	16.7476	16.4018	16.343	16.5783	16.8979	16.8096	15.4304	15.0672	15.5591	17.9609	17.6875	16.6522	16.2283	16.1543	16.4746	15.4532	15.7805	15.5659	16.4285	16.7093	16.506	17.2473	17.4046	17.6531	16.9517	16.9757	16.8777	15.1968	15.3106	15.8933	17.1192	16.6297	16.2298	18.9866	18.9884	18.4802
Pdcd11		14.4407	14.4612	15.5564	15.0741	15.463				14.5379	14.4584	14.9161	14.0227	14.3202	14.5507			12.6567	13.2921	13.5571	13.0506	14.5783	13.8841	14.5088				14.9437	14.6363	14.6519	14.7914	14.8737	14.9455	14.5979	14.6343	14.4279
Pdcd10	15.8732	15.6589	15.3868	15.7332	15.8768	15.634				15.945	16.2791	16.1576	15.3861	15.3148	15.4593	15.5634	16.1939	16.2965				17.1067	16.6934	16.9864				15.363	15.1826	15.1082	15.9898	16.0907	16.0385	16.5135	16.472	16.6055
Pdap1	16.7179	16.6892	16.6122	16.6157	16.8744	16.3229	15.389	15.6896	15.4028	16.4989	16.5414	16.7865	16.739	16.7354	17.283	15.6766	16.0428	15.9165	16.2282	16.3332	16.1542	16.0835	16.5168	16.5175	15.4601	14.7797	15.6559	16.8056	16.9326	17.7768	17.1755	17.2242	17.2322	16.7711	16.8681	16.9207
Pcyt2	18.1509	17.8204	17.9993	16.9483	17.3939	16.7742	15.8565	15.691	15.5543	16.071	16.0858	16.2166	15.9905	15.8949	15.9726	15.9594	15.2453	16.1269	18.1468	17.9456	17.8955	13.2145	13.9728	13.958	14.9975	14.8128	14.9399	14.8198	15.2127	15.5066		13.5369	13.8114	15.8357	15.8438	15.9653
Pcyt1a	14.7619	14.7369	14.6879	16.5342	16.6751	16.761	14.4107	14.4353	14.1656	16.1219	16.2654	16.4173	15.8896	15.8947	16.0048	15.1251	14.2101	14.8568	15.134	15.2851	15.2016	15.8119	16.711	16.9778	14.6208		14.6691	14.8805	15.032	14.5372	14.1774	13.5874	13.8341	15.7593	16.234	16.1783
Pcyox1	16.6439	16.6207	16.5679	15.9008	16.7251	16.1219	15.1374	14.4003	14.945	16.0173	15.9069	16.42	16.3186	15.5019	16.2744	16.3019	16.4622	16.272	17.0152	16.9056	16.8118	16.4332	16.6501	17.1194	17.112	17.0631	17.1082	16.8206	17.1749	17.1644	16.5545	16.967	16.7117	16.5226	16.5401	16.1589
Pctp	16.3923	15.709	15.2705							15.5212	15.6864										14.0848													16.2699	15.9237	16.3748
Pcnp	15.7162	15.5622	15.3294	15.3904	15.4217	14.9535				15.6418	15.907	16.0899	15.263	14.8932	15.279	15.1901	15.6198	14.7163				15.9859	15.9114	15.8411				14.795	14.4436	15.5206	14.7447	14.7601	14.8824	16.3654	16.4415
Pcmtd1																						13.4818	14.775	14.0121							12.9423	13.5415	13.6002
Pcmt1	15.5801	15.5735	15.7308	16.3701	16.4191	16.3815	17.5496	17.7105	17.4398	17.6746	17.4544	16.5855	16.8981	16.5093	17.0463	16.3309	16.4156	16.5939	15.9994	15.8516	15.4646	17.3099	17.467	17.5565	17.2066	17.002	17.2548	16.6436	16.7686	16.9285	16.1335	16.0316	16.0407	19.0812	19.0898	19.1425
Pck2	16.4194	16.1045	16.2888	16.8217	16.8764	17.1327				15.258	15.7401	16.2235	16.0108	16.0241	15.1825	17.3815	17.5479	17.2089	16.3149	16.4414	16.5295	14.9433	15.2907	15.3871				17.5264	18.0517	17.7876	16.183	16.3898	15.6244
Pck1	18.2247	17.976	18.5586	15.9416	17.4424	15.5343						14.2337	14.74	15.1646	12.4685	17.7585	17.9952	17.8393	18.3006	17.7903	18.2184							14.1126	14.7866	15.0452
Pcid2	12.9783	12.9995	13.1474	13.1374	14.1353	14.1833				12.8125	13.311	13.9032	12.4979	13.6132		14.2638	14.2404	13.6246	14.0754		11.2828	14.0278	11.563	12.3513				13.5485	13.033	13.7362	13.9265	14.0027	13.739	14.9712	15.0133	14.7778
Pcdh1	13.7954			14.6386		14.3228						15.5484										15.358	15.0258	15.2228
Pccb	17.9002	17.0462	17.166	15.7278	16.122	15.5198	17.7284	16.9974	17.7031	16.0532	15.4188	16.777	16.4253	15.8573	16.6423	16.8887	17.5618	17.8717	18.167	18.3061	18.2575	16.6429	16.8721	16.7853	16.4201	16.5606	16.2137	16.5087	16.7889	16.6412	16.017	15.7982	15.6677	16.4411	16.2256	16.28
Pcca	18.081	18.0838	17.8368	16.2825	17.1207	16.232	18.4631	18.3762	18.1989	16.2159	16.0123	16.2375	16.0784	15.9831	16.4154	17.716	17.4446	17.8497	18.1596	18.0603	18.172	15.296	15.7769	15.4792	15.2241	15.0595	15.2136	18.1196	18.361	18.4453	16.2281	15.5413	15.4414	15.8758	15.988	15.6417
Pcbp2	16.7836	16.7945	16.6877	16.913	16.8644	16.7627	15.2394	17.1161	15.4119	17.6735	17.6919	16.9062	16.5203	16.152	16.4569	16.6758	16.9644	17.0532	16.5696	16.6227	16.6883	17.5483	17.3244	17.3344	15.1317	15.1457	15.113	17.1626	16.9802	16.8451	17.8959	17.9147	17.8892	18.5939	18.5911	18.7321
Pcbp1	17.5393	17.8648	17.9284	18.8241	18.8787	19.0135	16.2782	16.061	16.4501	18.852	18.7655	18.5358	18.3934	18.2771	18.7118	17.8974	17.6899	18.2425	17.7264	17.6731	17.9279	17.6473	18.1614	17.5236	16.0017	16.1814	16.0796	18.6984	18.8344	18.8155	17.9349	17.5647	17.5718	18.7027	18.7091	18.844
Pcbd2	16.5694	16.443	16.1928	15.1372	13.1658	16.1675	14.9498	15.2502	15.0448	15.779	16.4045	16.3404	15.6534	15.9262	16.3804	16.387	16.3061	16.4661	16.5015	16.7049	16.3934	15.7123	16.2813	16.3397				15.1618	15.4617	16.4969	15.7715	16.0306	16.4604		15.5679	16.2195
Pcbd1	17.1802	17.2183	17.0936	15.4449	16.2514	13.9913				13.034	13.1168	14.0696		12.7231		15.8051	16.3318	15.7727	16.9957	16.9142	17.0921							13.3069	13.6421	14.2065
Pc	19.4097	19.1172	19.0174	15.6303	17.159	14.9899	14.974	15.2028	14.8527	14.6767	14.3545	15.0336	14.1265	14.2862	14.3154	18.9273	19.0477	18.7173	19.939	20.4021	19.7496	14.9591	14.9483	15.122	14.6646	14.5264	15.3337	17.0983	16.9344	16.7041	14.4441	14.148	14.5361	15.9674	15.7893	15.9819
Pbxip1	15.118	14.4761	14.8144	15.6882	15.026	15.545	15.4735	15.3276	15.3261	14.5643	15.0076	15.204	14.3928	14.2358	14.1217	14.9746	15.0926	14.8524	14.5554	14.9677	14.4388	14.6911	14.2942	15.3112	15.554	15.3247	15.704				12.8835	14.4419	14.4091	15.6067	15.4075	15.1577
Pbrm1	12.3918	13.336	12.0412	17.3497	19.0285	19.3558				14.5213	14.0906	14.6662								10.3993											14.3932	13.6997	14.3101
Pbld	18.504	18.342	18.1851	16.6591	17.7211	16.5739						14.7809	14.7173	15.9097	15.0028	18.0292	18.5675	18.4867	17.5902	18.2077	18.0383	14.7806	14.9255	14.6933				17.3551	17.9528	17.0351
Parva	15.1776	15.1665	15.3284	15.9866	16.3586	15.8696	15.2469	15.0848	15.3527	16.8472	15.543	15.3719	16.5495	16.3672	16.604	16.3067	16.4343	16.4866	15.9878	16.0721	16.2349	18.0362	18.3239	18.3022	12.6986	13.267	12.6211	15.7909	15.4429	15.3414	16.2009	16.3418	16.3848	15.6834	15.6464	15.9081
Pars2	15.0687	15.0339	15.3201	14.7794	15.0328	14.6183	14.0419	13.9389	14.0545	15.1625	14.5564	15.1665	12.1072	14.2123	14.4149	15.6039	16.0413	15.9117	15.2949	15.0878	15.2363	14.1401			13.9798				13.5632		14.0202	14.5119	12.626		15.6605	15.7771
Parp9	15.2706	15.5348	15.6182	14.5827	14.7084	14.361				13.7784	13.9715	14.8664	15.096	14.8968	14.6417				14.9002	15.4177	15.6011	15.1387	14.8042	15.0406				13.703	12.8399	13.5028	14.4279	16.672	14.8524
Parp3	15.1331	14.9471	14.7845	14.431	14.3537	15.329	14.1115	14.2935	14.7883	13.3897	14.4253	14.6992	13.7784	15.1975	15.2186	15.3012	15.642	15.5214	15.0667	15.1579	14.7846	17.1524	17.1675	17.1043	14.0105	14.167	14.2787	14.0104		14.1399	15.0469	14.6913	15.3157	13.442	15.047	15.6023
Parp14	15.6034	15.5693	16.3188	15.7602	15.7004	15.5398				14.5691	15.0236	15.7468	15.004	15.1717	15.1802	14.7349	14.8677	14.9847	15.8905	15.8449	15.6972	16.1277	16.2576	16.0601				16.5212	13.8367	14.2174	15.6095	15.7343	15.6381
Parp12	15.1728	14.9406	15.0942	14.8256	14.9894	14.843				14.2547	14.5735	14.4684	14.3453	14.4273		14.1372	15.7576	15.1113	14.434	14.6185	14.2997	15.4337	15.3212	15.194				14.6314	14.2194	13.0126	13.8469	14.1187	14.1134
Parp1	16.0673	15.7963	15.7027	15.7813	15.6585	15.8011	15.9178	15.0667	15.5177	16.8875	16.7569	15.9119	15.6709	15.6651	15.479	15.5952	15.5355	15.5358	14.9656	15.1803	15.2896	16.2796	16.2815	15.9899				15.8959	15.7461	15.6536	16.9362	16.623	16.7617	17.0472	17.4089	17.712
Parl	14.8956		14.5783	14.287	14.2478	13.9186		13.5687	13.9664	12.2724		13.5592				15.2524	15.0163	15.2416	13.5672	13.6448	13.0338
Park7	18.8448	19.1828	19.3633	19.1869	19.3657	19.1216	18.3091	18.2106	18.4698	19.8498	19.4964	18.1995	18.9956	18.7041	19.3404	19.8069	19.7024	19.8976	18.8536	18.7152	19.782	19.0601	19.5341	18.8232	19.1966	19.299	18.8461	19.0026	19.1223	18.885	19.3654	19.0704	19.2126	19.9244	19.9797	20.3154
Paqr9	16.5767	15.4974	15.547																16.8277	16.1477	15.8292
Papss2	18.6124	18.7454	18.4623	20.788	20.8295	20.8731					13.9834	15.2123	19.3003	18.5118	16.8246	16.3741	15.9433	16.6361	18.3832	19.015	18.5233	15.5875	14.8299	14.4493
Paox	12.7916	13.5251	13.2331	15.2825	15.1622	15.1423				12.8484	12.8046	13.6242	13.3331	13.321		12.2923	13.9456	13.1718	13.654	12.7641	13.29							14.1693	14.2106	13.7673	13.1821	13.5713	13.2348	13.9754	13.6066	13.2018
Pank4	14.48	14.3867	14.2926	14.5055	13.7921	13.6599	14.3371	14.5219	14.2981	14.9493	13.7389	14.8485	13.6326	13.7869	13.6351	14.4905	15.2179	14.8092				14.6944	14.2825	14.4573	15.7584	15.9764	15.93	12.8784	14.9112	16.2658	13.9658	14.3573	14.0832	15.4159	15.4419	15.8661
Pam16	15.8188	15.4805	15.1317	15.4953	15.5338	15.3109	16.0182	16.4641	16.5171	15.2475	15.3631	14.9243	14.2092	14.2837	13.4815	15.4652	15.5862	15.5727	15.1774	15.6461	15.0235	14.1182	12.7279	13.8595	15.3585	15.5964	15.3352	13.9891	14.2029	13.5712	13.4202	13.0506	13.6754	16.3702	16.4091	16.471
Palmd	15.0486	15.038	14.7208				14.9629	14.7611	14.8307										15.2232	14.8878	15.1491	13.715	15.0877	15.1339
Pak2	15.5092	15.2334	15.0999	17.3214	17.3915	17.4098	14.9287	14.9882	15.1333	16.7913	16.5963	16.9255	16.123	15.744	16.0056	16.3051	16.1386	16.229	14.9544	15.0717	14.7891	17.0702	17.3154	17.0729				16.1972	16.1915	15.8523	17.1233	16.7858	16.8716	15.8593	15.6416	15.7551
Pak1	18.4798	18.4477	18.5646	16.2844	16.0261	16.1615				15.6508	15.9735	16.2278	15.4386	15.5844	15.9781	15.6574	15.635	15.3907										16.621	16.4963	17.3537	14.2375	14.6788	15.046	15.489	16.0368	16.7818
Paip1	14.7725	15.1328	14.5602	15.198	15.6594	14.5637				15.9187	15.6761	15.5381	15.0641	15.1706	15.6883				14.6394	15.1118	14.4258	14.4801	15.2007	14.8294				15.6686	15.7242		14.533	14.131		16.2272	16.2366	16.1419
Paics	16.4838	16.2449	16.5414	14.8712	15.1717	14.876	13.4918	14.3107	14.2457	16.4983	15.8146	15.7855	15.1842	14.6699	15.6264	16.1413	16.4846	16.2434	16.563	16.8731	16.5805	16.4854	16.8704	16.6266	15.5952	15.3708	16.0909	15.7306	15.7639	16.2253	15.8494	16.0899	15.9736	16.4824	16.6173	16.3509
Pah	20.727	20.2808	20.5983							15.0816	14.7679	15.0119				18.9688	19.1165	19.2422	21.3367	21.5482	21.4248													17.4795	17.4846	17.286
Pafah2	13.9828	13.4022	13.2494	15.8369	15.931	15.8182				16.1603	16.1789	15.8831	15.1798	15.024	15.5224	15.5028	16.0356	16.0038				16.3096	16.3766	17.0822							13.412	14.0521	13.9379	16.404	16.4602	16.5838
Pafah1b3	16.929	15.93	16.3842	17.7963	17.7002	17.7297				18.4268	18.4164	17.6086	17.9512	17.3983	17.6637	16.8353	18.0059	17.7066	16.9448	15.9348	15.8951	17.7993	16.3513	17.0902				17.2693	16.4042	18.0307	17.9283	17.5521	17.5829	19.1946	19.7474	19.7137
Pafah1b2	18.5922	18.1258	18.3756	19.7176	19.7639	19.7043	18.5423	18.4829	18.5014	19.8805	19.7435	19.9674	19.3651	19.2274	18.0028	18.6002	18.6863	18.9262	18.1488	19.1224	19.159	19.0872	20.5834	19.1108	17.8767	18.2733	18.8342	19.4749	20.1114	19.0641	19.8607	18.4566	19.6171	20.9457	20.4082	21.0842
Pafah1b1	16.5941	16.3086	15.7831	15.8526	16.1062	16.2561	15.26	15.8991	15.6148	17.0638	16.8602	16.392	15.6766	15.5917	15.8564	16.9174	16.8662	17.0796	16.0958	15.8172	15.8864	16.4876	16.5893	16.2756	15.7883	15.5626	15.4058	16.793	16.3725	16.169	16.0487	15.9737	16.2366	18.0303	17.8941	18.2727
Paf1	15.6361		14.974	15.341	15.1645	15.187				14.6903	14.7898	14.8383	14.5657	14.916	14.4828	15.4006	14.8985	14.9414				15.1845	14.3573	13.455				14.641	14.481	14.6314	14.5104	15.0426		14.4877	14.6379	14.5012
Pacsin3	15.9042	15.3364	15.177		15.0608		15.5027	15.1631	14.9513	13.6636	14.4852	14.0904	14.7525	14.1293	15.3411	17.7372	18.6174	15.3284	15.1267	15.1327	14.9307	16.3276	16.463	16.4533	16.3647	16.1613	16.3761	14.8756	14.8051	15.6086				14.1743	14.2753	13.6773
Pacsin2	16.4282	16.287	16.3062	14.0739	13.9015	14.1673	15.6145	16.2245	15.8599	16.44	16.4328	16.2443	15.5787	15.4793	15.853	16.9801	16.9425	17.1413	16.2456	16.1336	16.6018	17.1996	17.712	17.5372				15.7559	15.871	16.0672	16.5074	16.0021	16.1407	15.654	15.8385	15.8413
Pabpc4	16.5572	16.8695	16.9353	16.7218	16.9879	17.274	16.7643	16.8527	16.8115	16.7957	16.5777	16.4969	16.2209	15.1954	16.7784	16.7027	17.0611	17.2047	16.6577	16.7892	16.8994	15.5429	15.6417	15.3358	17.1355	16.9075	16.8401	20.0247	20.2772	20.2883	17.4958	16.7879	16.657	17.6293	17.8071	17.9249
Pabpc1	19.0193	19.1099	18.9422	19.6536	19.6916	19.6245	15.8046	15.7966	16.0561	19.9845	19.7261	18.2391	18.8002	18.8432	19.2025	18.1322	18.5473	18.7612	19.0588	19.458	19.0734	18.6775	18.797	18.9326	14.8879	15.2172	14.9257	18.6698	18.4892	18.5643	18.4259	17.8535	18.3225	20.1741	20.3304	20.5255
Pa2g4	17.9759	17.8189	17.7114	18.2093	18.1374	18.1449	15.1712	15.4135	15.2794	18.7726	18.5814	18.7338	17.7978	17.8733	18.1331	17.494	17.6261	17.8626	17.1114	17.3583	16.7157	17.5763	17.5345	17.4342	15.9434	15.981	15.9176	19.1642	19.2867	19.3135	18.326	17.9597	17.9445	18.9396	18.4718	18.8733
P4hb	19.9721	20.3271	20.1929	20.334	20.4322	20.2265	17.2411	17.3867	17.3029	18.83	19.0755	18.9101	19.4871	19.2868	18.8639	18.0901	17.9976	18.3575	20.5411	20.9342	20.7317	18.0523	18.3904	18.2965	16.993	16.7696	17.2772	21.0768	20.9328	21.8307	19.3961	18.8335	18.6577	17.5327	17.6793	17.7638
P3h1	11.8016		11.4601									13.2873				12.6223	13.1312	13.1369		12.9004														13.8226	14.1372
Oxsr1	15.7867	15.5045	15.6985	16.5005	16.3927	16.4941	15.0576	15.0859	14.8214	15.7934	15.7804	16.4599	15.9864	15.7628	15.9859	16.0312	16.0163	16.4639	15.4282	15.4238	14.4915	15.8186	16.4342	16.4003	15.3984	15.2659	15.9883	15.0211	15.0043	15.1606	16.0569	16.1098	15.8697	16.665	16.6258	16.5693
Oxsm	15.8594	15.4647	15.4453	15.0804	15.4348	15.0793	14.9328	15.4881	15.5231	14.9242	14.9658	14.5502	14.0747	14.4571	14.1589	16.1858	16.1	16.1413	15.2977	15.774	16.0674	14.9709	14.2957	14.7612	13.1591	13.4793	12.6434	14.5544	14.3447	14.3198	14.2999	14.0658	13.8818	15.234	14.9974	15.1212
Oxr1	14.7241	14.3533	14.3905	15.0244	15.2338	15.1676	15.5752	14.6905	14.4042	15.5131	13.4253	15.1647	14.9217	14.9111	12.887				15.0414	14.8589	14.7027	15.9592	15.7474	16.0136				13.698	15.1659	14.9088	14.7811	15.2779	15.1303	15.2583	15.4412	16.4821
Oxnad1	15.2249	15.2185	14.9702	17.7888	15.3847	15.2858	15.7834	15.5028	15.8324	13.9999	14.0519	14.2951	16.3567	15.5841	13.7143	16.145	15.5516	16.1058	14.3339	14.4156	14.943	14.1425	13.8663					16.8889	16.0896	13.9952		12.9265		14.1598	14.1114	14.0301
Oxct1		13.3317	15.7933	16.8857	17.0398	17.0169	18.9594	19.2974	18.9871	16.8252	16.6569	16.6348	16.4558	16.2908	16.4455	19.2477	19.3627	19.1891				16.371	16.3831	17.0774	16.4294	16.5764	15.6155	15.7402	15.5489	15.513	15.0217	15.2636	15.7171	15.6269	15.5452	15.8419
Ovca2	15.0873	15.2587	15.3646	15.215	15.7971	15.6105				15.3214	15.2219	15.2388					16.5476	16.7295	14.779	14.9433	14.2105							15.8574	15.9925	16.1809	14.8898	14.8874	14.8855	15.9523	16.3454	15.9759
Otulin	14.6975	14.8192	14.6389							15.1856	14.5351								14.6426		15.3781		14.9133	13.493				14.0858	14.0113		15.5983	15.5849	15.7563	15.6048	15.736	15.6422
Otud4	14.952	12.7162	12.9112	14.6489	14.8985	14.2721				14.6197	14.5709	14.7298		13.8771	14.3992				12.9162	13.5429		14.7286	14.5118	13.6197				13.8768	13.2085	14.0185	14.4141	14.7077	14.442	15.9907	16.0295	15.6272
Otub2	14.704	14.3599	14.905							16.7322	16.5794																							14.898	14.6283	15.0444
Otub1	16.4139	16.4324	16.2267	16.6358	16.5702	16.6283	14.0306	15.0789	14.6341	16.953	17.0745	16.703	16.3284	15.3309	16.3175	16.5955	16.6601	16.1557	15.9438	16.4223	16.2757	16.6598	16.7966	16.8616				16.1181	15.9452	15.9658	17.1108	16.8991	16.5582	17.9832	17.9866	18.0377
Otc	21.6517	21.3018	21.4661	20.0676	21.2082	19.9242				18.4412	18.7202	18.8897	18.4772	18.934	19.2488				21.217	21.2696	21.517						15.6571	13.2836	13.6429
Ostf1	16.2092	16.1832	15.9714	16.7277	16.8749	16.6936	14.0024	14.0744	14.3675	16.1389	16.2001	16.8179	16.07	16.0338	16.1597	16.7526	16.7421	17.0118	15.3244	15.3826	14.9207	17.5479	17.7887	17.6675	14.824	15.1549	14.5088	15.6577	15.5474	15.6261	17.0351	17.8089	17.4197	15.2797	15.4861	15.1018
Ostc	16.8077	17.8888	17.6861	17.3151	17.6201	17.0848				16.2053	15.5017	15.1428	16.1584	16.2122	16.616	14.3703	15.2986	15.2585	17.6893	17.9913	18.3983	15.1865	15.5018	15.1267				17.6185	17.8947	17.4378	15.3533	15.5793	14.9356
Osgep	15.0347		14.947	14.3421	14.5874	14.3041				14.6737	14.5661	13.9758	14.3629	13.9841	13.7391	15.2347	15.0098	15.5285	13.5903	15.4677	13.8781	14.954	15.02	15.238				15.4771	14.3323	15.3087	15.3691	15.021	15.4469	15.7275	15.5515	14.9771
Osbpl9	16.168	15.8768	15.624	15.2608	15.0225	15.1348	14.3321	14.2843	14.3833	15.724	15.6145	15.286	14.5244	14.1907	14.7702	15.1957	15.5213	15.2889	16.3535	16.3719	15.7374	16.2014	15.8752	16.0031	14.1282	14.4942	14.8707	14.6115	14.4522	14.4098	16.338	15.9815	15.6504	17.7367	17.6234	17.6032
Osbpl8	15.5791	14.89	14.5986			14.832	14.0774	14.0506	15.098	15.6667	15.0428	14.664		14.0379	13.1795	17.1411	17.0525	17.442	15.032	14.2784	15.3727	16.0524	15.7023	15.9145				15.3997	15.3285	15.0922	15.8337	15.7966	15.6229	15.7062	15.4881	16.1944
Osbpl2	12.8947	12.2959	12.5182	13.9885	14.051	14.0336				13.5616	13.5966	13.7894							13.734	13.7421	12.9131	13.3818	14.0902	13.9867				14.8138	13.5039	13.9982				14.5003	14.1228	14.2833
Osbpl1a	14.5855	14.1102	14.1885	15.4759	15.0418	16.4258	14.7482	14.5541	14.2195	14.9521	14.9581	14.7547	14.8748	15.3297	14.8978	14.5832	15.0356	15.2937	14.9083	14.9713	14.5164	14.9728	16.1522	15.6376				15.2129	15.7368	15.4879	14.6815	13.9387	13.9346	15.0889	15.1242	15.1247
Osbpl11	15.5042	15.1093	15.3783	15.4063	15.1605	15.5846				15.3134	11.117	14.5414				14.9681	15.4878	15.1378	15.2435	15.5884	15.7868	15.1845	14.8833	15.3404							14.4164	14.3726	15.103	15.7544	15.7798	16.1831
Osbp	16.3107	16.1848	16.2555	16.5383	16.5137	16.7124	15.8716		15.7434	16.4094	16.2777	16.2572	14.7109	14.5532	14.9306	16.6482	16.5133	16.4903	15.9147	15.9966	16.022	15.9306	15.5042	15.5228				16.7247	16.6764	16.5717	15.3	15.1747	14.9699	16.8377	17.1284	16.6668
Os9	17.9171	18.1654	13.8981	13.264	17.1552	16.6774				13.5617	14.0136	13.168		12.067					13.3815	13.7346	12.6117							13.0642	15.5601	13.699			12.6492	14.9097	14.256	14.6322
Ormdl3	16.4558	16.5604	16.1857	16.2324	16.0415	15.8581										15.239	15.3662	15.4729
Ormdl2	13.0278		13.3225																15.6109	16.4426	15.7559							15.4847	15.0884	15.0039
Optn	13.8222	13.9025	13.4624	14.6685	15.2661	14.9301				13.8318	13.4529	19.4304	12.9951	12.7199	14.3572				14.0524	14.6545	14.0408													13.8549	13.8677	14.1563
Oplah	16.6568	17.1319	16.746	14.9035	15.7052	14.8814	13.9775	13.7352	13.6671	14.3483	14.3954	14.8841	14.0162	14.138	14.5164	17.7604	17.8598	18.3754	16.5415	17.0605	16.4229	15.1617	14.9089	15.1769	14.7113	14.7616	14.6945	15.8695	16.2036	16.065	15.8323	15.5807	15.6358	16.0232	15.8248	16.0033
Opa3	15.7391	15.6784	16.4209	15.4624	16.7056	15.8528	16.7621	16.7243	16.7611							17.4541	17.2129	17.4207	15.7955	16.03	15.9704	14.9467						14.9407	14.756
Opa1	16.3935	16.4239	16.0832	15.6558	16.3857	16.1181	16.8355	16.8184	17.124	15.4675	15.4572	15.3936	14.6139	14.7013	14.6497	16.6074	16.1009	16.3519	15.273	15.3486	15.3151	15.307	16.4794	15.8692	15.3095	14.7619	15.1701	15.0643	15.8617	15.2881	14.9465	14.0487	14.066	15.5515	15.5525	15.8997
Ola1	17.6446	17.5824	17.5143	16.943	16.9132	16.951	17.6134	17.4706	17.6043	16.7937	16.802	16.8101	17.225	17.1556	17.5361	17.039	17.1964	16.759	17.0579	17.2846	17.1654	17.0629	16.221	16.3142	17.6655	17.5714	18.0091	17.4557	17.538	17.4921	17.1302	16.5312	16.7666	17.4739	17.601	17.3568
Ogt	14.602	14.4131	14.4154	14.8722	15.161	14.864	14.2482	13.9738	13.1928	15.5324	15.6633	14.7895	14.8707	13.8002	15.9864	15.6499	15.5896	15.8112	15.6897	14.6003	15.2922	15.6989	15.796	14.9558	15.9792	12.9719		14.5187	14.2853		15.2703	15.416	15.2968	14.3858	14.1733	14.7181
Ogfr	14.0283	13.6808	13.5929	13.6666	12.9871	13.3768				13.2404	13.329	14.1466				13.7584	13.2839	13.2779	12.7357	12.4394	13.6872										12.8853	12.9673	13.2638	14.628	14.6726	14.3385
Ogdh	17.3474	17.3458	17.2485	19.1974	19.4888	19.1774	19.5048	19.6859	19.5586	16.1547	16.0517	16.5308	18.3315	18.3854	18.2888	19.108	19.0174	18.6847	18.1191	18.7722	17.9744	16.497	16.5354	16.4921	17.0751	17.1151	16.5692	16.2717	16.2305	16.3497	16.3647	16.2737	16.0279	16.5177	16.5326	16.2817
Odr4	15.12	13.5103	15.1038	13.2482	13.1679	13.1984				12.9193	13.1484	12.2543				13.2996	13.5345	13.7213	13.9576	14.3264	14.2172		13.3022					15.334	15.7503	15.3704
Ociad2			14.9423	15.7965	15.972	15.5115				14.6018	14.4205	14.5184	14.2313	14.343	14.3009	15.7509	15.5888	15.4935	11.2822		13.2792	15.4698	14.2982	15.1108				13.7327	13.5906	13.6805
Ociad1	16.4005	16.2161	16.2345	15.9893	16.0536	15.5646	15.2597	15.5391	15.2741	14.7911	14.8381	15.343	14.4696	14.7211	14.5202	16.1342	16.1456	15.9957	15.7424	16.3082	15.7837	14.9076	14.6004	14.8936	14.8543		14.2401	15.0758	15.0348	15.4454	15.5843	15.0915	15.0299	15.8372	15.8492	15.7218
Oat	18.1951	17.4356	17.508	19.9459	19.7279	19.6893	16.1163	16.0896	16.293	19.0731	19.0573	19.068	19.6419	19.6742	19.1828	19.7218	19.5956	20.1253	18.4293	18.4597	18.3674	17.2159	17.2207	17.1123	15.2926	15.0268	15.7563	14.9804	15.1355	15.1115	15.4525	15.2806	15.4933	17.0611	17.1203	17.1606
Oas1k	15.7308	14.6734	15.3286											14.937	15.4242																14.0197	14.5706	14.4934
Nxpe4	17.4249	17.4939	17.3503																17.2322	17.3716	17.138
Nxn	13.2181			13.8238	14.4553					14.69	14.3953	15.1375	12.8542	13.7631	13.414	13.7927						14.3897	14.1486	14.5708				14.0956	13.7402	13.7222	13.2387	13.2142	13.9841	16.2327	18.1583	17.2939
Nxf1	13.9225	14.3957	14.0444	14.6218	14.6121	14.3859				14.7614	14.8189	15.1526	13.251	14.0182	11.4725				13.6915	14.2246	13.9115	14.998	13.8492	14.5016				14.0221	14.2742	14.9983	14.7518	14.2498	14.6955	16.0249	15.9781	16.0638
Nutf2	15.792	16.2393	16.0916	15.8329	15.7843	15.7739	14.8731	15.2537	13.9099	17.0825	16.7972	16.1652	16.0546	15.3605	16.1894	16.5677	15.9133	16.1583	15.8158	14.8695	15.9739	16.5995	16.966	16.9146				16.324	16.3884	16.543	16.7383	16.3447	16.4478	17.4288	17.2064	17.6524
Nup93	14.8732	14.5224	14.4082	16.1909	15.9583	16.0918				15.7143	15.7587	15.863	15.0291	14.9299	15.1191	16.0588	15.564	15.9548	15.2738	15.1857	15.2609	16.0364	16.1909	16.0018				15.2322	14.2252	15.3351	15.6731	15.5046	15.606	16.5234	16.6753	16.4986
Nup62	14.5965	14.2827	14.6379	15.7229	15.4226	15.6441	14.4954	14.1758	13.9759	16.0734	16.1153	16.1869	15.3299	15.3386	15.4726	15.3272	15.5733	15.3959	14.7028	15.441	15.0406	15.9195	15.6766	16.1852				14.2617	14.7637	15.5159	16.2509	16.3527	16.0801	16.8093	16.8981	17.0059
Nup54	15.3839	15.2634	15.196	15.1565	15.192	15.006				15.1892	14.9516	15.1256	14.5757	14.2643	14.586	14.8466	14.998	15.1793	13.5694	13.9216		15.0784	15.2438	15.2656				14.6189	14.4541	14.6898	15.3645	15.5937	15.556	15.3312	15.4863	15.2425
Nup35	14.9724	14.6027	14.2807	15.2645	15.2399	15.0962				15.5362	15.5696	15.7761	14.6101	14.4208	14.2063	15.145	15.1825	15.4206	14.9793	15.1799	14.637	15.6228	15.111	14.9073				15.0985	15.0778	15.0753	15.0369	15.1711	15.2125	15.264	15.1474	14.7927
Nup210	15.5474	15.7185	15.8376	15.5447	15.464	15.3038				14.2967	14.6554	15.1099	13.6905	14.0888	15.2607	15.4266	14.9441	14.8546	14.8657	15.344	15.5607	15.1919	14.7562	14.6292				15.0415	15.0365	15.0578	15.6652	15.7791	15.6155
Nup205	14.9878	15.3258	15.0106	15.8585	15.7664	15.5881	13.9246	13.0857	13.0822	15.461	14.9931	15.543	15.3195	15.3744	15.6146	15.2961	15.4911	15.5445	15.2614	15.4088	14.9764	15.7959	15.8679	15.711				15.7225	16.1579	15.9039	15.417	15.3845	15.3533	16.0447	15.915	16.0075
Nup155	14.677	14.6927	14.6725	15.0892	15.041	14.9274				14.9769	14.7847	15.1833	15.0782	14.6414	14.8029	15.0066	15.8927	14.9498	14.8217	16.0875	14.7869	15.6056	14.9572	15.2508				14.5377	15.3623	14.9113	15.161	15.7633	14.9127	15.864	16.5441	15.277
Nup153	16.8339	16.4091	16.2256	14.7075	14.7466	14.2751				15.9097	15.2614	15.5535	13.4058	13.6682	14.2094	14.929	11.997	14.8399	14.3062	14.1333	13.6657	15.1481	15.1794	15.0908				14.963	14.6984	14.8729	14.7273	14.8003	14.8975	15.1593	15.1027	14.9989
Numb	15.5325	15.322	16.4224	15.7883	15.9929	15.7301				14.98	15.3739	15.146	15.0241	15.1048		15.0956	15.918	15.9574	15.5127	15.4661	15.1405	15.8802	16.236	16.1554
Numa1	13.775	13.6002	13.2604	15.2108	15.065	15.0252	12.199	13.8745	12.6043	15.4031	15.3932	15.4398	15.7092	15.3809	16.0604	14.374	14.519	14.0935	13.483	14.9817	13.5506	15.8729	15.6573	15.6976				14.1419	14.2852	12.9919	15.6732	15.666	15.0535	15.6054	15.7015	15.5252
Nudt9	15.5805	14.2145	14.8459	14.2536	13.0937	14.4557	14.4065	14.284	14.5126	16.1759	16.0867	15.1843							14.933	14.9736	14.3434	14.3341	13.9713	14.3465				13.7229	13.7751	13.6859	13.9668	14.6036	14.5754	16.5159	16.437	16.1447
Nudt8	16.4215	16.4999	16.6478	15.4418	15.734	15.2861	17.3024	17.2769	16.7007		13.6112	15.0615	13.5039	13.9857	12.5165	15.6437	15.8287	15.8015	15.9031	16.396	15.7792							14.4031	14.6305	14.5691	15.3634	15.0284	15.0762
Nudt7	14.8001	14.3276	14.4256																	13.765
Nudt5	16.6644	16.6777	16.7936	19.9004	19.8279	19.9402				18.6031	18.9092	19.2486	19.0875	19.4704	19.0926	17.3872	17.5091	17.4026	16.9401	17.203	16.9689	17.7626	17.9842	17.8969				18.1067	18.0325	18.2532	17.6783	17.3005	17.4373	16.7345	16.7526	16.2621
Nudt21	15.7622	16.3457	15.8642	15.9385	16.6912	16.4143	14.3145	13.8433	14.0562	16.9716	16.8311	16.8788	16.2711	15.8962	16.2094	15.8598	16.193	16.3267	15.723	16.4732	15.4537	16.7324	16.7617	17.0391				15.5714	15.1257	15.6318	17.2866	17.0267	17.1054	16.9737	17.0071	17.3272
Nudt19	16.1697	16.0038	15.7911	16.6374	16.7463	16.2871	15.6774	15.8666	15.4756	15.2927	15.563	16.1602	15.7489	15.8791	15.7919	15.5263	16.1824	16.4065	15.6944	16.2933	15.8517							14.5617	14.8734	14.3379	13.8158	14.7832	14.2631	15.777	15.7395	15.8363
Nudt16	15.6617	15.934	15.7914									14.003				14.9918		14.01	15.9942	16.0282	17.0594							14.1356	14.1109	14.2796				15.3227		12.147
Nudt14	15.5256	15.3954	15.7268	15.0776	15.0223	14.9422	14.2795	14.5214	13.9819	14.5331	14.469	15.0011	14.3569	14.3991	14.2129	16.4358	16.4854	16.8342	15.4272	15.3234	14.8595	15.7287	15.9622	15.5174				17.2835	16.4549	15.3242	15.2701	14.7139	14.8909	15.1432	15.215	15.0556
Nudcd3	14.8942	15.0817	15.1277	15.2057	14.5113	14.8127				14.8287	14.7864	14.8218	14.6412	15.1689	14.5451							15.2794	14.6671	15.3506				12.456	13.6613	12.7321	13.7758	14.418	14.3028	15.5014	15.7615	15.1094
Nudcd2	15.804	15.9085	15.745	15.5476	15.7527	15.2889				16.5138	15.9152	16.0176	14.9271	14.7202	15.4188	15.6859	15.6488	15.8089	15.5997	15.9039	14.4906	15.7768	16.5432	16.4905				14.7756		15.9214	14.9687	15.3377	14.9793	17.2665	17.0527	16.4719
Nudc	15.8133	15.8576	16.0031	16.4649	16.7397	16.403	14.0307	14.4092	13.9514	17.2409	16.8641	16.0355	15.8608	16.0133	16.2442	15.6136	15.4625	16.0674	16.5079	16.6688	16.3174	16.6118	17.0936	17.3602	13.8102		15.1379	15.7071	15.8138	16.0145	16.3258	16.5043	16.51	18.0334	18.0651	18.4035
Nucb2	18.0115	17.8947	17.9738	15.7453	16.9261	15.8499	17.2437	17.3711	16.9203	15.9583	16.1632	15.8958	15.4602	15.9784	14.857	14.9849	15.6674	15.4042	17.7357	18.2443	17.7558	15.9782	16.8723	17.161				19.0993	18.9979	19.7723	16.129	15.7777	15.8789	16.3137	16.5102	16.985
Nucb1	16.7017	16.1302	16.068	17.9529	17.7098	17.7687	18.6504	18.5751	18.2331	17.0037	17.0085	17.3664	15.4212	16.1937	16.07	16.7895	17.4159	17.0634	15.9106	16.0519	15.2524	16.0024	16.0124	16.5013	15.0239	14.9501	14.88	13.929	14.3007	14.9173	15.8172	16.0528	15.8064	17.1904	17.1057	17.2647
Nubp2	15.7131	15.6091	15.3754	15.4257	15.834	15.648				15.0666	14.5732	15.0678	14.1079			15.7505	15.8027	16.0813	15.7586	15.9306	15.6048	14.4158	14.4797	13.674				14.926	14.8467	14.7595	15.7956	15.6798	15.8218	16.4459	16.4529	16.0567
Nubp1	13.9721	14.3532	12.8921	13.9408	13.9546	12.9388				13.4404	13.4676	12.8611	12.86	13.1834		14.1909	14.3342	14.2735			13.6923							12.8012	12.7611		13.5466	13.9424	13.7422	14.8478	13.7093
Nub1	15.2543	15.0208	14.9394	14.9683	15.3081	15.3479				15.2177	15.5159	14.5376	14.7718	14.9342	15.5543	14.829	15.0678	15.2699	14.4339	16.3289	14.7394	15.566	16.5145	15.7628				14.6377	14.2151	15.257	15.5606	15.2404	15.6232	15.8635	15.7456	15.9802
Ntpcr	14.9893	16.0562	15.3649	14.8764	15.7915	15.4129	14.4358	14.2985	14.2705	15.9032	15.7264	15.159	14.5813	14.7919	13.9535	15.3132	14.8397	15.3897	15.1914	15.5702	18.3469	14.4017	13.7594		14.9388	14.9696	14.7505	15.2163	15.0688	14.99	14.0627	14.6468	12.9053	17.1792	16.4191	16.2308
Ntmt1	14.2251	14.5253	14.5097	15.0828	14.8557	15.2746	14.7663	14.8869	14.9094	15.4022	15.5327	15.2614	14.88	14.831	14.2853	14.6076	14.7652	14.539	14.637	14.6574	13.8861	15.1672	15.0969	15.1209	16.0062	15.7798	15.9497	13.9912	14.5417	14.6465	14.7421	14.9951	15.641	16.2559	16.4237	16.7419
Nt5e	16.4133	16.1118	16.0884	15.8343	15.9732	15.3075	16.1454	16.0727	15.6813	16.2638	15.8831	16.0009	14.9066	15.1128	15.0176	15.4491	15.7209	15.561	16.6321	16.3674	16.5145	15.4184	15.2816	15.5119	14.876	14.911	14.8764	14.65	14.2288	14.0599	15.6866	15.4541	15.6265	16.563	16.5762	16.3722
Nt5dc1	15.5004	14.3859	13.4886	15.3528	15.2629	15.2019				15.3491	15.3542	15.1712	14.9858	14.8131	14.9652	14.4937	14.4516	15.0257	14.2488	15.3769	16.083							14.7544	14.6407	14.9285	14.1924	14.3946	14.8327	15.6098	15.4848	15.6553
Nt5c2	15.4482	15.3135	15.2795	15.0547	14.8287	15.1622	14.5671	14.2227	14.3439	15.4145	15.0111	14.7932	14.0467	14.0151	14.3491	15.2862	15.5655	15.3636	15.2399	15.2581	14.9972	15.4748	15.1608	15.5036				14.6915	14.3517	15.7541	14.8267	14.7604	15.1071	16.8188	16.5606	16.4599
Nt5c	14.9423	14.9845	14.3511	16.725	16.5877	16.7514				15.509	15.5715	15.9146	16.1842	16.0118	15.1358							15.7982	15.2688	15.4378				15.2466	14.3589	14.3507	17.0691	17.1524	16.8663	16.3782	16.077	15.8007
Nsfl1c	17.7736	17.6379	17.48	17.5548	17.7518	17.3126	16.0582	16.3625	16.0443	17.639	17.5315	16.8545	16.5487	16.4251	16.7908	17.0577	17.2128	17.4955	17.5063	17.5226	16.9545	16.9076	17.3201	17.5792	15.7984	15.6699	15.9376	15.9647	16.0519	16.3219	17.0487	16.9242	16.7452	18.2148	18.2319	18.6184
Nsf	16.3643	16.26	16.2498	17.9718	18.2306	17.8525	14.785	15.2072	14.7186	17.4052	17.3444	17.4616	17.3963	17.5004	17.533	18.2553	17.4053	16.8642	17.8015	17.9765	15.9828	17.3563	17.6669	17.1299				16.672	16.7221	16.5065	17.3801	16.9962	16.9132	17.4342	17.4223	17.6188
Nsdhl	16.9223	16.7988	16.9855	17.5781	18.3566	16.9711				16.1459	15.9628	16.638	15.375	15.993	17.6487	13.2961	15.3863	15.3219	16.2642	15.832	15.9849	15.554	15.3559	15.8369	12.5764	12.479	14.1404	15.262	14.8614	14.9712	17.86	15.2095	14.441	15.95	16.0104	14.6206
Nrdc	14.8448	15.2857	15.4654	15.2635	15.4982	15.2887	14.1624	13.9441	15.3864	18.2375	18.0831	15.5376	14.6577	14.9237	15.3876	14.9081	15.4763	15.4731	15.4161	15.073	15.8752	14.9067	15.3841	15.1269	14.9296	14.7309	14.7932	14.767	14.7713	14.9186	14.7626	14.7433	14.7931	20.1262	20.09	20.2585
Nras	16.0851	16.2631	16.3453										16.4679	16.3677	16.6914	17.4368	17.5648	17.9658	16.4445	16.4397	16.6426	17.2519	16.562	17.4999				16.128	16.0714	16.3351	17.1872	17.1665	17.3025	16.848	16.8775	17.4052
Nr3c1	15.1945	15.0343	15.1786	15.2787	15.6814	15.51				15.1871	14.791	15.2255				15.3188	15.2298	15.3028	15.1634	15.5148	15.0775	15.8414	15.8879	15.9368				15.3703	15.2714	14.6951	15.6013	15.4822	15.6579
Nqo2	18.025	18.4453	16.6731	16.8243	17.6469	16.4904	16.9936	17.0185	16.6834	16.002	16.2046	14.4076	15.7134	15.6896		17.8093	18.2661	17.0592	18.0977	18.5478	17.2881	16.023	17.2273			16.5688		15.8913	16.2006		15.3759	15.7154		16.4951	16.6801
Nqo1	15.0267	17.1174	15.501	15.8843	16.24	16.1048	14.3209	13.8122	14.3394	14.872	15.8158	15.4471	13.8985	14.5267	13.8695	14.6394	14.8297	14.8604	14.4309	17.0067	15.1001	16.1394	17.2427	16.4808				13.7045	13.2778	14.0867				14.2047	14.1499	14.3739
Npm3				14.7632	14.4967	14.72				16.2799	16.074	14.4651	13.8	14.1993	14.5663													13.6677	14.0016	13.9183	14.5995	14.6065	14.8641	16.3108	16.3154	16.7605
Npm1	17.1389	16.6082	16.8796	17.5623	17.2672	17.5913	14.2641	14.5584	14.8524	17.0535	17.468	18.0093	16.5373	16.8658	16.5303	16.6341	16.3184	16.2985	16.593	16.5559	16.1087	17.0509	16.3824	17.2975	14.9724	15.3	15.1189	17.421	17.6182	17.3139	17.6534	18.234	17.7081	18.4658	18.6712	18.4869
Nploc4	15.5634	14.8896	14.965	15.1221	15.2295	15.1609	14.9099	14.5909	14.6191	17.6979	17.3243	14.5262	14.4669	14.024	14.8734	14.0578	14.2156	14.2047	14.6728	14.8701	14.8041	14.3616	13.862	13.6099	14.3318	14.2373	14.2144	13.8334	14.3641	14.1743	14.1378	14.486	14.6812	16.3722	16.2999	16.0378
Npl	14.2132	13.9622	14.3053	15.3159	15.1933	15.4522				15.6334	15.5987	15.3744	15.1082	14.7566	14.8443	17.1856	17.858	17.514	14.3758	14.3469	14.304	15.4778	16.2815	16.089							17.0366	16.9068	16.8178	16.8862	16.8009	16.9261
Npepps	15.7684	15.5176	15.536	18.2986	18.1755	18.1888	17.1068	16.987	17.0176	17.427	17.6319	17.6707	18.0558	17.9608	18.266	17.4395	17.5676	17.6502	16.0118	16.218	16.0928	17.5736	17.7336	17.6093	17.8247	17.6237	17.7856	16.9231	16.8505	16.6505	16.8567	16.5276	16.6755	17.0672	17.0228	17.114
Npepl1	15.441	15.5659	15.4914	15.2351	15.554	15.3045	15.6147	15.1866	15.3025	15.603	15.7212	14.9537	15.2565	15.3258	15.8163	15.4773	15.4788	15.6396	15.3174	15.4502	15.5462	15.7331	14.7803	14.7688	15.4126	15.3071	15.4885	14.6631	14.9397	14.8234	15.4984	15.1678	15.5084	15.3998	15.2434	15.2096
Npc1	13.4087	14.9736	14.3858																11.4379		11.7343
Nop58	14.5459	14.9398	14.8603	15.8139	15.6607	15.9219				15.7228	15.7468	15.7098	14.9973	15.1147	15.358	14.2883	14.6382	14.4531	15.0196	15.2433	15.0367	15.7215	15.7345	15.4892				14.3453	14.6084	14.1744	15.3512	15.7271	15.2994	15.8473	15.732	15.663
Nop56	15.2229	15.9375	15.5899	16.5017	16.4307	16.3059				16.5536	16.4451	16.8994	15.814	16.0399	16.2497	16.0805	16.267	16.3281	15.5668	15.6845	15.7035	16.3053	16.1709	15.6061				15.2549	15.551	15.6569	17.3902	17.2389	17.1672	16.5955	16.7477	16.5794
Nop2	14.8594	14.3123	14.3333	14.7791	14.9638	14.8432				15.3492	15.0624	15.5831	14.9702	14.9842	15.1361				14.9365	15.0055	14.5645							14.2479	14.7929	14.3272	14.8834	14.82	14.6619	15.3911	15.1574	14.9779
Nono	15.9202	15.7505	15.6011	16.5938	16.4984	16.108	15.5111	15.6698	15.8564	16.43	16.8505	16.4612	17.0379	16.751	16.7066	16.3845	16.0389	16.3822	15.7536	15.0067	14.4024	16.9951	17.0056	17.0449				16.3354	16.3287	16.0555	13.3311	16.1042	13.7648	16.2194	16.5176	16.5069
Nomo1	14.5372	14.6633	14.7667	15.224	15.0089	15.6512				15.4751	15.5743	14.531	15.6713	15.4681	15.697	14.1841	15.097	14.0955	15.2503	14.8404	14.6284	14.4206	15.2832	14.7194	14.7411	14.1142	15.0523	16.7264	16.5666	16.7513	14.7466	14.8376	14.8993	15.5416	15.5182	15.2573
Nolc1	15.1955	15.1023	15.131	15.9703	16.0047	15.7917	13.7754	13.8205	13.9949	15.3973	14.7533	15.5166	14.6471	14.8712	15.2678	14.8639	14.5722	14.8688	14.5412	14.9592	14.0235	14.5787	15.0145	15.7906				15.4833	15.1586	15.6558	15.2291	15.171	15.7243	15.8808	15.3631	15.667
Nnt	18.7067	18.6339	18.6178	18.2794	18.9347	18.3147	20.6679	20.4828	20.6851	18.381	18.1769	18.3468	18.6064	18.4913	18.6325	19.5973	19.5858	19.8492	19.0371	19.1059	19.1203	17.3489	17.7526	17.542	17.4714	18.0711	16.5547	18.566	18.6425	18.4129	18.3702	17.9876	17.9816	18.2886	18.4133	18.6042
Nnmt	17.6087	16.7826	17.2198																17.8411	17.7507	17.6966
Nmt1	14.3498	15.7685	15.7741	16.6007	16.8193	16.6138	15.2468	14.3884	15.2632	15.649	16.6947	16.4356	15.799	15.737	16.3486	15.373	14.3403	14.3546	15.6111	15.3993	15.0037	16.4042	16.4321	16.3361				16.4812	16.0795	16.543	16.4312	15.9093	16.2135	16.547	16.8331	17.6898
Nmral1	15.9895	15.4733	15.03	14.6539	14.7216	15.0145				14.7013	14.5566	14.9398	14.801	13.8195		15.2996	16.0186	15.9155	15.0395	15.2831	14.7908	15.25	15.1202	15.8916				16.0588	15.3394	14.9756	14.5954	14.7103	14.637	15.3828	15.1981	14.9889
Nmnat3	15.8675	15.3206	15.5321	14.8595	14.6787	14.5756	15.3411	15.0671	15.1082							15.6402	15.4622	15.5639	15.5161	15.2998	15.2299															15.4798
Nmi	14.8076	15.0362	15.0535	15.4269	15.2604	15.5065				14.559	14.9914	15.0657	15.1416	14.9848	15.5135				14.9055	14.6054	14.9439	14.5551	14.6879	14.8614				14.3185	14.1402	13.4062	15.1148	15.0672	15.1062
Nme3	16.5984	17.0507	16.3588	14.0996	15.7883	14.0867				13.3864	14.4745	13.7738	13.2609	14.9669	15.0796	16.0979	16.5393	16.3452	16.6818	17.1117	16.5779	14.7282	15.2781	14.5612				15.3757	15.3005	15.6145	13.9799	14.5017	13.6331	15.0281	15.5109	14.2406
Nme2	19.7397	18.4779	18.6663	17.8207	16.8107	17.8372	17.6206	17.2383	17.3042	14.1518	15.3363	17.5447	16.3394	16.8333	14.6636	18.8096	19.0009	18.3935	18.925	18.5186	17.9029	17.2619	15.3124	16.7118	18.3468	18.4021	18.2274	17.2151	18.011	17.6771	15.8728	17.4232	16.3583	19.304	19.4026	17.8573
Nme1	15.8214	15.4989	15.3032	15.5476	15.3271	15.6613	19.4084	18.7715	18.9349	14.2948	14.8692	14.4972	14.7667	14.6618	14.4301	15.7329	15.4669	15.1216	15.2745	14.682	17.0542	14.3834	14.5	15.1134	17.2932	17.0265	17.7822	15.3471	15.4159	15.5083	15.3461	15.2029	15.2005	16.177	15.934	15.5918
Nlrx1	14.612	14.9832	14.5329			12.3624	15.4129	15.7359	15.1133			11.9325	15.8967			15.0968	15.2364	15.1613	15.3043	14.9053	14.4724	14.1932	14.0369	13.3894	14.6206	15.5022	11.956	14.692	14.8029	14.5066	13.6319	13.6802	14.1827
Nln	18.293	17.9878	18.0495	16.5485	17.0203	16.5544	15.2028	15.2419	15.192	16.1119	16.2632	16.1309	15.7358	15.6675	16.0292	16.5141	16.734	16.7512	18.0097	16.4716	16.2725	16.2531	16.4352	16.178	15.0823	15.5919	15.1504	16.1319	16.1252	16.3191	16.6161	16.6063	16.8504	15.7469	16.206	15.8977
Nle1	14.3515	14.5627	14.2687	15.2424	15.1149	14.9145				15.0859	15.0356	15.0556	14.5759	14.7561	14.2909													15.0856	15.149	14.9691	14.8753	15.0536	15.175	15.06	15.1748	15.2639
Nit2	20.0268	20.2136	19.9443	17.5202	18.6912	17.0745	17.1435	16.8702	17.0575	16.7945	17.0036	16.9407	15.5971	16.0988	16.7625	19.1557	19.8225	19.6679	20.3094	20.5461	20.3041	17.1386	17.4785	17.2871	16.2931	17.1329	16.5102	16.6233	17.0041	16.7908	16.7171	16.6878	16.1944	16.2521	16.3335	15.871
Nit1	16.3456	15.6425	15.2537	14.5478	14.6553	14.3901		13.4244		15.4144	14.4117	15.0289	14.3694	14.0442		17.057	17.0791	17.0563	16.5652	16.6506	16.1974	15.7727	15.6949	15.2814				18.0952	17.2553	15.7155	15.2294	15.2469	14.3707	14.7271	16.3838	15.0744
Nisch	14.1582	13.895	14.2022	14.3496	14.5407	14.405					15.1242	14.6657				15.2949	15.7384	15.2226				15.3291	14.6447	15.4196				14.3759	14.4111	13.6215	14.9472	15.1408	14.0829	15.1762	15.1966	14.356
Nipsnap3b	18.957	18.671	18.4583	16.1371	16.7774	15.5207				15.8489	15.4493	15.5892	15.1782	14.7878	15.2366				18.6617	18.1975	18.4216	14.3707						17.6109	16.6634	16.8183	16.1424	15.074	15.1428	15.0711	15.0275	15.1819
Nipsnap1	17.2275	17.0621	17.2004	12.4963	14.9914											17.1975	17.2688	17.3711	18.1353	17.7164	17.944													14.555	13.6065	15.594
Ninj1	13.8188	13.5312	14.3382													14.1467	17.6746	13.5277	14.4225	15.0341	14.2778							11.8414	13.7119	11.8553	13.0558	13.5286	12.6409	14.2333	14.5658	14.3874
Nif3l1	11.7538	12.0646	11.7807	12.922	12.738	13.4761				13.8794	13.4048	12.3365	12.517	12.4398	12.7081	13.2826	12.9777	13.3872				13.1527	13.3713	13.1232							13.6623	12.764	13.2968	14.133	13.7211	13.9245
Nhp2	13.6278	13.8497	12.9734	13.4277	12.6197	13.0089								12.3526		12.7378	13.1143	12.648											13.6316	12.7194	14.4035	15.1636	14.0951	14.5418	14.6322
Nhlrc3	15.3017	14.9082		15.043	14.9164	14.3136				14.7303	14.7157	15.6064	14.7932	14.8234	14.7455	15.7997	15.3203	14.5431				16.6893	16.3629	16.2946				12.9713	13.9902	13.4512	15.1723	15.2836	15.283	14.2631	15.9641	16.0072
Nhlrc2	15.0063	14.9077	14.7416	15.1313	14.985	15.2904	13.9562	13.9599	13.9386	15.5711	15.888	15.7642	14.2423	14.9984	13.8023	15.1936	15.2683	15.4588	15.5335	15.6547	15.5508	15.3942	15.1559	15.2447				15.2656	15.0301	14.8672	14.1927	14.5708	14.3816	14.8868	15.0664	13.7513
Ngly1	14.7176	14.9831	15.7909	15.5526	15.7647	15.7028				16.0908	16.1489	15.7443	15.2376	15.3676	15.0915	15.1105	15.0789	15.2895	15.6457	15.3778	15.5131	15.7978	15.511	15.7976				15.6372	15.6764	15.7914	14.6824	14.4735	14.4046	16.1458	16.1657	16.6058
Nfu1	14.8943	14.488	14.4128	15.6273	14.9624	15.4052	16.0545	16.2881	16.1169	16.413	16.4333	15.3654	15.4473	14.755	15.0334	15.4402	15.1401	14.9536	12.4546	14.2246		15.6066	15.6301	15.0624	14.0668	14.8477	14.5437	14.7108	14.8309	15.6363	14.5174	14.6881	14.5893	16.7165	16.368	16.9069
Nfs1	16.4533	16.674	16.3257	15.2414	15.3971	14.9033	15.4208	15.9047	15.5452	15.7112	14.8636	15.8175	14.4056	14.3854	15.4944	17.0636	17.2191	17.4089	16.1367	16.3477	15.5067	14.6073	14.8457	14.7789	14.3849			15.0192	15.2723	14.9542	14.2754	14.6479	14.7045	15.8026	15.8658	15.8296
Nfkbib	14.7473	14.4585		15.2068	15.1314	15.0941				15.8697	15.7192	15.3287				14.316	14.5433	15.0162				15.6243	15.1741	15.334							16.159	16.1346	16.13	16.8743	16.7994	16.6076
Nfkb2						13.5266						13.9272		13.063								11.9949	14.6569								12.6317	13.6546	13.674
Nfic	14.4422	13.2312	13.2027													15.8515	15.4507	15.3933				13.8046	13.9146	13.9283
Nfib	15.1917	15.4465	15.3269	15.549	15.817					15.9708		16.0078							14.985	14.3982	15.0977	15.349	15.9194	15.9954				14.8899	15.0349	15.6294
Nfia	14.8164	15.1202	15.0335																15.3213	15.6709	15.5341	15.685	15.4249	15.493				15.14	14.7303	15.2652	15.6467	14.4302	14.354
NEWGENE_621351	15.7901	16.2576	15.6662	15.3049	17.0713	15.8606	15.4435	15.5844	15.3459	15.6577	15.2538	16.0058	16.3927	15.5719	17.3315	16.8809	15.0039	15.2719	15.9388	15.6976	15.3054	16.2773	16.0851	16.6646	17.7836	17.6748	18.1026	15.5851	16.4327	16.8922	16.266	16.2349	16.5056	17.4487	17.752	17.9642
Nenf	13.51	12.901	12.9467				14.6353	14.7698	14.2751	15.2272	15.1362	13.9188				13.175	16.8966	13.4468	13.0429	14.7192	12.5233	14.8228	14.7431	14.3967							11.8437	14.7687	11.5294	16.6639	16.3016	15.9919
Nemf	14.4149	14.7816	14.1237	15.628		15.7798																14.26	15.2651	15.5892				14.1619	14.4248	14.1908				16.3842	14.7219	14.5961
Nek9	14.2608	14.7535	14.4398	15.6082	15.3044	14.7026				14.8285	15.3268	14.7155	14.305	13.9112	15.049	15.4418	14.8693	14.939	14.0451	14.5308	14.8438	15.5563	15.7676	14.7854	14.1247	13.9936	13.2323	13.7478	13.7455	13.509	15.8919	15.6885	15.8618	15.4243	15.622	15.6878
Nedd8	16.1624	16.4148	16.2992	16.6605	16.7392	16.8363	16.0165	15.0862	15.798	16.8499	16.3888	16.4922	16.0829	16.4446	17.1352	16.4937	16.5905	16.5804	16.0054	15.6196	16.2584	16.1384	16.5645	16.6568	17.8218	17.9775	17.4917	16.7035	16.1969	17.2658	16.8658	16.8233	16.4207	18.3436	18.2303	18.3741
Nedd4	15.4875	15.4682	15.462	15.8643	15.687	15.822	15.1396	15.0048	15.1105	16.5775	16.4853	16.7386	15.7695	16.0682	16.497	16.5605	16.6925	16.6241	16.0458	16.2224	15.772	17.1204	17.3025	16.9704	14.8914	15.4449	14.9894	16.7746	16.5743	16.5568	15.8092	15.8333	15.683	15.9528	16.1198	16.0533
Nectin2	15.1787	16.1109	16.3865	14.7245	15.1943	14.8139				15.9711	16.7542		15.0624	15.2482	15.9489	15.3896	15.5421	15.5396	15.8831	15.3253	16.0862	14.9545	15.276					14.4179	14.8878					16.3878	16.5909	16.236
Necap1	14.8213	15.2584	15.1666	15.6469	15.4303	15.5725				16.2967	16.2203	15.6816	15.483			15.6918	15.7208	15.97	15.4157	15.9988		14.8731	15.7989	15.5215				15.0314	14.6282	14.2648					14.0654	16.5364
Ndufv3	16.9607	16.9281	16.7611	16.6046	16.522	16.5359	18.8988	19.3526	18.5402	15.9204	16.2847	16.5019	15.9301	15.8822	15.4276	17.656	17.8931	17.1945	15.911	16.2032	15.6152	15.6418	15.9284	16.0227	15.3397	15.4911	15.3222	15.8252	15.8871	16.4597	15.9853	16.0123	15.6692	15.7332	15.6679	15.6443
Ndufv2	18.7987	18.6585	18.3585	18.4452	18.6469	18.3711	20.444	20.0411	19.8943	18.8758	18.704	18.6052	18.683	18.5075	18.7267	19.6643	19.5514	18.9679	18.6388	18.792	18.507	16.9888	17.5403	17.4976	18.6309	19.0583	18.6701	18.0624	18.2177	18.3804	17.1921	17.2048	16.9645	18.4325	18.5699	18.7451
Ndufv1	17.4871	17.9815	17.7393	18.2884	18.565	18.2675	19.7959	19.9788	19.769	17.8371	17.8278	17.7164	17.72	17.6077	17.7808	19.2139	19.1521	19.4599	17.8271	17.6761	17.7047	15.7274	16.1182	15.8773	17.4765	17.6695	16.4269	17.1825	17.2566	17.5154	16.5107	16.3275	16.2666	17.619	17.5278	17.7825
Ndufs8	16.7594	16.5579	16.7539	17.2422	16.6412	16.4684	18.747	18.8432	18.4357	16.1868	16.4347	16.1772	15.8613	15.738	15.0666	17.6948	17.1448	17.5723	16.8887	16.8787	16.7025	15.051	15.8517	15.8946	18.099	18.1289	17.981	16.3485	16.311	16.4645	14.7103	15.1774	15.2279	16.5855	16.5666	16.3489
Ndufs7	17.1201	17.6309	17.0144	17.3357	17.6376	17.4411	19.9902	20.058	20.0719	16.9165	17.1485	16.7491	17.1889	17.1407	17.2565	18.378	18.3952	18.7091	17.4831	17.8664	17.561	16.4049	16.4347	16.5596	17.5901	17.858	19.059	16.7146	17.2661	17.0451	16.2111	15.9406	15.8906	17.02	17.1014	16.9505
Ndufs4	17.326	17.2495	16.8627	17.2652	17.4242	17.2932	19.5167	19.9285	19.4444	17.3236	16.8628	16.8284	16.9093	16.6825	17.0305	17.9545	18.2438	18.375	17.2632	17.0551	17.2188	15.2309	16.0143	15.8132	16.9511	17.8244	17.4082	16.6151	16.696	17.2335	15.9893	15.8371	16.3741	16.6175	16.5347	16.2009
Ndufs3	18.0389	17.7605	17.7265	18.1183	18.2731	18.1186	20.0861	19.8936	19.9619	17.075	17.0678	17.5357	17.4594	17.6025	17.7633	17.7875	17.9955	18.0553	17.1119	17.3857	16.8419	16.7548	17.2256	16.7557	16.833	16.6403	16.5556	17.482	17.5725	17.7918	16.1403	15.9468	16.4923	17.4054	17.379	17.0743
Ndufs2	17.7837	18.0225	17.9703	17.8993	18.1926	17.9032	18.9649	19.2296	18.8696	17.6002	17.4668	17.8534	17.7298	17.8206	17.8912	18.2503	18.6743	18.6525	17.3481	17.6035	17.3721	16.1345	16.4442	16.4966	17.4473	17.7752	17.0684	17.1886	17.3155	17.3433	15.1618	15.875	16.0474	17.2415	17.2566	17.4692
Ndufs1	18.2928	18.1816	18.0555	18.5332	18.5807	18.4709	20.697	20.5497	20.6748	17.7031	17.648	17.8839	18.6318	18.6996	18.8577	19.3356	19.5563	19.71	18.3367	18.3303	17.9834	16.1373	16.7972	16.723	19.0033	19.3671	18.62	18.3359	18.4671	18.2501	16.3159	16.5471	16.1367	18.0588	18.0115	17.9333
Ndufc2	15.3223	15.8599	15.181	16.0145	16.1524	15.958	18.0456	18.4347	18.1907	15.6089	15.3365	15.865	15.2299	14.7537	14.4477	17.5149	17.4065	17.6365	16.1432	16.5112	15.5798	14.4626	14.4644	13.9707	15.9436	16.0525	15.515	15.056	15.3579	15.3861				15.694	15.6834	15.4354
Ndufb9	16.7413	16.123	15.6909	16.1894	15.8597	16.2312	18.893	18.7987	18.9322	15.8695	15.7791	15.5905	15.9317	15.7332	14.8442	17.6992	17.1615	17.2461	16.7096	15.5937	16.0555	15.9046	14.7404	15.9112	15.619	15.5494	15.9802	16.3234	16.0026	15.9256	14.9447	15.6145	14.6032	16.7722	16.7755	16.1678
Ndufb8	16.5046	16.5427	16.7306	17.0057	17.3101	17.0006	18.8703	18.6718	18.4627	16.3475	16.1612	16.5647	16.4115	16.3019	16.4244	18.1577	17.5175	18.0899	16.6779	16.8168	16.5794	16.0557	16.1193	16.2181	16.7489	16.6774	16.597	15.5221	15.6323	16.1222	15.6255	15.0608	15.8145	16.4119	16.4444	15.8879
Ndufb7	17.9141	16.083	16.2823	17.0916	17.3722	17.0285	17.6369	17.4466	17.6239	16.3262	16.2189	15.4804	16.8246	17.1507	15.7544	16.2865	16.1109	15.9942	17.0628	17.4405	17.6577	15.6557	15.7502	16.2291	17.3487	17.6767	16.5946	16.3842	16.9123	16.9249	15.3816	15.9606	15.3932	17.0155	16.9469	16.1715
Ndufb6	18.1687	18.2694	17.7575	18.9695	18.9327	18.6492	19.4169	19.3097	19.4316	17.679	17.7563	17.7914	18.1907	18.3356	17.7411	18.8544	19.1785	19.2345	18.2456	18.5572	17.8833	16.6446	17.1231	16.5373	18.37	17.1923	18.2106	17.7445	18.0537	17.6591	16.3252	15.6619	16.2931	18.1543	18.2701	17.7931
Ndufb5	18.5948	18.7007	18.172	18.2115	18.4839	18.229	19.3843	19.5096	19.4083	17.6536	17.5531	17.3408	17.7148	17.6383	17.9313	18.4806	18.1905	18.6308	17.6367	17.5184	17.4003	16.4635	16.5699	17.0571	17.2805	18.2184	17.4544	16.3418	16.4104	17.1111	16.6315	16.3968	16.3972	17.9667	17.9976	17.9228
Ndufb4	16.203	15.9483	15.9507	16.1526	15.8824	15.9635	16.9949	17.0252	16.6858	16.1968	15.8848	15.4274	15.1708	15.5666	15.6514	17.6234	17.5029	17.5014	16.1361	15.699	16.5408	14.2247	15.138	13.7961	15.2434	16.0289	15.1589	16.0206	16.345	16.0888	14.3353	14.7184	14.0811	15.3998	15.3533	15.8747
Ndufb3	16.3297	16.6371	16.5025	17.2854	17.4002	17.1254	18.2676	18.4782	18.2762	16.5976	16.5943	15.4508	16.4612	15.6508	16.5438	17.6927	17.6967	17.7138	17.2504	16.7339	17.2842	13.0241	15.7889	15.7435	17.0044	17.1568	16.6223	16.0304	17.1555	16.7176	16.4664	15.1431	15.4388	16.2199	16.2132	16.3717
Ndufb11	14.4908		14.7031	13.8696			14.2747	14.2022	14.4366							14.0957	13.7439	13.7236
Ndufb10	17.6166	17.0696	16.8974	17.4753	17.2039	17.4704	18.1599	18.1125	18.0011	17.2911	17.7451	17.2007	17.6476	16.4452	16.4216	18.933	18.8096	18.9966	17.344	17.2225	17.0516	16.5052	16.821	16.7617	17.4849	17.9966	17.2433	17.3503	17.587	17.6036	15.9011	16.0029	16.4708	17.5176	17.2115	17.4595
Ndufaf7	15.3032	15.4	15.2967	14.6515	14.6695	14.5006	15.0314	15.3958	15.0886	14.7029	14.7944	14.8201				15.416	15.5962	15.6283	14.6686	14.8868	14.5161													14.6061	14.5774	15.1438
Ndufaf4	15.9627	15.8566	15.9155	15.6187	15.341	15.1914	16.3799	15.6836	16.1146	14.6877	14.6874	15.2616	14.9856	14.9854	14.5552	16.3133	16.4995	16.4841	15.6846	15.6557	15.2404	15.5823	14.7987	15.5439	15.9913	15.9498	15.3684	15.0052	14.7456	14.8159	14.8944	15.1676	14.7813	15.7133	15.827	15.563
Ndufaf3	16.5684	16.1116	15.9546	15.6689	15.6914	15.6649	16.174	16.3016	16.0006		14.0488	15.7484	15.2793	15.2236	14.3982	15.9645	15.9836	16.0696	15.8191	15.7386	15.5157				15.0705	15.1968	15.5853	14.3989	14.2537	15.0681				15.5455	15.7275	15.5175
Ndufab1	16.6146	16.8919	17.0364	17.2901	16.8251	17.1016	17.6356	17.2812	17.4942	15.9097	15.7598	15.7436	16.4907	16.2069	15.7071	17.2268	17.7399	17.1182	17.0028	16.5742	17.2791	15.7228	15.6354	15.8978	16.1025	16.7719	16.1204	16.33	16.7555	15.8544	15.3577	15.5476	15.196	17.4025	17.1689	16.9079
Ndufa9	17.5306	17.7057	17.519	18.0492	17.8402	17.6818	18.7119	19.0396	18.7547	17.0664	17.0291	17.7664	17.4115	17.5434	16.7044	18.3768	18.0773	18.1538	16.8954	16.6542	16.4234	15.922	15.3812	15.893	18.4555	18.4742	17.9425	16.5486	16.6093	16.857	15.4062	16.0197	15.5196	18.1481	17.8908	17.2508
Ndufa8	16.5706	16.4357	16.4683	16.6073	16.0862	16.022	18.654	19.38	19.035	15.5488	15.5721	16.1082	15.3813	14.9757	15.6117	18.3069	17.9759	17.6995	16.6206	16.3539	15.698	15.3887	14.2101	14.6474	17.396	17.2324	17.1821	15.6294	15.7277	15.8479	15.1042	14.9241	14.7978	16.0631	16.1196	15.1432
Ndufa7	16.6379	17.1949	17.1989	16.8105	16.7954	17.3184	17.6624	17.8977	17.6927	15.6995	16.3518	15.0576	16.4513	17.4105	18.6362	17.4387	17.4825	17.6293	17.0583	17.1567	17.3107				17.8482	17.4468	18.3238	16.7339	16.4477	17.4061				17.4869	17.4781	17.2346
Ndufa6	14.6603	14.6095	15.194	15.7616	15.7673	15.7524	18.1611	18.3222	18.3283	15.2934	12.8334	14.3687	16.0057	14.7067	15.1129	16.4537	16.2187	15.7111	15.2282	15.2272	15.0094	15.0464	14.7418		15.5298	15.8138	15.4018	14.2375	14.9648	13.8949	14.5508	13.8932		15.4408	15.2211	16.078
Ndufa5	15.2096	15.3994	14.8535	14.9884	15.7171	15.1941	16.1775	16.2847	15.7903	13.7904	14.1464	13.0607	15.0713	14.8966	14.9219	15.401	16.145	15.6197	14.4345	15.0586	14.7164	14.3767	14.0555	14.5881	15.3248	16.756	15.9308	14.041	14.7451	14.5732		14.4671	13.9646
Ndufa4	18.948	18.5412	18.5438	19.0915	19.615	19.0056	19.2685	19.6204	18.7414	18.9565	18.8223	19.1812	19.3057	19.1029	19.139	20.5918	20.3815	20.6642	19.9587	19.9707	20.1511	18.1254	18.8396	18.5711	19.9492	20.1471	20.001	18.7644	18.7612	18.9986	18.3452	18.3081	18.3842	18.5153	18.5942	18.2086
Ndufa3	17.9093	17.4225	17.0337	16.9967	17.5425	16.8792	19.0934	19.4929	18.7831	16.9491	17.416	16.8646	16.1024	16.5566	16.4469	18.368	18.4348	18.5085	17.6962	17.8422	16.9307	15.7613	16.3181	16.026	17.2834	17.095	15.9382	16.7978	16.6627	17.1978	15.7506	15.5643	16.2355	17.0776	17.0656	16.3623
Ndufa2	17.7915	17.9721	17.6611	18.1096	18.3109	17.9793	19.9951	19.8406	19.8096	17.2806	17.2261	17.3227	17.8037	17.4642	17.9971	17.8146	18.1281	17.6078	17.6523	17.5847	17.6602	16.3072	15.9856	16.0874	18.2353	18.6104	17.8876	17.1224	17.214	17.0329	16.601	16.4766	16.4281	17.3469	17.2224	17.498
Ndufa13	19.7186	19.3352	19.3464	18.9304	19.0124	19.002	20.9961	20.6973	20.8232	17.7034	18.0821	18.2944	18.7454	18.6638	18.603	19.7759	20.0328	20.0081	18.523	18.9002	18.2106	16.7702	16.8174	17.931	18.7557	19.1157	18.5082	18.4981	18.987	18.7253	17.6962	17.7842	17.5438	18.0833	17.8825	18.4891
Ndufa12	17.1272	17.3441	17.3802	17.8804	18.0997	17.8699	19.6478	20.0355	19.3289	17.3525	17.2297	17.3106	17.1312	17.1562	17.5146	18.0052	17.4104	18.2874	18.0519	18.2756	17.9388	16.2145	16.447	16.2533	17.1101	17.1981	16.6518	16.9683	17.0537	16.9868	15.2925	15.1375	16.2389	16.9183	16.2206	17.0839
Ndufa11	18.5679	18.8166	18.791	17.7363	17.9228	17.6572	17.636	19.0139	17.8801	18.1397	18.0537	17.5605	18.2968	17.993	18.1006	18.8669	18.9786	19.0635	18.1092	18.4696	18.1725	16.3719	16.4811	16.271	17.5982	18.1865	17.7417	17.4675	17.3637	17.4774	17.654	17.4995	18.3594	17.4755	17.5161	17.6066
Ndufa10	18.9783	18.7976	18.7511	19.2086	19.2385	19.0778	20.0033	19.6586	19.4831	18.5033	18.3006	18.5093	18.717	18.5789	18.2555	20.0632	19.9108	20.2479	18.8142	18.9526	18.4607	16.9553	16.9601	16.8883	19.3037	19.7349	18.9609	17.8517	17.972	18.0212	16.5058	16.3578	16.4636	18.0386	18.2204	18.1789
Ndufa1	15.7674	15.6278	15.1898	16.3719	16.7185	16.6362	17.6625	18.2979	18.4217				16.3072			16.4731	15.7993	15.7747	15.3773	14.8486	17.4736					14.3431
Ndst1	15.1189	14.2968	14.7467																14.2926	14.3716	14.3093	13.6188	14.7558	13.6485
Ndrg2	19.3427	19.3032	19.0139	15.7652	16.9735	15.4892	19.0246	19.1119	18.8291	15.3202	14.3431	15.4157	15.1683	15.7888	15.3017	15.3763	14.7113	14.8639	19.0847	19.0196	19.1125	16.7461	16.9759	16.7137	17.9902	17.7655	17.7448	13.9361	13.3994	13.4394				15.482	15.7373	15.5819
Ndc1		12.5486	11.7747	13.1011		12.0545				12.37	11.897	12.9561																	11.1931					13.7402	13.962	12.654
Ncstn	14.6813	14.3933	14.6618	15.4538	15.4702	15.6619				16.0966	16.2345	15.9276	15.1541	15.2651	15.3517	14.385	15.7348	15.7975	15.352	14.7274	14.0153	15.2635	15.2965	15.4272				15.4118	15.4664	15.4819	15.0651	15.1683	14.5449	15.178	15.6225	14.6439
Ncln	15.4299	15.297	15.4485	15.3342	15.3264	15.4806	12.3052		13.3983	14.1795	13.917	14.0798	14.1642	14.3918	14.9734	15.201	15.4245	15.9388	15.1893	15.6319	15.4176	14.3763	14.0096	14.3765	13.8756	14.1285	14.2683	16.514	16.4507	16.4933	14.2625	14.1124	14.097	14.9157	15.035	14.9127
Ncl	16.7528	16.8197	16.9479	17.7335	17.663	17.7695	14.8023	14.8043	14.9618	18.4214	18.227	18.0469	16.6818	16.5848	17.1557	17.1535	17.1097	16.9726	16.9639	17.0392	17.189	16.8909	16.7549	17.0629	14.0962	15.5876	15.7412	17.883	17.9038	18.2568	17.209	17.5501	17.9441	17.808	17.8066	17.9805
Nckap1	15.5378	15.4861	15.501	16.0345	15.5669	15.9908				15.7598	15.8612	15.635	15.6959	15.6759	15.5638	16.2627	16.352	16.5845	15.3917	15.7263	15.4468	15.7124	16.2279	15.9498	12.1082	12.3452		15.5434	15.429	14.8989	15.4295	14.6859	15.0777	14.9629	15.0464	15.5029
Nck1	15.3986	15.3589	15.3487	15.6111	15.8183	15.4822				16.1498	15.9069	15.4573	14.8607	15.0212	15.5926	16.2606	14.9823	16.5383	15.4877	15.6366	15.2682	16.0835	16.3409	15.9823				15.1663	15.0513	15.21	15.5993	15.9634	15.7518	16.9923	16.9823	17.0608
Nceh1	14.9614	14.3227	14.2041	13.0596	12.7213	13.5764	16.0556	16.2871	16.3226		12.392	13.464	11.4486	12.3628		14.1231	14.0877	14.025	14.223	14.2655	13.6971	16.5451	16.8207	16.5965				15.6061	15.5927	15.6752	15.5926	15.3113	15.2348
Ncbp1	14.2342	14.1229	14.0142	14.8048	14.6361	14.8319				16.1941	16.0855	15.7227	14.8678	14.6548	15.2432	15.4477	14.8093	15.549	14.7004	14.5757	14.4967	15.2364	15.0851	14.837				14.7823	13.6244	14.0612	15.3666	14.6475	13.6919	15.8751	15.7643	15.8931
Nbeal1	19.5175	19.0491	18.9568				12.2574	12.6937	12.1968			15.5589				15.4277	15.6796	15.8654				16.4881	14.2249	16.1485				13.4258	12.5034	13.3223
Nbas	16.4027	15.6175	15.2894	14.9458	14.4583	14.7229	13.6546	13.6879	13.4491	15.4286	15.3062	14.876	14.1131	14.2544	13.7266				15.3648	15.2141	14.4713	15.2642	14.9825	15.0672	13.7481	14.1746		16.0493	15.8388	15.7491	14.4312	14.9417	14.3392	16.4914	16.3218	16.1204
Naxe	17.6082	17.6888	17.507	16.7019	17.0251	16.5591	16.1972	16.1447	16.1387	17.5607	17.3877	16.5635	16.082	16.1057	16.2183	17.6446	17.5781	17.6026	15.1476	15.2413	15.3163	16.9023	17.2765	17.3601	15.273	13.9193	14.7385	16.8813	16.8973	16.8898	16.8132	16.3038	16.3862	18.5811	18.4591	18.7492
Naxd	16.321	16.3454	16.208	15.04	15.622	14.9978	14.0448	14.2081	14.0337	15.5713	15.2365	14.9132	14.4364	13.9024	14.7557	14.5351	15.2899	15.1444	15.4771	15.1141	15.1244	16.1309	16.2534	16.2335	14.2075	14.3571	15.6626	15.0343	14.5529	14.8951	14.6937	14.2464	14.2572	16.7581	16.8214	17.0455
Nat8	17.1122	17.7622	17.3625									14.1057				17.9067	18.6114	18.9538	17.6642	17.6798	17.157
Nat2	14.1311	13.3074		13.8949	14.731	12.8548				15.7506	15.5282	14.8744	15.171	14.9411	15.3525							14.052		12.6024										14.733	14.7087
Nat1	17.3463	17.1551	17.1671	15.3856	16.0663	15.2875							13.1853	14.1914	14.0056	15.8056	15.9225	15.8693	16.7277	16.5108	16.703	15.8734	16.6896	16.1041				14.9077	14.8516	15.1126	15.5262	15.2967	15.5292	15.3988	15.4537	15.8072
Nasp	13.6216		15.9215	15.5869	15.4772	15.4831				19.2	18.9215	16.0256	14.7654	15.0787	15.1529	15.2398	15.4019	15.2751	16.0772	15.9032		14.7717	15.4479	15.2374				14.0421	14.274	14.4548	15.5868	15.7171	15.5599	18.6736	18.4363	20.4243
Nars	17.4165	17.3827	17.383	17.9578	17.7283	17.6749	15.409	15.5716	15.4359	17.4436	17.7354	18.027	16.9905	16.9774	16.3589	16.5443	16.6108	16.9352	17.3396	17.658	17.4288	16.4125	16.3861	16.1958	15.7661	15.2679	16.0692	17.8623	17.7999	18.12	16.844	16.3481	16.4733	17.5028	17.4377	17.3862
Napsa		15.2026	14.8319								15.4186	15.2766				18.9129	18.7997	18.8657		14.8236		18.2381	18.1429	18.5212							16.5851	16.2152	16.6001
Naprt	17.2657	16.6715	17.1915	16.9694	16.9667	16.825	15.0451	14.9929	14.9679	14.8604	16.0816	15.3317	16.2665	15.7776	16.0274	17.2472	17.6224	18.4267	16.6944	15.5869	16.6801	14.708	12.6509	15.1793				15.6652	13.5748	16.0635	15.2676	14.3063	15.0278
Napg	14.6412	14.1059	13.9223	13.5506	14.0203	13.3338		13.7824		14.0461	14.0057	14.1695				14.4991	14.4237	14.4416	13.8123	14.4958	13.7708	14.3215	14.3551	14.3324				14.484	14.5683	13.8908	13.1641	12.8667	12.8539	15.1544	15.4529	15.4267
Napa	17.0455	16.4987	16.6685	16.9216	17.2743	17.0045	15.3423	15.678	15.2597	16.7503	16.8482	16.9109	16.3291	16.5394	16.9218	17.3109	17.2708	17.4012	17.0991	17.1273	17.1002	15.96	16.2437	16.2435	15.7938	15.6978	15.8875	16.9309	17.0343	17.1295	15.9305	17.0901	16.3288	17.9431	18.0078	17.7255
Nap1l4	15.15	15.1719	15.1181	16.5382	16.3636	16.453	15.7057	15.5787	15.795	17.6674	17.4126	16.6515	15.1012	14.938	16.6984	15.8932	15.9488	15.7788	14.9209	14.6438	15.0524	17.1706	16.6561	17.2918	15.5832	14.651	15.5632	15.2178	15.465	15.8405	17.1461	16.6791	16.41	18.1439	18.0687	18.1027
Nap1l1	15.0472	15.0817	14.9788	16.1531	16.0803	15.952	15.5454	14.7626	14.9201	16.7997	16.5392	15.5975	15.7023	15.6901	16.5846	15.7964	16.1669	15.6505		15.7693	15.4142	16.7844	16.739	16.8423				15.2735	15.5814	16.1075	17.0262	16.6629	16.6439	16.6768	17.8459	17.9452
Nans	16.8983	16.6783	16.515	18.7457	18.8017	18.45	15.3297	14.2778	15.5014	18.0066	18.1756	17.977	17.7607	17.6526	17.8254	17.9166	17.9123	18.3138	17.5864	17.4593	17.5601	17.4626	18.0528	17.8159	14.0676	14.2033	17.9897	18.5269	18.2739	18.3092	16.6932	16.6912	16.6666	16.7596	16.6598	16.8801
Nampt	16.7578	16.9843	16.9848	15.8093	16.3555	15.8376	16.0463	15.9168	16.1677	15.9853	16.0086	15.1419	15.1971	15.2878	15.4703	16.2804	15.6522	16.2085	16.7459	16.6906	17.2013	16.6765	17.0452	16.8396	14.3989	14.7852	14.9518	14.0607	13.8083	13.0804	15.6427	15.5577	15.8244	15.3339	15.3414	15.4915
Nags	16.2967	16.1591	16.229	15.0876	14.5138														16.546	16.5634	16.2486
Naglu	14.2166	14.2422	13.9478	13.5734	13.9239	13.6469				14.3524	14.2533	14.4198				14.4656	16.5508	14.1276	14.1267	14.1222	13.3839	14.7635	14.897	14.4159							13.824	14.161	14.0699	15.358	15.7037	14.7414
Nagk	14.4826	14.6967	14.651	15.8167	15.6807	15.588				15.843	15.9242	16.2767	15.3632	15.4858	15.2265	16.6725	17.0756	16.7648	14.8628	14.9834	14.917	15.7731	15.8852	15.9626				14.557	14.3588	14.454	14.5017	14.8118	14.8174	16.0668	16.0789	15.8806
Naga	16.538	16.219	15.9773	14.0756	16.2211	16.2497	14.4925	14.7876	14.4972	16.9131	16.7621	16.6684	16.3176	16.7661	14.9739	16.1638	16.8539	16.7381	16.3683	16.3274	16.2	15.8613	16.0668	15.8791				14.6469	15.3866	14.7462	17.2063	16.3118	17.007	16.239	16.4361	16.1482
Nae1	15.4519	15.3179	15.3075	15.3259	15.3447	15.2211	13.5738	13.6817	13.5917	16.3266	16.0419	15.1313	14.4833	14.6492	14.8717	15.1688	15.4068	15.3468	14.6741	14.954	14.7037	15.2475	15.1494	15.1951	15.7242		15.3678	14.2601	14.3886	14.3742	12.9856	14.452	13.5566	17.1083	17.0557	16.8712
Nadsyn1	14.4437	14.9791	15.1332	15.7428	15.7965	15.587				13.4638	14.3315	14.476	14.84	15.2247	14.3419	13.776	15.2178	14.5766	14.8645	15.7214	14.8547	13.6836	12.5078	12.8993				12.5453			11.8065	12.7493	12.5909	14.5826		13.9611
Nadk2	18.3086	18.1788	17.9523	16.4946	17.301	16.1475	14.74	14.7149	14.6916	14.661	14.5215	15.0713				15.472	14.9782	14.9187	18.7985	18.4994	18.6088	15.1349	14.6656	14.6121				14.1748	14.404	14.4822
Nadk	12.6218	11.593	11.6758	14.7629	14.4369	14.1512				13.4896	14.7941	13.7921	13.3447						11.7582	12.055	13.8801		15.322	14.7483
Naca	17.0739	17.0304	17.3733	17.5249	17.6196	17.5239	16.975	17.2143	17.0673	18.4838	18.4975	17.8955	18.0284	17.9117	18.4394	17.7468	17.7916	17.9676	18.0985	17.5329	17.4526	17.1121	17.7016	17.8279	17.7536	17.1958	17.9818	18.0181	18.2968	18.358	18.4308	18.3418	18.4897	18.7965	18.8397	18.7834
Naa35	15.6573			14.9705	16.2686	15.5926				15.5033	15.4097	16.2956	15.6424	15.7753	14.602													15.463	15.2031	15.8484				15.9317	15.9516	15.9196
Naa15	15.7685	15.5178	15.7467	15.4402	15.2923	15.4217	18.0552	17.4723	17.0415	16.5899	16.421	16.1459	16.1604	15.8658	15.9499	14.5514	14.2937	14.1242	15.1068	14.9879	14.9918	17.3326	17.7667	17.9903				15.6895	15.3388	15.3735	15.2221	14.8542	15.1111	17.4363	17.2644	17.0849
Myo6	14.8144	14.547	14.8383	16.4795	16.3663	16.4467			13.7397	16.6328	15.9787	16.8131	15.4859	15.4731	15.9924	17.8452	18.0802	18.1491	14.3389	14.1077	14.3078	16.028	16.0932	16.0459	18.5322	18.828	18.8366	15.4046	15.3006	15.2288	14.5279	14.5811	14.1353	15.937	16.0295	16.2084
Myo5b				15.443	14.9418	15.2132				13.9365	13.9494	14.2951	13.9885	14.547	14.5059	14.4316	13.1285	14.2555			15.5494	17.1034	17.7772	17.879				13.8885	13.8997	14.1478				12.041	15.3616	15.035
Myo1e	15.338	15.367	15.5155	17.1234	17.7315	17.1269				15.5916	15.696	16.0785	15.4499	15.4099	15.5033	15.6193	15.2527	15.28	15.4396	15.4879	15.4677	16.2971	16.4384	16.272				14.614	14.7092	14.2983	16.2987	16.4418	16.4013
Myo1d	15.8475	15.6203	15.6007	17.3875	17.5807	17.5391	13.7663		14.6224	17.3926	17.6202	17.5503	15.852	16.1157	16.5852	16.4906	16.1897	16.5766	15.5899	15.8321	15.5415	17.0619	17.2312	17.0938				14.6137	14.6261	14.52	15.1453	15.3236	15.1388	14.9196	14.8306	15.1521
Myo1c	15.765	15.2965	15.2465	15.5713	15.6118	15.9325	16.4139	16.6716	16.3451	16.6075	16.1737	17.0547	16.0935	16.1622	16.4789	17.5123	17.3716	17.568	15.619	15.9269	15.6019	18.5815	18.7769	19.0263	16.0859	15.9285	15.856	17.1731	17.1779	16.9743	16.3461	16.2554	16.1725	16.4522	16.5459	16.9061
Myo1b	16.5474	16.5532	16.4451	15.5353	15.9721	15.3059	14.6644	14.4886	13.2143	15.114	15.2351	15.055	14.8303	14.7715	14.7219	15.9538	15.8445	16.0238	15.6377	15.8492	15.3836	18.0236	18.167	17.995				16.0219	15.8531	15.8551	15.0017	14.7531	14.6221	14.9958	15.7543	15.0467
Myo18a	15.5443	15.6115	15.7076	16.4007	16.5634	16.3883	15.3023	15.4719	14.6884	15.7307	16.0107	15.8969	16.4597	16.6013	16.596	16.4689	16.5489	16.63	15.3913	15.8482	15.2667	15.944	16.4793	16.3291	15.9583	15.5658	16.2099	15.3586	15.509	15.5731	16.4555	16.1493	16.3568
Mylk	16.9737	16.6734	16.6805	19.5843	19.9914	19.6034	15.363	15.5853	15.7887	20.1321	19.9833	20.6851	19.197	19.1053	19.3268	17.2914	17.2576	17.4143	16.8843	17.0759	16.7078	18.8197	19.0147	18.6549	17.4305	17.0103	16.9486	16.6644	16.4324	16.7164	17.8862	17.8739	17.7685	17.6082	17.6462	17.5627
Myl9	15.9976	16.1313	16.1941	19.3593	19.7976	20.1534	13.7491	15.5754	16.1686	19.8297	19.6553	19.8144	19.4751	19.5471	20.4904	16.3766	16.8918	17.4279	16.2062	15.9607	15.9872	18.474	19.1035	19.0426	15.2925	15.2654	15.6116	18.1975	16.5851	17.2663	18.0549	17.8959	18.0298	17.395	17.2438	18.6848
Myl6	18.1619	17.9969	18.3189	19.0464	19.0706	19.0074	17.2174	17.2329	17.2315	17.265	17.0453	17.1518	19.2168	19.1103	19.4821	18.2872	17.9541	18.2125	18.3563	18.2952	18.4852	17.1978	17.6754	17.3087	15.5328	15.9633	16.0787	18.0743	17.9434	18.317	18.8344	18.9367	18.7069	17.4179	17.4545	17.2661
Myl3	13.647	13.5149	13.1666	19.886	20.2234	19.8911	23.5539	23.5026	23.2746				15.1389	17.1581	15.6926	17.9203	17.321	17.2822	17.8777	17.8317	17.4863	19.8256	20.0859	19.9064	17.3744	20.2043	17.2704
Myl12b	17.1953	17.0581	17.3834	20.2215	19.7876	19.8868	15.3949	16.1807	16.0249	19.5321	19.4678	19.7267	19.8592	19.5364	20.313	18.2082	18.2542	18.3757	17.684	17.6615	18.1017	19.4463	19.4953	20.3365	19.4336	15.5408	19.621	17.8988	17.7148	18.19	19.1	18.8632	19.1373	17.075	17.4905	17.4038
Myl1	17.1472	17.754	16.935							20.3439	21.1597	21.7496	21.4341	20.7345	22.8669	14.5052	15.008								23.7934	23.3853	23.899	17.1341	16.7731	16.9191	18.2694	17.6845	18.5885	15.0041	15.2929	17.4263
Myh9	17.8068	17.6752	17.8341	18.1129	17.8498	18.1288	16.8589	17.0037	16.9712	17.5523	18.0036	18.3989	17.9565	17.7266	17.7362	18.4758	18.2808	18.2332	17.8126	17.5034	17.1832	19.0788	19.3105	19.6225	15.1705	15.4846	15.524	17.8055	17.7361	17.6933	19.3558	18.9856	19.2472	16.2206	16.4389	16.6585
Myh14	14.5354	14.3707	13.6995	20.0335	19.8872	19.9515	15.0257	15.2787	15.5449	18.4605	18.8153	18.8969	19.2102	19.1618	19.2255	14.6747	14.5414	15.131	14.0127	13.6686	13.7011	19.3666	19.8827	20.0085	14.9844	14.7709	15.6767	14.1784	14.0847	14.9517	15.1242	15.2512	14.8434	14.6854	15.0098	14.6558
Myh11	16.3714	17.1659	16.4009	17.8997	17.9412	17.8841	15.3451	15.6974	16.235	17.9493	18.704	18.7822	19.1664	18.7701	16.913	16.8398	16.9059	17.0006	17.085	17.0253	16.8239	18.0747	19.1664	18.6482	14.7671	14.8525	14.9565	15.4777	15.2836	15.8919	17.9213	17.6768	17.7804	18.5337	18.4894	18.4135
Myh1	10.8157	13.8642		16.3938		16.2074							21.6157	20.6564	22.5447	13.2813	15.2037								22.222	22.7493	22.6759				17.0612	15.6099	16.9589	16.9118	17.4593	20.9172
Myg1	15.277	15.0475	15.0386	15.721	15.3044	15.4182				15.8692	15.6627	14.7497	13.5517	14.6759	14.8131	16.7926	13.8904	16.7636	14.7388	14.4829	14.6621	14.1475	14.8471	14.8031				15.3822	14.5968	15.252	14.5538	14.4548	14.7858	16.5918	16.5185	16.7287
Mydgf	17.6821	17.8384	17.9554	17.8301	17.1408	17.9734	15.0855	15.4068		17.4796	17.298	17.4913		15.1165		17.3267	17.7073	17.473	18.0742	18.4152	18.3666	17.7818	17.9638	17.8109				17.1353	16.6493	18.0704	16.7953	17.2139	17.2692	17.6226	17.8615	17.2057
Myd88	15.6929	15.6992	14.9304	15.8545	15.8131	15.4257				15.0141	15.1204	17.0098	15.271	14.6594	15.0197	14.8997	14.8521	14.675	15.6195	15.3122	15.4856	15.2551	15.3483	15.2624				14.7607	14.451	14.486	15.3947	15.4123	16.0391	14.8701	14.863	14.6867
Mycbp	16.4911	16.111	16.1115	16.1857	15.961	16.035				17.1447	16.8744	16.2951	15.0015	15.5014	14.7032	16.536	16.54	16.5556	15.6972	15.8902	14.6115	16.6001	16.366	16.9831				15.9563	16.1241	16.8723	15.7553	15.6267	15.4854	18.4473	17.8673	18.3285
Mybbp1a	15.3168	15.6869	15.536	16.0948	15.501	16.0705				16.3211	15.9962	16.6509	16.0373	15.6387	16.0492	14.6344	14.6152	14.2237	15.4538	15.6527	15.5203	15.2541	14.6376	14.7128	14.9148	14.8516	14.6674	16.58	16.5792	16.6685	16.2583	16.2009	16.0524	15.8549	15.9254	15.4569
Myadm	15.4997	15.0137	14.4002	15.5027	16.1822	15.7547	16.9598	16.0024	16.8392	16.5341	16.3445	16.8884	16.157	16.2955	17.529	15.2948	15.7592	15.6666	15.8379	16.371	15.7652	18.2919	18.9973	18.8658	14.8758	14.5573	15.8905	16.3835	16.8896	16.8739	16.7549	16.4034	16.8723	15.4198	15.4867	15.8622
Mx3	15.1181		13.4329	12.5301		12.0609						12.7796				15.0726	14.6086	14.2756				15.0422	14.0665	14.0545				13.9372	14.1735	12.7235	16.3051	16.9528	16.6764	14.0005	14.0777	11.4073
Mvp	16.5352	16.0599	16.0658	19.1422	19.1299	19.2438	15.6674	15.5274	15.6261	18.298	18.5071	18.6463	18.1896	18.2412	18.6147	17.648	17.7561	17.6146	16.3893	16.2566	16.1062	17.3364	17.4834	17.4014	15.7682	15.8573	15.7979	16.2069	15.9869	16.0944	17.7449	17.5513	17.8132	16.1768	16.2423	16.204
Mvk	15.1198	15.6046	14.9146	14.7342	14.2264	14.7518					13.8784	14.1316	13.2571	15.1764					14.8701	15.2632	14.4263
Mvd	14.8066	15.0068	15.5779	15.8129	15.9618	16.2268				15.295	16.0797	15.008	14.6015	14.2176	13.7302				14.7704	15.4908	14.7556										13.746	15.469	15.8054	15.3783	15.4383	15.9668
Mup18	15.746	15.9688	15.9731													18.4126	19.5944	17.4389	15.3582	15.4171	14.6548
Mug2	15.4224	15.3072	15.8024																16.0878	16.0227	16.3366													15.4725	15.4626	15.4623
Mug1	19.3384	19.6766	19.0677	18.7265	19.4396	18.6402	18.4363	19.0913	19.2684	19.971	19.833	20.0189	18.3305	18.4292	19.138	18.4924	19.2116	17.5301	19.2268	19.8093	19.3876	20.0607	20.2903	20.5752	17.5924	17.0699	17.8492	19.4378	19.2389	18.7012	20.2258	19.3949	20.0536	21.0963	20.9354	21.323
Mtx2	15.9197	15.7713	15.5617	17.0325	17.3097	16.7751	16.8454	17.0275	16.9437	17.0355	16.6102	16.025	16.0433	15.9417	16.4718	17.8895	18.0759	16.8971	14.8473	15.85	15.9808	15.7225	15.7127	15.4018	14.0747	15.4052		16.4619	16.64	16.6457	15.8541	15.7338	15.5711	17.0549	17.0691	17.0517
Mtx1	14.3789	14.4536	15.2259	14.5643	15.1188	14.5643	14.5806	14.1934	14.8815	15.5047	15.4012	13.9864	14.6275	14.3522	14.2479	15.1628	14.5948	15.587	14.0598	14.4836	15.1581		14.2907	14.3013					14.2284	14.3862	13.7609	13.9109	14.0841	16.7811	16.6503	17.1083
Mttp	19.2239	19.1148	18.7592	19.2724	19.3433	19.3307	14.1527	14.5317	14.9658	16.8535	16.7066	17.0494	18.5393	18.5405	18.1025				18.9647	18.923	18.6239						16.3229
Mtss1	13.595	10.88	13.3552																13.127	12.7109	11.5762
Mtrf1l	12.5905	12.8072	12.6792	13.2658	12.8648	12.5652	11.8423	12.8403	12.3214	11.6852	11.2275	12.6065	11.1116	11.8109	11.2067	13.6045	13.8168	13.935	13.2309	13.3771	12.9292		12.1347					11.4525	11.4265
Mtrex	15.0032	14.8136	15.9821	16.0454	15.7643	16.0049				15.8885	15.6822	15.9946	15.287	15.509	15.6101	13.9652	15.3769	14.5002	14.3685	14.6364		15.3265	14.9316	14.9969				14.7318	14.5442	14.4009	15.8389	14.8327	15.6057	15.6887	15.743	15.498
Mtr	16.9497	15.4054	15.2874	18.5005	18.9988	18.1121				16.5648	16.4464	17.4529	16.7619	17.9796	18.6345	15.3455	16.6479	17.3264	16.8764	17.6343	15.2992	15.1659	15.163	15.2833				12.8715	14.9489	15.093				15.5684	15.6125	15.3665
Mtpn	17.5222	17.6877	17.7095	17.3578	18.568	17.8173	16.5823	16.2463	16.7246	18.3057	18.1857	17.8714	18.0968	17.3328	17.5508	17.8611	17.8895	17.9337	18.4429	17.6441	17.4607	17.6466	18.2097	18.0542				17.2775	17.2698	17.1326	17.4958	17.4201	17.7856	18.131	17.9753	18.9775
Mtor	14.669	15.169	16.9559	14.6178	14.762	14.6658	13.0623	12.9519	13.2625	14.9842	13.7247	14.9064	13.4147	13.175		15.9274	16.1491	16.3319	14.6892	14.7775	14.8952	15.0166	14.7324	14.8831	12.4403		12.3438	13.2801	13.7374	13.1148	15.2142	14.9599	14.0367	15.2288	15.1107	14.4273
Mto1	17.7479	18.0596	18.5817	17.895	19.3998	19.4191
Mtnd5	15.8303	16.6732	16.9614	17.689	17.7893	17.5688	18.7394	19.1544	18.645	16.7458	16.7418	16.0035	16.881	16.7002	16.7966	18.3293	17.9451	18.4507	17.2542	17.3674	17.1821	15.1617	16.1558		15.7204	15.6792	16.302	16.5006	16.6192	16.7602	15.2927	15.1071	15.284	15.2317		15.8118
Mtnd4	15.3303	15.2739	15.9128	15.9495	16.8457	15.8574	17.9856	18.2327	17.9267	15.079	15.1696	15.6783	15.0264	15.1453	15.6097	17.2856	17.1161	17.0621	15.8487	16.37	15.7233	13.9967	14.5829	15.311	15.0202	16.0113	15.0699	15.0502	14.8493	15.0558	14.4749	14.6133	14.4187	16.0904	15.638	15.7739
Mtnd3	15.7062	16.7855	16.6698	17.0403	16.9157	16.9988	18.6332	18.9398	19.062	16.3073	15.7208	15.845	15.9588	16.3857	16.4209	16.6432	18.0398	17.5956	16.0765	15.1915	16.4267	13.7934	14.0862	13.1978	14.0827	14.8372	13.988	14.7213	15.7646	14.5117	14.1237	14.4082	13.3509	15.4818	15.3219	15.4724
Mtnd2	17.1569	14.6975	12.8704	12.724		14.7221	16.1682	13.8368	14.0872	11.8067	14.6379		14.8655	15.4711		17.0444	15.2611	12.2714	13.5561		14.4988	12.339		14.4241	14.1331			11.5565	14.1255	15.472		13.5906	13.5598	15.6439	17.7189
Mtnd1	17.2129	17.2645	17.3597	17.4916	17.8649	17.6335	19.2108	19.3276	19.2128	17.0948	16.9972	17.1133	16.9	17.0602	17.0123	18.4654	18.9909	18.8743	17.2939	17.8525	17.0749	15.6115	16.1902	16.3077	17.5862	18.1308	17.6429	16.68	16.5908	16.732	15.8634	15.7301	15.559	16.8593	16.8469	17.0303
Mtmr4	15.6817	15.9131	16.2285										14.0235	14.0397	13.8536	15.4073	16.4516	16.4855	15.6175	14.3879	16.2957							16.9087	18.2703	17.3084
Mtmr14	14.9537	14.5906	14.5173
Mtmr1	13.234	13.3534	13.2908	15.1058	15.8214	14.9425					13.445	14.8435		12.8029								15.731	15.3627	14.8747				13.7965	14.48		15.2715	15.3303	13.982	14.4854	14.4343
Mthfs	16.8118	16.6845	16.7629	15.2481	15.6798	14.9028				15.2696	15.3001	15.0185				16.7309	17.0075	17.3484	16.3353	16.5639	16.1189							15.3577	15.4667	15.8705				15.2876	15.2633	15.9222
Mthfr	14.5983	14.7371	14.7238													15.5817	15.6236	15.8453	15.2021	15.6242								15.1041	14.7936	14.6894				14.5753	15.0052	14.9839
Mthfd1	19.2964	18.8023	18.5892	17.9366	18.3607	17.66	15.2035	15.2334	15.5065	17.9109	17.7633	17.3602	17.0592	16.7986	17.1707	19.1989	19.18	19.3988	19.4482	19.2478	18.8719	16.7157	16.7451	16.627	16.4373	16.2153	16.355	16.8199	17.144	17.0321	17.7613	17.4264	17.7347	17.7596	17.6976	17.5735
Mtfr1l	15.7481	15.728	15.3758	14.9489	15.0108	14.6922	15.3673	14.9638	15.1671	14.3253	14.9497	14.8506	14.0384	14.0933	14.3586	15.0795	15.0614	15.0541	15.6534	15.5574	15.234	15.4704	14.986	15.0084	14.4825	15.0124	14.7542	14.7807	14.8147	14.8438	14.0856	14.8282	14.7956	15.6899	15.5496	15.3606
Mtfp1	16.4717	16.3811	16.3036	15.8057	16.0566	15.3932	17.6011	17.5157	17.3136	14.8889	15.1423	15.0957	15.7558	15.7017	15.6124	15.8415	15.8647	16.1551	16.0613	16.1221	15.9973				15.6166	15.4532	14.2483							15.0194	14.81	14.9305
Mtdh	16.3251	15.9305	15.9681	15.9253	15.6211	15.4093	13.732	13.7246	13.991	14.5036	15.0956	15.4023	14.1366	14.686	14.2883	15.5185	15.5266	15.4031	16.8886	17.0014	17.0269	15.7493	15.8056	16.0013	14.8424	14.6168	16.1217	16.1641	16.2629	16.8854	14.8181	14.9692	14.8746	15.2362	15.2851	15.3085
Mt-Cyb	15.934	16.7281	16.7546	17.7855	18.1274	18.0632	19.3951	19.6127	18.3261	17.922	17.7666	16.4491	17.3899	17.1507	17.8094	17.5047	17.9878	17.2405	17.1743	18.174	17.1725		16.1993	16.1378	17.5593	17.2812	17.326	16.3394	16.322	16.0042	15.1893	15.1517	15.246	16.3965	16.4158	17.0335
mt-Co3			13.4412	14.1966		14.1432	16.2784	16.3748	12.2728	13.0074		10.7923			12.8761	14.9674	15.1676	15.5902	14.3888	12.1912	14.4266	11.819	11.9024		11.6908			13.9543		13.4142	12.7783	12.6522	12.6883
Mtco2	15.1419	15.3503	15.6755	16.332	16.36	16.2959	17.995	18.274	17.9713	15.5765	15.8446	14.5461	15.9259	16.0067	15.644	16.6739	15.5034	16.4713	15.5982	16.1576	15.9154	13.9976	14.6926	16.1425	15.0024	14.5506	15.3988	15.166	15.2886	15.3738	14.7519	14.7735	14.7278	15.5845	15.0937	16.4264
Mtco1				15.0987	15.8638	15.0603	16.1571	15.5279	15.8375	14.2294	14.3262		14.2236	15.0379	14.9876	15.712	15.5782	15.29	14.6716	14.8202	14.2948		14.9552	11.6221				13.4878	14.4504		13.8835	13.113	14.1075	15.015	14.4601	15.7121
Mtch2	20.0372	20.1526	20.0855	19.2038	19.6553	19.1212	19.5111	19.4313	19.4403	19.631	19.5472	18.7441	18.5019	18.45	18.8997	19.1987	19.3122	19.3915	20.1389	20.3368	20.1223	18.0174	18.1059	18.1824	17.8998	18.1768	17.834	18.3036	18.3067	17.9625	17.7119	17.4878	17.5788	20.522	20.5553	20.4436
Mtch1	15.6213	14.9444	14.9253	15.1466	15.0608	15.5853	16.1983	15.9972	15.9924	16.089	15.9361	15.5628	14.8979	14.4474	13.6879	17.0071	17.0529	16.9859	15.91	16.0767	15.4271	16.639	16.5224	16.9676				14.9164	14.357	14.2791	15.1349	15.5263	15.6674	16.804	16.9879	17.0415
Mt-atp8	18.2977	19.2762	18.9214	17.9114	17.8992	17.3378	18.5707	19.576	18.4349	16.3651	16.0318	16.5356				17.5633	20.2454	19.4815	17.9652	19.0059	17.4225							15.3646	15.6294	15.5934
Mt-atp6	14.6502	13.912	14.6572	14.0992	14.3248	13.6797		13.6432									14.3331			14.8947	14.9205
Mtap	17.0848	16.8725	16.8376	16.2583	16.2066	16.1825	14.6191	14.3831	14.3672	15.6948	15.5922	16.28	14.976	15.3886	15.1293	15.7687	15.8108	15.862	16.5976	16.4442	16.2975	17.755	17.5878	17.7144	14.7571	14.7365	14.3616	15.4897	15.774	15.4481	15.9411	16.0524	15.9016	16.6536	16.631	16.5944
Mta2	14.9039	14.7902	14.2562	15.7646	16.2347	15.7943				16.7057	16.3276	16.5068	16.2392	16.3191	16.5588	15.2798	14.8446	15.2572	13.6676	13.4991	15.4118	16.1837	16.054	15.8596				14.7578	14.6125	14.4298	16.2942	16.3379	16.2195	16.054	15.2443	16.5411
Mta1	11.8773									13.5125	11.1927	13.1517							11.2302	12.1037														15.2165	15.6515	15.7929
Mst1r	14.6461		18.1226	14.6638	14.1754	14.6351					13.8093	14.3893																			14.0181	14.7303
Msrb2	15.8126	15.8909	15.8678													16.014	16.0374	15.9911	15.4124	15.5279	15.6157													16.5557	16.6463	16.6479
Msra	16.4123	16.4467	16.5359	15.0249	15.3865	14.8435	14.5863		14.6465	14.5945	14.312			14.5687		17.2205	16.7636	17.1829	16.0983	16.2145	15.903	13.5927	15.003	14.7434				15.3215	15.4032	14.6082
Msn	16.0231	16.517	16.2867	19.6703	19.9507	19.9527	19.538	19.5425	19.6477	20.5503	20.795	20.6319	19.4319	19.311	19.2801	22.0582	22.1942	22.4855	15.5937	15.6788	15.6017	18.9165	19.6282	19.223				15.0704	15.0003	15.3785	21.4965	21.476	21.4655	19.1215	19.1477	19.5581
Msi2	15.7291		15.607	15.1712	15.0842	15.7291	16.0941	15.8609	16.0875	15.3874	15.0057	15.055	15.4565	14.8783	14.6256	16.2448	16.423	16.7811				16.2139	16.2581	16.3718	16.6173	16.9316		15.5174	15.749	15.4261	15.3456	15.2887	15.4754	15.7679	15.8282	14.6715
Mrrf	15.2848	14.7441	15.1815	15.1328	15.2491	15.0166	14.9776	15.0898	15.2778	14.4908	14.7565	14.5928	14.0307	14.2141	12.9265	15.2476	15.3139	15.678	15.1524	14.9022	14.452							13.938		14.1231				14.7267	14.4765	15.1395
Mrps5	12.4813	12.8953	13.1249	14.0553	13.6382	13.7795	14.0009	13.6828	13.6961	12.2567	11.862	13.4873	13.6306	12.9007		15.7638	12.849	16.6414	12.2983	12.4616		11.0418
Mrps36	14.2849	13.912	14.4862	14.0941	14.2764	14.0531	15.7935	16.1035	15.8349	13.5034	13.1467	13.9481	14.1931	13.8022	13.6547	16.1091	15.4399	15.0342	14.3373	14.5903	14.0466	14.0069	13.885	13.5286	14.1082	14.1713	14.2157	14.3911	13.9111	14.8037	13.0055	12.8979	13.5636	14.9416	14.763	13.3222
Mrps35	13.9792	14.3235	14.304	15.1849	14.968	14.8888	14.608	14.5525	14.7967	14.0944	13.991	14.3023	15.1544	14.9239	12.9517	15.018	14.5818	14.7895	14.286	14.6986	13.865				13.5762	13.804	13.3393	13.3942	13.5422	12.9027				14.9367	14.9071	14.8318
Mrps34	12.786	13.0631	12.4753	17.2321	17.2471	17.1623	13.9512	15.8799	15.4519	16.4647	16.9092	17.3084	16.1156	16.3756	16.5399	14.1077	16.5173	16.6123	12.5391	12.64	13.3392			16.1989	11.0597			13.4981	15.0524	15.2988		16.6467		16.1286	16.2406	16.8082
Mrps33		14.6424	14.6124	15.9051	16.0031	16.0248	15.1074	14.484	15.0769	15.6957	16.2868	15.4227	15.8034	16.2953	16.3912	16.085	16.2969	16.2113										13.9933	14.2882	14.2115				15.8441		16.2203
Mrps30	14.6804	14.081	14.5567	15.4	14.4859	14.8793	14.6637	14.2466	14.5274	14.6631	14.7073	15.2105	14.2945	14.5645	13.6842	15.4635	15.0904	15.2438	14.3232	14.823	14.1899			13.5026	14.3404	14.2281	13.8908	14.1188	13.7561	13.2093				15.2232	14.8381	14.3691
Mrps28	16.2522	15.5635	16.488	16.4729	16.1225	16.2511	16.5679	15.809	16.6169	16.2725	15.972	16.3768	16.0265	16.1666	16.8477	16.1947	16.5305	16.7935	16.5146	16.0259		15.2345	14.481	15.2193										16.5989	16.6259	16.5306
Mrps27	13.4528	13.6963	13.3394	15.7172	14.9453	15.4611	14.5017	14.008	14.7554	14.6567	14.56	14.8476	13.9511	14.6171	14.969	15.2531	14.8474	14.8725		14.3929	13.8915				12.6352	12.0585		14.2798	12.9437		13.3551	13.445	13.2688	14.1304	14.2734	14.2309
Mrps26	15.4717	15.2929	15.198	16.5044	16.3586	16.3653	16.3591	16.5744	16.4719	16.0073	16.0161	16.3963	15.7503	15.7371	15.8311	16.4413	16.2287	16.3055	15.7681	15.4307	15.3222	13.9507	11.6179					15.3443	15.1363	14.4222	14.7649	14.4564	14.5438	15.4368	15.6781	15.4945
Mrps25	14.2914	13.5103	13.3943	14.524	14.6112	14.6151	15.3282	15.2625	15.2915	15.002	14.5651	13.3922	14.84	14.5502	14.7117	14.5859	14.6288	14.9072		14.9873	14.9598													15.5588	15.4453	15.7655
Mrps23	15.9347	15.493	15.6509	16.7179	16.9234	16.8234	15.8081	15.5517	15.665	16.4101	16.8638	16.7229	15.8216	15.8955	16.0425	16.3726	16.411	16.7241	15.7418	15.9253	15.7861	14.9015	15.3832	15.1643				15.6507	15.3961	15.8949	16.1021	15.6599	15.8323	16.7123	16.4245	16.6079
Mrps22	14.873	15.2283	14.6352	16.6184	16.5918	16.4562	15.4595	15.9311	15.8686	16.9035	15.9132	15.7411	15.252	15.549	15.9239	15.0467	15.5254	15.9932	14.5048	14.6905	16.6893							13.7514	14.527	14.35				15.6145	15.6948	15.4591
Mrps21	14.987	14.4715	14.3552	15.4243	15.3432	15.0028	13.8402	14.0751		14.4178	14.3474	13.9115	13.8073	13.8782	14.2808	14.767	14.3211	15.1146	14.3033	14.4205	13.9864							13.7408	13.6023	13.6553					14.6725
Mrps2	14.8148	15.435	14.9434	15.2126	16.0044	15.0919	14.1839	14.2788	14.3883	14.8922	15.45	14.7954	15.3625	15.24	15.234	13.8635	14.4861	14.4744	14.5488	15.0999	14.4165				13.1242	13.8604		15.1057	14.8504	14.3313	14.6441	14.3658	14.6233	15.3528	15.5264	15.33
Mrps18b	14.8313	14.6246		14.8124	14.5532	14.5732	14.4195	14.7066	14.5343	14.202	14.0237	15.0929	14.8565	14.1918		15.4972	15.1906	15.3208
Mrps17	15.951	16.1638	16.4384	17.5097	17.527	17.3785	16.383	15.9626	15.9389	15.9092	15.9147	16.0184	16.7149	16.7125	16.7618	15.5592	15.5173	15.9148	15.8292	15.8792	16.1001	14.9745	14.7396	14.8435				15.1831	15.4295	15.3328	15.5656	15.0998	15.6077	16.3181	16.2364	16.4793
Mrps16	15.2407	15.3234	15.6741	16.8929	16.8168	16.8308	15.8873	15.7188	16.0011	16.3023	16.4413	16.6717	15.9094	16.0507	16.0923	16.3464	16.547	16.7835	15.1195	15.6785	15.318				13.1074		13.0387	15.2104	15.3938	14.853	14.975		14.7606	16.2723	16.354	15.8959
Mrpp3	14.1946	13.1801	13.8994	13.9722	13.1313	12.6925																												14.1279	14.1059
Mrpl58	14.5343	14.1747	14.2254	14.7728	14.0836	14.7635	15.2165	14.8933	14.5007	13.7247	14.1439	14.4301	15.1905	14.2136	14.6409	15.6242	15.0557	15.3662	13.7389	13.6992	14.7003										14.2864	13.9176		15.1863	15.1982	15.4301
Mrpl54	15.0538	14.4324	14.1796	14.6659	14.0502	14.361				12.5042	12.9991	14.5432	13.1485	13.6075					14.802	14.6463	13.7026							12.9452	13.2394	13.4765	12.5637	13.6455	12.6501	15.0505	15.0395	14.5948
Mrpl49	15.7152	15.7563	15.5617	13.6977	14.8322	14.2588	15.333	15.217	14.1593	14.9532	15.116	16.4448	14.4971	14.2776	14.9852	15.0241	15.5394	14.9351	14.848	14.6231	13.7247	13.5985	13.178	13.8367	13.1724	12.8627		14.4171	13.7355	14.0065	13.2159	13.9233	13.3366	15.5153	15.5331	15.1201
Mrpl47	15.4012	15.1916	15.4548	15.7665	15.8738	16.1691	15.4028	15.1401	15.3436	15.2363	15.0316	15.561	15.2819	15.1974	15.2578	16.0063	15.8165	15.9755	15.603	16.308	15.2753	15.0886		14.5535				15.0109		15.0831				16.4536	16.5911	15.4911
Mrpl46	14.5913	16.2823	14.7198	15.5583	15.5949	15.8166	15.1222	14.7974	14.7474	14.7616	15.8413	15.3366	15.0268	15.9669	15.3374	15.3687	15.5522	15.7118	14.9187	14.7338	15.0266							14.2603	14.4773	14.8584	15.3769	14.9281		14.4992		15.0784
Mrpl45	16.1864	16.1522	15.8971	16.5229	16.4114	16.4301	16.4233	15.0034	16.5652	15.2322	15.2786	15.5774	15.6875	15.6891	15.9414	16.087	16.072	16.3598	15.5918	15.9998	15.3464							14.6697	14.4433	14.6697	15.3094	14.1339	15.5056	16.3613	16.2674	15.0608
Mrpl42	14.5898	14.5815	14.056	18.5214	18.8537	18.2446				14.5523	14.2954	14.5088
Mrpl4			13.6718	14.5863	15.3223	14.7721			13.8067		14.7606	13.743	15.6				14.0399	13.9666
Mrpl39	14.2099	13.9935	14.94	15.4527	15.4737	15.2741	15.1664	14.1271	14.9183	15.4143	15.4818	15.724	14.9773	14.7583	15.2514	15.4645	15.2544	15.3931	15.2523	15.0763	14.1696							14.9822	14.5937	14.4572	14.5819	14.5459	14.022	15.378	14.9375	15.2786
Mrpl38		13.1695		14.668	14.4768	14.5713				12.5888	14.7691	15.3636	15.1615	15.0821	15.8234	17.1732	17.5298	17.437																14.5266	16.818
Mrpl37	15.1009	15.1531	15.1844	15.6431	15.3957	15.4671	15.0319	14.8476	15.049	15.8585	15.1594	15.9679	15.4883	14.9583	15.8387	16.1116	15.4462	15.6177	14.8292	14.886	15.6649													14.0584	14.6826	15.8498
Mrpl27	13.2261	12.76	11.2181	14.9682	14.4707	14.6427	14.2839	14.3999	13.7971	13.5162	14.306	12.9445	14.5268	14.382	14.4745	13.937	13.6225	13.6865	13.0946	11.8198								12.47		11.7346
Mrpl24	15.0605	14.6822	14.5	15.9359	15.9723	15.949	15.1365	15.0536	15.1773	15.9755	15.8069	15.3863	15.6618	15.5464	15.7338	15.683	15.2158	15.8192	14.6172	13.0277	15.0343	13.2659	12.811	14.6521				13.6009		14.0353	14.9043	14.6584	15.1637	13.9787	14.3146	15.3384
Mrpl23	13.4462	13.6847	14.0574	15.0294	14.6515	14.5522	14.6687	14.8185	14.3943	14.8124	14.3878	14.0507	14.1818	14.2835	14.0005	15.2938	14.4795	15.0637	14.0165		13.5195							13.4149	13.522					14.3599	14.3622	14.8637
Mrpl22	15.3651	15.3669	15.4907	15.4369	15.7797	16.1669	15.2327	15.1608	15.317	15.6182	15.1592	15.7859	15.0634	15.0548	15.9406	15.6707	15.6209	15.8848	15.4504	15.4984	15.1382	13.4777	13.2359	13.8069				15.5113	14.7827	14.8914				15.7208	15.6332	15.6608
Mrpl19	14.5569	14.2213	13.6974	14.6957	14.6374	14.4563	14.8489	14.1635	14.039	13.675	14.5293	14.3156	13.723	14.5349	14.2549	14.519	14.5387	14.9887	13.6249	13.98					12.0205	12.3038			12.3736		11.6167	12.7919		14.1101	13.9735	13.8208
Mrpl18	14.6281	14.7783	14.6114	15.1867	16.216	15.8496	14.7692	14.7003	15.0464	15.8381	15.3074	14.974	15.384	15.6447	15.6937	15.3596	15.7169	15.5222	15.5438	15.6003	15.0508							14.089	14.9106	14.2482	14.1509	14.1038	13.9308
Mrpl16	16.0716		15.1002	16.339	15.8592	15.8366	15.3488	15.3993	15.3125	15.2573	15.1967	15.2498	15.1394	15.302	15.1636	15.7089	15.3643	15.7619	15.5001	16.0141								14.807	14.7225	15.1867	14.5768		14.7599	15.44	15.7358	15.3855
Mrpl15	15.125	15.1992	14.8162	15.7096	15.8039	15.6842	15.4795	14.943	15.5071	14.4584	14.8527	14.9161	15.0399	14.7462	15.1888	15.2328	15.1537	15.5279	14.8468	14.9601	14.5119							14.5652	14.0622	14.6304				15.05	15.0724	15.26
Mrpl14	13.8517	12.9649	13.0523	14.1126	13.8951	13.8354	13.2907	13.6134	13.3933	12.9351	11.8293	13.7967		12.0448		13.9716	14.2839	13.9859	12.4384	13.0158														14.0802	14.2198
Mrpl13	15.6998	15.4525	15.161	15.7479	15.9092	15.8016	15.0741	14.5925	14.7833	15.0961	14.6209	14.9706	14.4551	14.5077		15.5143	15.3411	16.0535	16.5602	16.0434	15.8466										14.9746	14.6856	14.89	15.7677	15.5383	15.4852
Mrpl12	16.4697	16.4485	16.3743	17.7274	18.0585	17.7093	16.851	16.7964	16.8808	17.5156	17.1831	18.0053	17.1962	17.1991	17.4388	17.3655	17.0593	17.5101	16.8275	17.0525	16.8248	15.7166	16.5886	16.8371				15.8987	16.0663	16.7694	16.4093	16.0029	16.7775	16.8804	17.135	17.6552
mrpl11	15.7304	15.298	15.4343	16.3713	16.7867	16.2815	14.3718	15.0706	15.1609	16.3684	15.7762	15.9635	15.3536	15.16	15.3371	16.0991	15.8154	15.9822	15.4266	16.3521	14.9424	14.4885	14.6944	15.9945				14.7832	14.3355	14.8402	14.7569	14.6675	14.6992	15.2421	15.2058	16.2521
Mrpl10	15.7278	15.4555	15.1939	15.232	14.4953	15.6302	14.6498	14.3208	14.2753	14.5778	13.9267	15.3852	14.1691	14.6705		16.1532	15.7141	15.3734				13.338		14.4886				13.3757	12.4927		14.1527	13.0843		15.265	15.3977	14.2776
[truncated: 6,539 more rows]

## Sheet: Seq_Coverage
Gene names	Coverage.CV45_Brain_Rat3_01	Modpeptides.CV45_Brain_Rat3_01	Precursors.CV45_Brain_Rat3_01	Coverage.CV45_Brain_Rat2_01	Modpeptides.CV45_Brain_Rat2_01	Precursors.CV45_Brain_Rat2_01	Coverage.CV45_Brain_Rat1_01	Modpeptides.CV45_Brain_Rat1_01	Precursors.CV45_Brain_Rat1_01	Coverage.CV45_Duodenum_Rat3_01	ModPept.CV45_Duodenum_Rat3_01	Precursors.CV45_Duodenum_Rat3_01	Coverage.CV45_Duodenum_Rat2_01	ModPept.CV45_Duodenum_Rat2_01	Precursors.CV45_Duodenum_Rat2_01	Coverage.CV45_Duodenum_Rat1_01	ModPept.CV45_Duodenum_Rat1_01	Precursors.CV45_Duodenum_Rat1_01	Coverage.CV45_Heart_Rat3_01	ModPept.CV45_Heart_Rat3_01	Precursors.CV45_Heart_Rat3_01	Coverage.CV45_Heart_Rat2_01	ModPept.CV45_Heart_Rat2_01	Precursors.CV45_Heart_Rat2_01	Coverage.CV45_Heart_Rat1_01	ModPept.CV45_Heart_Rat1_01	Precursors.CV45_Heart_Rat1_01	Coverage.CV45_Ileum_Rat3_01	ModPept.CV45_Ileum_Rat3_01	Precursors.CV45_Ileum_Rat3_01	Coverage.CV45_Ileum_Rat2_01	ModPept.CV45_Ileum_Rat2_01	Precursors.CV45_Ileum_Rat2_01	Coverage.CV45_Ileum_Rat1_01	ModPept.CV45_Ileum_Rat1_01	Precursors.CV45_Ileum_Rat1_01	Coverage.CV45_Jejunum_Rat3_01	ModPept.CV45_Jejunum_Rat3_01	Precursors.CV45_Jejunum_Rat3_01	Coverage.CV45_Jejunum_Rat2_01	ModPept.CV45_Jejunum_Rat2_01	Precursors.CV45_Jejunum_Rat2_01	Coverage.CV45_Jejunum_Rat1_01	ModPept.CV45_Jejunum_Rat1_01	Precursors.CV45_Jejunum_Rat1_01	Coverage.Kidney-CV45_1	ModPept.Kidney-CV45_1	Precursors.Kidney-CV45_1	Coverage.Kidney-CV45_2
[truncated: 8,267 more rows]
[truncated: 59 more columns]
