# Supplementary material for: A Compact Quadrupole-Orbitrap Mass Spectrometer with FAIMS Interface Improves Proteome Coverage in Short LC Gradients
Source: Mol Cell Proteomics. 2020 Feb 12;19(4):716–29. doi: 10.1074/mcp.TIR119.001906 (PMC7124470; doi:10.1074/mcp.TIR119.001906)
Supplement: Supplementary Table S6 [file 157671_1_supp_469133_q54wq1.xlsx]

## Sheet: phosphoDIA-rat-13052sites
PTM_collapse_key	PTM_localization	Brain_Rat1	Brain_Rat2	Brain_Rat3	Duodeunum_Rat1	Duodeunum_Rat2	Duodeunum_Rat3	Heart_Rat1	Heart_Rat2	Heart_Rat3	Ileum_Rat1	Ileum_Rat2	Ileum_Rat3	Jejunum_Rat1	Jejunum_Rat2	Jejunum_Rat3	Kidney_Rat1	Kidney_Rat2	Kidney_Rat3	Liver_Rat1	Liver_Rat2	Liver_Rat3	Lung_Rat1	Lung_Rat2	Lung_Rat3	Muscle_Rat1	Muscle_Rat2	Muscle_Rat3	Pancreas_Rat1	Pancreas_Rat2	Pancreas_Rat3	Spleen_Rat1	Spleen_Rat2	Spleen_Rat3	Testis_Rat1	Testis_Rat2	Testis_Rat3
A1cf_T490_M1	1	12.9888	16.0817	12.9661	13.7659	12.4958	13.6767	14.2808	12.803	12.3451	12.0662	12.4748	13.6193	13.365	13.1906	13.3696	13.4361	13.5663	12.1889	13.5071	15.275	12.2237	13.6143	11.664	13.3429	12.5596	13.1626	12.6329	12.9078	13.2327	13.331	13.7511	13.948	12.1824	11.4398	12.6302	13.913
Aaas_S541_M1	0.996	13.8515	16.6333	13.2924	13.4472	13.2786	17.0781	13.6114	13.5946	14.4821	13.831	13.7314	13.289	13.315	12.8317	13.3195	14.0512	13.4379	16.4474	13.8661	13.5479	14.9772	13.5731	13.1098	14.3877	14.7323	14.1687	14.1884	13.3567	13.6734	13.9487	16.612	12.7941	16.2903	13.4892	14.366	12.6669
Aadat_S260_M3	1	15.1408	14.6395	14.544	14.4191	14.6192	14.8901	14.2908	13.6408	18.4254	13.711	13.9363	13.346	13.4062	15.6703	13.249	17.279	18.59	17.7905	16.7939	14.7514	14.2573	13.8642	13.6738	13.8673	14.1381	16.8245	17.9628	14.123	13.9685	14.488	16.1463	12.6907	14.7074	13.6492	15.8856	15.2827
Aadat_S262_M3	0.75	13.7003	15.2162	14.399	13.9425	14.6921	14.8596	14.5424	14.8728	18.5026	14.1088	14.0182	13.6502	14.4591	15.5757	13.0668	17.3151	18.6632	17.8415	16.8017	14.1451	13.9173	13.0551	13.72	14.3274	15.1408	16.9	18.0327	13.827	14.1331	15.6518	16.1393	13.7514	13.9572	14.4356	15.9576	14.6208
Aadat_S266_M3	1	14.4517	13.9952	15.0974	12.5141	14.9559	14.1746	15.0822	14.3876	18.5366	14.4358	13.4793	14.3674	13.9241	15.5264	13.501	17.3245	18.6926	17.8588	16.799	14.8326	13.7079	14.3149	13.776	12.9166	14.9238	16.9314	18.0622	15.0758	14.661	14.883	16.1292	14.0416	15.2057	14.0342	15.988	14.7052
Aadat_S267_M3	1	14.1214	14.3731	14.1742	13.3139	14.065	14.4043	13.3095	13.6739	14.9779	13.7837	14.8752	13.2629	15.247	14.0515	13.8721	13.4653	13.388	14.1847	13.6778	14.4311	14.8325	18.4069	18.9736	19.2703	14.0043	14.3	14.243	13.7174	13.3779	14.6288	13.3566	16.0258	15.8083	12.8944	13.5809	15.6492
Aadat_S40_M1	1	18.812	18.6274	18.5775	12.5714	13.9047	13.509	16.3559	15.3148	14.8068	13.8453	12.8102	13.0526	13.0167	11.9481	12.6905	22.4865	21.9046	21.634	18.3625	18.4823	18.3858	13.0722	14.0165	13.2591	15.5184	15.2211	16.1333	14.0779	14.1172	13.6315	14.1005	13.2669	12.6794	15.4234	14.8466	15.1022
Aadat_S403_M1	0.996	13.7585	13.5655	13.1416	12.461	13.7475	13.3068	12.6748	13.566	13.104	12.5534	12.824	13.1808	12.8728	12.8739	12.7147	15.5699	14.7574	14.936	12.9919	13.6594	13.1262	13.5106	13.2457	12.9202	13.8348	12.737	13.1546	13.8144	11.9369	13.2391	12.9335	12.3212	14.4059	13.9408	13.0368	13.2142
Aak1_S20_M1	0.995	13.71	14.4853	12.8236	12.951	13.5094	14.5547	14.0899	14.1369	14.0104	13.6242	14.5045	12.3606	14.6911	14.5436	14.1841	13.3737	13.6327	12.9545	14.4061	13.6373	14.1405	13.2719	13.8738	14.6988	14.0334	14.7861	15.0544	12.4399	17.8004	17.7019	13.3652	14.7108	13.2688	13.8003	14.3605	13.69
Aak1_S32_M1	0.996	13.4613	13.8997	13.7629	14.8624	14.5023	14.0428	13.8132	14.3444	14.1128	16.0585	16.0382	14.1788	16.0368	13.9441	15.8587	14.5381	14.0807	15.6261	15.0584	13.5653	15.5793	13.9922	14.2042	13.8382	13.9152	13.9858	14.5964	13.6722	15.5292	14.0541	13.8093	13.7526	14.4041	14.0179	16.3126	16.4338
Aak1_S625_M1	0.948	13.8826	15.1278	12.9421	17.507	14.6247	13.1976	13.9311	13.5802	14.6084	13.1825	17.2572	14.5335	14.8104	17.4259	13.767	18.0423	13.259	17.6919	12.4869	14.605	14.0778	14.6872	13.9823	13.4863	13.9963	14.118	13.5126	14.7434	13.1998	13.0538	13.8325	13.265	15.5929	14.3363	13.2385	14.0558
Aak1_S625_M2	0.953	13.5587	13.2786	14.2345	14.124	16.2039	13.376	13.6934	14.4475	14.0096	13.5716	20.1178	12.9508	12.7645	12.8556	12.5988	13.626	19.7593	13.6669	14.0128	13.3528	12.2971	13.4219	14.1709	13.8233	13.547	14.0209	13.4262	13.1348	13.6987	13.3245	13.5343	13.7886	13.8413	14.6117	14.2146	12.3926
Aak1_S626_M1	0.965	14.6493	13.6745	14.4006	14.0488	14.1546	14.7054	14.5386	14.0308	13.7987	14.6105	13.2682	14.9508	14.151	14.2705	14.0912	14.5565	14.3457	13.6152	14.2982	13.7275	12.5919	14.1573	16.5149	16.3293	14.5739	15.2054	14.4782	14.5141	17.2027	17.3647	17.0327	14.3803	17.0159	12.673	14.7823	14.6566
Aak1_S626_M2	1	18.1411	12.5677	17.4035	18.4549	17.6779	11.7083	20.5648	16.1632	20.3266	18.2686	13.0881	12.5304	17.4639	19.1771	12.4143	19.345	18.7275	19.2248	17.897	18.2341	17.9023	17.779	15.998	17.9677	15.5006	16.2057	15.8005	12.1152	20.5672	13.0481	17.829	12.0381	18.987	13.3012	19.8924	19.3654
Aak1_S639_M1	1	15.3028	15.5628	16.507	16.682	16.6372	16.5604	19.3967	20.4146	20.1995	14.3447	14.9614	13.856	15.4349	14.6688	16.0319	15.1267	13.7066	15.2258	15.8249	15.1183	16.4603	16.7069	17.3199	17.146	19.7816	16.9684	16.1313	16.9366	15.3925	16.6625	14.8197	14.0179	13.1748	13.4974	16.5734	14.5092
Aak1_S733_M1	0.999	17.2347	13.6588	14.3174	12.9021	14.9902	14.0793	17.8862	18.7281	18.7071	13.4411	13.6587	12.2043	13.2091	13.1263	12.5533	15.2637	14.1257	14.3159	17.6414	13.1581	14.8428	16.6649	13.5603	16.8649	14.0177	18.1612	15.3704	17.9555	17.9078	17.3728	16.5984	16.754	16.5716	17.6536	14.1596	13.8668
Aak1_T608_M1	1	16.2671	17.1061	16.5577	17.1278	17.9433	17.3038	15.1942	17.8275	13.7423	17.069	16.8211	16.5144	17.1343	16.4766	16.9395	18.012	18.0195	17.7423	16.828	17.064	16.6943	17.0921	17.2139	17.058	15.7027	18.4252	19.2238	17.8061	17.6912	18.0586	17.24	16.6623	16.8818	18.715	17.8735	17.7546
Aak1_T622_M1	1	12.1342	16.2209	16.0365	16.2695	17.4659	16.3834	14.3576	18.2152	17.9506	16.3314	16.2883	11.7755	16.5226	15.7388	15.7675	18.1528	18.6639	17.9478	16.4171	16.2539	15.86	16.3589	16.3894	16.4469	16.1404	17.2669	17.8722	16.7541	17.1568	16.9121	16.9411	16.5937	16.4215	17.093	16.4537	16.4289
Aak1_T622_M2	1	18.7291	11.62	17.9869	19.116	17.787	12.0831	21.0105	15.4343	20.7578	18.8746	20.6658	10.8455	18.098	19.8281	11.7899	19.9369	19.6447	19.8059	18.4985	18.8248	18.4983	18.406	16.6052	18.6007	15.8442	15.2704	15.4191	12.8372	21.0688	11.5714	18.4674	13.2163	19.6152	13.6206	20.3601	19.8362
Aak1_T642_M1	0.93	14.1504	13.8873	14.0772	13.7044	13.1726	13.8147	16.4755	14.3945	13.8183	13.5909	13.1659	14.6033	14.7838	14.2968	14.4851	15.8901	14.027	12.5228	13.2016	13.3059	13.6397	12.9716	12.5879	14.3976	12.9814	13.4247	13.7772	13.7848	12.7703	13.0221	13.4282	13.5577	12.1272	13.0908	12.2289	13.1479
Aamdc_S48_M1	1	13.5553	14.1502	13.8176	12.5511	14.0684	13.7715	12.7683	12.6487	13.2003	12.4606	13.5697	12.4065	12.5093	13.916	13.5181	14.53	12.6966	13.195	13.7082	12.6832	13.1281	11.7098	13.1626	13.6212	14.4434	13.0645	12.3432	12.8063	12.7972	13.757	13.1734	12.9512	12.5325	14.5082	14.494	14.451
Aard_S56_M1	1	14.6246	14.7072	13.5073	13.5958	13.4034	14.0073	14.2332	13.4525	13.5837	13.7176	13.3057	13.6209	13.9508	13.7655	12.7273	13.5249	14.6342	13.8116	13.6405	13.3597	13.539	13.1358	13.3978	13.3974	14.6193	13.2353	12.6717	14.3616	13.0025	13.684	14.1285	13.1774	13.1709	17.6986	17.3029	17.2186
Aarsd1_S88_M1	1	13.6698	15.8841	13.6427	15.6572	17.4343	15.9018	14.9758	14.6878	15.0659	16.4516	15.4092	15.8245	16.4561	15.9582	15.279	16.459	16.5117	16.0108	16.3534	13.2566	14.2754	12.1426	14.2016	13.7666	15.3601	17.3356	17.6036	16.4737	16.374	16.3254	15.1286	14.5303	15.0642	17.0349	16.3961	16.3813
Aarsd1_S91_M1	0.999	15.9004	14.145	15.2151	13.0895	12.929	13.8341	15.0796	14.2258	14.7226	13.1574	13.5465	13.6811	13.1323	14.507	13.0983	14.083	14.1377	14.3477	13.8479	13.1298	14.037	13.4683	13.6302	13.4293	13.1107	14.0761	14.9176	12.3426	13.0537	15.1469	13.6284	13.6745	13.9403	14.3097	14.2447	14.109
Abca17_S1747_M1	0.985	13.2798	13.8188	14.0182	13.8311	14.6908	14.1324	14.0502	14.1837	13.5182	14.3732	14.008	14.6735	14.4515	14.6732	14.4689	13.5144	14.3019	15.0376	14.6596	14.5098	14.1692	14.7445	13.4893	13.1483	14.8075	14.2239	14.2996	14.4162	14.5799	14.9529	14.6042	13.7116	14.1565	18.5057	18.4958	18.2031
Abca6_S810_M1	1	19.6536	14.2317	20.686	14.4814	13.5659	14.6686	14.942	15.6858	13.9338	14.3905	12.227	13.481	13.1179	13.5833	13.1082	15.2254	14.3356	13.5815	20.6998	21.1065	21.4418	13.7814	13.8697	13.1278	14.5768	14.108	14.7167	14.8217	14.774	14.8011	14.9039	13.5473	14.786	13.5061	14.988	13.7878
Abca6_T804_M1	0.993	13.3188	14.7947	15.6586	13.462	13.0296	13.8595	13.9306	13.3275	13.5235	14.3317	13.4337	13.3153	13.3442	13.4315	14.007	13.7264	13.2791	13.6519	14.0324	13.439	16.9489	14.0844	13.3636	13.2382	13.7144	12.5249	12.7032	14.2386	12.6493	13.8357	13.9184	12.422	13.936	13.0184	12.5632	13.9264
Abca8a_S802_M1	0.994	13.7066	14.7325	13.3034	15.9505	13.9579	13.3955	12.7121	13.2703	14.5683	13.4549	14.0207	15.2741	13.0864	13.6646	13.9397	13.0982	13.1211	13.2074	15.8565	12.9114	16.6245	12.5084	13.6726	13.4674	13.0821	13.5195	15.3939	14.0563	13.7597	14.6156	13.9906	16.6998	16.633	14.1429	13.897	13.4888
Abca9_S818_M1	1	14.8601	13.6635	13.463	14.6907	14.4729	14.0306	13.8707	13.4968	14.5198	13.1357	13.359	14.176	14.0629	14.5292	14.8315	13.371	14.2069	15.6593	13.8518	13.7673	13.8191	15.1969	13.4201	15.4059	13.9908	15.3393	14.126	14.22	13.8491	12.3596	14.0068	15.5252	15.3857	13.6908	13.4405	13.5841
Abcb11_S692_M2	1	17.5441	16.4537	16.782	13.2891	14.0692	14.373	14.3677	13.1603	13.3571	13.2914	12.8212	14.5142	14.0518	14.0009	13.3003	13.7679	14.4629	13.4773	16.547	14.0968	16.4892	13.9729	12.9746	13.7133	14.0922	14.7125	13.412	12.3721	14.6789	13.0174	13.6232	13.7808	13.3496	13.4637	13.3331	12.8904
Abcb11_S696_M2	1	17.444	16.346	16.6694	14.411	13.0305	14.2941	13.2339	13.2552	13.5313	12.5434	13.152	13.4679	14.3347	13.4733	14.7699	13.7965	15.0193	12.147	16.4433	13.2836	16.3837	13.0509	12.7238	13.2757	14.461	13.6467	11.9581	13.2014	13.6917	13.939	12.9873	13.5545	13.9539	12.0606	13.7613	14.0813
Abcb11_S701_M3	1	17.5021	17.6425	17.4314	14.1759	15.2612	14.0388	14.8162	14.9738	15.5621	13.8874	14.3829	13.9801	13.8165	13.3801	13.216	14.1938	13.5224	14.0825	18.1822	17.8783	17.0374	14.1547	14.06	14.8318	15.1878	15.7558	14.8184	15.4397	14.331	14.8356	13.4714	14.4689	13.6514	13.2393	14.1482	14.4483
Abcb11_S703_M1	1	20.3613	20.7394	20.5191	13.8665	14.1191	13.676	13.7643	13.8288	14.6657	14.1266	13.8301	13.5039	14.0375	12.8733	13.2919	14.2878	14.6373	14.4334	20.4806	20.0676	20.1888	13.6977	13.4882	13.9155	14.7583	13.9347	14.7787	14.8105	15.0467	14.8958	13.959	13.6007	13.8777	13.6563	14.4134	14.2904
Abcb11_S703_M2	1	20.1857	19.4093	19.78	13.1387	13.8073	13.526	14.3373	14.0123	14.3101	13.8332	13.9045	13.3625	13.573	14.4111	13.3178	14.0617	15.3828	14.3908	19.5554	15.3892	19.7841	14.2543	13.0518	13.2369	14.7236	15.2395	14.2747	14.9935	15.712	15.6217	14.7338	15.4321	13.7848	14.3737	14.7386	15.577
Abcb11_S703_M3	1	17.3563	17.4885	17.2736	13.8061	14.273	13.7559	13.8245	15.2313	13.4342	13.7896	13.82	12.9396	13.5897	14.4957	13.9519	15.2252	14.6321	14.0965	18.0698	17.7478	16.8788	15.1458	14.1732	13.6865	13.8004	15.3638	14.1582	13.5593	14.1679	13.405	13.8294	14.1105	15.1716	13.0244	14.4278	13.8982
Abcb11_S706_M1	1	20.0079	20.7306	20.6772	13.5079	13.9646	13.6563	15.1072	15.3897	15.5294	13.597	12.2439	14.9306	14.4915	12.9573	11.971	13.539	14.9884	14.0783	20.2725	20.5398	20.4302	14.2385	13.6046	13.0675	14.2501	15.3388	16.184	15.8605	15.4007	14.528	14.0987	15.2148	13.4728	14.1714	13.9953	14.6442
Abcb11_S706_M2	1	20.0301	19.2417	19.6202	14.072	13.6284	13.9628	12.8646	14.7127	14.4004	13.6253	13.0449	13.2225	12.6552	14.161	14.3142	13.9826	14.6194	14.9863	19.4979	13.3058	19.6103	14.2717	14.436	13.758	14.7097	14.4063	15.2554	14.3883	14.2326	15.1368	13.8941	13.9813	14.4427	13.5475	13.8306	13.6641
Abcb11_S706_M3	1	17.3132	17.4441	17.2256	14.6193	14.4322	14.5328	13.9065	13.3098	14.6921	14.0697	13.5689	13.9881	14.5646	13.3227	13.3284	13.7001	14.3601	13.8172	18.0291	17.7064	16.8332	13.741	13.8054	14.4241	14.3442	14.2157	13.5869	13.3904	12.6399	13.9958	13.887	14.2695	14.227	14.4482	15.1407	14.2168
Abcb11_T679_M1	1	17.0938	17.3134	16.8428	13.198	14.2869	14.3375	13.8602	13.8136	13.1675	13.1705	13.859	13.7281	14.0235	13.3021	13.6777	14.111	13.9412	14.7187	17.4215	17.5544	17.1864	14.0495	13.953	14.2895	13.7529	14.1688	14	14.2762	14.1348	13.4234	14.3191	13.1537	13.8792	13.8803	14.0219	13.732
Abcb1b_S663_M1	1	15.3281	15.8789	16.2607	15.537	14.2993	15.1235	14.5283	15.4011	15.3518	14.8901	17.0614	14.4217	14.3935	16.8626	17.1773	18.4098	18.024	18.4549	14.9473	14.9365	15.3618	13.8692	12.5951	13.7948	14.676	15.555	14.3807	15.5719	14.828	14.9136	14.4231	13.9394	14.4639	15.4012	14.204	14.4044
Abcb7_S743_M1	1	13.6774	13.6886	13.6693	14.4229	13.9028	14.8656	13.8561	14.126	13.3708	14.7633	13.5851	14.079	14.4199	13.6405	14.7911	14.3641	13.826	13.7888	15.2181	15.5776	15.4335	14.2495	13.9509	14.8257	14.112	13.1475	14.7826	13.3876	13.7949	13.3298	14.4143	13.8164	13.6642	12.7781	13.9046	14.693
Abcc1_S290_M1	1	12.9052	13.4049	13.5826	14.4242	12.8823	12.1388	17.203	18.0156	17.6231	15.3251	14.7763	14.4988	15.2696	15.5011	14.5818	15.8971	16.5287	16.3439	14.6901	13.5664	13.2053	16.1261	16.8125	16.3749	17.559	17.9029	14.7965	17.4118	17.939	16.6639	16.3109	17.4453	17.3706	13.8232	17.3674	17.2679
Abcc2_S279_M1	1	19.6165	20.72	20.7038	16.4342	13.8176	15.3913	15.5053	15.6432	14.4553	13.1563	13.3918	13.0043	13.2378	15.3108	16.2709	13.6872	14.1886	13.4703	18.8345	20.1441	20.3966	13.9929	14.7904	13.0054	14.4854	15.5896	15.858	15.0113	15.1854	14.0829	13.9728	13.6524	14.0384	15.6019	14.5846	13.9695
Abcc2_S281_M1	1	16.7149	17.0193	13.7981	13.5257	14.3267	14.068	13.5981	15.0966	15.717	14.6506	14.5181	14.4815	13.7197	14.3745	13.8813	14.3881	14.3441	14.1078	17.5467	17.8161	17.3529	13.7147	13.763	14.2853	14.513	13.9154	14.6402	14.6261	13.9304	14.1816	12.4809	14.203	13.9299	14.3623	14.0811	15.0292
Abcc4_S631_M1	1	14.9661	14.5671	14.5011	13.2675	15.1	13.8863	15.9169	16.5104	16.0391	14.2006	15.0831	14.0863	14.4793	14.1488	13.7224	19.1316	19.1804	18.7951	13.584	14.249	14.8966	15.2268	16.1954	16.2446	14.3322	15.2417	14.3925	14.5408	14.0791	14.0896	14.722	14.9273	14.1881	15.6267	17.614	14.7727
Abcc4_T609_M1	1	13.0219	14.0121	12.9049	15.3307	12.196	15.7278	19.3599	19.6293	19.2235	15.5472	15.8102	15.4061	15.9178	15.8264	15.9915	18.8972	18.9445	18.3402	13.541	13.4741	11.8629	16.7904	16.72	12.9734	16.557	14.7728	14.9551	16.8399	13.3853	16.5874	16.5713	12.8929	16.3331	16.918	14.507	17.8117
Abcc6_S891_M1	1	19.5211	20.1511	19.6174	14.3583	14.0048	15.0658	14.3255	15.6257	14.2049	13.5289	13.7189	13.9694	13.2197	13.3409	13.36	13.6376	14.9424	14.9135	20.1822	21.0658	19.689	14.2812	12.9085	14.3944	14.355	15.5041	15.3769	13.4588	13.6961	13.9403	13.4993	12.9633	14.3193	14.8884	13.7769	14.0872
Abcc6_T880_M1	1	14.3689	17.6447	18.4154	13.7764	13.7075	14.5123	14.8682	15.0749	14.8054	14.7462	13.0618	13.7877	14.1174	13.6563	13.6447	13.765	14.3335	14.4439	18.3743	18.8964	18.4567	14.6351	14.7288	14.2997	15.4817	14.3181	13.4585	14.3584	14.3554	14.4477	13.4381	14.5812	14.4329	14.6179	15.4397	12.4374
Abcd3_S424_M1	1	15.21	15.8502	15.7848	15.9877	16.0404	14.0641	13.1602	14.5757	14.9408	13.9826	14.5824	13.809	14.3972	14.7649	15.4483	15.8216	15.639	15.2952	15.6776	15.6923	14.0006	13.9189	14.0506	12.2663	13.517	14.4753	13.8867	14.0449	12.5602	13.674	12.6872	12.9994	13.513	13.291	12.9005	13.0986
Abcf1_S105_M1	1	14.5858	14.0715	14.5769	13.5838	13.9009	13.9227	14.3886	13.795	14.6609	13.7581	13.5361	19.6928	14.759	13.1422	13.9161	17.3745	14.0302	13.6365	13.478	13.6867	12.7434	18.4316	19.2513	18.482	15.2433	13.4606	14.5684	14.5244	13.8402	13.4284	18.1519	14.3111	13.9012	13.8324	14.1036	13.5363
Abcf1_S109_M1	1	12.3402	18.4758	19.5684	20.0554	12.3842	18.6117	19.441	14.7861	20.3606	18.2385	18.6487	17.8665	18.9111	19.4	18.9916	11.8006	12.9031	19.755	19.3886	20.5562	21.0024	17.1373	18.1444	17.3258	15.9623	14.81	15.7436	12.3562	19.4376	11.7755	17.1561	20.8704	20.2095	13.5762	19.185	18.9106
Abcf1_S140_M1	1	14.4743	14.6604	15.2417	17.2983	14.2417	14.4115	13.7056	14.674	18.0472	13.6573	17.3021	14.0492	13.9902	13.7502	17.0004	14.1199	14.8299	18.004	13.6911	13.4447	17.0306	13.8599	13.0605	12.9595	14.3373	15.0684	14.7809	13.6352	15.0457	15.0311	14.1897	18.8342	15.9806	14.2291	14.5465	14.1818
Abcf1_S227_M1	1	12.1845	12.2086	12.331	13.6922	12.5593	14.5312	16.3546	13.0224	16.6911	14.2601	13.263	13.8605	14.6539	13.5434	15.1353	13.3358	15.6024	14.2672	12.0686	14.4081	15.1775	14.6209	13.7767	14.4016	13.1055	14.2337	13.7464	13.8657	14.7295	13.6981	14.2868	14.7846	14.6092	13.5344	13.596	14.4559
Abcf1_S615_M1	1	13.6195	14.6732	14.6315	15.3348	15.5921	15.4783	12.59	14.0041	13.8501	12.9322	14.7112	13.6379	14.1145	14.2145	14.604	14.2201	14.0141	13.6593	14.1389	14.5735	14.61	13.6001	14.0173	13.9409	13.6227	15.1378	14.2537	14.8031	13.0023	13.9795	14.2731	13.6117	13.7046	13.2509	14.0187	12.7399
Abcf3_S147_M1	1	16.8768	12.5871	13.2939	16.2528	17.1439	17.4767	14.3084	14.0832	15.1963	16.581	13.8368	14.3365	14.3777	15.5344	16.0431	16.9114	14.5233	16.9876	14.7708	14.7293	16.0112	14.1364	13.9691	16.3791	14.6563	13.6701	14.7332	14.3453	15.9178	14.9769	14.9898	13.7961	13.8476	17.4235	17.18	17.233
Abcg5_S24_M1	0.909	14.0095	13.4029	11.927	14.6439	13.6328	13.6208	13.2423	13.1465	14.2955	13.3639	13.9954	12.8997	13.3657	14.4808	16.55	13.8158	13.9085	14.3273	14.2508	16.4394	14.1709	12.663	12.8325	14.2121	12.8181	13.6021	12.6146	12.8556	14.3683	12.7211	13.0858	13.2914	14.6701	13.9243	12.7098	12.979
Abhd15_T142_M1	0.993	15.3752	16.3648	13.8165	12.9509	13.8568	14.2066	12.764	13.3029	13.9571	14.5566	13.1309	13.0985	14.2579	13.725	12.8827	13.3227	13.9035	13.0526	13.2394	14.0961	13.3235	14.0422	13.3816	12.7802	13.8332	12.6218	13.6949	12.9468	14.3119	12.9758	13.8099	12.2448	13.4181	12.672	13.588	13.3709
Abi1_S183_M1	1	20.8104	21.2071	21.0328	21.7546	21.6543	21.7122	20.0946	19.706	19.8622	21.8539	21.8181	21.8082	22.0282	21.2481	21.6964	20.9099	21.1095	21.1158	20.8983	20.8235	20.7432	22.0892	22.1977	22.0526	20.2371	19.9371	20.1041	21.1017	21.0854	21.2876	22.0668	21.6873	21.7469	19.6607	19.3578	19.4625
Abi1_S222_M1	1	13.9103	15.1312	12.6424	13.7815	17.0184	14.3164	13.1913	13.9909	14.6832	11.9264	13.3491	13.2578	13.6278	14.6445	15.4579	13.4335	12.6075	14.1069	13.2666	14.1003	14.6963	13.228	12.8626	13.4511	14.3902	14.7236	11.614	14.2423	14.3861	13.7295	14.5566	14.29	14.2211	13.0016	13.2948	13.3443
Abi1_S225_M1	1	13.7232	13.8719	13.6659	13.7841	18.6999	14.6649	15.2818	15.2976	15.2275	14.0062	13.0683	13.4626	13.5434	14.2545	13.3007	13.0373	16.3642	13.6327	13.4135	12.4181	13.0865	10.8692	12.6201	14.3215	13.9436	13.3363	13.9671	13.9519	14.2537	13.057	14.2984	13.7113	13.6134	13.896	13.6936	13.6502
Abi1_S296_M1	1	13.3694	13.0772	12.8424	14.4615	15.1812	11.5945	13.0864	12.4466	12.8361	13.5066	13.5586	11.9006	13.2195	13.1201	12.863	11.8762	12.3009	13.3041	12.1044	11.0536	12.679	13.3337	12.818	13.3222	12.8268	12.204	12.3715	12.9826	13.546	12.7995	11.7818	12.9051	13.1056	12.5489	13.311	12.767
Abi2_S106_M1	1	13.3702	11.2866	13.0957	11.6159	12.5081	17.1396	19.3274	20.0951	18.9379	11.6721	18.9697	11.499	18.4399	18.693	17.8906	18.6179	18.9328	19.1767	16.8477	17.5212	12.6839	19.8904	19.8637	19.3071	15.1781	14.9444	14.9571	12.3371	17.1629	17.8993	19.04	17.9881	17.1296	19.9778	19.3977	19.4395
Abi2_T101_M1	0.981	13.6358	13.7758	14.3156	14.1039	13.8548	17.0008	14.3148	13.7482	13.5452	14.3451	13.387	13.7454	14.6563	13.1881	14.2017	13.974	13.0415	13.6897	16.8305	16.1975	14.23	13.7709	12.911	13.7663	13.8756	14.7415	13.9207	14.243	13.6326	13.5373	12.8508	14.3526	17.3969	13.8811	13.5582	12.7675
Abi3bp_S845_M1	1	13.8705	13.6023	14.4119	13.3078	13.9788	13.004	14.8749	14.3441	12.951	13.6708	12.8524	13.477	13.1583	13.4727	12.4388	14.5044	13.9636	14.1801	14.1806	13.6821	15.5203	15.3739	15.4461	14.3328	12.8093	16.0796	15.6946	14.7496	14.3965	13.4816	14.6555	13.8906	14.456	13.0459	14.0398	13.0838
Abi3bp_T841_M1	0.861	13.4528	13.401	13.4191	13.7585	13.7712	12.1716	12.7712	13.8311	13.635	13.8254	12.9959	13.4029	13.1059	12.7708	13.8392	13.1513	12.1896	12.7944	13.163	12.9424	12.902	12.4501	13.1975	13.7655	13.9892	13.1236	12.4087	12.6631	12.2461	12.9484	12.801	12.8226	12.1573	13.7216	13.3659	12.6141
Abl2_S621_M1	1	14.3175	13.055	14.6639	13.7828	14.0489	13.7978	17.2415	15.7097	16.8255	14.8343	13.7868	14.8707	14.9962	14.4752	14.1303	15.063	15.1273	13.1916	13.2566	13.9037	13.5109	15.8277	15.7092	15.8197	16.7985	15.4474	17.6947	17.7525	18.1099	18.4318	15.5295	15.1126	15.0814	19.1432	18.7259	18.796
Abl2_S632_M1	1	12.885	12.583	13.5451	15.3216	13.1567	15.5528	16.194	16.672	16.3632	15.542	15.4952	15.6074	15.2642	15.4945	15.3081	16.2353	12.6981	16.2148	15.2269	14.3679	15.3366	15.6279	14.6304	15.7097	16.6927	17.8305	15.6397	17.5669	17.4824	17.4732	15.6	16.1025	15.6739	18.9097	18.8401	18.8138
Abl2_S72_M1	1	14.3354	14.2287	14.642	15.722	14.0844	14.2114	13.6639	13.1586	14.459	13.5389	15.5957	13.6486	14.6749	13.3095	15.6748	13.2477	14.8716	13.1811	14.4664	14.2588	14.5291	14.2584	15.2314	13.9894	14.3146	12.8416	13.3721	12.8686	14.3226	14.1162	14.6269	15.9402	15.9192	17.6946	17.6133	17.8181
Abl2_S785_M1	0.976	14.1796	14.0522	14.9338	13.7599	12.923	15.0803	14.216	16.2696	14.113	16.0985	14.2028	13.3506	13.7167	14.3799	14.9076	14.699	14.2631	13.6186	14.3449	14.9164	13.7839	15.8316	13.796	15.9139	14.5965	13.9599	14.4676	13.8978	17.5414	13.7052	15.2769	13.5999	13.9209	16.908	14.1365	14.4843
Abl2_S936_M1	1	14.6662	12.6921	14.5208	14.2037	14.9023	14.3018	14.2823	13.5927	14.9077	14.6168	14.7792	14.2095	13.9153	13.4156	13.8919	14.0186	13.9115	14.3975	12.9727	14.8965	13.4525	13.6036	14.2287	14.6296	14.1422	14.2762	14.4844	14.9101	14.421	15.0062	13.8663	13.3134	14.0108	17.6227	16.7052	16.7849
Ablim1_S356_M1	1	14.2271	14.2863	13.6337	13.499	13.8148	13.7268	18.6322	19.2746	19.6824	14.5453	14.37	14.4358	14.344	14.243	13.4291	14.5608	14.1805	15.4414	13.486	13.8672	13.2296	13.8928	14.2779	13.1774	13.4004	14.9421	14.1004	14.3122	13.7162	15.0926	13.8859	14.4314	14.4575	14.2585	14.313	13.1692
Ablim1_T586_M1	1	13.434	14.2748	14.9327	12.6344	13.9636	13.5173	19.5095	20.6399	20.6301	11.9658	13.759	14.6769	13.4719	14.7821	13.822	14.0479	14.0593	14.3867	13.8378	14.3392	14.1714	14.2485	14.0959	14.4919	13.0991	13.8784	14.6912	13.6062	14.2651	14.2364	14.2868	14.0959	13.9836	13.1551	14.1554	13.2083
Ablim2_S395_M1	1	14.7098	14.1607	14.5454	14.7622	13.9257	14.0677	20.0579	19.4383	19.9918	13.607	12.6384	12.956	14.4502	13.4487	13.4027	14.166	13.836	14.3614	14.6942	14.1227	14.0971	16.5011	13.808	13.4927	20.6577	21.2975	21.4001	14.9449	14.1254	15.1562	14.5507	14.2751	13.9297	14.4747	14.276	13.5411
Ablim2_S540_M1	1	13.5931	13.8042	14.0555	13.1841	14.9403	13.7464	19.0598	18.5372	19.1293	13.7087	14.6089	13.432	14.0639	14.6549	14.0376	14.2354	14.3955	13.8963	13.7492	14.5051	14.5048	14.7272	12.2214	14.7367	18.3788	19.7452	19.4483	14.4221	14.083	15.0544	13.8893	14.5548	13.538	15.3129	14.8458	15.081
Ablim3_S277_M1	1	15.0473	13.9685	15.5075	15.3561	14.771	14.0185	14.9011	14.6201	14.3961	14.6293	13.462	14.1861	14.1769	13.9415	13.0631	13.6758	15.2383	14.5364	14.19	14.0749	14.5713	20.6942	20.8373	20.5591	15.0881	14.9695	14.3448	15.4267	15.9754	12.4163	14.4111	14.5904	15.0863	14.1242	14.6043	14.231
Ablim3_S282_M1	1	17.4747	17.8453	13.2573	12.0081	13.043	11.758	18.606	14.833	20.9328	11.6577	14.2454	11.7092	15.2868	15.0421	11.6121	18.5641	19.2786	18.5886	15.4173	16.2512	12.9134	19.1241	19.3795	19.2798	16.6028	14.9196	18.0973	14.284	14.0603	16.675	15.8176	15.7437	15.8728	15.3135	14.6882	15.3763
Ablim3_S372_M1	0.988	13.4899	14.2545	14.133	13.9313	13.8475	13.6048	14.3905	15.088	14.3492	14.3214	13.4999	14.2921	14.468	13.0141	13.7445	15.1359	17.6708	17.4312	14.3363	14.3357	14.8279	17.7887	18.0492	17.5997	14.9662	13.5036	15.213	14.9232	13.9392	15.0098	13.2229	14.1053	14.1259	14.4343	13.9597	13.6735
Ablim3_S373_M1	0.998	13.7089	12.8507	13.9503	14.2868	13.2905	14.0667	12.2548	14.0478	13.4425	12.8225	14.0397	13.9022	13.9093	13.2497	14.4344	12.8342	13.3892	13.2967	12.833	15.1247	14.7625	17.3443	17.0892	17.9662	14.053	14.1436	13.6181	13.8428	12.7018	14.1685	13.9544	14.1303	14.667	14.5673	13.3213	14.5954
Ablim3_S388_M1	1	13.1807	12.8887	12.8138	14.138	12.4404	13.2964	13.6086	13.6881	13.2484	12.2147	13.0663	14.408	13.6101	13.649	13.1679	14.4538	12.9866	13.4156	14.0608	13.7669	13.5081	16.184	15.963	16.0752	13.0775	13.5592	13.1034	13.0677	13.5586	14.1554	13.6176	13.4829	13.5116	13.1553	13.5545	14.1055
Ablim3_S470_M1	1	14.1792	14.2403	13.9334	14.5344	13.6218	12.8584	13.1212	13.8786	14.6262	12.8537	13.7102	13.5072	13.2466	13.8401	14.6535	13.7215	13.8307	15.4552	13.6051	13.874	13.5966	15.8685	13.9078	16.0393	14.0535	13.8246	14.5633	14.2861	14.3567	13.1808	13.2671	13.9238	13.911	12.8169	13.8087	14.0853
Ablim3_S566_M1	1	14.9229	13.958	14.1991	13.1715	13.4778	14.5246	13.471	12.7376	13.8719	13.4194	13.7325	14.4036	13.8482	13.5098	14.3742	14.6165	13.6396	13.3399	15.6121	15.5571	14.1533	17.3291	17.4563	17.0178	12.6201	14.4438	13.5839	13.8374	14.8598	14.6212	13.1092	12.8634	13.8543	13.547	13.5186	13.5915
Ablim3_S574_M1	1	14.3256	14.201	15.5903	14.4522	14.5624	13.9747	14.2466	16.5143	14.2132	15.1789	14.7405	13.2629	13.6477	13.7145	13.9321	14.2211	13.504	12.5383	12.7231	14.7698	13.9726	15.4131	15.3133	14.8504	13.3548	13.9761	13.147	13.5473	14.1496	14.5281	14.603	13.0267	13.9317	13.8182	13.3749	14.2126
Abra_S150_M1	1	13.7999	15.1821	14.6403	14.6832	13.5739	14.8908	19.1018	18.8284	19.2089	14.4316	13.4092	12.7164	14.021	14.0813	13.2669	15.0527	14.8467	15.6544	15.0375	15.0314	14.2532	15.0066	15.2609	13.9516	19.1148	19.5159	19.1195	13.9268	14.1822	13.4582	14.3584	13.5375	14.0309	14.9045	14.2143	13.7456
Abra_S77_M1	1	13.327	13.2554	13.1198	13.1877	13.2502	14.1265	12.0618	13.4211	12.7161	12.5565	13.651	14.1496	13.3219	13.7243	13.5904	13.6852	12.8452	13.7568	13.9195	13.6436	13.432	13.6898	13.8523	15.0559	14.8426	14.1056	14.2421	11.9937	13.3366	13.4628	12.4415	13.9906	11.956	13.3159	13.4986	14.7146
Acaa2_T82_M1	0.997	13.6135	16.6487	16.2387	14.3632	13.8211	13.6543	14.2189	12.5546	12.6977	14.2707	12.7327	13.5675	13.5343	14.1334	14.1313	13.7577	13.4899	13.9036	15.8195	14.7021	16.278	14.2129	13.679	13.3514	14.186	14.2076	13.7025	13.7982	13.7514	13.9188	13.4784	13.4011	14.45	14.5286	13.0142	13.1817
Acaca_S1215_M1	0.98	14.0819	13.9408	14.697	13.5764	13.2381	14.2203	13.7569	13.4029	13.4067	15.7308	13.226	13.9447	12.5502	13.405	14.3374	14.6606	13.7311	12.7215	13.7017	13.4178	18.1011	14.1926	13.3064	12.6614	13.9347	12.7173	13.5714	13.4773	12.9735	12.7253	12.9305	13.2836	12.4057	12.5987	12.8127	13.2585
Acaca_S23_M1	1	17.2968	16.5657	17.5131	14.651	14.0416	14.2822	13.9661	14.6625	14.2105	13.426	14.3249	13.9357	13.3075	13.9866	13.7011	14.6263	14.7894	14.7511	17.0718	17.9042	17.9584	13.804	12.3277	13.204	14.2432	15.2106	14.0584	13.6324	13.3743	13.1918	13.3572	13.6837	13.7034	14.3813	13.3776	13.8043
Acaca_S29_M1	1	12.9315	13.3789	12.2821	14.5478	13.3748	14.2787	13.5995	13.2508	13.5707	12.6291	14.2434	12.9312	14.2642	13.5609	13.8689	15.4173	14.0398	13.8856	13.433	13.9087	16.0541	14.049	13.4051	14.2113	12.5563	12.9765	13.7296	12.6728	12.5526	12.7264	14.8117	14.5246	12.7882	13.2297	12.602	13.188
Acaca_S47_M1	1	12.3969	12.6556	12.2649	13.1265	13.6895	14.0246	13.4355	13.585	12.701	12.5482	12.8357	13.5567	12.6025	13.6295	13.7342	14.1119	13.6565	12.7344	12.1126	13.364	13.3631	13.3673	13.8419	14.9116	13.2913	12.5779	13.8521	12.7777	13.2226	13.0369	13.4419	13.5489	12.3186	13.0037	14.4132	14.7298
Acaca_S52_M1	0.861	12.945	13.1525	12.9944	13.817	12.7464	12.9746	13.7194	13.7531	12.7557	12.7769	13.4243	12.1426	12.8919	13.2653	12.3269	12.8218	13.7037	12.6981	12.8508	16.4928	14.0733	13.6523	12.9769	13.5771	13.1889	12.9936	13.1365	13.5112	14.1415	13.1949	12.3182	12.8901	13.5099	12.8488	14.0941	12.6867
Acaca_S79_M1	1	20.1936	19.8476	20.2932	15.241	15.2006	15.2943	16.5962	17.2974	16.6504	14.9212	14.7938	14.9221	15.8386	15.0111	15.454	14.4964	12.0419	16.1578	20.003	19.8051	20.2993	15.1723	14.9157	14.4899	16.1961	16.5892	17.0714	17.3428	17.5502	18.0178	13.6883	13.8697	13.5889	17.4718	16.8156	16.6828
Acacb_S1339_M1	1	19.0452	19.7895	19.8406	16.0446	13.5637	12.2528	21.7281	22.8759	22.1928	11.5315	13.8815	14.2293	14.6078	16.4044	15.6993	18.1221	16.3662	18.3723	19.019	19.7612	20.4576	15.2104	15.2252	15.0789	21.1587	20.049	19.6431	16.5191	17.7133	17.3733	12.4176	13.4376	11.4585	13.0743	15.3609	15.1231
Acacb_S219_M1	1	15.0947	14.432	14.6683	14.3607	13.0721	13.6414	13.633	14.038	13.5341	14.3735	14.0633	13.5633	13.4221	14.136	13.1563	12.8645	12.8061	13.6461	16.7401	16.436	14.8071	13.3186	12.6143	13.7165	14.999	13.6381	12.977	14.6064	13.5303	13.6618	13.5744	14.4151	13.5248	13.6862	13.3737	13.4954
Acadl_S54_M1	1	16.2867	17.4587	17.0685	13.4363	14.1966	13.4101	19.7918	19.6312	20.149	14.2737	11.9744	15.0006	14.4213	14.1668	14.1484	16.7255	14.5055	17.4954	16.9401	13.8181	17.8164	13.4731	14.5211	13.7707	15.3047	14.9016	14.6516	14.1868	14.8735	15.6384	13.8594	13.7843	13.5293	14.5601	14.3517	14.0256
Acap2_S385_M1	0.976	16.4344	13.2833	12.1321	12.4545	12.8247	14.2908	13.8941	14.3984	14.3303	13.1467	13.6536	13.3556	12.6611	12.9379	13.3989	13.0994	12.7738	13.0761	13.6484	15.0664	12.9333	13.1183	12.7117	13.8391	13.1353	12.7916	12.8681	14.0109	13.4772	12.7378	13.674	13.2406	13.9758	15.0688	13.3681	13.1308
Acap2_S388_M1	1	16.7354	16.4568	16.7517	15.7842	12.6276	15.7294	14.607	15.9235	14.37	12.7589	16.5463	16.7644	12.1972	16.68	16.225	16.6165	17.0857	14.1423	16.3239	16.5817	16.5738	16.8353	12.7832	17.077	15.6977	14.311	15.8191	13.9708	17.3215	14.5322	17.3757	17.7805	17.5845	14.5767	14.1689	17.0609
Acap2_S612_M1	0.981	12.9515	13.5788	14.1023	14.3844	13.3419	13.2609	14.1918	13.3969	12.0752	13.7643	14.1709	14.0319	13.2447	15.3326	13.7371	13.4637	13.1193	15.0186	13.7744	16.172	14.8158	13.2571	13.4954	13.7241	13.8737	13.5351	13.6054	13.3007	14.1446	12.9485	13.8441	13.1696	13.9569	13.297	12.5806	14.8142
Acap3_S383_M1	0.986	14.3052	13.5882	13.731	17.3828	14.1127	13.2847	14.5486	13.9905	13.7409	12.2333	14.8242	14.0049	13.5045	14.0334	14.3269	15.9379	14.0196	13.0448	12.9854	13.1707	13.8796	13.6131	13.4686	12.2237	14.0654	14.1059	14.3841	13.1903	13.2195	14.0731	13.2853	13.5853	13.3041	13.8399	17.7416	17.2632
Acap3_T381_M1	0.851	13.1955	13.8382	13.8111	12.275	13.0335	13.7866	13.3827	12.7967	11.5031	13.7414	13.6361	12.0269	13.4411	13.273	12.8555	13.5327	13.0579	12.2784	13.66	11.7909	14.0973	12.6882	12.8911	13.1436	11.9682	12.5928	13.1726	12.7773	12.9698	13.5229	17.0015	13.1903	12.9121	13.7902	12.0259	12.1887
Acbd4_S164_M1	1	12.7996	19.4173	19.6144	17.7995	12.9662	17.7959	15.984	16.0112	15.1468	13.0892	16.4289	12.0681	11.8996	17.5916	17.0273	19.0892	19.5297	18.8715	19.1512	19.7071	19.3968	12.3219	13.1102	13.3498	15.3581	15.5758	15.2379	14.8721	13.1324	13.0541	11.9984	15.8236	12.7968	14.7682	14.1854	13.9591
Acbd4_S196_M1	1	17.7648	18.6579	18.3996	16.31	18.038	16.8568	14.4852	14.139	15.3708	15.1553	14.8898	14.2694	12.3153	12.6828	15.7295	16.9238	16.7884	15.7687	17.7308	18.0502	17.6004	12.4177	15.3187	15.3564	15.4018	14.9758	15.9672	14.56	14.0373	14.6727	15.1829	13.6371	13.1605	16.8185	14.2019	14.2064
Acbd4_S238_M1	0.997	13.8065	15.4593	14.2817	16.0976	13.752	13.4138	13.6159	13.5395	14.0816	12.9655	12.9034	13.3976	14.1963	12.8674	15.4675	16.1186	13.3339	13.8818	13.4198	14.2165	13.5334	13.082	13.6567	13.6447	13.6488	12.8117	14.1945	13.4723	13.2793	13.8307	13.334	13.7016	12.5274	13.8741	13.7265	12.6154
Acbd5_S357_M1	0.999	15.4558	12.9185	13.2211	13.0925	13.3372	13.5447	13.368	12.8754	12.9084	13.5385	13.479	12.8513	13.687	16.5903	13.5965	13.7379	13.0632	13.0067	12.4675	12.9543	13.3301	13.4514	13.5014	12.2051	13.7198	13.9547	13.8067	14.9933	13.1814	13.7092	12.858	13.1113	13.0049	13.4594	12.3889	12.6396
Acbd5_S383_M1	1	18.4051	18.9734	19.1841	18.7852	19.0955	19.2456	14.959	15.8657	13.476	18.3014	17.873	17.303	17.9199	19.2159	18.8601	18.4884	18.4643	17.5925	18.1839	18.449	18.5081	17.0279	17.5117	17.1703	18.369	18.8907	17.8243	16.7211	17.0723	16.8887	15.7096	15.9495	15.5093	17.2681	16.7716	16.5287
Acd_S25_M1	1	12.5538	13.5388	12.452	12.7598	12.5885	14.0028	13.0195	12.8479	15.2088	13.9993	13.8168	13.8926	12.9812	14.1917	13.191	14.494	13.6381	14.021	13.5765	13.4383	13.7388	12.3403	13.7729	13.7374	13.9326	13.4392	14.0324	12.5592	12.9642	13.523	14.1563	13.2287	13.4371	15.9257	15.4499	15.6342
Ace_S1306_M1	1	15.4862	14.5357	16.3109	19.2394	18.8349	19.4348	18.4086	18.7032	18.6457	17.2717	17.9147	17.2121	18.0562	20.2597	20.3729	17.9525	16.7224	17.5066	15.4878	12.1668	14.5283	21.9299	21.6882	22.2025	21.4856	20.7873	20.8772	18.4107	18.4029	18.456	17.2788	17.8214	17.5708	20.1269	20.5415	20.4577
Ace_S1313_M1	1	14.1176	13.2713	13.8622	12.9045	15.9021	14.6432	14.5751	13.4952	13.5766	12.9517	13.8348	13.7995	14.2927	13.6631	13.4483	13.0281	13.6233	14.3176	15.6219	13.9753	13.7265	16.1783	12.59	15.6394	14.5436	13.2241	13.8094	13.8976	13.9551	13.4593	13.4843	14.0739	13.5639	16.6552	16.8846	17.1509
Acin1_S1004_M1	1	21.319	21.5957	21.3092	21.7703	22.166	21.896	19.9309	19.6449	19.6722	21.9703	22.0028	22.2257	22.1826	21.976	21.8924	21.8694	21.317	21.1353	21.2932	21.634	21.5836	21.5057	21.3798	21.319	20.4305	19.9108	20.0085	21.0176	21.199	21.2446	22.3614	22.3903	22.4466	21.9981	21.9726	21.884
Acin1_S216_M1	1	16.6706	16.942	16.7571	16.1285	13.1362	15.5206	17.4575	15.588	18.2109	12.6215	12.4826	12.573	12.5008	12.8442	15.958	16.5021	16.7731	18.3119	15.7345	13.7602	16.7473	17.2068	11.8085	17.481	14.8847	15.5296	15.3099	14.121	13.6256	12.9201	16.1052	18.5343	17.9977	15.2498	18.2832	18.2294
Acin1_S387_M1	1	21.6469	21.1917	21.3713	21.3981	21.3588	21.4129	19.7143	19.4185	19.8493	21.9251	21.4922	21.5428	21.6034	22.0179	21.4518	21.2266	21.3077	21.127	21.5802	21.2995	21.1756	21.3638	21.4132	21.4894	20.0156	20.0617	19.8871	21.7272	22.0436	21.6898	21.989	22.2077	22.3244	21.4413	21.9273	21.701
Acin1_S411_M1	1	16.3396	17.4293	17.3354	17.6515	10.6306	17.3741	14.6988	14.9356	15.1128	17.2414	16.6581	16.7516	11.7064	17.4081	11.6317	17.4531	17.446	17.7497	16.0375	16.0784	16.189	17.5822	16.4031	16.1976	16.3547	16.6899	17.1642	16.5656	16.7749	15.7221	18.4628	18.7073	18.2649	13.2905	19.1732	19.2073
Acin1_S411_M2	1	14.3185	13.8203	14.1035	13.6801	12.8789	13.3905	13.5645	13.2236	14.4625	12.6423	13.6293	12.8849	12.6849	12.8265	13.3225	14.1455	12.833	14.2204	13.6459	13.0787	13.5507	13.9382	12.8968	13.2177	13.2969	13.93	13.6941	13.5007	13.579	14.2973	13.211	16.3569	12.9037	13.2817	13.9157	13.8078
Acin1_S468_M1	1	16.6662	17.5212	16.8929	17.4045	18.7966	17.2498	14.0083	15.268	15.7517	17.2415	16.4402	17.0549	17.1858	15.7465	16.5296	16.2256	15.4338	15.2182	18.4795	18.1585	17.1348	16.8631	16.5411	15.9291	15.8205	14.4801	16.317	15.8541	14.418	15.5619	16.9888	15.5405	16.1407	18.2515	17.0874	17.0843
Acin1_S479_M1	1	19.6742	19.5265	19.6577	19.0324	18.8918	19.1418	18.1598	18.7219	18.3964	18.9427	18.8664	18.8461	18.976	18.7685	18.7055	18.1384	17.887	17.6024	19.2897	18.1994	19.4652	18.594	18.7627	19.0913	19.376	18.7248	19.3157	19.4225	18.5737	18.9088	18.0719	17.0686	17.7177	18.8158	18.4577	18.4188
Acin1_S479_M2	1	12.7384	12.615	12.6036	15.0498	13.4916	13.5203	13.3812	14.0789	15.2153	13.0044	13.5614	13.6911	12.8602	13.6845	13.6925	14.8382	13.2199	15.9689	13.773	13.8866	12.5332	12.7216	14.1932	13.2121	13.1218	14.0578	13.1123	13.4195	14.0921	13.1948	14.4481	14.0565	13.099	13.8968	13.2658	13.3281
Acin1_S491_M2	0.941	12.4538	13.0203	12.9321	13.1505	12.3891	13.1212	13.4238	12.9071	13.3338	14.6663	13.2256	13.2066	12.3273	12.8378	13.7989	14.6241	13.1715	15.7719	14.0706	11.7558	12.8733	12.4014	13.3523	12.5872	14.2911	12.8635	13.0662	12.8591	14.0105	13.3524	13.621	13.6426	13.9597	12.9755	12.489	13.8357
Acin1_S711_M1	1	15.6196	15.6757	15.5732	15.6299	16.2899	15.6196	15.9642	16.5636	17.0421	11.7635	14.4376	15.684	13.0138	15.5349	16.1724	14.7848	15.8676	15.5281	15.5967	16.1435	15.3932	15.1842	14.0981	16.2382	13.9087	15.685	15.0452	18.1665	17.6116	17.8994	14.7141	15.1251	14.9004	17.9183	15.2089	15.5948
Acin1_S839_M1	1	16.9919	16.8778	16.2163	15.3945	15.9017	15.1482	14.9154	16.1337	15.2611	12.8353	12.3546	16.3048	13.1294	15.5926	15.2113	16.0155	15.7596	16.3085	16.621	16.966	16.2109	12.5416	12.4543	15.4282	14.7801	14.7962	15.3566	17.0732	17.615	18.2301	12.5575	17.0888	15.8285	14.9801	18.4743	18.2103
Acin1_S896_M1	1	13.8104	14.8588	13.9092	16.8885	17.5367	17.4757	15.1138	15.4665	14.2968	12.3864	16.5559	15.6476	16.4342	16.5179	15.9626	13.8408	13.4774	18.167	16.7963	18.5475	17.355	12.8246	16.6115	13.2151	15.1284	15.467	14.9807	14.0279	14.1649	13.7034	13.0773	18.9744	18.33	16.3393	15.141	14.8915
Acin1_S899_M1	0.995	13.9026	13.662	13.4648	13.5389	13.3251	15.2138	14.3317	14.2544	14.9201	13.7562	14.1774	12.4172	14.3486	14.1516	14.4928	14.8182	12.7233	15.4555	14.0595	13.4907	14.1747	13.4641	14.098	12.8406	13.0659	13.6056	13.3631	12.3401	13.0569	14.5073	13.6248	17.8086	13.8117	13.4137	13.6355	13.193
Acin1_T415_M1	1	12.8219	12.9361	13.3536	18.1015	18.1076	12.6848	14.0151	15.5614	15.1738	16.9425	17.3749	15.8212	18.0618	17.8648	18.1025	12.3519	13.6054	18.5333	16.2318	12.752	17.8038	17.5179	18.2883	17.255	14.5309	15.0836	15.6074	17.5956	13.2036	12.7649	12.1821	19.4297	18.9472	19.573	15.4378	13.0493
Acin1_T415_M2	1	13.3147	12.2669	12.9992	12.3697	12.6679	12.9043	13.2149	13.1773	14.3053	14.1511	13.7461	13.0891	13.8854	13.5565	13.7196	13.7376	13.1214	13.5269	13.5524	14.0046	13.9295	13.3675	13.2924	12.4955	14.2193	13.1989	13.9697	12.5756	13.2367	11.8198	12.0391	16.2187	12.7796	13.4721	13.3132	13.2851
Acin1_T841_M1	0.999	13.8115	13.4546	13.0343	13.9187	13.6611	12.6816	13.8194	13.4699	14.8162	13.4512	14.6859	13.8071	14.5666	13.8508	14.9652	13.6353	13.8016	13.8424	13.4869	13.862	14.3562	15.374	13.3428	12.9989	13.9141	13.0665	13.1828	14.1754	14.2118	13.4034	15.9625	12.9036	13.0674	15.2734	13.0228	12.7225
Ackr3_S347_M1	0.999	15.9763	16.4166	16.7024	16.3597	14.4279	14.2577	14.0362	16.2524	16.6264	15.7108	16.6078	16.8687	16.9902	15.0991	16.4042	14.6501	17.6752	14.0519	13.7872	14.1542	14.3216	14.2891	15.0807	13.3903	14.1975	14.4466	14.968	13.9833	14.7838	16.4052	13.7693	13.3501	13.8847	14.6526	14.4025	13.7075
Ackr3_S350_M1	1	13.8687	15.195	14.0098	12.2962	14.504	12.8484	15.3282	14.7442	15.5339	16.1171	15.8165	16.2401	12.5605	15.8593	12.5892	17.7147	18.2496	14.5087	16.2118	13.3257	14.0202	18.1948	18.0906	17.9489	15.1929	15.2121	15.5283	15.6685	14.2785	14.1786	18.309	19.4702	18.5606	15.617	14.2786	14.4897
Acly_S455_M1	1	20.9857	20.8278	21.4109	16.9227	18.089	17.579	18.6954	17.8324	17.904	12.4133	16.7385	17.8261	12.0027	15.9955	17.5568	17.5718	18.0031	20.041	20.1343	21.3473	21.5988	18.0061	18.0092	19.3935	15.8307	15.6986	14.6185	19.3547	19.6076	19.9713	16.1086	15.8607	16.087	18.2339	17.6564	17.5488
Acly_S459_M1	0.991	13.0012	14.7974	13.8005	13.4925	13.3478	14.6292	12.4897	13.8807	14.2031	14.2131	14.8253	13.941	14.7981	13.1397	13.7245	13.7624	13.8613	14.3187	14.1451	13.3346	14.7233	13.9745	13.2155	14.9446	14.2258	15.0078	13.3299	13.495	13.7809	12.9486	13.5024	13.8395	13.7088	13.3292	14.4066	13.9888
Acly_S481_M1	1	20.2023	20.4472	20.5385	18.718	19.0606	18.9584	17.6199	17.4611	13.9976	19.1023	19.2461	18.9811	19.1808	18.7835	18.6518	17.6792	17.4511	17.7129	19.7877	20.4046	20.5096	18.7293	18.967	18.8189	16.098	15.6091	14.4046	19.7206	20.0276	20.182	19.0816	19.0352	18.9643	19.0246	18.898	18.8246
Acly_S663_M1	1	16.7408	16.3186	16.7635	13.1697	13.9555	13.6695	14.3398	15.0449	14.4486	14.2109	14.6347	13.6032	13.0431	14.4249	13.9158	13.3724	13.7856	13.8658	15.6786	14.557	16.5452	13.4832	14.066	13.4055	13.7875	14.6288	14.3182	14.2767	13.1821	13.2883	13.8615	13.9188	13.4846	14.0555	14.6808	13.9875
Acly_T447_M1	0.997	13.9158	14.9364	14.1109	14.11	13.9098	13.7663	13.1592	13.6046	15.4631	14.0854	13.8084	13.1742	15.9625	14.0854	14.1665	13.6798	14.6009	13.7065	17.4983	17.241	13.6782	16.8874	14.4324	14.162	14.0155	14.4009	13.7527	17.1006	16.7949	17.8278	14.1373	14.3863	14.0807	14.6483	14.7605	14.1014
Aco2_S559_M1	1	14.2533	13.6519	14.7146	16.374	16.902	16.6052	14.1559	14.8276	13.0807	13.8611	17.1674	13.9861	13.981	17.0338	16.9935	16.6689	14.5646	16.5786	14.8431	13.6716	14.3011	13.8442	15.1719	13.2106	13.9317	14.0338	15.1172	13.9286	15.2048	14.5342	13.7487	14.828	14.2162	15.1563	15.8154	14.4371
Aco2_S669_M1	0.977	14.4897	13.8946	13.8158	13.3696	12.634	13.373	14.4379	13.3808	16.6977	15.0249	13.447	13.2038	13.0134	13.6562	13.1539	12.9742	12.5702	14.2151	12.4753	12.3241	12.648	13.1103	14.1485	13.3687	13.9092	14.3789	12.6457	12.8056	13.5689	13.6019	13.8297	14.8295	13.5245	14.4013	13.094	12.5081
Acot2_S273_M1	1	14.7523	13.5633	13.1936	13.7709	13.8824	14.0832	17.2267	16.6503	17.2658	13.7439	12.4913	13.5102	13.6648	12.8512	13.2823	15.5352	13.9869	14.6939	12.4296	13.5732	13.8884	13.1299	13.2526	13.73	13.2481	13.1552	11.7873	15.1299	14.5434	13.8321	14.6066	14.1395	13.2133	14.1596	12.897	13.0519
Acot7_S25_M1	1	19.2151	19.7236	18.5631	16.0032	16.1624	11.4775	18.4318	17.9604	18.3056	12.0092	15.8212	14.9701	12.4056	11.4875	15.5805	17.4595	16.5075	12.1465	18.288	18.3376	18.6937	13.4618	11.5886	11.9862	16.9253	14.8874	16.2174	17.6586	18.1608	17.9691	12.8957	14.0371	11.4369	20.6322	19.6233	20.0514
Acot7_S25_M2	1	13.7273	13.3168	13.0823	13.7299	13.39	13.4443	14.6741	13.9936	13.0131	14.2347	13.2779	14.8598	13.3504	13.1408	14.1737	12.4311	13.9668	13.8532	13.7845	14.0379	14.1126	14.1117	13.4323	13.8554	13.0112	13.8428	13.6112	13.9693	13.5079	14.5714	15.0789	13.4695	14.6077	15.7476	16.3187	16.1306
Acot7_S9_M2	0.999	14.4336	12.9838	13.8203	13.2852	13.2491	12.9521	13.8041	13.194	12.9193	13.8048	13.6833	13.6491	13.4865	13.7292	13.6271	13.0324	13.4987	13.4839	13.6222	13.7721	13.3455	12.8359	13.6865	12.8869	13.2451	14.4125	13.6686	12.8932	13.217	13.9039	12.889	13.0488	13.5803	15.5298	16.1048	15.9091
Acox2_S9_M1	1	18.3585	17.5782	19.0874	13.8259	13.7627	14.396	14.4781	15.0564	14.6981	14.5736	13.1085	14.6658	14.3275	14.1735	13.2368	15.2639	14.793	14.109	19.5194	20.539	19.533	13.7437	13.8834	13.2268	14.7699	15.6354	15.0748	14.2654	15.0689	15.6343	15.6138	14.4386	14.6604	15.3086	13.7579	14.711
Acox3_S10_M1	1	20.0885	19.9333	20.1707	16.1109	17.2351	16.6244	15.6017	15.9276	14.0916	15.5854	15.1209	14.9855	15.8142	16.0917	15.9738	18.2647	17.1384	17.4352	19.9701	19.9997	19.979	14.635	14.7722	14.63	16.9989	16.0114	16.4232	14.6621	14.1782	14.3512	16.2602	15.7546	15.7924	15.9607	13.2171	12.5761
Acsbg1_S34_M1	0.993	14.2208	13.2661	13.2193	13.0528	13.7894	14.6098	13.8207	13.2206	12.7739	12.6223	13.2194	12.9453	13.1819	13.3303	13.1256	13.3065	12.7873	14.3498	13.8714	12.5013	13.8884	12.8414	13.687	13.3827	13.473	13.2119	12.8824	14.6214	14.4352	13.7592	12.8408	13.5249	13.3338	13.4541	16.6455	16.3786
Acsbg1_S53_M1	1	13.3155	15.1531	13.804	16.2511	15.8131	14.8359	14.9675	14.7265	14.5199	14.5742	16.2963	12.9897	13.907	13.5944	13.4888	14.5573	15.1522	14.6988	14.1925	14.9591	14.5627	15.0354	13.8867	14.1803	14.1227	15.3417	14.3637	15.697	14.5292	13.8221	13.0585	13.3959	13.6455	22.3967	22.3292	22.2906
Acsbg1_S70_M1	1	20.2852	17.8915	17.6345	13.2585	14.9229	13.3621	15.2295	14.3063	14.4936	15.5554	15.9591	11.6039	13.1211	15.2148	12.4169	14.1196	14.6039	14.7358	13.6126	15.0859	14.0586	13.29	14.5817	13.2258	14.7407	14.8739	15.2618	14.5327	15.2041	14.2955	16.0532	15.7434	16.1325	21.1417	21.9966	22.0894
Acss2_S263_M1	1	12.8804	14.0439	18.3213	16.2624	16.8581	12.7852	15.0992	14.4284	14.3057	17.9447	17.3118	17.671	17.4039	17.4475	16.7263	18.8128	14.7182	18.5116	16.906	17.4055	13.144	12.7577	12.7216	12.0102	17.1524	15.0518	15.4027	14.9273	12.7856	13.7358	13.2866	13.4738	12.8668	18.938	18.9309	18.7285
Acss2_S263_M2	0.984	13.249	12.8434	13.1144	14.1192	13.7484	14.2672	13.3446	13.3955	12.8588	16.5621	14.7834	14.8108	13.2955	17.8736	13.752	13.4805	13.6253	17.3449	13.7871	14.5649	13.6503	13.7398	13.7518	14.6456	14.4812	13.589	13.262	12.9987	14.0058	13.483	13.6087	12.889	14.4376	13.3478	14.1155	13.3244
Acss2_S265_M1	0.998	14.3522	17.9333	14.1888	13.5906	14.2926	13.4366	14.418	14.1855	13.9273	14.0291	13.9195	14.6898	17.5402	17.6695	12.6918	19.7496	18.4121	18.5249	14.817	17.5697	14.4516	13.6858	13.9835	13.5639	15.6932	16.6468	14.3708	14.5612	15.0515	14.6235	15.1813	14.2994	14.4427	15.193	14.4897	14.513
Acss2_S267_M1	1	18.2026	18.4102	18.1099	17.7469	18.7331	17.9868	19.8297	19.9093	19.0572	18.8366	18.6831	19.0643	18.4644	18.4643	18.298	20.2954	19.6896	19.1788	18.2051	18.2368	17.5321	13.1113	14.8654	14.6339	19.8689	20.7103	20.646	12.3974	12.0387	15.2309	16.2743	16.1314	16.0877	19.2076	19.106	19.4466
Acss2_S267_M2	0.99	13.707	13.3477	14.2757	14.1809	13.7484	14.3214	13.1429	14.121	14.7735	16.6066	14.0289	13.5131	13.1216	17.9127	13.8552	15.1419	14.3569	17.3923	13.3111	13.2074	13.3884	14.3733	14.1695	13.4042	14.3703	12.3748	14.0475	13.1519	13.6843	13.458	14.7027	13.851	13.6842	13.0499	13.5852	13.6613
Acss2_S30_M1	1	22.2614	22.6065	22.1665	21.6337	21.9616	21.924	20.5274	20.078	20.0959	21.8189	21.9692	21.8907	21.554	21.749	21.7274	23.8568	22.944	23.3094	22.3183	22.7485	22.3385	19.0736	19.1095	19.0216	20.713	21.0256	20.98	17.6498	18.3688	18.646	20.6391	20.2873	20.1839	21.2854	21.2285	21.2004
Acta2_S201_M1	1	13.6401	13.6379	14.793	12.976	13.1337	13.568	13.5694	14.4886	14.7171	15.2528	14.9972	14.7089	13.7097	14.9374	12.9547	13.3333	13.0259	14.4385	12.6977	13.1256	13.1484	13.7678	12.6301	14.1162	18.5916	18.5337	18.8837	13.9307	13.7981	12.9516	13.6702	13.0502	13.2426	13.2824	14.0334	14.1173
Acta2_S241_M1	1	19.8131	19.1188	19.55	19.1855	17.9318	18.3538	21.4506	21.5648	21.7408	18.9661	18.8594	18.5589	19.1218	19.9999	19.3967	19.2891	19.6142	20.1765	20.1065	19.7579	19.9926	19.6818	19.9116	19.884	24.6285	24.9879	24.502	18.0376	18.4375	17.4245	21.0978	21.3617	21.454	16.1132	17.2033	17.0684
Acta2_S325_M1	1	14.8083	11.5785	15.8992	15.5902	15.8445	15.5076	20.5969	21.3858	20.7861	16.5854	16.0607	15.9371	16.3398	16.4102	15.7356	15.8181	15.9769	15.7128	11.7924	14.7762	13.164	15.4062	15.6396	14.8587	26.7527	26.6707	26.6466	12.1869	14.9438	14.8306	16.7437	16.4656	16.3361	13.8124	15.5082	13.6847
Acta2_S35_M1	1	13.4139	14.9693	14.4096	14.5837	16.0781	15.162	18.0917	18.179	17.8807	16.7186	16.0064	15.8515	16.3137	15.1866	14.6441	16.3418	15.9281	15.69	14.5082	15.5944	14.3863	14.9559	14.8975	11.9072	18.8017	17.9449	18.3089	13.7015	13.9239	13.4212	16.9746	16.1264	16.2073	16.5971	15.4785	15.3101
Acta2_S370_M1	1	13.2461	14.3121	14.4419	14.3475	13.5386	13.2182	16.5216	16.4889	16.7534	14.5012	13.46	14.378	13.9593	13.5735	14.2158	13.3203	14.127	13.8542	14.4591	13.7217	14.5006	13.9712	14.0007	14.4612	17.4184	16.2489	16.3659	13.7023	14.7225	12.7485	13.5529	13.2366	13.7723	13.4817	14.0051	14.4546
Acta2_S54_M1	1	13.7408	12.7493	13.4083	11.9152	13.225	12.6071	20.2279	20.1994	20.0438	16.2993	12.27	16.8158	17.2239	15.8551	13.0667	17.1772	13.4532	14.2359	13.79	13.4352	12.7308	12.6959	17.1594	16.4973	23.3029	24.0982	24.0211	13.5194	13.15	14.2256	16.3675	13.3455	16.2936	14.4971	14.33	14.1231
Acta2_S62_M1	1	13.3426	15.1743	14.1077	14.2303	13.2773	13.9513	19.0554	17.4797	18.7694	13.5409	14.6725	14.8782	13.2733	15.5269	14.509	13.9103	16.6295	15.6607	13.9237	14.2936	13.8327	15.2733	13.8782	12.6968	22.3288	22.7539	22.8111	15.3576	13.5007	13.5481	15.8618	16.2925	16.4087	14.6852	14.2873	14.3974
Acta2_T205_M1	1	15.4006	14.685	13.5979	14.1576	15.0512	15.2294	16.7913	17.3658	17.3291	14.9296	14.1812	13.9352	15.0787	14.0172	13.8197	13.4315	14.2529	14.8949	13.3474	14.5689	15.7865	13.5549	13.8531	14.0667	18.0575	17.8354	18.07	14.3263	12.8837	14.1017	13.3333	13.5838	14.2277	15.2813	14.6384	14.0186
Acta2_T251_M1	1	13.7795	13.656	14.9719	14.3087	14.7045	14.0196	20.7607	21.1257	21.0929	15.2248	14.5985	14.1794	14.9534	14.7098	14.7704	15.178	16.0939	15.5628	13.6238	14.0224	14.7314	14.3104	14.441	11.756	22.551	23.1764	22.6893	13.2279	12.955	14.0542	15.9233	15.4073	15.2731	15.3954	14.4544	14.2558
Acta2_T320_M1	1	13.8517	18.0806	13.2786	15.5965	12.0898	16.5283	21.6293	21.6509	21.7144	12.1258	11.9716	16.4729	12.603	12.6266	16.1548	13.385	13.9461	12.5405	13.3831	13.5835	17.3451	13.2183	12.5863	12.6524	24.5291	24.7696	24.9375	13.6291	13.0298	14.2221	16.2324	12.215	17.6012	14.686	15.0873	14.5002
Acta2_Y171_M1	1	14.3504	14.1324	13.3138	13.9722	14.2105	14.1623	14.4614	13.3373	13.9513	13.2496	13.7943	14.412	14.3769	13.2738	14.2699	14.2844	15.4476	14.2503	14.6674	14.4284	13.3049	13.8417	13.4895	13.3413	16.8364	17.7852	17.2184	13.3571	14.0318	14.6501	14.4596	13.7969	13.3985	14.7178	13.1325	14.106
Acta2_Y200_M1	1	14.3488	13.8054	13.5631	12.9548	13.7187	14.7297	16.2938	16.0677	16.5682	13.1509	13.8079	13.1783	14.8218	14.2743	14.3656	13.6961	13.7751	13.6052	12.1106	13.7741	12.9621	13.222	12.3738	13.4666	18.0599	18.3724	18.4704	15.1788	14.919	12.9381	14.0653	13.7479	13.402	14.7407	13.7572	13.328
Acta2_Y55_M1	1	13.2833	12.9993	13.7643	14.005	12.632	13.6938	13.1765	13.4855	12.5334	14.743	14.5189	13.307	13.943	13.1605	12.6306	13.3312	12.7594	11.9539	13.817	12.7402	14.0438	13.532	12.48	13.7884	12.7546	14.3267	13.9811	13.0464	13.5587	13.7588	13.4632	13.2798	13.0072	12.6201	13.223	13.3796
Actb_T109_M1	1	13.707	13.9175	12.433	14.0338	12.502	14.4831	14.5967	12.9444	14.1376	14.7172	14.6499	14.2294	14.4782	13.9853	13.9014	14.0463	14.2445	13.1943	13.2517	12.2034	13.5703	14.2855	14.1745	14.27	13.1641	13.1494	13.3502	12.9818	14.5099	13.7008	14.344	12.9303	13.4448	12.9691	13.3898	12.1705
Actb_T206_M1	0.999	16.4532	16.5106	16.8442	13.7089	15.7499	14.9212	13.798	14.5505	14.5627	14.9101	13.3168	13.5087	14.9771	15.2874	14.3836	15.2209	14.1118	14.0447	16.9444	17.1912	16.6852	14.4554	13.0434	12.9535	14.3368	15.3553	13.9592	13.8801	14.1982	15.4848	14.0638	14.9974	15.5502	14.2425	14.2746	14.9421
Actb_Y94_M1	1	12.6538	13.1886	13.4266	13.7676	13.5124	14.116	13.5998	13.8739	14.1154	13.1927	13.0699	12.6567	13.4842	13.3264	13.3649	13.8592	12.913	13.4982	13.8539	14.5002	13.5861	13.264	12.2455	13.2059	12.9795	13.4785	13.5631	13.6409	13.1976	13.25	12.9516	14.232	14.4375	12.8085	12.3496	12.1268
Actbl2_T298_M1	0.996	13.0559	13.0364	14.2923	13.885	13.1166	13.4293	13.6635	12.245	16.546	13.5553	13.5791	13.2907	14.5175	13.4282	14.3488	13.6298	13.3104	13.8314	13.902	13.746	13.5797	12.7662	13.9082	13.1841	14.116	19.713	13.9107	13.7461	13.1328	13.5362	13.1977	13.2023	14.5785	14.6295	13.7303	12.5398
Actbl2_Y134_M1	1	17.5214	17.6298	17.4575	17.92	18.4991	18.3123	20.9628	20.8045	19.8529	17.2873	17.2884	16.4937	17.166	16.8692	18.6856	18.2055	18.6209	17.7924	19.3952	17.8711	11.6649	17.6193	17.1237	17.3333	22.3511	22.2818	23.0898	16.2718	14.1158	14.3817	17.4316	18.2242	18.0744	17.7387	18.059	15.8019
Actl11_S1083_M1	1	14.1884	12.2483	12.8647	12.3527	13.3999	14.0495	14.8886	13.5795	13.2252	14.7649	12.5108	13.6864	13.6342	13.2026	14.1524	14.096	13.5666	13.2628	13.6116	12.9035	13.6484	12.8101	13.0101	13.4169	13.9337	14.9629	13.2161	13.9529	13.2968	13.3295	13.4947	13.2202	13.9951	16.7692	17.2822	16.8401
Actl11_S143_M1	1	13.8466	14.8552	14.2195	13.5046	13.6427	14.8777	13.3635	14.2882	14.4521	14.3763	14.8171	13.2001	13.7661	14.6342	14.5005	14.6784	13.5533	14.6561	13.6935	14.165	15.0238	13.6395	14.6383	14.2462	14.9459	12.9573	13.5301	13.5942	13.1004	14.0956	14.4875	13.632	13.6799	17.6428	17.5487	17.3893
Actl11_S592_M1	1	14.8385	14.6516	13.0915	13.7994	13.856	14.0288	15.0296	13.75	14.8818	13.1781	17.0032	14.706	14.2292	13.8663	13.606	14.7277	14.0048	15.4442	14.3102	13.8761	14.632	13.9131	15.5325	13.5381	14.1773	14.3582	15.5469	14.7799	13.9321	14.9126	14.4626	14.0106	13.7378	21.8395	21.2747	21.4492
Actl7b_S8_M1	1	14.1671	14.9973	15.3006	14.0724	13.9137	13.1471	14.7406	14.8234	14.6299	14.5532	14.1181	12.7223	15.017	13.7304	14.4304	13.7718	13.8559	14.5491	14.3357	14.7367	14.3259	14.7804	13.7326	14.0495	14.7032	13.1053	13.4335	13.8437	14.0924	14.2743	13.531	14.9266	13.0607	23.2406	23.2851	23.5376
Actl9_S12_M1	0.999	12.6871	11.9322	12.7233	13.4948	13.7681	12.9023	13.2802	12.803	13.3834	12.2736	13.688	12.3665	13.4351	12.902	14.4783	12.5975	14.0253	13.7898	13.7661	13.8311	14.0954	12.7536	13.2132	13.453	13.5775	13.0883	12.4859	12.342	13.4878	12.5197	12.9901	12.8947	12.3775	15.8339	13.9636	14.8484
Actn1_S102_M1	1	14.1385	14.6383	13.7417	13.4175	14.2785	14.0078	13.729	13.5286	13.5701	13.5683	14.112	14.1514	14.5344	13.1062	13.6608	13.1309	13.6007	13.6617	13.3119	12.7069	14.2652	12.9635	13.2966	13.4833	16.8255	17.0492	17.2978	13.8616	14.1868	13.7264	13.5967	14.181	13.5774	13.7132	14.4216	14.586
Actn1_S140_M1	1	14.123	14.4061	13.4668	13.6354	13.5894	13.9441	18.0109	18.28	18.508	16.6126	16.2321	13.2218	13.2779	13.9134	16.5282	15.1315	14.8404	16.7083	13.4018	13.9611	15.2094	14.8134	13.7803	14.7209	14.1482	14.8196	14.1091	15.1747	15.0875	14.2761	16.9684	17.5217	17.1151	14.1881	15.0414	13.9432
Actn1_S250_M1	1	13.1314	12.8175	13.5538	13.4741	12.7562	13.481	13.4538	12.9129	14.5505	14.356	13.4616	13.2035	13.185	12.5125	13.6321	12.9462	13.4548	12.275	13.1429	14.3619	14.2528	12.5556	12.0245	13.4253	13.5226	13.3905	13.7796	13.5772	13.4324	12.9864	14.0412	12.0017	13.4623	13.7395	13.9737	13.3712
Actn1_S348_M1	1	14.1998	14.3662	14.6199	15.8318	15.8891	15.9571	15.1182	14.4046	14.7526	15.5873	15.6744	15.488	15.9959	15.4229	15.6639	15.0365	15.0191	14.3454	14.4848	14.3412	14.1302	14.8489	14.8227	14.7042	14.1954	13.5386	13.7608	15.9567	14.0075	14.2492	14.993	14.3074	14.1808	13.9025	15.3511	14.0645
Actn1_T50_M1	1	13.8973	13.7589	13.7762	14.4403	13.8924	14.4522	13.4118	13.5258	13.7878	12.5712	12.9845	13.6997	13.7826	14.8597	13.6722	14.094	14.7534	14.1862	12.9942	14.1314	14.2016	15.2282	13.28	14.0104	14.0158	15.1746	15.5996	13.8915	14.4546	13.7941	13.8106	13.7605	13.4748	14.0192	13.6291	13.2581
Actn2_S574_M1	1	14.2015	15.3345	14.1873	13.5647	14.2577	14.5486	18.2869	18.4067	18.6421	14.8283	14.4148	14.4575	13.156	13.6255	13.5862	14.6331	14.3084	13.5006	13.9895	14.5831	13.565	15.3479	13.3568	14.5594	16.7403	17.9032	17.3104	14.4541	13.6707	13.8392	14.2697	13.459	13.9444	13.8544	14.2361	13.6393
Actn2_S594_M1	0.996	14.365	13.9619	13.2386	13.6142	15.3712	14.1439	14.4814	20.0033	19.9699	13.4927	14.1014	13.9182	17.2106	14.8653	14.4271	14.1687	13.9546	13.9298	14.0145	14.8919	14.6422	18.621	15.189	13.9163	14.7763	15.1416	20.2283	15.3762	14.7511	14.6176	12.9619	14.7688	14.2613	14.641	14.6071	14.6995
Actn2_S840_M1	1	13.7461	13.2354	13.2065	13.7326	12.4373	13.7882	13.6987	14.7609	15.2739	13.0111	13.0576	13.4085	12.4839	12.4848	13.7171	13.3181	12.7938	13.3486	14.1149	13.7739	13.5248	13.3296	12.3409	13.7353	14.8989	15.599	15.622	13.2625	14.0308	14.0735	13.1854	13.8067	14.4362	11.9789	12.9943	12.9359
Actn2_T237_M1	1	14.6485	15.1502	14.0978	13.3507	15.1001	14.0137	21.0592	21.5572	21.749	13.2809	13.8958	13.7439	13.9947	12.8054	12.8178	19.1345	14.9169	14.3793	14.1771	15.4704	14.0442	13.3396	13.2527	14.0622	16.526	18.4259	17.2425	14.2101	13.9669	15.1063	14.3541	15.2157	13.6413	14.944	13.4996	14.4843
Actn2_T308_M1	1	13.653	14.077	12.9454	13.9726	13.5425	14.5946	19.1868	19.0982	19.2044	13.6906	13.2019	13.5387	14.1801	12.9018	13.668	14.5994	13.8058	15.2966	14.582	13.0716	13.6381	13.6799	13.159	13.9029	16.9615	17.0979	17.307	13.4634	14.245	14.6942	14.6551	13.2597	13.3295	13.9331	13.5427	14.3814
Actn3_S185_M1	0.997	13.1556	13.0886	14.2039	13.3397	13.9127	12.6709	12.4512	12.8427	13.3363	13.1807	12.6477	13.8194	13.9125	13.7311	13.0069	13.0428	13.6893	12.9468	12.9452	12.1304	13.4309	12.4304	12.7273	12.4841	14.472	14.4727	11.7457	12.4275	12.9716	13.6736	13.1581	11.8925	13.6314	12.7608	13.0663	13.364
Actn3_S318_M1	1	14.2309	14.2758	14.0539	14.3677	13.8084	14.5266	14.4094	14.4339	13.5999	14.3648	14.282	12.7265	13.8204	14.1627	13.5545	15.0565	14.162	13.9537	13.978	14.0925	14.5288	13.9179	14.3338	13.9497	20.9047	20.8774	21.4986	15.0695	13.5084	14.2881	13.81	14.4492	13.7518	14.0783	14.6364	12.6767
Actn3_S320_M1	1	14.2886	13.4861	15.5883	13.5341	13.9594	14.5295	15.2645	13.8161	14.3966	13.4318	14.0367	13.2689	13.4967	13.3975	14.1671	14.0807	14.6385	14.4321	13.6987	14.725	14.1686	14.2154	14.7124	13.5502	19.786	20.1458	20.3175	14.7238	13.6688	14.4575	14.6958	14.3883	14.8092	14.0384	14.9647	13.8202
Actn3_S417_M1	1	13.1736	14.5508	13.672	12.8663	13.5471	14.867	12.4218	13.9301	13.165	14.1546	14.1536	13.7977	13.7748	13.3689	13.1335	15.2012	14.9185	13.244	13.2841	14.1193	14.6138	13.7387	14.3193	13.7278	19.4586	19.8937	19.9512	13.8407	14.9055	12.6734	14.0769	13.5407	13.1095	13.637	14.2345	14.2346
Actn3_S601_M1	1	13.7655	14.3919	14.4913	13.3456	14.9005	13.7534	15.4125	13.502	15.1634	13.9037	14.1995	13.4491	15.2731	13.4722	13.8828	13.9615	15.3185	14.6587	14.9659	14.1333	14.4027	14.1714	12.8072	14.769	20.6987	21.3888	21.4478	14.0118	14.6792	13.4377	13.9638	14.5766	14.2787	14.2776	14.988	13.9865
Actn3_S609_M1	1	14.1467	14.2422	14.163	14.5506	14.1226	13.8871	13.1076	14.0659	13.3357	14.1286	13.4964	13.8777	14.8145	14.0475	14.1919	14.1688	13.2849	14.9662	13.3249	15.5345	13.3253	13.5676	13.6714	14.5555	19.7169	20.1376	20.4003	13.6777	13.9079	14.9831	13.8741	13.8493	13.7942	14.7092	13.4892	14.6781
Actn3_S610_M1	1	14.0598	14.1899	14.5273	15.2085	14.4174	14.3739	15.8472	14.1102	14.6821	13.846	14.1828	13.7979	15.2011	13.2311	14.0243	14.4552	14.6948	14.065	13.6429	14.1356	13.4869	14.2906	13.7699	14.111	21.0006	21.4121	21.6041	14.2075	13.4044	13.6502	14.0626	13.7213	14.1197	13.9871	12.7128	14.8627
Actn3_S626_M1	1	14.4299	13.9464	13.7221	14.5348	14.8045	14.3166	13.7017	12.7596	12.6447	14.1501	13.775	13.5035	12.7425	13.2235	13.3085	13.5421	13.5239	14.9657	13.755	13.4903	13.8648	12.9903	12.6254	12.7829	18.1143	18.9884	18.6059	13.8939	12.3148	14.1349	14.1642	12.7453	12.8555	14.3347	13.918	13.4406
Actn3_S696_M1	1	13.0079	14.4834	13.3245	13.9943	13.5278	13.6852	12.4672	12.468	12.9242	14.3317	13.9472	12.7869	13.9358	12.9458	12.6831	12.9288	13.1406	13.4689	12.602	13.1051	14.0923	12.9337	13.7616	12.162	13.1231	14.0424	13.9627	13.1538	13.2392	13.0269	12.9904	13.9923	13.1982	14.377	12.7375	12.9111
Actn3_S736_M1	1	13.5193	14.6589	14.192	13.1685	14.1881	13.5515	13.4988	13.2714	14.292	12.8247	13.2212	14.4485	14.1805	13.1441	13.2945	13.2081	13.701	13.7201	14.6142	14.2152	12.6497	12.9707	13.3115	12.9531	15.4384	14.8926	15.3725	13.5155	11.6781	13.0249	12.9906	13.3836	13.385	13.2066	13.6378	13.0739
Actn3_S757_M1	1	14.4242	13.6328	14.35	13.9797	13.6756	13.143	13.879	13.0459	13.9166	15.0889	14.3448	12.8538	14.124	13.9376	14.2745	13.4774	13.4538	14.2404	14.2237	13.8475	14.2987	13.8827	13.0397	12.9498	18.835	19.223	19.3855	12.604	14.2288	13.7069	14.2129	13.2537	13.8871	13.7615	13.1444	12.5813
Actn3_T243_M1	1	14.5348	13.3778	14.0591	14.5828	13.4136	13.0302	13.8422	13.9546	13.6569	14.3774	14.2455	13.5482	14.1469	14.2019	16.896	13.2154	13.6331	14.7545	14.2862	14.9012	13.5819	13.4453	14.731	14.6824	17.7702	17.6833	17.1792	14.88	13.5852	17.1174	14.7321	14.2855	14.1689	14.1731	13.4639	14.5511
Actn3_T619_M1	1	13.671	13.442	13.0737	13.6682	13.265	13.6187	13.0342	12.7164	13.4294	11.5452	13.6525	12.6116	13.0189	12.8714	12.1709	13.3517	13.3117	12.2045	13.6825	13.6945	12.77	13.1858	13.2697	13.024	13.8671	13.7158	15.0788	13.0077	12.9407	13.1894	13.2644	12.5695	12.6885	13.7375	14.0146	13.4592
Actn3_T750_M1	1	14.6245	14.4901	13.7059	13.782	13.706	13.2	12.8699	13.7298	14.1239	14.249	13.4212	13.3889	14.1066	13.6528	13.8679	12.2111	13.3045	13.2577	13.5354	13.8559	12.5937	12.749	13.2194	14.2606	15.4795	12.7058	15.6067	13.5479	13.7068	13.423	13.1539	12.7508	13.5101	13.3439	14.2414	13.1753
Actn3_Y850_M1	1	14.1104	13.6463	13.2734	13.3475	14.6748	14.1479	13.5929	13.5979	13.9429	14.0349	13.4998	14.1614	12.8406	13.4618	12.8663	13.3318	12.4078	13.0595	12.9472	13.0665	13.0782	14.0153	13.2869	13.9765	16.6791	17.1194	17.1031	14.1824	12.9718	11.928	13.7378	13.024	13.8743	13.328	13.8109	13.3511
Acvr2a_S184_M1	1	15.0338	15.5281	15.0945	15.9486	17.6641	16.8811	14.5983	14.3659	14.057	15.5676	15.7331	15.2569	16.1803	15.6544	16.317	16.6989	16.2202	14.1015	14.2045	15.8702	13.4072	15.0661	15.1894	14.7672	15.529	13.8862	14.7644	15.9964	15.9203	15.9854	13.8413	14.2903	13.3718	15.3279	14.2516	15.389
Acvrl1_S156_M1	1	13.4185	14.1519	13.2004	14.4607	15.245	13.2822	12.9351	14.2343	14.4401	13.0488	12.946	13.2886	14.068	13.2832	12.9987	12.4745	12.4596	14.3168	13.5304	13.7604	13.455	15.4577	15.4078	15.7768	13.8386	13.6916	13.4095	13.6312	12.8518	13.0899	14.4408	14.056	13.4375	13.5141	14.1414	12.7648
Acvrl1_S161_M1	1	12.6976	14.3396	14.8195	13.8165	14.9663	14.2732	14.1294	15.7028	14.811	14.1011	13.6664	13.9524	14.1851	14.8429	13.6841	15.5134	14.6373	14.0318	13.2696	14.9521	14.9653	18.0644	17.9972	18.3169	12.8384	14.8004	13.8847	14.8489	14.5308	14.623	15.7719	14.9871	15.714	14.708	15.467	14.8959
Acvrl1_S162_M1	1	13.7864	14.9265	11.8223	13.2009	13.3233	14.2656	14.4197	12.7991	15.2939	13.8252	13.7231	13.7193	12.8903	15.3334	14.0321	13.9933	13.364	13.5647	12.8787	13.485	13.882	17.3171	16.9341	17.2363	13.4455	14.0762	13.674	13.6662	13.7018	13.659	15.9789	14.5925	15.3586	14.8845	13.3478	13.1539
Acy3_T318_M1	1	13.5955	13.2082	13.9055	13.4099	13.8879	14.2444	13.8654	14.0051	13.5485	14.4288	12.4107	12.6816	13.788	14.1469	14.1694	20.9077	18.8562	19.371	13.7042	13.236	18.3223	14.6453	13.5835	14.6203	14.3645	13.3612	13.6119	14.3495	13.5138	14.7325	12.9664	12.8906	13.9928	14.3492	14.6311	14.1249
Adad2_S68_M1	1	14.1419	14.0202	13.9084	13.2333	14.1151	13.3661	13.1189	13.7958	13.3355	13.0964	13.3989	14.3933	13.4475	13.9026	14.3083	13.1184	13.7807	14.7897	13.1074	14.237	14.0051	13.7224	14.5741	13.7148	14.3943	13.8869	13.1176	13.831	13.3156	13.857	12.5297	14.3457	14.4302	17.6322	17.6226	17.7638
Adam17_S794_M1	1	15.2126	14.0789	12.4223	15.6921	14.769	15.502	14.7277	15.2069	14.6262	16.1369	15.8118	15.8466	15.481	15.456	14.9332	15.2087	16.0102	16.1815	15.7736	14.6818	15.1656	15.9691	16.5015	15.6899	15.8464	15.0555	14.8055	17.1892	17.2077	16.1579	17.0917	17.538	17.4786	14.7558	14.8081	15.6101
Adam5_S684_M1	0.999	13.5129	13.0475	12.778	13.5187	14.1465	13.6477	13.0802	12.5301	13.6178	11.9069	13.6274	12.9401	13.3231	13.3295	14.167	14.2751	14.3042	12.8706	13.8222	12.9654	13.8426	12.8733	13.3752	14.1173	13.0708	14.7608	13.4559	13.8132	13.398	13.4627	13.3225	12.8479	13.9625	13.5614	14.2475	14.0028
Adcy4_S517_M1	1	14.8904	13.742	14.0625	13.7189	14.2034	13.9609	14.0142	13.9437	13.1338	14.2895	13.4588	14.1255	14.1267	13.4589	13.8979	13.0288	13.4798	14.8174	14.6811	13.2335	12.9425	15.5107	15.4529	15.6553	12.6994	13.0286	14.1025	13.7665	13.8472	14.3539	15.8841	15.4786	16.0456	13.4852	14.3108	13.2669
Adcy5_S667_M1	0.993	13.9946	13.3899	13.3508	14.0585	12.8627	13.5368	13.1843	13.4706	16.2716	13.0324	13.135	13.0923	13.5088	13.375	13.735	12.7374	13.6618	13.8755	15.2022	12.7774	12.9741	13.0287	13.4087	12.4579	13.5072	12.4239	13.0288	12.5516	12.9732	12.2034	13.9843	13.1368	13.3271	13.6314	13.3035	13.375
Adcy6_S588_M1	1	16.3834	15.8646	16.3518	15.7566	15.8447	16.3046	19.3371	20.0708	19.1055	16.0583	15.5544	16.4079	15.6309	15.9296	16.0321	16.9463	16.7183	16.9164	16.3184	16.0853	15.8718	16.5307	16.8135	16.2791	15.2769	18.4667	18.3428	17.1696	17.3952	17.4335	16.3264	16.2033	16.2147	16.5349	16.4417	16.3602
Adcy6_S67_M1	1	14.2764	13.752	13.7827	12.6837	19.1964	14.001	14.5204	14.3631	20.5394	13.6323	14.5783	12.9691	14.4499	14.2172	13.3272	14.3431	14.7215	14.7403	14.3661	14.1649	14.7455	14.6102	14.4	14.1799	14.541	14.9519	14.8319	20.0778	20.3727	21.1104	13.5196	14.8584	13.9188	14.4445	13.8146	15.24
Adcy6_T69_M1	1	17.0658	17.0459	17.2147	16.5952	17.0463	16.6395	15.2576	20.8125	14.4383	17.3381	16.961	17.0199	16.8197	16.221	16.4718	18.923	18.7551	18.6265	16.9555	17.1261	17.1699	17.0735	17.2771	17.503	16.5502	15.286	15.7328	12.7676	13.5418	12.8258	16.7141	16.7334	16.4867	13.6273	15.9625	16.1474
Adcy9_S613_M1	0.997	15.5362	13.3904	14.3128	17.6447	18.6151	13.7449	15.3534	15.074	14.3407	17.2172	13.1341	17.0143	13.6929	12.975	13.5414	13.7157	13.2931	14.0664	13.9886	14.2118	14.3858	18.2343	12.8844	18.4531	18.5628	14.4197	20.1302	18.9041	19.3888	19.2779	14.2376	13.7377	13.073	14.7631	13.7007	14.3493
Add1_S12_M1	1	15.1679	16.2858	15.5172	17.5266	17.522	17.5444	19.0814	19.421	18.916	18.1062	18.0357	17.9591	18.1625	17.304	18.1125	19.8327	20.0084	19.3507	17.125	17.0155	12.4295	18.3508	18.5127	18.9561	15.517	18.5435	15.0037	17.0834	16.9228	17.6369	18.3503	18.2329	18.1905	17.7933	17.2211	17.322
Add1_S353_M1	0.966	13.8433	14.3145	13.8231	14.3157	15.4591	13.1564	14.0205	13.4324	14.366	14.7684	15.7804	16.2297	14.0075	14.7151	13.9954	14.3859	14.5793	16.8984	14.0911	14.1599	13.6814	14.8682	14.3021	13.8296	14.2162	12.6085	14.7927	14.5008	14.2066	13.2784	13.3774	15.5759	13.3171	13.8516	13.0587	15.0775
Add1_S364_M1	0.983	14.2593	11.7524	13.0187	13.3735	12.7359	13.3322	13.1675	15.1676	14.3992	13.9464	13.5099	13.2394	13.2239	12.6679	12.4155	13.3884	13.5199	12.8342	12.6024	13.3346	13.312	16.1231	14.3682	12.7291	12.556	13.0793	12.2827	14.3889	13.6785	12.493	16.1419	13.4188	13.0859	12.8951	13.1971	13.871
Add1_S366_M1	1	15.2254	14.5947	14.663	17.1054	16.4499	16.9182	17.2317	15.0521	16.8339	16.5015	17.349	17.2416	16.4174	17.3439	17.2124	17.7701	18.2788	18.112	15.845	15.9506	13.2862	16.3939	16.4693	16.5332	15.9874	17.0214	15.7481	15.1591	13.3406	13.1546	16.9819	17.0315	16.9932	16.8239	17.3885	17.1026
Add1_S408_M1	1	12.9957	14.4748	13.6558	15.77	14.3165	12.3927	13.2303	12.3688	13.3115	15.0194	13.2587	12.8938	13.1221	12.5267	13.0962	13.3588	13.9276	13.2248	14.3522	14.6192	14.0656	13.5169	14.3297	13.687	14.5533	13.4346	13.3182	13.9842	14.0671	13.595	16.1005	12.2208	12.5944	13.4446	13.3084	13.465
Add1_S427_M1	0.948	14.4066	14.3782	13.4071	15.0183	13.8657	14.9986	13.8145	13.8017	13.8637	12.4221	14.0544	14.312	13.3767	13.4711	13.1943	16.1453	13.3063	14.1436	13.3938	14.3439	13.1285	13.3273	12.6967	13.2788	13.2277	13.7356	13.434	13.9186	13.1221	15.1494	13.5499	13.9155	14.4135	13.8431	14.8325	12.5705
Add1_S431_M1	0.962	13.0513	14.0932	13.3548	13.1328	13.553	14.1311	13.0682	14.0212	13.3476	13.4251	13.2391	12.3303	12.5185	13.8047	13.1973	12.5923	13.2059	15.809	12.6572	13.5324	13.2415	12.9919	12.9577	13.9913	12.9755	13.5425	14.8369	13.6521	14.3315	12.9489	16.1208	16.4205	13.2259	13.1534	13.0784	14.0129
Add1_S436_M1	1	16.4081	17.1818	16.5231	17.7116	18.2947	17.5232	19.0923	19.5872	19.3006	16.9612	16.9526	15.2612	15.2603	15.9657	17.6412	17.5396	18.0948	17.9355	16.4973	15.2522	16.2249	17.2188	17.5511	17.4247	18.6151	16.1331	18.0245	15.9551	16.422	12.5215	16.9392	16.2642	15.8794	17.5994	16.9946	17.1877
Add1_S465_M1	0.993	14.1186	13.0133	14.1958	12.2014	12.7876	14.1562	14.4465	14.433	13.6654	12.6339	14.9362	13.6502	14.6781	13.0223	14.1557	16.3626	13.5281	17.7345	14.5177	14.1258	13.6926	14.0514	14.7128	16.9512	13.7719	15.335	14.4028	12.9314	13.5488	13.6831	13.9003	14.69	13.3775	13.0859	14.4334	14.2994
Add1_S483_M1	0.988	13.4916	14.8742	14.4276	13.6426	16.7355	17.9454	14.2147	15.3372	14.2806	14.223	16.5482	15.9679	14.1937	14.2797	17.1729	13.8246	14.2084	14.7305	12.6579	14.6207	13.9041	16.4816	14.3943	13.2059	16.312	15.4348	15.1475	15.0532	14.9401	13.8826	13.7991	13.7876	13.6501	15.0487	12.6251	14.4503
Add1_S586_M1	1	13.9872	14.6216	14.4826	17.2938	17.183	16.9839	17.5441	17.794	17.4153	11.2818	17.4298	17.4662	12.4159	17.4036	16.9295	19.0485	19.6673	18.7437	14.7876	15.1502	15.1463	16.0781	11.5093	16.1792	15.1741	15.5617	15.7143	16.6122	17.4917	16.5476	16.731	17.3199	17.1023	16.2157	16.2322	16.6326
Add1_S613_M2	1	17.6825	17.5725	17.2361	19.1443	19.222	18.9213	19.2355	15.8524	19.5224	12.0808	10.8986	11.636	19.5447	12.4546	16.575	12.0003	20.0783	12.6207	18.3219	18.6244	17.5756	11.9787	12.8239	12.1017	16.9565	15.4538	16.5394	12.8762	13.2538	18.9005	17.3416	18.6571	18.5756	13.8171	14.5818	18.547
Add1_T11_M1	0.995	16.7605	14.2745	16.8284	12.6737	13.3149	13.5692	19.0942	18.7885	14.4527	13.5012	13.3141	13.4154	13.1776	17.8209	13.4226	13.7023	13.5926	13.759	14.4746	18.1353	16.2026	13.7315	14.9066	13.9963	15.4896	14.6718	14.2977	14.5031	18.5716	19.5106	14.7294	13.9649	12.9435	18.4143	18.0031	18.0174
Add1_T358_M1	1	14.2472	14.7795	14.6338	16.6313	16.8221	16.2771	18.1081	18.5958	18.0201	11.969	17.0025	16.8826	13.2858	16.4438	16.4381	18.4525	18.6972	17.9767	15.9042	15.6584	14.7843	17.2025	11.431	17.1808	18.3526	17.4033	18.0085	16.7021	16.1061	16.4579	16.5033	16.0604	16.1722	17.889	17.5471	17.1056
Add1_T482_M1	0.971	14.0637	13.5181	14.0154	17.3857	13.8731	14.4428	14.3345	13.9776	14.3186	13.796	14.3093	13.1753	12.4383	14.3649	13.7293	13.0506	17.5277	13.9337	13.1103	13.0537	14.7636	13.0043	18.3954	13.9836	12.8696	14.4084	12.802	15.1287	14.1449	13.7011	13.048	14.888	15.4504	13.4963	15.5459	13.5515
Add1_T610_M1	1	17.677	18.3113	18.3107	20.6544	21.2878	20.7364	19.9899	12.9917	19.5969	21.3577	21.0942	20.9496	21.0606	20.3749	20.5306	21.5675	22.1389	21.1571	19.2578	11.5983	18.12	20.239	20.4609	20.3067	14.8899	14.7275	14.9334	19.1973	19.1689	19.623	20.1878	20.0737	20.007	19.769	19.4318	19.4905
Add1_T610_M2	1	17.802	13.6846	12.2342	19.6263	20.133	19.818	13.9153	14.7639	15.1668	20.6925	20.0162	20.1981	20.0088	20.3946	19.1899	19.7269	20.6643	19.0651	12.631	12.7224	11.9069	19.0356	19.6102	18.6699	16.8925	16.6916	16.8203	11.9829	12.7073	11.9876	12.146	18.7607	13.2947	13.0281	13.5239	18.4545
Add1_T614_M1	0.999	18.112	18.5612	18.9832	17.4003	18.5109	17.3088	20.6449	20.2232	15.3962	17.6665	17.5772	17.1708	18.3232	17.2259	17.0604	17.8523	18.8459	17.722	16.8784	12.2925	13.143	16.042	17.2311	17.3057	16.0297	16.2828	15.9467	13.5955	12.3431	11.9779	12.4035	11.6404	15.2479	15.1228	13.89	12.3312
Add1_T614_M2	1	18.5079	18.9043	17.9874	20.3816	20.8773	20.2597	19.2195	15.2817	20.1706	21.2641	20.7485	20.9218	20.6301	21.1938	19.8777	20.268	20.8115	19.6378	20.2809	20.525	19.4979	19.7377	20.0727	19.2745	15.4943	16.1183	15.0227	13.063	11.6547	19.1516	19.1479	19.4765	19.5766	12.6455	12.8293	18.6813
Add2_S455_M1	1	13.916	14.9342	14.7991	15.5871	13.6151	15.465	17.1398	14.9044	16.6386	13.1094	15.5875	15.7243	13.137	15.6931	15.566	18.536	19.1602	18.9996	13.6005	14.3544	13.7356	14.6895	12.6009	17.2804	14.4759	15.0894	15.8175	13.8448	16.1076	15.5537	15.955	14.0068	15.8105	16.2467	16.0603	16.2373
Add2_S594_M1	1	14.6739	14.3653	14.5346	13.6565	14.078	14.4532	15.0317	14.3898	13.1641	13.2007	14.954	14.8983	13.7222	16.1072	15.3854	14.3742	14.4619	14.4885	17.5558	16.7729	13.6295	14.1833	13.4891	16.2199	13.7804	14.3215	14.8754	14.4217	13.9386	14.2006	16.8843	16.7266	17.1034	14.18	14.7032	14.138
Add2_S60_M1	0.999	13.415	13.2342	13.4101	14.9147	13.7424	12.8783	14.3675	13.357	13.3963	13.4898	13.1516	12.7887	14.297	12.902	13.2392	13.5304	13.2409	14.1035	18.5123	17.8606	13.5015	12.8083	13.7788	12.2463	13.2834	13.7366	13.2557	13.4657	15.1471	14.016	13.9093	13.8951	13.0616	13.3235	13.4101	12.5552
Add2_S602_M1	1	14.7186	15.1813	13.1821	14.1079	14.0956	14.7381	15.5477	13.6586	14.1599	16.2332	15.7913	16.4084	15.0097	13.2279	13.1533	13.6498	13.9444	14.9172	17.2473	16.2032	14.9995	15.9245	14.5623	16.2901	14.4488	14.4491	13.875	15.0172	14.1482	14.3585	17.3616	16.4857	17.2642	13.8321	14.3078	14.9294
Add2_S602_M2	1	13.5101	13.7536	13.262	12.4203	13.1261	13.4482	13.5305	13.6013	12.959	13.4629	13.6741	13.5801	12.6487	13.3368	13.0649	13.762	13.4733	13.5339	17.2173	16.4663	13.7307	13.6284	12.6533	12.3779	12.4881	14.1672	12.138	12.9177	13.7376	14.4691	13.7908	13.3206	13.1964	13.0421	12.9845	13.4005
Add2_S606_M2	0.986	14.1422	13.3258	13.5966	13.4545	14.671	12.7534	13.5719	13.691	12.7925	12.8111	14.022	13.2628	13.5929	13.5392	13.0105	13.1766	13.3185	12.8662	17.3049	16.554	13.7939	13.5838	13.4509	12.8612	13.3525	13.8392	13.539	12.8765	13.3678	13.7313	12.2366	13.6055	13.6412	13.8459	14.7103	13.2859
Add2_S62_M1	1	17.2136	13.6341	15.2312	13.3451	13.6774	14.1635	14.5818	14.549	14.2468	14.5003	13.9847	13.8531	14.1408	13.9879	16.3861	14.7336	14.0071	14.6619	19.9415	19.5082	18.5602	13.8644	13.3531	16.6676	14.1408	14.5622	13.8215	15.0669	13.5347	15.1834	17.1299	14.1815	14.3716	13.5994	15.0049	14.2656
Add2_S700_M1	0.986	13.9363	13.5423	14.1068	12.1467	13.35	14.8581	13.4032	14.6891	13.8745	13.5521	13.2878	14.1853	13.9651	13.6154	13.9787	13.7265	12.7094	13.3324	13.5612	13.2951	14.091	13.5483	14.1564	14.5656	12.8443	13.4947	13.0873	13.8287	13.9264	14	15.2512	14.5326	15.0212	13.3005	12.4767	14.4004
Add3_S402_M1	1	14.1061	14.9537	14.0644	17.8525	14.3154	14.0068	14.8651	14.8601	14.6297	13.4772	14.3416	14.5241	14.0924	12.9361	14.0236	18.0908	15.6414	18.5461	14.005	14.2663	14.7866	17.6868	18.4049	18.244	14.8876	16.1792	14.5815	15.8085	14.2354	14.1176	13.4353	14.1535	16.6423	15.1699	13.7647	14.4136
Add3_S42_M1	1	13.8943	14.4971	14.0167	15.1209	13.9723	14.2569	16.8624	14.3281	16.4043	14.8543	12.7448	14.2214	14.1303	14.5946	16.0738	17.4105	17.1944	18.1439	13.2155	13.2687	14.3825	15.1172	15.2462	16.4999	13.6232	13.9055	15.4966	14.3396	15.5782	15.654	13.015	15.5968	14.5512	13.926	13.4878	14.498
Add3_S423_M1	1	13.8479	14.7228	14.2772	15.193	14.7995	14.6426	15.2327	13.8229	13.8555	13.6323	13.9881	13.5868	14.6591	13.6801	14.8678	14.5485	14.2338	13.6209	16.5103	16.9738	13.9711	14.7112	14.9476	16.3473	14.3737	14.3766	14.0484	14.4303	13.7349	13.61	14.1661	13.4885	14.2063	14.8192	13.996	14.3388
Add3_S676_M1	1	15.5876	13.0854	12.2861	15.8016	16.387	15.5225	18.7611	15.7314	18.5967	12.1322	16.5283	17.1564	11.422	16.1633	15.8667	18.6932	19.7475	18.7679	16.0578	13.0029	11.6817	16.1075	11.9262	16.6173	16.4651	15.4988	15.9568	18.1402	17.9907	18.0572	16.4898	16.8351	16.6578	18.0453	18.357	18.5458
Add3_S676_M2	1	15.0063	13.9434	14.9498	13.8197	13.6502	14.3547	13.0092	13.0904	15.2308	13.5825	14.5263	14.0953	14.3018	13.4246	13.7206	18.1836	14.65	18.8429	14.4794	14.1094	14.2147	14.1128	13.8483	16.9402	13.712	15.4382	14.9715	14.5241	13.8514	14.6738	14.8093	13.9348	14.3216	13.2383	17.7741	17.1745
Add3_S678_M1	0.973	14.3579	15.3408	14.2649	13.7962	15.0898	13.3125	15.3953	15.1285	14.2827	14.5545	13.6086	13.0447	14.5843	17.7429	14.8221	14.3367	14.8725	15.0919	13.9901	15.407	14.7324	16.6349	14.6993	14.0197	14.9542	14.3327	14.9824	14.2137	14.0511	16.7458	14.3866	14.8322	13.4833	17.0855	13.6668	17.088
Add3_S680_M1	1	16.288	17.1755	17.2022	18.1147	14.7094	18.2403	19.5543	19.9338	19.4664	16.7148	17.5144	16.4543	16.3248	17.7663	17.967	20.5696	20.7975	20.8702	15.03	13.9275	16.8304	18.7262	18.4269	19.0548	20.0268	20.2039	20.0843	18.3252	17.8403	18.0525	18.5894	19.0318	18.6419	18.1048	18.7958	18.8421
Add3_S680_M2	0.996	13.2428	13.7555	13.5783	14.0169	13.0104	13.3892	13.2872	12.7637	14.1359	13.3206	13.6115	13.0528	13.9423	12.9223	13.8057	17.8347	14.7199	18.4977	13.1136	12.8513	13.2337	12.9212	14.7097	16.666	14.4786	14.5232	13.1533	13.4239	13.7942	14.1566	12.9962	13.6519	14.0071	13.3268	17.3589	16.7536
Add3_S682_M1	0.979	13.724	15.2296	15.0564	14.3465	13.8421	13.732	13.1628	13.3278	13.1144	12.673	14.5909	13.6127	13.7691	13.0948	13.3082	12.1237	13.8078	12.2073	13.8119	13.3498	14.9877	13.6224	12.9431	13.1849	13.7598	12.8587	14.9494	13.3845	16.549	13.9072	13.3891	12.8058	14.038	13.7731	13.3423	16.0307
Adgb_S1200_M1	1	12.6335	13.9301	14.7129	13.9552	14.2278	13.5492	14.3774	13.0166	13.6637	14.16	13.9257	13.3518	13.8429	13.8845	13.5657	14.3302	14.1984	13.5661	14.0688	13.6854	14.2369	13.9959	13.8149	13.0374	13.7119	13.9231	14.8547	14.0678	14.9145	14.13	13.8543	13.6361	13.9602	16.73	17.919	17.9124
Adgb_S1332_M1	1	14.1345	13.5949	13.3077	13.9325	14.8694	13.5034	14.0547	14.3202	14.2511	14.752	13.1	13.9764	14.0623	13.8278	13.9584	14.0142	14.857	14.7443	14.401	13.8875	14.0958	13.9364	13.0888	14.4207	14.9947	13.7401	14.1798	14.2206	14.513	13.8064	13.1159	13.3989	14.1671	19.4107	18.6186	18.8604
Adgb_S1413_M1	1	14.1034	13.7922	14.9549	13.454	13.4759	13.1861	13.3767	14.0156	13.8388	14.0322	13.7285	13.6196	12.9937	13.4266	13.8655	14.5165	14.2394	14.9618	14.2958	14.2533	13.9545	12.8401	14.3475	13.9672	13.8969	14.3222	14.2356	14.0424	13.1198	13.6367	13.9076	13.1927	13.0523	17.1376	17.0942	17.1073
Adgb_S1420_M1	1	13.7819	13.9214	14.1874	13.6508	13.002	14.0765	14.4333	13.5034	13.3516	14.3401	13.5027	13.286	14.2334	13.8187	13.6937	14.0147	13.6847	13.8733	13.6001	13.2232	14.1003	13.9554	13.6353	13.5573	13.5167	13.9067	13.6632	13.7494	13.5707	14.5183	14.0111	14.4756	12.1345	19.1013	18.8799	18.8875
Adgra2_S1104_M1	1	13.6148	14.3789	14.8723	15.3435	14.5553	12.6599	14.2068	14.8347	15.0234	16.1347	15.8006	15.8907	15.9724	15.931	15.7736	17.0985	17.0594	16.6923	13.2805	14.1687	14.1554	17.6565	17.7746	17.8621	15.8715	15.5464	13.8877	16.1831	13.8149	13.8135	16.9019	16.9431	16.5659	16.2259	16.9929	15.181
Adgre5_S891_M1	0.993	13.2399	12.2271	13.8278	12.5454	12.8086	12.6682	13.9924	13.6724	13.895	14.4514	12.9548	13.881	13.2467	11.9291	14.3154	12.4042	13.1628	13.5539	13.5068	14.1908	14.0243	12.9523	13.4838	13.3877	14.1242	13.8656	12.8327	13.1214	12.5128	12.7861	15.6625	14.987	15.8158	13.2257	13.4915	12.8788
Adgre5_S899_M1	1	12.5908	13.3084	13.7501	15.1807	12.7839	14.0991	13.528	14.3656	14.8043	13.6588	14.0148	13.5145	13.7537	12.9145	14.1015	14.9744	14.0578	12.4637	14.1796	12.9516	12.9462	16.2058	13.7539	17.0363	13.5349	13.1128	14.175	13.4999	13.3087	14.7492	16.0847	16.2116	16.5035	13.4334	13.6311	14.7783
Adgre5_T890_M1	0.953	12.6035	14.4313	14.0319	14.3924	13.741	13.4034	13.2936	13.3682	13.9593	12.4005	13.8325	11.7559	15.4097	12.8343	14.9325	12.9949	13.5687	12.7128	14.1123	13.5334	13.5038	13.1182	12.9445	13.412	12.8525	13.8757	14.5286	14.6445	14.2164	12.5842	12.8992	12.4431	12.5637	13.6725	12.8437	13.4586
Adgre5_T893_M1	0.924	12.0225	13.045	12.1922	12.6731	12.7694	12.117	12.452	11.9377	13.0366	12.2084	13.4722	12.5898	13.1094	12.4041	12.9563	13.4862	12.8645	14.3223	13.1188	13.1541	12.9743	12.3476	12.8191	12.8794	12.7342	11.9445	11.3316	13.6394	12.5189	12.4436	13.4216	12.3338	12.5856	12.8417	12.0186	12.0859
Adgrg2_S1006_M1	1	14.1103	13.1281	13.2638	13.4329	14.2112	13.9216	13.5805	13.909	13.041	13.8687	12.944	13.0036	10.6942	13.3256	12.7759	12.924	13.1344	13.9693	14.0829	12.7438	13.136	13.9919	12.2894	12.1246	13.7844	12.5297	13.5796	13.9416	13.5293	14.7263	13.4829	13.8341	13.1117	13.0459	15.8155	15.1445
Adgrl2_S1152_M1	1	14.3359	13.7537	16.4284	14.2074	13.1667	14.096	13.8228	13.4464	12.9708	14.5073	13.3334	13.7072	13.5986	14.0352	12.7426	13.5444	13.3557	13.5105	15.8195	15.6232	15.6021	13.5734	12.787	13.0128	13.4633	13.3023	12.7394	14.8362	13.8309	13.5687	13.5437	13.0369	13.6464	13.8818	12.6717	14.1185
Adgrl2_S1236_M1	1	13.0184	15.432	16.8019	12.6971	13.6027	14.3557	14.3958	13.5953	13.7553	14.5213	13.3249	14.3149	13.4154	13.4191	14.7423	13.1721	13.7767	13.2115	15.4113	15.0416	16.1701	12.7413	13.662	13.0554	13.8462	13.4523	15.2434	13.2331	14.0575	13.5656	13.4487	13.5886	13.0839	13.0114	12.7746	13.8791
Adgrl2_S1391_M1	1	18.6083	18.0504	18.494	15.9946	16.4684	15.9967	14.2519	16.4526	15.5088	16.7727	16.0997	16.4208	16.196	16.3777	15.6387	17.0382	13.3793	16.41	18.3232	18.3376	18.477	16.4781	16.4804	16.8791	15.5235	14.9671	16.7614	13.6243	12.0959	14.9194	13.0648	15.1721	12.7338	14.6734	14.6019	14.3442
Adra1b_S425_M1	1	17.3411	17.0594	17.0461	14.288	13.384	13.0438	14.5405	14.0416	18.0628	14.0713	13.3929	13.7851	13.6699	15.0197	13.9888	14.8076	14.4328	14.7709	14.0563	13.7169	16.6407	14.2407	13.2782	16.0614	14.8086	15.5815	14.6448	14.6199	13.9856	14.8899	13.8053	13.7525	14.0001	13.3591	14.527	13.6912
Adra1b_S465_M1	1	18.8424	18.6981	19.0472	12.875	13.7996	14.1054	16.8957	17.1861	18.1816	13.5593	12.9382	13.9996	13.846	13.6832	13.6612	14.6032	14.2102	14.9559	18.5935	18.2719	18.7773	15.3389	15.4402	15.3583	14.6614	15.2909	15.5563	14.8039	13.7003	14.1965	12.8144	14.2219	13.0143	14.6216	15.0635	15.0839
Adra2a_S360_M1	0.999	13.139	12.5132	13.0501	13.7675	13.166	11.5431	14.6954	12.9893	13.1303	12.7	12.7308	12.5919	12.657	13.6975	13.1278	12.4643	14.0787	13.2811	14.2301	13.558	13.9669	13.4492	13.5229	13.2065	11.9596	13.1935	12.1767	14.4113	14.31	13.0822	14.1955	12.8536	13.918	12.7405	12.3694	13.5687
Adrb1_S274_M1	1	13.1761	12.953	13.1378	12.5993	13.0825	12.9172	14.2937	14.0788	15.0254	13.807	12.9174	14.2175	12.9289	13.6044	12.8779	13.8892	13.6629	13.1423	13.5862	12.7618	13.0352	16.4402	16.3937	13.8001	13.0189	12.5165	13.3721	14.1569	13.6762	13.1567	14.6509	13.4446	13.1706	13.026	12.5471	13.6441
Adrb3_S376_M1	1	13.5752	13.3024	14.0678	12.5793	13.2692	14.0713	13.8869	13.5628	14.3789	15.1156	14.606	15.7349	13.682	14.0386	15.3135	13.2264	15.1909	13.1052	13.2258	13.0506	12.4399	14.2343	14.0085	13.67	12.5734	13.4254	13.6918	13.7545	16.0956	17.8348	13.8183	13.4265	14.7092	12.8705	13.9316	13.4994
Aebp2_S24_M1	1	15.4197	15.785	15.5915	14.8656	16.7313	15.0681	16.3933	15.0006	15.8599	16.7466	16.1284	16.1245	16.462	15.4891	15.0069	16.0667	16.7463	15.8616	15.2135	15.3463	15.6607	12.9019	13.048	12.8372	16.2995	16.3358	16.0861	16.0428	15.4669	13.0256	16.11	16.2253	16.0097	17.4023	14.816	16.9911
Aebp2_S383_M1	1	14.3441	15.8186	15.5693	14.9626	15.3315	15.8125	15.3307	14.6365	14.2104	16.5994	16.0562	16.1817	16.3801	15.6743	15.6463	14.2337	15.47	13.681	14.3351	14.4134	15.4901	14.8106	15.7217	14.7676	13.6193	14.1179	14.5351	15.0012	14.1414	15.7391	16.0487	14.8628	15.4549	15.4579	14.8524	14.6682
Afap1_S687_M1	1	15.2396	12.0222	15.3008	15.3143	15.3699	15.3391	17.8244	18.5587	18.1531	16.5489	15.951	16.4222	16.5869	15.9871	16.0366	17.1715	17.3217	16.7614	15.6161	12.4311	14.6531	16.933	16.6639	17.2039	18.2281	17.9717	17.612	16.4705	15.8227	16.5655	16.8775	17.0061	16.8994	17.3995	17.1952	16.9833
Afap1l1_S328_M1	1	12.9729	12.4138	12.8671	13.9393	13.7678	13.6847	14.0993	13.1346	13.1193	13.1687	14.4414	13.6907	13.3796	13.6818	12.9578	13.1865	12.2628	13.2087	13.4225	13.1528	13.7206	13.6259	14.6445	14.9141	13.3074	12.7834	13.4955	13.3328	13.1227	12.4138	14.195	13.572	14.1599	14.2385	13.2211	13.1739
Afap1l1_S746_M1	0.995	13.9484	13.5609	13.5356	12.3024	13.6197	13.3405	13.7671	14.6082	13.9494	12.8628	13.9662	13.5823	12.9332	13.29	14.6741	13.079	13.9954	13.4924	13.907	13.3637	12.9579	15.6424	17.2149	13.096	13.3843	13.1583	13.2046	12.7543	14.1384	12.253	14.54	13.5059	12.6502	13.0644	13.4562	13.6319
Afap1l2_S414_M1	1	13.0884	13.0233	14.4436	14.9266	14.3809	13.5652	13.5664	13.0337	14.2966	14.0064	14.1775	13.1607	13.609	13.6516	13.7411	13.6089	13.9248	12.9084	12.6716	13.0753	13.0305	13.4998	12.9391	13.7678	12.7331	13.8594	13.4776	13.8809	13.7395	13.8404	15.2203	15.0458	15.4607	12.822	14.745	13.0598
Afap1l2_S484_M1	1	12.6472	14.394	13.9892	16.2352	12.3877	16.6274	17.9422	15.1914	14.696	13.7954	15.5112	16.262	16.0411	16.0732	16.6245	17.7041	18.4128	17.8687	12.5037	15.6613	15.7371	17.2201	17.9978	17.8745	14.9807	15.0955	16.4757	13.356	16.0448	13.0551	17.4341	17.3462	17.0813	14.1516	16.3039	14.6115
Afap1l2_S651_M1	0.999	13.9918	13.2178	14.93	12.9929	14.0351	16.0537	14.4806	15.3107	13.6582	15.2878	15.8798	15.5942	14.5357	14.0795	16.0299	16.4255	14.7234	16.7832	14.2768	14.5296	14.9404	15.7177	16.6498	16.8653	14.471	14.4255	14.6979	14.5909	14.8	14.3426	17.7392	13.501	17.0838	14.1691	14.3295	14.9094
Afap1l2_Y413_M1	1	13.5387	13.4371	13.1122	14.6208	14.5103	14.0919	12.6224	13.0096	13.2664	12.798	11.9463	13.461	13.0141	13.4133	15.2642	14.3683	12.5321	13.5989	14.1583	13.8413	12.8105	13.8379	14.9865	15.4996	14.5064	14.0921	13.8716	13.3582	13.8655	13.451	15.9434	13.1592	13.0934	13.7463	13.2595	14.1013
Afdn_S1090_M1	1	16.8544	16.5494	15.9363	15.6077	16.1306	15.5909	16.3058	15.2276	16.8979	15.919	15.5283	15.3382	16.0249	15.9294	15.4317	16.7346	16.9253	16.5191	16.789	17.0306	17.0102	16.4432	16.8229	16.6513	15.9166	16.082	15.2118	16.3197	16.2964	16.6288	15.6788	15.5637	15.4114	16.7479	16.2373	16.3623
Afdn_S1114_M1	1	18.2729	18.9716	19.0664	19	19.1229	18.8333	18.8264	19.3274	18.6231	18.7694	18.6312	17.6098	18.3532	18.504	19.0789	20.1625	19.6503	19.6773	18.263	18.6377	19.1632	19.5457	19.7071	19.8273	18.6163	18.7721	18.25	18.3497	18.4048	18.6493	17.5805	17.1695	16.8854	19.3247	19.0502	18.8303
Afdn_S1179_M2	0.872	13.7767	14.3764	13.3013	12.8564	13.1022	13.5779	13.5409	14.3365	13.6319	16.746	13.4929	18.2041	13.2227	13.7608	13.347	13.848	14.3521	14.0813	18.5987	14.3354	13.8253	13.9984	13.7907	13.1972	14.6856	13.5405	13.861	17.4817	14.1505	13.9973	13.9699	13.9677	14.4176	14.0373	14.7964	15.2567
Afdn_S1180_M1	0.993	13.7126	13.657	13.6469	13.6651	13.1435	13.5157	14.052	13.7233	13.9063	18.4572	12.457	13.3233	18.0784	14.2802	13.6848	14.6241	13.7593	12.6913	13.5532	13.0908	12.9837	12.6234	12.9643	14.296	13.9798	14.6739	13.897	13.9769	14.3801	14.5611	13.7903	13.511	13.1365	13.6852	12.9657	13.2311
Afdn_S1180_M2	0.999	18.4413	16.5781	13.7916	14.5783	12.9735	12.3998	18.9578	14.7322	15.0369	13.1495	14.9517	12.3992	12.929	12.7282	15.6762	17.1715	17.5867	19.4782	13.3922	19.2341	17.0294	16.9343	16.3477	19.0523	15.1381	16.4234	14.8848	17.4961	18.3435	13.6591	13.7238	13.9229	12.4595	15.4254	17.3819	15.1022
Afdn_S1189_M1	1	19.0147	18.833	18.6101	18.2191	17.8754	17.896	18.7397	18.8543	18.7355	18.7237	18.3757	18.2766	18.4582	18.4742	17.9726	18.3062	18.7257	18.5283	18.3291	18.7632	18.5535	18.9619	19.2905	19.2581	15.9427	19.0746	18.8334	17.4208	17.8611	18.0289	17.0455	17.1727	16.893	18.7314	19.0198	18.8835
Afdn_S1189_M2	1	18.7822	16.9273	13.4353	15.3351	12.0285	12.1453	19.9131	15.422	14.9017	15.7633	15.7034	17.0892	12.5345	12.2303	16.469	17.4644	17.8603	19.8557	18.1387	19.5716	17.425	17.4859	16.7808	19.4557	14.8855	15.2739	16.1855	17.6627	18.5462	14.0062	12.0936	12.7121	11.635	13.7001	17.9218	16.2083
Afdn_S1282_M1	1	15.5457	16.2682	13.8847	14.3703	17.5368	15.4338	17.638	16.6392	17.6122	13.1551	14.6718	15.8022	12.0412	11.9717	14.8805	16.873	17.5087	16.3968	15.4929	14.712	15.2423	16.1167	14.0695	16.3325	14.6432	14.8351	15.749	16.2673	16.713	16.8672	13.3706	12.8256	14.0297	17.6377	17.5425	17.47
Afdn_S1461_M1	0.963	13.5132	13.4999	15.0333	13.7238	12.8429	14.7145	14.3954	13.9942	13.5569	13.1428	13.4119	13.8101	13.8998	13.1441	13.8908	14.1105	13.9891	14.9429	13.7883	15.1141	12.1517	12.6533	13.0357	14.1118	13.4776	13.3933	13.6064	13.6581	13.7267	15.6579	12.8134	13.9048	13.3958	14.4966	13.5108	12.8022
Afdn_S1517_M1	1	13.8352	15.0422	13.769	16.1787	15.0249	14.3104	14.0505	13.8635	15.0151	13.6758	14.4712	13.671	13.0671	13.5546	16.4394	16.7988	14.5339	14.5331	13.4601	13.863	14.6881	16.6627	14.3282	17.0808	15.1643	13.9828	15.4149	16.4335	16.6125	14.8415	13.6953	13.4389	13.7379	16.6861	17.9246	18.0005
Afdn_S1726_M1	1	14.1433	14.7046	14.7941	16.0459	17.2912	16.5438	13.7873	15.119	14.5636	16.8709	16.9464	16.23	15.9914	15.1566	13.1887	13.9552	14.8792	12.8535	13.8299	14.1621	15.7107	16.316	16.9552	17.6348	14.4299	16.1171	16.6603	14.3645	13.9062	14.1017	14.3476	13.7442	11.5081	18.124	17.9628	18.0507
Afdn_S1779_M1	1	17.0064	13.5455	13.5423	16.2288	16.7958	16.4969	15.1322	15.4192	15.1257	17.6554	16.6482	17.1822	16.1834	16.5587	15.8145	13.2511	13.4438	17.0071	17.0204	13.5965	13.2769	16.1677	16.9711	16.1792	16.008	16.1446	14.9773	13.8963	14.0848	13.466	16.0293	12.8963	16.0969	14.5773	18.1037	17.9057
Afdn_S1804_M1	1	17.9518	15.89	16.7859	13.9332	13.7924	13.5994	15.5106	14.998	14.4026	16.0183	15.336	13.7362	13.5594	14.2875	14.7618	15.1271	14.3527	15.2319	14.5813	17.0517	17.0001	16.2562	16.2317	16.2258	14.2486	13.8419	14.7216	14.8693	13.9922	13.8764	14.5221	13.5581	13.5838	14.9638	15.4265	14.1508
Afdn_S216_M1	1	17.6992	13.6595	17.309	12.3122	13.9308	12.9547	15.025	14.8086	14.7789	13.7729	14.8385	15.5009	13.7596	12.0934	15.0141	14.1704	14.7908	14.6208	17.9637	17.2303	17.47	17.2309	17.6971	12.4577	16.2228	14.8137	15.4868	18.4205	17.7299	18.3407	13.7319	13.3417	12.6721	18.7623	18.1782	18.1132
Afdn_S424_M1	1	16.4749	16.3538	14.0659	15.2464	16.9178	15.5042	14.8721	14.0454	14.1374	15.9293	15.5141	15.494	15.78	12.8373	12.2174	17.3944	17.3593	17.0675	16.1691	16.1539	13.6727	17.2439	17.6487	17.3422	15.2654	14.5408	15.3119	16.0854	14.6589	14.5743	14.4463	13.9586	13.1232	15.0983	15.2684	14.8251
Afdn_T1108_M1	1	13.0954	13.8083	14.9295	14.4444	13.3789	13.5226	16.907	16.0895	16.3464	13.7148	14.4228	13.8963	13.0845	17.0149	13.9464	13.0512	14.4467	12.8521	14.0552	14.4616	13.9362	13.6965	13.5567	12.9375	14.1255	12.8665	14.1125	14.396	15.5691	14.4155	13.1541	15.5796	15.854	13.3372	12.6907	16.9153
Aff1_S135_M1	0.999	15.1968	13.9038	13.8753	12.7369	14.9385	14.4343	15.2383	15.8963	15.0787	16.2805	14.4575	14.924	16.2472	13.5983	13.9182	14.2564	15.8125	15.3001	14.8248	15.4729	15.1104	16.1162	16.3967	16.0148	14.5797	14.1327	13.6554	14.0343	13.7705	13.2027	16.8044	14.472	16.5615	14.7804	15.5171	14.4949
Aff3_S809_M1	1	14.0962	12.1321	13.2286	13.8417	13.2022	12.4529	13.6915	13.4115	13.6172	13.9956	12.8484	13.0839	11.9485	12.6913	13.1985	13.489	13.8578	14.2222	13.6621	13.1454	14.4407	14.4018	14.1105	11.434	12.593	12.7347	14.0663	14.3069	13.3677	14.3724	14.6364	14.2009	14.7527	13.3077	13.0736	13.0801
Aff4_S1030_M1	1	13.7564	13.9677	13.9994	13.8072	14.5961	15.5691	13.954	13.2316	13.4999	16.6335	16.0925	16.7594	14.0242	16.3173	13.2926	13.114	13.6908	13.5538	14.3422	14.3106	13.1862	15.0999	13.9132	13.6297	12.5789	13.6634	13.6941	15.7596	14.5756	13.2666	13.8322	13.2254	12.1113	14.6993	14.1095	13.2566
Aff4_S175_M1	1	16.1957	16.2385	16.2667	15.835	16.5576	15.9868	16.0231	15.8157	14.5306	16.4631	16.1154	16.4624	16.5569	16.1597	15.8226	15.9018	16.4986	16.2075	13.1246	13.2392	12.8071	16.3382	16.6732	16.2675	15.9752	15.46	16.2349	14.5156	16.0878	12.5064	16.2606	16.5819	16.2968	17.43	17.0895	17.3556
Aff4_S474_M1	1	15.5831	16.3303	16.1006	16.1765	16.8277	16.5017	14.5294	15.871	15.237	16.4393	16.1625	16.3667	16.5809	15.8792	16.2178	16.6341	16.8532	16.664	15.3059	12.5967	13.3581	16.2206	16.226	15.6777	15.7001	15.0562	16.0321	17.0198	16.7688	16.9031	16.1769	16.3689	15.824	18.0801	17.3905	17.5209
Aff4_S801_M1	1	16.6887	16.8835	16.6946	16.2578	16.9518	16.5604	14.4423	14.8904	16.4612	16.6052	16.598	16.6013	16.6138	16.386	16.312	17.1999	16.4024	16.6371	15.9588	15.9521	16.1784	15.6709	15.8803	15.585	14.8779	16.3221	14.2409	17.0896	16.7153	16.8606	16.013	16.0783	15.831	14.3278	13.2	12.8932
Aff4_S808_M1	0.987	15.4813	14.087	13.0451	13.5245	13.1834	13.6385	12.9552	13.3224	13.5826	13.8979	13.231	13.6049	13.8954	13.5819	12.3436	13.1442	13.3466	14.6127	14.3083	15.907	13.4743	13.9507	12.7981	13.8548	13.6959	13.7399	13.4716	14.1924	14.0405	11.5924	13.5547	12.8676	12.8742	12.5881	13.3165	14.2821
Ag2_S104_M1	1	13.4606	16.7555	13.4847	16.5969	17.1046	16.4231	17.8888	15.5655	15.2131	16.2179	16.6233	16.0357	15.7679	15.9622	16.4707	13.6982	17.6379	16.147	14.4681	14.0076	13.1364	18.1559	18.6656	18.7587	15.5016	15.0276	15.4648	14.1706	14.1256	14.2185	15.6471	14.7146	11.8475	15.0586	14.3	15.4596
Ag2_S206_M1	1	14.9334	15.3556	13.6168	15.9415	15.3103	16.225	12.19	13.5928	14.0624	14.4169	15.136	15.3352	13.9487	14.6636	16.2677	14.0073	13.9563	13.1122	14.9039	14.1736	13.4502	15.8671	16.1296	15.0913	13.5936	14.5934	14.2397	14.4341	14.6902	14.413	13.3217	15.4431	12.953	13.7179	14.3331	14.1405
Ag2_S213_M1	1	18.2434	15.5912	17.3194	13.6982	13.9554	14.3581	14.1368	14.7231	14.1115	13.7104	13.4118	17.4207	13.6167	13.154	13.6535	15.2683	15.4579	14.9941	18.2261	14.237	14.0272	19.4492	19.4757	18.8126	15.576	15.53	15.2087	14.1415	14.9886	15.3087	15.059	13.8095	13.2102	14.8367	15.2495	13.8315
Ag2_S232_M1	1	13.4443	14.2909	14.97	15.5652	14.8737	15.6029	13.9506	15.5953	13.0376	14.6781	15.266	15.9392	14.2182	15.2391	15.6393	14.2534	15.4758	15.0173	15.0786	15.2359	14.6789	16.6934	14.9475	16.7675	14.9865	14.1001	14.1843	13.9331	14.5447	14.2924	14.589	14.3536	13.6644	14.1366	14.8901	13.826
Ag2_T214_M1	0.947	13.5668	14.0571	13.4993	16.2127	14.0832	16.9037	12.9785	13.2296	13.513	13.8714	15.0669	12.2505	15.7544	15.9007	16.5615	13.3632	13.1774	13.5326	13.6276	13.4956	14.8859	13.2815	13.629	13.7256	13.0866	14.4964	14.0412	13.1194	12.5765	12.827	14.1501	12.7984	14.0404	13.3771	14.1019	13.2286
Agap1_T868_M1	1	14.8798	14.3259	13.8628	13.2919	15.8482	15.9821	17.3355	17.4516	17.3339	14.8456	13.5365	14.6657	15.781	14.7226	15.6189	16.702	14.9647	13.4445	13.2739	13.2017	14.7463	17.3045	17.8982	17.3922	16.1678	14.1907	16.2445	14.6342	17.2427	12.849	15.929	15.0086	14.2594	17.7366	16.567	16.4003
Agap2_S609_M1	1	13.9344	12.645	13.2938	13.9711	14.391	12.965	14.3129	12.8011	12.8588	14.893	12.7903	13.1203	13.7002	13.1402	13.7562	13.4966	13.1941	13.1247	12.8919	12.5891	12.8337	13.548	12.4823	12.3625	12.9621	13.3131	14.1767	12.2392	14.1908	12.826	15.8681	16.3742	15.516	13.3598	13.2308	13.4154
Agbl5_S742_M1	0.984	12.9475	14.0957	13.3835	13.4636	12.4096	12.962	12.7481	13.3476	13.7819	13.7318	12.9792	13.804	13.1433	13.1215	13.8542	12.5988	13.6391	13.2444	12.6815	13.3943	13.2115	14.2901	14.1817	13.2989	13.4813	12.5348	13.1333	12.917	13.2086	13.7364	12.5782	13.0237	13.0923	15.7237	16.0163	15.9457
Ager_S367_M1	1	13.4914	14.0553	12.6999	13.3624	13.1222	13.5096	13.3724	13.6804	13.7112	12.4552	13.5809	14.099	12.6245	12.8543	13.4718	13.3718	12.7545	13.8353	13.9635	13.9781	12.5848	18.8196	14.4961	18.9993	13.8882	12.6602	12.6171	13.801	14.0074	14.4981	13.2161	12.8507	12.7084	13.2327	14.5168	13.1542
Agfg1_S181_M1	1	17.2863	16.8491	17.2195	16.0572	15.9867	16.2144	18.5337	18.9902	18.5164	17.0876	16.485	16.7596	16.3667	15.9746	16.3498	18.4826	17.8226	17.7216	16.839	17.242	17.2019	18.2504	17.6269	18.333	14.8611	15.754	18.4828	17.558	17.4013	17.671	18.2146	17.8957	18.1272	19.9541	19.8006	19.7978
Agfg1_S181_M2	1	18.1348	13.8817	13.3758	13.0548	14.8946	11.8916	14.199	14.6598	15.5228	13.002	11.7308	12.071	12.6056	12.9747	13.1067	14.0974	13.1756	14.096	13.6184	18.1784	17.4586	17.275	13.6261	13.5178	15.6316	18.3162	18.2849	19.4914	19.6412	14.6167	17.7096	18.5862	18.4899	15.3346	20.685	20.2132
Agfg1_S292_M1	0.995	15.9367	16.0035	16.4118	13.4641	13.6097	13.2847	16.3124	14.4108	14.9064	16.5983	16.2609	13.3541	15.8064	14.0556	14.7712	14.2935	14.0864	14.021	13.6469	13.7021	15.8965	15.4472	15.7304	14.9402	15.1229	15.9891	14.7069	15.2839	13.7645	15.115	12.9869	13.7394	15.9632	17.2998	17.7612	17.6049
Agfg1_T177_M1	1	17.5485	17.019	14.4634	12.9255	14.1858	12.4818	14.5062	14.2467	14.9332	12.729	11.605	13.2435	12.3342	12.7456	11.871	15.2575	14.3567	14.1119	13.9892	17.1422	17.1789	17.5914	16.0601	16.409	14.1272	15.3064	14.8291	18.3303	18.6667	18.355	18.1746	13.9178	17.5285	19.4795	19.1008	19.0819
Agfg1_T177_M2	1	17.2345	16.1247	16.6289	14.653	12.7824	12.2216	14.5366	16.676	19.2294	12.3547	14.0328	12.1074	11.8798	14.2105	15.9414	12.4178	13.4778	18.1977	11.918	17.3081	16.6378	16.6161	17.4082	12.3923	16.6155	19.3949	19.3319	18.4454	18.4033	16.5367	16.9827	17.8527	17.7831	17.9053	20.1923	19.6137
Agfg1_T179_M2	1	14.2344	14.7183	15.2526	14.0561	14.2518	14.0182	14.9928	13.8682	15.7655	13.7227	13.4485	13.2889	14.2457	13.5733	15.3004	13.9685	13.8137	16.7312	13.294	13.5341	14.3907	15.7687	16.3933	14.3965	14.1396	13.9488	14.868	13.9686	15.6162	15.1716	13.7883	13.7192	16.95	15.2457	13.3744	13.9946
Agfg1_Y326_M1	1	12.7535	11.7631	12.8412	13.9248	12.6991	12.3161	12.937	12.7462	12.8868	13.6389	13.2603	13.5629	12.7778	12.5224	12.7001	12.7615	13.0435	12.8941	13.4528	13.7315	11.9692	12.3343	13.3601	14.5511	12.2339	14.5659	14.273	13.5489	12.7124	13.8249	13.6426	12.7593	13.9938	11.8435	12.9221	12.7113
Agl_S872_M1	1	14.0938	13.9792	13.9581	13.987	14.1418	13.8037	14.2548	14.377	14.4565	14.5737	13.6468	13.0696	13.0639	13.024	13.4994	13.2011	13.7839	14.4884	13.2567	13.5851	13.4385	14.1239	15.0163	13.8771	16.6656	16.4822	17.3496	13.8497	13.9491	14.6646	15.1243	14.282	12.9194	14.4275	14.1065	13.2411
Agl_S897_M1	1	13.0925	14.171	14.3253	13.2851	13.8623	14.3752	14.4857	14.1582	13.527	14.0664	15.3593	14.0929	13.9947	14.4628	15.0574	14.2296	14.2084	13.4311	14.5088	13.6441	14.7427	14.6617	14.3365	13.9745	17.5175	17.5827	18.2218	15.2861	14.3172	13.8779	14.4279	14.3523	14.0018	14.2364	14.2172	13.0144
Agps_S51_M1	0.986	14.1927	14.1537	13.3171	14.7792	13.4597	12.3891	13.8127	13.1873	13.2152	16.5952	12.9554	16.2364	13.9533	14.2349	13.1371	13.1247	14.212	13.1036	14.4438	13.9547	13.0594	12.8442	12.8929	12.7896	13.8195	14.6282	13.2729	13.4556	13.4946	14.2994	16.6	13.6843	13.495	13.5868	12.6707	13.9095
Agps_S60_M1	0.974	13.9207	14.4291	13.2122	13.2792	12.2095	11.759	12.3896	13.6213	13.3846	14.3405	14.0175	14.3628	12.1202	13.684	13.0916	12.6447	12.9683	12.3439	12.0921	12.8832	12.9481	12.9307	13.3762	13.4908	13.315	11.7707	14.4233	14.0771	13.5369	12.8082	13.3085	14.3291	12.2597	14.6037	12.9001	12.3606
Ahctf1_S1152_M1	1	15.3339	15.6622	16.0683	15.3129	16.4164	15.8497	15.1061	14.692	14.4806	16.6253	15.9486	16.4999	16.5761	15.5511	15.0407	15.8171	16.0635	13.0197	15.7231	16.2677	16.2561	13.7984	15.0006	13.1006	14.5123	16.0473	14.3758	16.6892	16.3163	16.5124	16.8514	16.3403	16.1671	14.9856	15.0095	14.1054
Ahctf1_S1164_M1	1	13.5802	14.8766	15.1765	13.2894	19.0529	18.2933	16.3373	15.1296	15.248	18.6634	18.2299	18.1261	18.3545	17.6789	11.8762	14.846	14.3336	17.3274	14.4125	18.2175	14.932	14.7229	12.9936	13.5759	16.131	14.3925	14.4693	14.2873	14.5097	14.2165	14.0259	14.5633	13.4019	14.4318	14.3609	14.2993
Ahctf1_S1210_M1	1	11.779	13.1278	16.2177	15.6921	16.5732	15.9727	16.5757	16.0667	14.8969	16.9429	16.2484	16.7723	16.6633	16.4037	15.5088	16.161	13.0514	15.4739	16.2017	16.5283	16.308	15.1737	15.5388	15.236	15.7273	16.6728	16.3999	17.4192	17.4721	17.5882	16.7884	17.0252	17.0591	16.4914	15.7538	15.7924
Ahctf1_S1286_M1	1	16.9672	16.6653	17.2507	14.8742	13.2827	15.0887	15.2978	16.3568	14.9818	16.3024	15.2857	15.5905	15.8619	15.1856	14.9203	16.5267	16.8708	16.9975	16.0795	13.6266	16.6478	15.3627	15.9861	15.7853	14.663	14.9414	14.6832	14.0151	14.6653	13.8264	16.0547	16.2129	16.2377	14.3869	13.6104	15.2836
Ahctf1_S1288_M1	1	12.9374	14.2673	13.5635	16.3655	14.3131	16.6296	15.0382	14.8123	14.9799	17.3747	16.4223	17.0695	17.3384	16.8094	12.9691	15.6452	14.7668	13.8965	14.4096	15.0625	15.267	13.6568	14.38	12.9395	15.2718	14.3888	14.2414	15.3745	15.9773	16.9691	17.2161	17.4498	17.1196	14.2482	15.2713	15.3444
Ahctf1_S1290_M1	0.927	13.8074	13.674	14.8541	13.9379	14.6855	13.9595	13.2674	13.548	13.8292	14.0982	13.5606	17.8758	13.6247	15.049	14.0957	12.9131	16.7492	16.7044	15.3437	13.6494	13.9606	13.1924	14.2047	14.3336	13.6909	13.8238	14.7786	15.7742	16.8057	16.7689	13.4173	13.8922	14.9786	15.0064	13.4198	14.6295
Ahctf1_S1377_M1	1	14.3173	15.0776	14.9273	13.8634	13.6131	13.288	13.0249	12.7848	15.1854	14.5868	15.0214	14.7253	14.8076	13.0968	14.2323	14.9637	13.1043	12.5193	13.0243	14.4304	14.4573	13.8757	13.6096	12.3332	13.2841	12.8274	14.0535	13.3826	12.5736	14.5074	14.2697	13.1827	13.0685	12.9193	14.0085	13.9731
Ahctf1_S1816_M1	1	17.4745	16.1016	16.4005	15.646	16.2817	13.9627	14.8292	14.2772	16.2782	15.6517	15.4047	14.8995	16.0353	15.1952	13.2088	14.2034	13.638	14.3735	17.3608	16.5462	13.8334	16.5693	17.9679	16.4691	16.6865	14.7326	14.2647	14.9323	13.3222	14.0966	12.8133	14.1599	13.884	14.2626	14.1976	14.4748
Ahctf1_S1866_M1	0.949	13.8325	13.4844	13.7717	13.3014	13.0254	13.8237	13.8278	14.4037	12.9636	13.6929	13.9399	12.9827	13.6959	14.0228	13.4974	12.9856	12.2855	14.0663	15.6516	14.0431	15.4219	13.3638	13.3563	13.7029	13.5187	13.4979	12.9676	13.3157	13.0032	13.9497	13.1141	13.2579	13.5798	13.4102	14.1249	13.3107
Ahctf1_S1934_M1	1	17.299	17.3193	13.9354	16.5632	14.2145	13.8415	12.9904	14.019	14.3944	13.577	12.8393	13.3649	16.3735	16.5193	16.4204	13.9935	14.7726	17.4131	14.8219	17.6512	17.7731	14.5291	17.1181	17.5812	15.0667	14.5797	13.9613	13.8471	15.0273	15.2186	14.8546	14.4626	13.8493	14.3637	15.0522	15.1115
Ahctf1_S1999_M1	1	13.7151	14.4884	14.5079	14.3454	14.9124	13.7341	13.5349	14.2554	15.1394	14.0326	12.2252	14.4672	13.1531	13.7594	15.0345	14.6107	13.7582	14.1618	14.3016	14.8198	14.7228	14.1748	13.2998	14.0434	14.1813	12.913	13.6746	13.3689	12.2639	13.3529	13.121	14.2049	14.62	14.0595	12.8667	13.3019
Ahctf1_S2257_M1	1	15.594	16.0529	15.7657	15.0535	16.302	15.2688	14.8358	14.9278	15.2883	16.6211	15.7821	15.9336	16.1873	15.3611	15.176	15.82	15.5991	15.059	15.3234	15.6897	13.34	14.4033	14.6559	14.5575	14.4275	14.6226	15.4508	15.0913	15.3856	15.5607	15.881	15.4664	15.5359	17.8163	17.2334	17.3793
Ahctf1_T1212_M1	0.993	17.1543	17.0523	15.1164	14.3326	13.8427	12.7798	13.4995	13.4599	14.492	12.8781	13.7502	13.2845	13.4573	13.8988	13.6707	13.6313	16.983	13.4636	13.5247	12.8339	14.076	13.9971	12.6489	13.4998	14.1316	14.1481	13.2451	13.7742	14.7031	14.1592	13.2209	13.267	13.4912	14.6118	14.2425	13.7246
Ahcy_S183_M1	1	15.275	15.2336	15.3203	13.77	14.1467	12.4127	12.1299	13.9799	13.2511	13.3429	13.713	13.3195	14.7083	13.3558	14.0925	12.6299	13.1918	13.0691	13.389	12.8193	13.8119	13.2404	12.1779	14.8329	12.509	12.4483	13.5917	14.1815	13.2421	12.7683	13.8755	13.6177	13.5568	11.7519	12.2454	13.3361
Ahdc1_S46_M1	1	15.2572	15.7028	13.84	15.1347	16.6359	14.8727	15.1074	16.8137	16.0923	16.209	16.1272	16.1116	16.0528	14.9176	15.1307	16.831	17.009	13.8228	14.9144	13.1167	13.3259	15.483	15.7515	15.4499	15.1233	16.3669	15.6597	13.4492	15.4654	16.2149	12.5725	16.7565	16.3267	19.2565	18.584	18.5872
Ahdc1_S592_M1	1	16.6053	16.4443	16.9347	14.6869	14.6435	12.4765	15.3156	14.5352	15.5794	16.0682	15.1507	15.328	12.8118	14.9595	14.133	16.2956	16.5385	16.248	16.4607	13.0887	16.6036	13.6879	14.8893	15.0517	14.9071	15.0511	15.0334	14.5557	16.4953	16.5168	15.9056	16.3144	16.1017	17.8787	17.8795	17.8168
Ahdc1_S891_M1	1	14.5084	14.9249	14.1999	13.1031	13.7046	13.9349	14.1755	14.5848	14.4986	15.1623	17.4199	17.756	13.8549	13.2333	13.4471	14.7222	13.7653	13.4406	14.7294	13.9551	14.177	14.1177	16.8858	13.829	14.2855	16.1755	14.5861	17.3587	13.4244	14.6403	14.2943	13.7312	13.4648	18.6834	18.5686	18.4932
Ahnak_S1005_M1	1	14.3986	13.7082	14.512	13.4808	13.8949	13.4334	14.6398	14.1061	13.1755	14.6039	13.8735	14.8436	14.131	16.6776	14.4261	13.9742	15.8817	14.1991	12.9514	11.7224	15.5245	15.426	15.7738	15.2546	16.0616	16.6765	16.0184	13.1672	14.6322	13.851	14.0114	13.1409	12.5613	13.5147	13.0804	14.1364
Ahnak_S1032_M1	1	13.6939	13.7922	15.5323	15.2982	14.4241	13.6715	15.9533	13.5412	16.7822	14.4039	14.6342	14.1497	15.7269	16.2463	15.3872	14.2422	13.5445	15.8033	14.4342	15.4485	14.1079	18.1991	18.0794	18.1372	13.8311	13.7463	14.5419	14.5207	13.4456	14.2303	13.4927	14.7254	13.2512	14.0474	14.085	13.4157
Ahnak_S1063_M1	1	15.2129	13.534	15.5282	13.0174	15.2317	13.3065	16.3553	16.6832	16.7731	14.1496	14.2926	14.015	13.8504	12.7187	15.0513	14.23	13.9695	16.8104	13.6134	14.7981	13.8409	20.1876	20.7893	19.4633	14.8709	14.7272	14.9561	14.857	14.9126	14.8137	14.4625	14.6036	12.5323	14.753	13.5021	14.4163
Ahnak_S1191_M1	1	12.7842	14.1586	13.141	14.2729	13.3637	12.4377	14.53	13.1158	13.0578	12.9668	12.6496	13.2352	15.0114	14.7654	13.9132	12.7681	12.9577	13.5619	14.1975	12.7201	14.2563	15.3274	15.9184	14.0687	15.9674	14.1691	14.9648	14.0921	13.1907	13.5377	13.9644	13.5911	13.4537	13.3718	14.0062	13.9164
Ahnak_S1272_M1	1	15.2185	14.0291	14.0286	13.6354	12.5774	13.5396	13.6162	14.6218	12.9237	14.2492	14.5758	13.9767	14.2457	14.353	13.9557	14.9959	13.9171	15.1013	13.1462	14.5471	14.8649	16.3599	15.9915	14.7894	14.3272	15.0894	15.0587	14.7889	14.8763	13.7555	14.5242	14.2132	14.1856	13.5955	13.5277	14.8312
Ahnak_S1319_M1	1	14.1877	13.8563	14.2936	15.4594	16.3355	15.1862	16.5581	16.7912	16.6002	14.8103	14.6622	14.1792	16.5894	15.7391	15.0907	15.0517	15.7617	14.9673	13.3518	13.7639	14.4147	17.0153	18.6213	16.714	17.9139	16.5562	18.4194	16.0588	14.8519	15.7268	14.0737	13.8676	13.6104	14.2863	14.9342	15.3473
Ahnak_S136_M1	1	15.3044	15.2496	12.3747	18.109	17.3239	17.3733	19.1146	20.156	19.8746	17.2555	17.7938	17.1046	17.2107	17.4871	17.3057	16.9627	17.1227	17.6537	16.0346	15.4211	15.2761	18.7076	16.6312	19.2985	20.6884	18.847	19.0343	17.4658	17.2852	15.9824	15.9589	16.9874	16.6516	14.7975	16.2251	16.7785
Ahnak_S1447_M1	1	14.2565	14.9695	15.2004	15.6049	15.6982	13.5407	15.9457	15.0287	15.0948	15.0213	14.4415	13.1978	16.4973	15.19	14.9454	14.6445	13.4872	15.795	14.1983	14.6473	13.6033	17.6584	18.4208	17.2485	16.6238	14.6041	16.0396	14.4101	13.6623	15.1903	14.4921	13.9439	14.4926	14.9962	14.2273	14.933
Ahnak_S1573_M1	1	13.7652	13.4564	14.0109	12.9661	13.1256	12.7716	14.0449	14.0818	12.9758	14.1645	12.3422	13.8076	14.1452	13.8641	13.2499	12.3767	13.5807	15.0948	13.227	13.8782	12.714	16.5401	17.6277	15.1359	14.3533	14.225	13.7986	13.5968	13.5386	14.4966	14.1234	13.8371	13.1242	13.2453	13.535	13.3194
Ahnak_S178_M1	1	13.8804	13.5391	15.4702	16.6492	14.1691	13.8504	13.5028	13.7727	17.0821	13.7897	14.1324	13.1002	14.3911	13.9508	15.7573	13.9223	14.6985	13.1064	13.563	13.8713	14.0231	12.6932	16.8054	12.6513	14.2776	14.2603	14.1669	14.8291	13.8018	13.8566	13.6137	12.5724	13.3921	14.0689	14.5343	13.8022
Ahnak_S2013_M1	1	12.8958	14.0429	12.6482	14.9842	13.0522	13.0584	13.0423	13.6846	15.2577	12.4136	13.4551	12.5067	13.6762	13.8102	12.9508	14.5898	14.6154	13.5536	13.4291	11.5263	13.4224	15.0471	13.8242	16.1224	13.8132	12.6671	13.8242	14.3315	14.0686	13.8404	13.747	14.2857	14.2732	13.3744	13.3747	13.7816
Ahnak_S2050_M1	1	13.37	13.5685	13.0228	15.2297	13.0993	14.5412	14.9815	15.5858	15.2155	13.6589	14.5264	12.5185	15.8825	15.2968	14.8673	13.0461	14.2266	13.8446	13.8638	13.6923	13.7339	17.5895	18.4953	16.2922	16.8052	16.0483	16.4881	14.2523	14.5543	13.1109	13.8527	14.9044	14.8203	13.9955	14.025	14.4409
Ahnak_S211_M1	1	17.2579	17.0773	16.8889	19.1621	19.7397	19.116	20.3243	21.498	21.2873	19.7026	19.4613	19.8313	19.7978	19.6568	19.3876	19.3466	19.5198	19.3893	17.7793	17.0894	12.2618	21.6061	21.8321	21.873	23.0237	21.7154	22.1597	18.8892	18.851	19.7002	18.5552	18.8217	18.6047	17.417	12.0681	16.7096
Ahnak_S211_M2	1	13.9562	14.6271	13.7734	17.4859	14.0096	17.2056	14.5111	15.186	15.7759	13.3728	18.0472	14.1942	17.7986	12.7792	17.3971	14.0502	14.0963	18.3969	14.2026	14.3729	14.5225	19.3474	20.1163	20.3952	14.3802	14.5671	14.6088	13.9636	14.5344	14.7639	14.1771	14.4601	14.6131	14.0347	14.5357	15.3308
Ahnak_S213_M1	1	13.0983	12.5588	12.8324	13.3937	12.8188	13.0989	14.218	13.4296	13.1187	13.2197	13.7231	13.1513	13.3587	14.778	12.8257	13.082	12.9522	13.3803	12.2624	11.8643	13.1268	13.9656	12.2023	13.6508	12.7461	13.3797	14.1793	13.0428	12.4448	12.7371	13.5134	12.9044	12.2162	11.4589	16.7903	16.5709
Ahnak_S213_M2	0.998	14.0631	14.8073	14.4454	17.5743	14.5144	13.4769	14.3262	14.7365	15.0072	17.901	18.1566	12.6252	14.2121	18.6897	17.4376	17.6576	14.6412	17.6473	14.6653	14.0765	14.244	19.9492	13.9285	14.4034	13.9483	14.457	15.5206	14.486	14.8041	14.8846	14.5879	14.1852	17.1076	13.8351	14.2514	14.8746
Ahnak_S217_M1	1	13.0356	12.6133	16.3747	18.1504	18.8576	18.0056	20.9964	21.0164	20.7855	19.1891	18.894	18.9589	18.9147	18.1811	18.2835	18.4781	18.4415	18.3906	16.688	12.4396	16.2899	20.425	20.3661	20.0086	21.7203	22.0667	22.0376	18.8891	18.2694	19.1671	17.8747	17.7395	17.7531	17.6665	16.9822	11.2337
Ahnak_S217_M2	1	14.3405	14.2608	13.5316	17.621	12.6129	17.2276	16.1374	14.7672	15.6413	17.8097	18.2025	12.3677	17.853	18.7479	17.5575	17.7232	13.9038	18.1882	12.8527	13.7971	13.508	19.7244	20.2211	20.4517	15.2732	16.9302	15.7875	14.6334	13.5783	12.2865	12.3012	12.362	17.2206	15.0062	14.4307	14.4571
Ahnak_S222_M1	0.999	15.1612	13.3063	14.9529	13.9893	14.1488	13.5695	13.5255	14.9761	13.7508	14.3058	12.8833	13.8221	12.9929	14.0702	13.7377	13.5999	13.8365	13.788	13.5379	13.5318	12.9283	13.336	13.8437	13.1355	13.599	13.7226	13.8554	14.0504	13.7823	12.9226	14.2983	14.1264	13.8173	14.1135	13.5412	14.4319
Ahnak_S2245_M1	1	12.9988	12.0287	13.0166	12.3851	13.4259	12.0732	13.5332	13.6587	13.1159	12.7231	12.9356	13.2733	12.835	12.3168	12.0695	13.695	12.7556	12.2218	12.8084	12.0189	13.4483	13.8553	14.4902	11.4937	15.6178	14.5419	15.1811	14.2096	14.7225	11.1038	13.2812	13.5735	13.6646	13.3194	11.8626	12.9722
Ahnak_S2499_M1	1	14.3165	13.8051	14.0907	15.5121	16.3513	15.2697	16.5144	16.7386	16.559	13.6395	14.7362	14.1824	16.6749	15.8057	15.1674	13.4422	15.8038	14.9774	14.6577	14.1719	14.3516	17.0891	18.6815	16.7764	18.9151	17.5331	18.3736	16.0532	14.9529	15.7822	12.783	13.6517	12.9412	14.8355	14.1121	15.6226
Ahnak_S2536_M1	1	14.3579	13.6482	14.161	15.2594	14.678	15.4414	14.9049	17.5621	18.0877	15.83	16.1123	15.0408	14.5177	13.6104	14.8324	14.5196	16.4576	15.8293	15.3438	14.1184	14.2653	17.6455	18.2107	18.7455	16.2139	15.5256	14.0591	14.2058	14.9078	15.1817	14.4785	14.0351	14.4431	14.2481	14.2461	15.3694
Ahnak_S257_M1	1	14.6073	14.4772	13.7674	14.6135	14.5096	14.9558	15.4739	14.7138	14.9407	15.1405	14.7146	14.5821	13.5855	14.3446	14.0675	14.533	15.0227	14.2948	14.2903	13.8327	14.1853	16.2042	17.3108	17.0506	15.4014	16.7798	16.6482	14.0103	13.9957	15.0202	15.4387	14.1094	13.6829	14.6546	15.2619	14.9579
Ahnak_S2584_M1	1	13.9771	12.667	13.4873	13.1975	13.1007	13.6445	13.4894	13.988	13.4602	13.8331	12.4907	14.2534	13.8835	14.6229	13.2941	13.1834	13.4443	13.5434	13.4387	12.5603	13.768	14.2825	14.4078	15.2953	12.1364	12.13	13.643	14.7762	14.7684	14.2882	14.0237	13.9115	12.0658	13.7697	13.5216	12.5425
Ahnak_S2688_M1	1	11.8024	13.3505	13.1991	12.3793	13.6983	12.4361	12.4791	12.6755	13.59	12.8313	13.479	13.0722	12.2807	12.6443	12.5212	12.5801	13.6191	12.9657	12.9159	13.5217	13.6316	13.5616	12.6264	12.9598	11.7567	12.6487	13.5341	12.0643	13.7258	11.7548	14.2026	12.5393	12.7299	11.6484	12.8652	13.9892
Ahnak_S2691_M1	1	14.7028	14.3656	12.5584	14.3893	15.0717	14.8578	18.0598	19.3173	19.6054	15.825	14.977	15.3647	15.2063	14.023	15.6804	15.7197	13.6726	15.3616	13.4959	13.3607	13.7911	18.0369	18.7953	19.6737	18.3797	16.4656	15.3732	14.8026	14.4166	15.8549	14.0752	14.3799	13.2118	14.5217	16.1998	14.7692
Ahnak_S2725_M1	1	13.4209	13.2932	14.0999	14.1894	13.2678	14.218	13.951	12.7995	13.2829	13.473	14.574	12.7297	12.5991	13.378	13.6914	13.4976	12.7255	12.9686	13.3674	12.8852	13.1042	14.8992	14.9607	16.1514	12.3687	14.0497	14.3267	12.9324	12.6857	12.9202	13.8546	13.829	13.7513	12.6846	13.0616	13.1933
Ahnak_S2804_M1	1	14.3607	14.0993	15.739	15.5389	14.7693	16.1289	14.5811	14.1659	14.5541	13.5003	14.0234	13.8232	14.7229	17.4344	15.9493	14.6902	14.5658	14.9106	14.641	14.8472	14.0437	17.084	17.3732	17.7372	14.5048	15.6652	14.6656	14.6016	15.1712	15.4343	13.6035	16.1396	15.5447	13.9047	14.5658	14.7684
Ahnak_S283_M1	0.985	13.9669	12.8066	13.4295	13.3016	12.5296	14.5264	14.434	13.8141	13.8207	13.2763	13.8718	14.7395	14.2936	12.5139	12.5571	12.2684	13.243	12.5358	12.62	13.6018	15.1092	14.1226	13.5882	16.0895	14.8631	14.494	13.8394	13.4422	12.7651	13.7809	13.022	14.5246	13.0803	13.3461	12.8324	13.0682
Ahnak_S385_M1	1	12.9723	12.8058	12.7525	12.9232	13.443	14.3161	13.4344	13.4953	12.9178	12.7526	13.4383	14.1001	13.549	13.9546	13.8165	12.1335	13.4412	12.5729	13.2652	12.9453	12.8921	15.626	15.4896	15.2054	13.1857	13.522	13.4197	13.0837	12.6673	12.7559	13.3952	13.2502	14.0522	12.1536	14.0714	12.894
Ahnak_S3915_M1	1	12.7094	12.9211	12.9913	14.6996	14.0708	13.7236	13.0613	13.5741	13.837	13.0132	12.5213	14.1584	13.8558	14.1608	14.9732	12.8485	14.3782	13.7174	13.4238	13.2535	13.5662	12.7895	15.6621	15.4031	13.6075	12.9904	13.5887	13.1595	13.0917	13.0575	13.3291	14.9135	12.0931	14.4245	13.2856	13.1047
Ahnak_S4005_M1	1	13.3112	14.0548	12.8847	13.3319	12.873	13.7992	13.6771	12.7424	12.8879	13.1215	13.9979	14.5318	14.1211	13.4427	13.6018	12.7908	13.7465	13.1098	14.0194	13.2742	12.7216	15.2517	15.4642	13.2066	12.8028	14.2159	14.5003	14.103	13.0382	15.1937	13.3961	14.4121	12.8946	13.4596	12.8338	14.1385
Ahnak_S4336_M1	1	13.1345	13.8308	12.5821	12.7864	13.5814	13.5898	13.0064	13.498	13.4626	12.965	12.108	12.9413	13.3504	12.942	12.7275	13.4091	13.5419	13.5194	13.3882	12.6996	12.5583	14.0546	15.0196	14.0071	14.6622	12.9313	12.7402	13.407	13.7187	13.7823	13.3123	12.5783	13.7178	11.9812	12.1218	12.645
Ahnak_S4356_M1	1	14.5058	14.6747	14.5513	15.5299	16.7305	15.093	14.4867	16.4674	16.1772	13.7169	15.5884	14.954	16.2202	16.5792	15.0065	16.2451	16.7103	16.5814	13.5863	13.3312	14.6721	17.8577	13.1654	17.2562	17.1029	14.9126	16.9396	14.6162	15.4301	14.9324	13.159	13.8301	14.8087	15.1675	15.7602	14.0903
Ahnak_S4386_M1	1	12.9738	13.7002	13.1094	13.7997	13.9555	14.0294	14.6921	14.8569	12.7977	13.7869	14.8385	12.6557	13.0128	13.5267	13.6213	14.2234	13.6707	14.8702	13.5299	14.8162	12.8965	16.5181	16.5597	16.7395	14.3876	14.5682	14.7719	14.0309	14.2471	14.3855	13.5281	13.842	13.728	13.8305	13.5085	13.1431
Ahnak_S4394_M1	1	13.7356	13.5847	14.719	14.3417	13.3455	13.7149	14.1675	13.3115	14.2643	15.2959	15.1871	14.7701	14.7573	13.2776	13.733	13.6022	14.3874	13.2455	12.9837	14.9638	13.3971	18.232	18.4643	18.5947	15.5958	14.4558	15.9231	12.8094	14.0853	14.3357	15.232	12.3883	12.4436	14.1339	13.2477	14.3815
Ahnak_S4587_M1	1	13.6913	13.6157	12.9334	12.9682	12.8437	12.7803	12.1991	13.5413	14.9743	11.6672	11.8496	12.1388	12.7796	12.2926	15.9432	12.9086	13.0401	12.6775	13.2748	12.7484	12.5252	14.1574	14.162	15.7692	13.9735	13.6156	11.9939	13.1807	13.6437	13.039	11.905	12.4879	13.6821	11.7295	13.359	13.0814
Ahnak_S4598_M1	1	12.7375	12.9674	12.6957	16.9055	17.073	16.494	17.844	20.4196	19.8888	15.8077	17.2815	16.8362	14.8095	15.9692	16.5101	17.5936	16.8951	16.5009	14.8775	13.8381	13.4935	18.5435	16.4343	19.0632	22.079	17.1107	19.4289	16.9408	15.1622	16.7947	14.987	15.6754	14.9826	13.2627	14.2184	13.5342
Ahnak_S4614_M1	1	13.7432	14.3072	14.8777	15.1111	15.8078	15.2881	15.3356	16.7552	17.2057	17.4512	17.0789	16.0094	15.6122	13.2201	15.6896	15.586	14.0748	13.8549	14.7369	13.4511	14.799	17.6911	18.1576	18.2719	15.3534	15.0989	15.8627	15.6234	14.9046	15.3601	14.2492	13.525	13.3761	16.5506	14.4987	14.8897
Ahnak_S4674_M1	1	13.291	12.9325	14.4009	13.3169	13.5153	13.2891	13.6664	13.8759	12.6449	14.8459	14.1334	13.8116	13.2293	13.187	13.554	14.3491	14.1799	13.4275	14.2835	14.5464	14.6522	12.5623	19.3666	21.7899	12.9677	12.353	15.2933	13.7038	13.5745	13.6158	13.7696	13.4138	13.0174	13.0142	13.4493	12.9034
Ahnak_S4725_M1	1	13.9978	14.712	14.1069	14.4324	14.0369	13.7136	14.0105	14.7611	13.683	14.3663	13.0875	14.2264	14.3896	13.9288	14.7356	14.3414	12.7851	13.6304	15.3531	13.7499	14.8287	20.4351	19.8719	18.575	15.2367	13.9728	14.3929	14.242	15.1953	14.2914	15.074	14.0084	13.2477	14.7165	14.0639	14.5713
Ahnak_S4781_M1	1	13.5342	13.547	13.3655	14.0779	14.307	13.1486	14.0906	13.277	14.4172	14.4844	13.5126	14.6606	14.2112	13.4973	14.0146	13.8181	14.2938	14.0413	14.4968	14.4358	13.7221	16.1876	16.1871	15.3244	14.3363	14.3371	14.142	13.7108	13.1893	13.0519	13.9781	13.5486	12.6517	12.8732	13.0857	14.0989
Ahnak_S4906_M1	1	13.7098	13.3035	13.3679	13.4599	13.0759	13.3711	13.4028	13.9584	16.0939	13.4347	13.1816	13.0064	15.1013	14.4692	13.3279	13.3798	13.7263	13.1147	14.1441	15.1779	12.5306	16.203	16.3468	15.6426	13.5707	14.6531	14.0778	13.9228	13.7024	13.6197	13.3667	13.9898	13.3235	13.3588	13.8396	13.1879
Ahnak_S4952_M1	1	13.9186	14.4824	12.9022	13.7923	14.3201	14.763	15.0624	13.207	15.4132	16.628	14.0001	13.6697	15.8862	13.7767	14.1517	14.8846	14.3845	13.3241	13.4609	13.8521	14.5533	19.1962	19.1804	18.6951	15.5751	14.4851	13.8596	16.2182	15.42	16.9645	14.921	14.4846	13.6997	14.5055	13.3365	14.2684
Ahnak_S5011_M1	1	13.6191	13.6199	14.4165	12.8544	16.7648	13.7056	13.6174	14.9799	15.0536	15.5718	15.5944	15.5893	17.0742	16.2239	13.3321	15.1711	15.6411	14.2897	14.6892	14.1677	13.6841	17.628	17.5985	17.6388	16.1358	14.1993	15.3697	14.9581	14.6086	13.9437	13.9434	13.5881	14.956	13.8073	13.9605	14.827
Ahnak_S5033_M1	0.996	14.2406	14.0524	14.5963	12.9683	12.1648	13.5202	13.2015	14.0732	13.9974	12.9273	12.9265	13.711	14.4298	13.2381	14.3701	13.1982	12.0039	13.0005	13.1994	13.6222	12.9642	12.2551	15.703	16.1739	12.6947	13.2914	13.2988	13.5209	13.3492	12.9381	12.4139	13.2951	13.676	13.4919	13.9614	13.3638
Ahnak_S5041_M1	1	13.8615	14.5407	13.6816	13.9356	14.2218	13.3882	12.8586	13.7488	13.0524	14.2531	14.652	13.1404	13.1742	13.0883	13.6712	13.9709	13.788	13.8805	14.1518	14.1201	13.6476	16.2837	15.0445	16.0218	12.5864	13.5897	13.1222	12.867	14.2008	13.8804	13.2311	12.9208	13.6264	13.321	13.3236	13.1021
Ahnak_S5101_M1	1	12.8657	13.3094	12.9677	15.0234	15.795	14.7628	14.04	14.53	14.6768	15.6804	15.5048	15.3888	15.6083	13.8883	15.1091	13.863	13.8265	13.5732	14.0686	13.2149	14.2109	17.2079	17.8822	16.9735	15.6645	13.4005	14.9209	13.5545	14.4196	14.5595	13.8283	13.7522	13.8817	14.5528	14.059	14.3516
Ahnak_S513_M1	0.999	13.3804	13.7352	13.2759	14.2496	14.2737	14.4669	14.8208	12.8799	13.7613	14.5492	13.7949	12.212	13.1496	14.5705	13.4633	13.3888	14.2698	13.5616	14.8403	13.0313	14.0785	15.8219	15.9825	15.3841	13.2869	12.6139	13.8679	12.6154	13.6383	12.6784	13.1586	13.1544	14.7042	14.1581	13.8984	12.5555
Ahnak_S5132_M1	0.976	13.8966	14.006	13.1142	13.7311	13.486	13.046	14.003	13.9592	13.4384	12.9894	12.6173	13.7481	14.1154	13.3697	13.2334	13.4893	13.5823	13.4129	13.4778	13.2116	13.6199	17.4621	17.3041	13.6548	14.4109	14.5611	12.9712	13.5411	14.9597	13.2165	12.7145	13.6677	13.5786	14.3775	13.5493	13.075
Ahnak_S5212_M1	1	11.5165	12.7697	14.8798	16.6119	11.5955	16.42	19.9931	20.5373	19.9177	16.5843	17.7836	17.8304	17.04	17.2611	16.9695	17.1219	17.3238	16.7899	10.9595	14.72	12.5796	20.1212	11.9321	19.8763	21.0624	20.9065	21.2461	18.115	17.5461	18.439	16.7844	16.7701	16.6756	19.6502	13.6118	18.9979
Ahnak_S5216_M1	1	13.7315	14.3683	14.898	13.8722	18.3433	14.055	15.3982	14.6848	13.6249	15.5488	14.3935	13.6557	18.9281	13.4435	13.626	14.9082	14.1423	15.4465	17.4909	13.904	15.402	13.8712	18.6952	13.8194	14.9554	14.4693	14.4873	14.3071	14.6399	14.1855	14.9834	14.3329	13.8402	17.7443	13.8603	13.0673
Ahnak_S5220_M1	1	12.0583	12.9066	14.8648	17.1639	13.3385	16.8369	22.2514	22.0249	21.5082	11.2798	15.518	12.5371	17.0943	17.2831	18.0553	17.7093	17.3086	19.3128	12.1863	12.3875	12.9124	20.4577	19.7114	19.811	22.5017	23.3532	22.8976	12.8392	10.9856	16.7688	17.3938	17.9858	17.5159	14.003	16.8839	17.2442
Ahnak_S5230_M1	1	12.6189	16.1799	15.862	16.8874	11.343	16.4598	20.5656	21.741	19.4735	18.4436	11.9766	11.0264	17.7431	12.0127	11.1139	17.3854	18.1138	17.1201	16.8196	11.7474	15.8561	18.3255	18.5995	17.6026	16.0706	21.6058	15.9346	17.7378	17.2685	16.4434	17.2408	16.7206	16.916	17.1652	13.7576	16.7968
Ahnak_S5230_M2	0.995	14.1704	14.6014	13.7321	13.9225	14.3633	14.529	13.8416	15.7713	15.0316	13.7993	13.9071	13.8571	13.3458	15.8279	12.799	14.512	14.1533	17.3402	14.428	13.6956	14.5095	16.7914	14.0128	13.792	13.503	14.3817	14.7353	13.8795	15.6813	14.0098	14.9735	17.345	15.9295	14.704	14.2811	13.5438
Ahnak_S5233_M1	1	17.0681	16.8028	16.4198	17.914	17.8751	17.4115	20.2253	20.8626	19.5928	19.3292	18.8203	18.2953	18.5148	18.599	17.9361	18.4363	18.5583	17.501	17.6729	16.8413	16.3363	20.7408	19.6219	20.1447	20.3376	20.0594	18.9583	18.7157	18.3712	17.174	18.1958	18.7378	17.8665	11.7308	17.2088	17.4887
Ahnak_S5233_M2	1	15.0326	13.0173	14.5606	12.8359	13.7282	13.3176	14.1793	13.8169	13.9788	12.6026	14.2052	13.5272	13.3161	15.7726	13.7615	14.0136	15.1975	17.2559	14.511	13.9879	14.9531	16.7141	13.572	14.1405	15.0508	14.5065	15.172	13.9406	14.1575	14.5411	13.8413	17.2658	15.8714	14.1728	14.2128	13.9537
Ahnak_S5244_M1	1	13.851	14.3905	13.4815	12.1765	16.0869	14.3269	18.9498	19.2431	18.406	16.568	16.1323	12.1429	16.0777	16.3776	12.4379	16.4485	13.7709	16.244	13.7632	13.3136	14.2243	18.6964	16.4472	18.0225	17.3962	16.6596	14.2149	17.5316	17.593	14.0594	15.9921	14.0333	15.7559	14.4795	14.7465	15.5084
Ahnak_S5261_M1	0.946	12.468	12.1152	13.6807	12.7087	13.0764	13.1906	13.5769	13.05	13.0293	12.815	12.9289	12.3597	12.9926	13.2564	13.2955	13.4236	12.8327	13.3743	12.9084	12.9358	13.6003	12.8741	13.0885	13.7274	12.1533	13.4304	13.5655	12.739	12.8971	13.1991	13.0377	12.8314	12.1713	13.0737	13.8415	12.8691
Ahnak_S5263_M1	1	17.2263	16.6125	11.8317	17.7073	17.5534	17.6849	20.5674	20.9469	20.803	11.6443	16.7022	19.0406	12.4931	16.2015	18.1343	18.4409	19.0274	19.1566	17.2382	15.151	16.7018	21.2291	21.0897	21.3051	21.2376	21.4301	20.8191	18.8695	18.5185	18.6576	17.2444	18.5629	18.2193	16.9249	18.1264	18.0104
Ahnak_S5271_M1	0.987	14.2657	14.1454	13.0621	13.3502	13.6011	13.3019	14.0386	14.4148	12.9017	13.6206	13.6923	12.8351	12.6802	12.9038	13.2484	13.2244	13.1282	12.8734	14.1621	13.8515	13.6877	12.1312	13.1413	12.4151	13.6759	14.5547	13.0571	14.3549	13.0485	14.098	12.8089	13.2146	13.6227	13.9416	14.4867	14.3916
Ahnak_S5304_M1	1	14.2991	13.5447	13.5437	15.5741	15.7369	14.7468	18.579	18.4919	17.7886	16.0891	14.8467	15.7802	15.3459	14.764	15.1619	14.6934	15.2615	14.7343	14.5215	13.5378	13.3011	19.3286	19.6315	19.2006	19.4068	18.669	18.2195	16.3493	14.7156	16.4241	15.6175	14.4463	14.6629	13.8634	14.5498	13.0758
Ahnak_S5315_M1	1	13.6728	13.1523	14.4049	16.8696	13.882	15.6258	19.1706	18.7641	19.4788	11.9532	16.4344	15.9997	10.7508	17.0876	16.2969	15.2359	15.6896	18.0421	15.5625	14.5346	14.8013	18.3504	11.001	18.666	14.9279	17.0496	16.1617	15.8755	15.7512	14.4942	15.2662	18.223	17.6665	14.2301	16.1987	15.7439
Ahnak_S5325_M1	1	11.8623	11.5715	12.0311	15.9408	16.8599	15.987	18.8072	19.3686	18.513	18.1147	17.2253	17.7183	17.8907	17.2993	16.8488	16.1832	16.6062	16.162	12.0777	12.0384	14.6869	19.6548	19.2698	18.7807	19.7698	19.7275	19.7716	17.9163	16.9311	17.7725	16.8143	16.9533	17.0457	16.5211	16.5111	12.4131
Ahnak_S5331_M1	1	17.2335	16.9016	13.8069	12.7785	13.6566	13.2566	14.1277	15.2344	17.2495	13.6024	13.3145	14.1944	18.3386	12.9962	13.6826	14.678	14.2137	14.834	14.1475	16.455	16.5945	19.6308	20.5198	19.6436	14.8901	15.2058	14.7515	15.1645	14.2396	15.0792	14.2853	14.5168	13.0384	14.6401	15.2848	15.2512
Ahnak_S560_M1	1	14.1572	13.5565	13.6199	13.5693	13.679	13.5087	12.4914	13.9637	13.5245	14.3644	13.3183	12.8682	13.5571	14.1901	13.3818	13.812	14.8915	15.3417	13.9039	14.0198	14.0678	17.1679	17.4715	18.2342	13.5955	13.8955	14.7703	13.619	13.2347	13.0905	13.8678	13.0842	13.9727	14.3581	14.0005	14.3486
Ahnak_S572_M1	1	13.7358	13.4234	13.764	13.1593	14.7683	14.3213	14.3763	14.5172	13.5959	13.6735	14.1497	13.6482	13.8016	13.8647	14.2161	15.4547	14.317	13.146	15.5435	14.3522	13.9438	17.6201	17.7952	17.2718	15.3445	13.7678	14.4691	14.0571	12.4694	12.4982	13.2319	14.1812	14.156	13.4918	13.4176	13.8178
Ahnak_S688_M1	1	14.1443	13.8866	14.8787	14.9395	13.6219	13.6366	13.3201	14.1202	13.6269	16.1925	16.5659	16.2716	14.0679	16.2341	13.5627	13.5743	14.2405	14.0991	14.4261	16.0947	14.7211	18.0328	18.1375	18.8915	16.3694	14.5879	14.7275	14.346	14.1886	14.9544	14.8044	13.9511	13.5064	14.3413	13.8234	14.8681
Ahnak_S783_M1	0.999	12.9154	14.0884	13.1475	14.1571	13.43	13.7995	13.4982	13.8252	14.0162	14.2818	16.6833	14.1022	16.5995	13.2637	13.3309	15.0176	13.8531	12.5566	14.3145	14.5961	13.5571	12.8515	16.9349	16.7156	13.2645	14.5052	13.652	13.7183	13.9789	14.2674	13.7522	15.1233	13.5547	13.9096	13.7122	13.6075
Ahnak_S788_M1	1	14.0806	14.4022	13.9313	13.8756	15.2806	14.5748	14.0618	15.3301	15.2329	15.0452	13.2311	15.1576	13.8251	13.7244	14.246	15.7146	14.5869	14.1307	14.4699	14.634	13.345	17.2061	17.1944	17.1476	14.846	14.2761	14.8395	14.3817	14.6878	14.9126	13.6559	13.4701	12.8248	13.9076	13.511	13.5989
Ahnak_S889_M1	1	11.9222	11.9961	13.4417	15.742	16.3405	15.9776	18.7786	19.671	18.6889	16.5404	16.4314	16.2601	16.0693	15.9437	15.8331	16.5077	16.5988	16.1788	14.5461	13.7097	12.3731	18.4424	17.7202	18.2767	20.098	19.0179	19.769	16.2217	15.8203	16.3495	15.6323	15.4982	15.4402	14.795	15.4722	15.0787
Ahnak_S94_M1	1	16.7651	17.016	16.9031	19.3428	19.7176	18.9104	20.6089	21.3044	21.0713	19.0058	19.1355	18.4059	18.6811	18.1907	18.8688	18.5724	18.8848	19.3654	18.0676	16.1683	16.7063	21.2587	21.2394	21.5224	22.5861	22.1682	22.1814	19.2945	18.8031	19.348	18.3706	18.2081	18.2129	18.7839	18.2222	18.2382
Ahnak_S94_M2	1	12.6227	12.4118	13.0134	15.7847	17.1701	15.4207	19.2517	19.901	19.2717	15.3391	15.3363	14.3325	15.0871	13.6352	15.1748	15.5674	16.3327	16.2636	14.8547	13.764	12.6591	17.7975	17.8591	18.0541	19.7304	19.7038	19.7886	17.524	16.6135	17.1028	14.769	14.8367	14.4768	14.7283	15.159	13.2545
Ahnak_T100_M1	1	13.4651	12.9672	13.5667	11.7064	13.1411	13.5182	12.4315	11.7621	13.4182	12.5565	13.8447	12.5941	12.7074	13.1863	12.7592	13.602	12.9647	12.3895	12.3436	13.4349	13.5041	14.2568	14.2906	14.7054	12.7007	11.8849	12.1038	12.2784	13.1869	12.9622	12.6415	12.441	12.968	13.5048	14.4054	11.9702
Ahnak_T100_M2	1	12.2878	12.6379	13.1938	15.7856	17.1723	15.4221	19.2549	19.9017	19.2749	15.3409	15.3374	14.3338	15.0883	13.6362	15.1756	15.5698	16.3356	16.266	14.8571	13.2188	12.2044	17.7993	17.8612	18.0558	19.7279	19.702	19.7872	17.5276	16.6167	17.1063	14.7712	14.8393	14.4791	14.8918	15.1622	13.881
Ahnak_T2603_M1	1	13.2037	13.7659	13.7172	13.2749	12.7888	14.1636	13.3953	14.1366	14.1545	13.6633	13.6653	12.8161	13.4817	13.1293	13.5047	14.0484	13.2311	13.1663	14.0624	13.4866	13.4541	13.376	13.1431	15.3572	13.8277	12.9189	13.6399	14.1722	13.5094	12.8375	13.3909	13.6758	13.6765	12.6727	13.7825	13.2315
Ahnak_T424_M1	1	13.6937	13.3767	14.7606	14.9578	13.697	15.0938	13.4102	13.3203	15.809	15.3185	13.6932	16.285	15.3201	15.1853	15.6197	15.0507	14.5445	15.0471	15.5104	14.393	13.7446	16.3469	16.5077	17.0617	14.5155	14.8862	15.7244	14.2714	13.6631	14.363	14.1541	14.2588	14.316	14.1161	13.9338	14.0995
Ahnak_T4658_M1	1	14.036	13.8019	14.3431	15.0717	13.7969	13.267	15.6657	15.7899	15.807	15.1709	13.1217	13.3571	15.6512	13.9062	15.8	14.7578	13.9451	15.1434	13.9822	14.9225	14.114	17.5034	17.9452	18.1156	15.2488	14.959	13.5086	13.3455	14.525	13.6023	13.5501	14.9535	13.3811	14.6414	13.1095	12.4585
Ahnak_T4672_M1	1	14.1018	13.5345	14.0993	13.7224	14.177	14.3318	12.4747	13.4873	13.2299	13.8438	14.3089	13.3293	12.5165	12.4991	13.3348	13.8545	14.1165	13.7041	13.2005	13.8717	13.8433	16.7212	16.7108	18.6214	12.6138	13.9946	12.5225	13.9753	13.8045	13.6268	12.8549	12.7032	12.7984	13.5287	14.3084	13.882
Ahnak_T4877_M1	1	14.5585	13.4086	13.9369	14.7856	16.1575	15.574	17.4109	18.4644	18.0886	15.8768	15.4117	15.2534	15.353	14.7012	15.4412	15.9105	16.3516	13.5231	13.2892	14.311	14.1268	18.265	18.9334	19.0401	18.2015	15.5477	17.6157	14.1388	13.68	16.6109	13.0006	14.8868	12.4694	15.187	15.5857	14.8413
Ahnak_T492_M1	1	14.1905	14.5612	15.0848	13.8019	14.7296	13.2255	15.6269	14.7696	16.4846	13.8148	14.1826	15.2759	15.7432	14.2465	15.236	13.3714	13.7456	15.0838	13.8536	14.0221	14.5257	19.1809	18.7914	19.3052	16.8041	15.3277	14.0517	14.3362	14.3531	14.6592	13.4949	13.6585	13.4524	14.0686	13.7855	13.9618
Ahnak_T4926_M1	0.991	14.8427	14.4663	13.2059	13.874	14.0544	14.5838	12.8687	13.8648	12.7738	14.0442	13.6222	13.2414	16.8479	13.7993	17.1259	12.7744	14.8487	14.1188	12.6767	14.1177	14.2639	13.5946	17.4789	17.8604	13.6269	13.8087	13.8197	14.0503	14.1526	13.2852	13.5684	13.8022	12.8765	13.7617	12.7134	12.3058
Ahnak_T5275_M1	1	13.6832	13.7167	13.2781	12.644	11.9505	12.7446	20.4596	15.4907	20.5504	17.5017	16.5276	16.7064	16.6983	16.6347	16.462	17.7828	14.0397	18.5603	15.8946	12.9014	15.2564	18.9738	18.9804	18.613	16.1008	16.5934	17.393	13.3577	13.3757	13.7302	17.4045	16.738	11.1028	14.0927	14.7431	14.7595
Ahnak_T5277_M1	0.937	13.7647	12.8974	13.4646	13.3062	15.6944	13.2337	13.8334	13.9891	14.4313	13.6675	15.9182	13.4788	14.4403	15.8855	13.7972	12.9414	14.2257	14.2826	13.3702	13.8664	13.4591	13.1936	13.7174	13.0985	14.4485	13.2685	12.6097	13.9565	13.9906	12.9827	13.6452	13.7293	13.416	13.6228	12.6967	13.5504
Ahnak_T5279_M1	1	13.8316	13.8006	15.4731	16.3907	17.5815	16.4653	15.0495	19.8265	19.0318	17.7454	11.9337	12.8904	16.9589	13.0451	12.3654	17.2263	17.4596	16.9084	12.743	14.4874	12.6454	19.4107	19.7089	11.8934	15.3884	15.7977	16.4001	14.2411	16.3344	16.1406	12.603	17.1784	17.2291	15.241	16.2043	14.1751
Ahnak_T5298_M1	1	14.028	13.0045	13.55	13.9122	13.0632	13.915	14.69	14.3429	13.1001	13.0957	13.5598	13.8283	13.4819	13.5897	13.3617	13.8812	13.4472	13.5606	13.2789	14.0268	13.5898	12.5072	12.4227	13.8209	14.7276	13.7763	14.1174	14.1204	13.4783	14.3157	13.2029	13.9421	12.7315	14.8728	12.609	13.7713
Ahsa2_T182_M1	1	16.04	13.1219	16.3096	12.8734	12.7362	13.6738	13.9694	13.9121	13.4561	14.7146	13.3306	13.0976	12.747	12.5829	12.9214	13.7381	13.123	14.1665	15.9088	15.6581	16.3334	12.9711	13.5386	14.4396	13.9246	13.8693	13.4866	13.9095	14.3305	14.4124	14.1943	14.168	13.3796	12.9474	14.0812	13.8993
Ahsg_S138_M1	1	20.2315	21.4468	19.833	20.5518	18.8232	20.5023	22.4153	21.7356	21.9025	19.756	21.1492	20.3902	20.1459	20.7089	20.7863	20.3603	21.8039	21.5573	20.018	20.3919	19.91	21.5312	21.6549	21.732	22.0157	21.9964	22.1306	20.13	21.0891	20.7134	21.2508	20.7309	21.1879	21.8687	22.1039	22.3452
Ahsg_S138_M2	1	13.0219	17.7413	13.8555	15.4761	11.8571	15.7647	19.7856	18.6378	15.1062	11.8866	13.013	15.4882	11.6512	15.697	12.8049	12.8693	18.5725	19.1507	15.9081	13.7458	12.9372	18.198	12.6551	12.8202	14.7838	16.753	18.9436	13.9917	14.0425	17.8562	17.1033	13.836	16.7351	19.6575	18.8412	19.2328
Ahsg_S309_M1	1	12.4166	13.6096	14.3249	14.3415	12.4171	13.3671	12.9401	12.7236	13.946	13.5003	13.2691	13.4766	14.1121	13.5997	12.7943	14.5064	12.7951	13.01	13.911	14.5432	13.4239	13.2143	12.7841	13.3824	17.5232	14.1491	16.9926	13.3267	12.8299	12.7163	13.779	13.9109	13.5157	13.5896	13.0898	12.6592
Ahsg_S313_M1	1	17.3756	19.0223	17.7689	18.593	18.5199	18.6075	21.1072	21.1075	20.4255	18.6669	19.1149	18.4459	19.0486	18.5673	18.628	18.7339	19.8963	19.9458	17.3064	18.4112	17.1775	19.7659	19.5538	19.4829	22.0417	22.0975	22.1598	19.1706	19.5167	19.5918	19.2013	18.4508	18.7752	20.2084	20.2656	20.4596
Ahsg_S313_M2	1	17.7605	17.7183	18.1001	17.3833	11.8729	12.4268	21.3679	15.2659	20.2511	15.4944	17.5805	15.9038	16.8631	18.2735	17.325	16.9213	12.7182	20.3494	17.6269	18.8686	19.1692	17.6407	18.6484	18.0282	17.1611	14.8849	15.6894	13.6674	11.6273	11.5988	16.6332	18.8765	18.6054	13.0739	20.866	19.6678
Ahsg_S316_M1	1	18.8519	20.4313	18.9866	19.8002	19.4806	19.7991	22.5095	21.6375	21.3284	20.2797	20.2519	19.6423	20.6217	19.7091	20.1732	19.6052	20.9126	20.9225	19.1968	19.5264	18.5273	22.2503	21.8526	21.2482	23.088	22.7574	23.063	21.1944	20.97	21.2133	19.9677	18.9656	19.4592	22.0392	21.6391	21.549
Ahsg_S316_M2	1	17.3532	12.6946	12.8171	17.838	12.0894	11.7739	21.1026	16.2507	20.4255	15.6754	18.1137	15.962	17.0501	18.469	17.8186	11.7531	17.9361	20.5376	17.5655	19.0834	19.4486	16.507	18.7466	18.0961	15.736	16.0307	16.1322	13.1068	12.8827	11.6227	17.0563	19.9059	19.1854	12.8274	20.8237	19.819
Ahsg_S318_M1	1	19.0827	20.0089	19.1325	19.0436	18.8084	19.0311	21.7934	21.3708	21.1823	19.5807	19.7212	19.2514	19.8814	19.2994	19.4257	19.6698	20.8499	20.7509	18.9749	19.7443	19.2407	20.9881	20.4603	20.6934	21.6118	22.0424	22.2586	20.0684	20.3662	20.3509	20.0673	19.6952	19.9535	21.4993	21.1567	21.3027
Ahsg_S318_M2	1	18.5154	17.7633	18.1386	17.4042	11.6378	12.8841	20.9918	14.5871	20.6827	11.6628	16.8513	15.6255	12.0479	18.1421	16.714	16.7352	18.0272	20.6554	17.8646	18.977	19.1648	17.0985	18.4735	18.1851	16.36	16.4549	16.0709	16.0947	16.5819	11.4533	16.3752	19.9097	19.195	13.81	21.2235	19.9029
Ahsg_S324_M1	1	12.6815	12.9275	13.9208	12.3681	12.9541	13.1341	13.3072	14.023	14.5657	13.1541	12.8245	12.6967	14.9041	11.8117	12.7387	12.5263	13.3653	12.2909	12.8193	12.9595	13.3757	12.4043	12.3567	12.2212	12.5835	11.9815	13.4926	13.2754	13.1625	12.2902	13.3948	11.7881	11.551	12.4025	12.5447	12.7632
Ahsg_S324_M2	1	13.7934	14.1504	14.2431	17.9714	14.1047	14.6621	13.8638	13.6759	13.4376	14.9152	13.6767	14.851	13.4446	18.3803	13.7441	16.1854	13.0353	13.3808	13.7816	13.6552	14.4409	14.5947	14.1538	14.6288	14.9869	13.5755	14.666	15.7148	16.4076	14.1332	16.064	13.3159	14.4504	13.6494	13.3046	14.0611
Ahsg_T135_M2	1	13.2705	17.7131	14.1087	15.4556	13.7306	15.7408	19.7932	18.6584	14.9706	13.0005	11.974	15.4647	12.4888	15.6769	12.0368	12.5509	18.5449	19.1244	15.8818	13.8554	13.7112	18.1745	12.3752	13.1888	14.4981	16.7716	18.9632	13.8643	12.9309	17.8253	17.078	12.8866	16.7116	19.6495	18.8314	19.2215
Aif1_S93_M1	0.775	13.1868	12.5585	12.9663	13.5958	12.6541	12.9696	13.0323	13.1871	13.0234	13.1311	12.835	13.8497	12.7607	13.8815	12.9608	14.0929	13.0883	11.8049	12.9998	16.2985	13.5965	13.7604	13.1961	14.8666	12.7577	13.4825	13.3587	14.1625	13.6186	14.6441	13.1428	12.7751	12.8372	12.9366	12.5138	12.5529
Aifm1_S370_M1	1	17.3622	17.5456	17.6612	13.6722	14.2447	14.2202	18.5429	18.2081	18.4043	13.4722	13.7353	13.6086	14.1597	13.2169	14.1056	17.3934	18.1045	14.715	16.7985	16.6397	17.3291	13.5302	13.6575	13.9198	15.5225	14.6661	15.5013	15.0959	14.1173	14.7185	12.9309	14.6666	14.4947	14.1856	14.6494	14.1883
Aimp1_S108_M1	0.976	13.8781	13.7327	14.1983	16.1888	16.5711	12.6027	15.2106	18.6011	18.2192	15.9663	12.3154	16.4141	16.3028	16.6048	15.9541	13.4392	14.4147	17.323	17.9307	19.5736	13.5622	12.1641	12.6066	13.2621	15.7468	14.827	19.3677	14.2828	13.846	19.7728	16.066	13.8403	13.9321	15.0559	19.8382	14.2826
Aimp1_S110_M1	1	17.3213	17.4025	17.7426	12.7117	15.0018	15.5322	15.4727	18.3551	17.9793	14.5551	14.6874	14.9742	15.0637	11.3492	11.1995	12.8595	13.6905	13.33	16.4819	17.853	17.3729	12.7206	11.2304	15.4316	19.8924	19.3738	15.7992	17.9416	17.9844	18.3309	15.1656	12.7622	15.114	18.8125	18.7865	18.7911
Aimp2_S36_M1	0.99	13.4288	19.1115	19.1535	17.3228	13.4072	17.3081	15.8951	15.5336	14.4	17.7902	17.0486	16.7284	13.4773	12.4817	12.0473	14.1112	14.0357	12.6921	17.8789	19.1165	19.0468	13.2973	13.5431	12.5847	18.9127	15.3151	15.0658	18.8996	19.2946	13.5034	13.7862	13.1928	12.7071	14.6067	14.6858	14.1975
Ajuba_S129_M1	1	16.1211	16.0381	15.8464	14.5167	14.3636	13.4287	14.3926	14.3644	13.5568	14.1218	13.6397	13.5929	14.8995	12.7958	13.1916	12.2082	13.4158	13.7608	16.006	15.9805	16.0204	16.9562	16.6599	17.2789	13.6092	14.7214	14.1103	13.7311	13.663	14.3195	14.139	12.9589	13.5949	13.687	13.404	13.0254
Ajuba_S146_M2	0.983	12.2707	12.8309	12.8583	13.5724	13.7764	13.9853	12.8612	14.428	13.0599	13.6944	12.5102	12.3756	13.7216	13.4574	13.3505	12.5857	13.39	13.754	12.681	12.7414	13.3919	13.0199	13.9662	13.4754	13.9939	11.9588	14.0921	15.5445	15.9278	14.8851	13.6975	14.1653	13.8048	13.7666	12.312	12.637
Ajuba_S147_M1	0.98	11.9749	12.1774	13.0886	13.0274	12.9199	12.7216	13.1637	12.4015	12.2589	13.2432	12.939	12.713	12.828	11.8078	12.1791	13.2051	12.5729	13.362	11.8102	12.3154	12.9478	12.7019	13.8943	12.8199	12.7511	13.7433	12.4494	12.841	11.7798	14.4329	13.2168	13.3285	12.6778	12.4424	11.4024	11.9319
Ajuba_S147_M2	0.999	12.8687	14.7689	12.3309	13.6142	13.5296	13.5948	13.2816	13.9048	13.9132	13.1713	13.4495	14.8381	13.9928	13.1317	13.8878	13.6435	13.8731	13.9509	13.7277	13.2105	12.9524	14.5647	13.0853	13.5203	13.8117	14.1898	13.5292	15.7666	16.1342	15.0905	13.252	12.9	14.0165	14.5856	13.2844	13.2462
Ajuba_S240_M1	1	18.4568	14.1059	14.9292	13.8647	13.2542	14.4279	15.5179	14.5231	13.9629	14.0649	13.4106	13.8919	14.3406	14.0684	13.883	13.3595	13.6734	13.5149	18.7534	18.7024	14.2403	19.0393	19.3636	18.5428	15.099	15.4502	14.099	14.897	14.2566	13.9725	13.5298	13.9481	13.559	18.3936	13.2384	13.5245
Ajuba_S273_M1	1	15.1392	12.9393	14.8873	13.8964	13.0508	13.6773	12.5028	14.9873	12.9674	13.1579	14.1378	14.2871	13.5677	14.2922	12.1205	12.758	13.5799	13.6844	14.6169	14.1917	15.0735	14.2686	14.9763	14.7489	13.4714	13.3828	14.141	12.3898	12.6173	13.1771	13.7059	13.2666	13.8685	12.4472	12.6575	12.9273
Ak1_S162_M1	0.996	12.9009	13.1764	13.3569	12.2036	12.6408	13.4029	13.1315	14.0072	13.3282	14.4823	13.1661	13.5451	13.7233	12.6153	13.3573	14.1386	14.2216	12.5658	13.4971	12.4513	13.9917	14.0696	13.7214	12.9457	15.0039	14.6606	14.7336	13.4316	13.5169	13.2778	12.8107	12.5355	13.4859	12.8869	13.1898	13.4833
Ak1_S38_M1	1	13.2154	14.1573	14.655	13.1012	14.0553	14.0345	15.9123	13.6203	16.5296	14.4393	13.6999	12.5458	13.6715	13.3254	13.8879	13.6256	14.8417	13.5412	13.4538	13.7181	14.3114	14.2327	13.4649	13.7694	18.7213	18.768	18.8054	13.7749	14.3573	13.9566	13.9611	13.9092	13.0925	14.4556	13.1756	13.837
Akap1_S101_M1	1	21.2235	20.8399	20.8764	19.1048	19.3421	19.4873	21.7401	22.0533	22.1928	19.0203	18.8578	19.3695	19.1111	18.5715	19.131	19.2271	13.1665	18.278	20.9306	20.6812	20.7547	18.4607	18.5026	18.4165	21.9878	22.4525	22.1454	19.5835	18.626	12.3717	16.9603	16.922	16.6468	13.4451	11.5167	12.0493
Akap1_S103_M1	1	20.7149	12.1938	20.0321	19.4126	20.3483	19.8324	22.8424	22.6604	22.31	21.4697	20.4719	21.257	20.6666	21.2003	10.9386	18.6651	18.4152	13.2782	20.7862	13.8162	20.5469	18.0945	11.4903	12.1094	14.2737	23.658	23.8053	20.9447	21.242	21.7343	11.7346	12.8017	11.8075	12.1907	19.7294	19.4144
Akap1_S109_M1	1	13.3836	17.6165	17.7449	15.0182	15.7941	15.5115	18.841	17.946	19.1083	15.232	14.7707	15.5494	15.1657	14.3319	15.0132	15.5298	15.5529	14.5074	13.1317	17.2119	17.4705	14.6428	15.0869	14.603	16.1937	17.7816	17.7661	16.1211	14.7536	13.102	12.9879	14.1098	13.5646	14.6817	14.5658	15.2655
Akap1_T484_M1	1	16.9324	17.5399	17.4263	16.8428	17.8737	17.0927	18.7306	20.0813	18.943	16.9532	16.9914	16.8275	17.4678	16.0068	16.4819	17.3768	16.9472	16.7256	17.5445	17.8868	17.5488	15.0975	15.6096	15.0828	19.4803	18.4506	15.6408	15.8156	15.785	15.8238	14.9736	12.6881	11.827	18.2096	16.7868	16.6334
Akap11_S133_M1	1	16.4017	16.5991	16.1419	13.9526	14.6526	13.7842	14.7637	16.3748	16.9835	15.1197	14.4341	15.1351	15.1811	14.1365	14.3241	15.6293	16.3745	15.0075	16.8519	17.0502	16.5857	15.0092	15.163	14.9798	16.1882	15.5965	14.7489	13.2132	13.5777	13.2773	16.9826	17.0754	17.3405	18.3322	17.8829	17.6633
Akap11_S244_M1	1	15.9258	16.3909	16.9472	13.5247	13.7399	14.3535	14.4022	13.6564	13.5532	13.7357	13.4506	13.5226	15.0414	13.3189	14.8336	14.6411	13.6594	13.5068	14.0698	14.1465	16.9405	13.8017	13.8758	14.2051	13.9756	14.6505	12.5503	13.3726	13.3902	15.0198	12.9805	13.5004	15.5192	13.5147	14.05	12.3173
Akap11_T1091_M1	0.999	13.8897	14.0556	14.5177	14.1851	14.6403	15.5208	14.8256	14.3302	13.3102	14.1942	15.6363	15.556	15.5185	15.7043	15.2657	16.8333	14.5632	17.1027	14.8375	16.7241	13.51	16.3549	12.8633	16.1216	14.4739	15.6434	14.4336	15.3429	13.6968	15.0186	16.4655	16.4154	16.6838	16.5348	16.9637	15.1401
Akap12_S1348_M1	1	16.9744	15.7915	14.078	13.2164	16.3055	17.2585	18.0579	14.7326	14.7027	16.0116	15.9514	15.5422	12.888	16.3395	15.7009	16.7846	13.7797	14.1249	13.9798	14.2264	13.3379	13.6362	17.0639	12.7473	14.8312	16.0782	17.5619	17.2823	16.5257	16.4094	12.2471	15.4787	13.5354	18.3225	17.6505	17.6573
Akap12_S1352_M1	1	12.9426	13.6692	14.6215	15.0911	13.763	15.4857	14.9982	15.326	14.2145	16.2591	15.7409	15.9033	15.9398	15.5975	15.3795	13.3739	16.8645	13.0874	13.5566	12.8018	13.4134	17.6358	18.2913	17.9854	14.6288	15.6772	15.5969	18.1233	16.9862	17.6315	13.0708	16.2482	15.961	14.572	20.2705	20.3272
Akap12_S1580_M1	0.985	13.0214	12.4685	12.9283	12.5702	13.9322	12.6354	13.3559	13.6008	13.4655	12.1698	12.6187	14.2322	14.1346	12.9374	14.0665	11.8188	13.6873	13.1666	13.8248	12.5088	13.6588	13.6676	14.3885	13.7424	12.9352	12.957	13.6314	13.6697	11.641	12.735	12.4537	12.7813	13.1254	14.0246	14.1018	14.0058
Akap12_S268_M1	0.995	12.5945	13.5718	12.195	13.258	14.6117	13.6829	12.7158	14.3749	13.2367	14.5335	13.7702	12.8118	13.2408	13.0001	11.9574	14.1739	13.8418	12.9073	13.8425	13.9447	13.2942	13.943	15.2545	13.2411	13.8752	14.9111	13.945	13.5308	14.0678	13.0762	12.2446	14.0629	13.9465	16.3239	13.2069	12.6554
Akap12_S271_M1	1	14.7227	13.2943	13.1334	14.495	15.6412	12.3926	17.2291	16.3417	16.0994	16.3557	15.5228	15.8265	11.6988	15.3924	13.4296	15.7943	16.5927	16.1036	14.456	13.7093	12.9347	17.1894	12.7167	17.3452	16.1275	16.9939	17.445	17.3744	16.4352	16.8541	12.962	16.1174	15.5425	20.5818	20.2813	20.3364
Akap12_S274_M1	1	13.1409	13.8361	12.8982	14.6962	16.2006	13.1709	15.5237	15.5568	15.3191	16.4406	15.6739	16.3592	15.9388	15.4677	13.369	13.4066	17.159	13.1518	12.92	14.2561	14.0543	17.3341	18.2061	18.5981	15.3234	15.1722	17.0079	13.9598	16.4246	16.6016	15.072	13.2174	14.2451	20.8495	20.499	20.5472
Akap12_S283_M1	1	13.6536	13.2541	13.3474	13.185	15.4285	12.3008	15.8856	15.3133	15.4976	16.7535	15.555	16.0944	15.9006	15.1471	15.1005	16.023	16.4935	16.4824	12.82	13.2413	13.2916	17.728	17.7882	16.6043	18.3605	18.3362	18.3441	14.5758	14.0571	13.3853	16.8322	13.8551	16.1088	19.6165	18.79	18.8136
Akap12_S304_M1	1	14.5386	13.2425	13.4408	14.5043	13.662	12.8484	13.8009	14.8987	14.3423	13.2825	12.5689	13.3546	13.1229	15.5336	15.2832	14.813	12.8644	14.893	13.8843	13.3179	13.9114	14.5026	13.7851	15.4562	14.0038	13.8437	13.1752	12.7071	13.7081	12.9471	14.6509	15.1199	14.1286	15.3762	16.4899	16.5587
Akap12_S350_M1	1	14.3029	14.9528	14.0074	15.8666	14.6735	14.3594	13.0608	14.3547	14.3705	14.0446	15.5921	13.5993	12.9374	14.5517	15.4913	14.866	14.8424	18.0096	13.9141	14.723	13.3941	15.0911	14.5129	15.7872	14.5743	14.2843	14.6015	13.8542	13.8188	15.3528	13.8847	18.781	18.142	14.2442	15.6438	15.5154
Akap12_S484_M1	0.919	13.301	13.5642	13.4399	14.2543	13.4892	12.4288	11.7296	14.8824	12.8932	13.5794	13.8802	13.2496	13.6007	14.5924	13.5569	12.5045	13.172	13.6285	13.4233	13.9146	14.1003	15.0818	12.6285	12.3315	14.1281	13.4912	13.7603	13.7049	14.5827	13.2158	13.5986	13.4823	12.3233	12.8339	13.2805	12.2242
Akap12_S491_M1	1	11.8111	13.3141	12.7071	14.9068	14.9302	12.5724	17.2835	18.2306	17.8915	16.2303	15.7189	15.5513	15.6671	15.7921	15.7022	15.185	17.3956	16.3356	13.0573	13.4744	12.6106	17.8596	17.7098	17.4483	17.3407	16.3723	16.4433	16.8252	12.7208	15.5495	16.1926	16.9864	16.7569	17.889	18.8151	19.1015
Akap12_S585_M1	1	13.8489	13.3036	12.9392	13.5936	14.2926	14.6685	14.3098	14.0127	14.2769	13.4156	13.738	14.3374	13.628	14.3064	14.0551	13.8573	13.7652	16.9906	13.5458	13.5384	14.5431	14.4665	14.2617	13.256	14.6204	14.5667	13.569	13.377	14.0949	13.6003	13.819	18.5477	17.8965	14.2086	17.4203	16.9585
Akap12_S599_M1	1	13.9697	14.8515	14.059	14.4491	15.4276	13.4238	14.9579	14.2097	15.2042	15.1551	14.5455	15.1642	15.3935	14.5834	15.0972	14.1676	15.9332	13.9045	13.1785	14.8156	14.165	18.1068	18.476	16.6682	18.2386	18.5432	18.3876	18.4053	16.8678	17.6111	14.9158	13.9394	12.7113	17.2986	16.5972	14.0946
Akap12_S614_M1	1	13.8283	14.4574	13.5613	15.3027	14.0111	14.6979	17.2242	15.4988	17.7096	12.5967	15.8518	15.8412	11.8978	16.4456	15.8325	16.4019	17.1251	17.4873	14.6194	12.1816	13.4185	18.1718	13.8054	17.6651	15.4413	16.218	15.9382	17.0519	16.5416	15.3513	16.7338	17.5076	17.2496	18.5741	19.8997	20.036
Akap12_S635_M1	1	13.9281	13.5148	13.5714	11.7653	13.9853	13.519	15.9349	14.4533	15.0565	17.5635	16.4582	16.901	16.8967	16.7812	16.4638	17.071	18.0402	13.6513	15.7023	13.3775	15.6079	18.4799	18.3154	18.4053	16.2473	15.0657	14.5669	14.863	15.0609	17.496	12.652	14.4606	18.0382	14.9437	13.7712	14.4429
Akap12_S771_M1	1	14.8135	14.1258	15.7586	16.1877	14.1946	13.7335	14.4174	14.075	14.3768	13.822	13.9134	13.9193	14.6499	12.7468	16.661	13.6242	15.8632	18.0736	13.8799	14.5279	15.1479	13.9464	18.2856	17.6472	14.1034	15.8499	15.1375	14.4178	14.9216	13.8762	13.4296	18.5355	18.4222	14.7595	18.7005	18.816
Akap12_S786_M1	0.974	13.2757	13.2162	13.1465	12.8643	12.1971	12.5823	12.3482	12.5015	12.3647	12.5596	13.317	13.0708	12.8989	12.3531	12.9588	11.4717	12.0651	13.4988	13.0123	13.5965	13.8969	14.2213	12.2329	15.0432	13.8449	11.8371	14.5234	12.3963	13.1045	12.7204	12.2242	14.7443	13.1861	12.0888	12.55	12.7754
Akap12_S890_M1	0.965	15.2607	14.004	14.1068	14.1625	14.2888	14.5	13.4541	14.695	14.7167	14.1418	13.8195	12.5474	15.9309	14.5607	12.9291	13.2756	15.8275	14.7701	13.8702	14.5024	13.9311	16.807	17.3149	13.4772	14.4038	14.1425	14.7651	13.4834	14.3565	13.2705	13.9145	13.9683	13.3804	14.2688	13.8492	16.5065
Akap12_T584_M1	0.999	13.326	13.4933	12.3913	12.3588	14.079	13.2744	11.6573	13.062	12.8991	13.434	13.4279	12.9666	13.7103	15.5785	14.5535	12.5758	13.9321	13.7744	12.8081	12.3426	12.9488	11.5753	13.3028	13.3082	13.5944	12.4475	13.0877	12.7383	13.0411	13.8198	13.0217	12.2675	12.698	12.3366	12.7834	13.2037
Akap12_T633_M1	0.989	16.3383	14.0369	13.3204	16.4656	13.2895	16.4198	13.8246	14.3517	13.4153	14.7101	12.6188	13.0212	13.7093	13.5992	12.7003	14.5547	14.8965	13.8984	13.7842	13.49	13.7847	13.9314	13.948	14.6231	13.9148	12.6951	14.6324	14.3341	13.7526	13.7981	12.3945	13.3913	17.8784	13.5259	12.8291	19.75
Akap13_S1585_M1	1	16.663	16.6229	16.666	16.2764	17.5273	16.3728	16.5515	15.2152	14.0099	17.5953	16.9659	17.1109	17.3963	16.464	16.1416	16.4695	17.0201	15.2392	17.1049	17.8507	16.6058	17.9149	18.0006	17.651	20.1401	19.6146	15.8714	17.4462	17.0518	17.2271	17.5964	17.4065	17.5463	16.5149	13.3965	15.9168
Akap13_S1630_M1	1	13.0413	14.4307	13.6224	14.3921	13.6648	15.2574	14.3412	14.582	14.4251	12.7741	14.0074	13.0713	14.1431	12.5725	13.0607	14.1466	15.084	14.9414	14.3895	14.0535	13.9575	13.6634	13.5898	13.0972	14.5751	14.3235	13.1571	13.6807	14.1311	13.238	13.896	17.0473	17.3061	14.7175	13.8108	13.9415
Akap13_S1838_M1	1	15.4344	15.2263	16.0314	14.8025	15.078	14.4855	12.9103	13.867	13.7317	14.1681	13.437	14.4314	14.1217	13.7523	14.9354	14.5339	14.768	14.3095	14.8867	13.9554	15.486	16.1741	16.9622	15.8021	13.2872	13.791	14.0207	15.4436	14.6645	15.2337	14.4851	13.6684	14.3213	12.5762	13.8825	14.2374
Akap13_S1891_M1	0.998	13.6826	14.3102	13.6721	14.8801	15.9669	16.1316	17.6613	15.7204	17.3656	15.9769	15.2851	15.3212	15.9385	15.7058	16.2824	14.3081	14.5636	13.9981	13.6324	12.8662	13.8727	16.8517	17.3222	16.5772	14.8546	14.7122	15.4187	17.0843	16.5863	17.5244	16.8989	17.2633	16.8407	14.7171	14.2922	15.4528
Akap13_S1894_M1	1	12.963	14.3489	14.5123	14.0374	14.3249	13.1396	13.547	14.4477	13.1238	13.5079	13.934	13.436	14.1209	13.2542	14.5624	13.8258	14.2789	13.436	13.8679	13.7015	13.6137	16.2975	13.8125	13.9101	15.0396	13.3781	14.9945	13.747	14.7956	16.1994	16.5828	15.8344	16.1654	14.0195	14.0948	12.9563
Akap13_S2666_M1	0.952	14.1794	13.2242	12.645	12.8982	12.9767	13.1744	13.2402	12.4111	13.4353	12.8313	12.2192	13.3418	14.1644	12.94	12.3827	12.9493	13.4052	13.65	13.8908	12.4888	12.6361	13.9641	13.3102	12.7175	15.4266	16.1294	13.4854	13.6819	13.368	12.9375	13.7391	13.327	13.5894	13.4776	13.2126	13.3046
Akap13_S2668_M1	1	14.2215	14.602	13.9478	13.004	14.3506	13.5656	14.5685	16.0576	15.5743	16.5284	12.3964	16.261	15.7583	16.0466	15.1529	14.4142	14.087	13.9138	14.3077	14.4907	16.4354	17.0006	16.4195	15.8282	13.223	13.9995	14.1556	17.4322	17.8985	17.7538	18.0481	17.5827	17.7968	14.2334	14.2208	15.709
Akap13_S2676_M1	1	13.4553	14.0322	14.7848	14.8804	16.735	15.5935	14.9241	15.2161	15.1634	16.5033	15.987	16.0229	16.0082	15.8237	15.547	16.2106	14.4792	13.7467	16.3137	16.3564	14.3504	13.7344	14.2495	16.0653	14.7606	13.6443	15.2534	16.6593	14.3277	16.3144	16.6452	16.525	16.7586	16.0738	15.6653	15.1606
Akap13_S765_M1	1	15.9899	16.0963	16.013	16.1252	16.6667	15.9803	15.4291	16.7547	15.8296	12.669	15.8802	15.8785	11.8276	15.9569	15.2563	16.2347	16.7938	15.9624	15.9861	15.6621	16.1037	17.8057	13.0513	17.6518	15.6295	15.6414	15.1085	16.1731	16.0108	16.1255	17.0934	17.4556	17.1795	15.0663	14.2878	14.5676
Akap13_S770_M1	0.995	14.3335	17.1787	14.8035	14.1748	14.0931	12.3015	14.8959	12.4937	13.923	16.7596	14.0643	13.573	13.489	13.7413	13.7226	14.1447	15.3009	13.2836	13.8324	14.2746	12.9585	13.8485	17.2363	13.1268	14.9068	13.6918	14.6464	13.8349	14.5433	13.8691	14.1446	14.1521	14.351	13.8749	14.3929	14.142
Akap13_T932_M1	1	16.3755	16.7392	16.6332	16.4654	16.5003	15.908	18.4617	18.6758	18.4106	14.4817	16.7953	16.4112	15.4585	16.0759	16.0336	16.919	17.3226	16.977	16.9863	16.4464	16.7001	17.4728	13.2727	17.2644	16.3945	15.8273	18.2342	16.1928	15.3512	15.6759	17.3322	16.8953	17.2311	14.0851	13.1479	16.474
Akap17a_S175_M1	0.999	17.8507	17.6076	18.0073	12.8161	13.8073	14.5952	15.6112	13.6618	14.0255	13.1883	13.6558	13.6862	13.7013	14.5178	14.1106	13.7066	13.6952	14.0066	17.6767	17.5163	17.4862	13.054	13.9116	13.4624	14.1262	15.0149	14.1735	13.3075	15.3073	13.9637	14.5518	12.8653	13.6407	14.1882	12.8114	13.3381
Akap17a_S46_M1	1	14.0623	13.171	14.5355	16.9981	14.4871	12.9179	15.0068	15.0855	13.8508	18.0076	17.4909	12.8435	17.669	17.5757	13.363	14.8697	14.5281	13.8161	17.5847	13.9856	14.1454	13.4096	13.2518	13.695	14.7635	15.7171	15.022	17.0563	14.662	17.179	13.5536	14.7969	17.4477	19.4696	18.8966	18.762
Akap17a_S608_M1	0.993	13.257	12.4706	12.7674	13.974	12.6891	14.2139	13.6196	12.7003	12.8836	14.5807	13.3096	13.1058	12.8025	12.6358	12.8123	13.883	12.7535	13.1136	13.2785	12.2929	13.4825	14.2022	13.9933	12.5681	13.7268	12.1961	12.1767	13.1388	13.7952	12.7458	12.9328	13.534	12.4944	13.9123	13.926	13.9582
Akap17a_S610_M1	1	16.2407	16.3701	16.4942	15.7525	15.7698	15.6148	14.8268	16.2901	13.9684	16.0056	15.6183	15.5307	15.5284	15.8546	15.4518	16.1482	16.2667	16.0664	16.1433	16.0711	15.9883	15.2145	15.8514	15.5272	16.6114	16.2437	16.0033	16.9007	16.9912	16.2425	16.1656	16.8354	16.4599	17.6031	17.9547	17.7636
Akap17a_T557_M1	1	12.1351	13.6311	14.1554	13.489	12.9573	13.3826	13.6444	13.7515	14.5463	13.308	14.586	15.0691	15.5892	13.9074	13.0454	16.9953	13.5741	13.775	14.6551	12.7387	13.3855	13.454	13.2992	12.7436	13.2188	14.2287	13.294	13.2772	12.9504	13.649	13.669	13.5954	13.0673	13.1454	12.9552	14.7343
Akap2_S122_M1	1	16.3999	17.2034	16.4244	14.1586	13.8493	13.8324	18.058	17.672	17.8421	13.9608	13.8427	14.3517	13.1063	14.6034	13.2	18.1407	17.7929	16.8294	16.7891	16.7422	16.8644	19.4662	13.6564	19.7019	14.1171	15.0138	15.5021	13.6753	14.031	13.0813	15.2193	16.0488	15.6504	13.9195	13.9478	14.7181
Akap2_S152_M1	0.945	15.3097	14.2173	13.8435	13.5179	14.4328	14.2093	13.699	14.7177	14.0961	14.9519	13.7531	12.9863	13.3524	14.0765	13.9279	12.9192	15.436	13.9723	13.7113	12.7451	13.7016	14.5339	15.8161	16.0821	14.0742	14.0842	13.1783	14.6214	14.2205	15.0098	14.3807	13.966	13.4707	14.75	13.0438	13.5128
Akap2_S476_M1	0.975	12.1986	12.2968	11.8619	13.5157	12.736	13.5001	12.5835	12.4322	13.8898	12.4779	13.3363	13.0066	11.9166	12.5868	12.3748	13.1851	13.2074	12.1966	12.7994	14.1798	12.294	14.162	13.6537	14.2792	12.8609	12.3852	13.6727	13.6634	12.8952	12.5044	12.7082	12.7217	13.1749	13.2648	13.1167	12.2773
Akap2_S641_M1	1	19.1195	18.7236	18.85	17.9526	18.6048	17.6547	19.3865	20.0325	20.2204	19.259	18.7624	19.2582	19.1622	18.381	18.2803	21.5952	22.7284	21.3224	19.755	19.5931	18.6364	22.9808	22.9797	22.9818	20.5293	19.3786	19.1619	18.7644	18.567	18.4597	18.9203	19.025	19.0762	19.3064	19.279	19.2206
Akap2_S730_M1	1	13.9949	14.3958	14.0259	12.9029	13.9168	13.6698	14.6543	15.6559	18.0251	13.1847	14.6696	13.9384	14.3487	13.2457	14.5766	18.4258	19.093	18.1404	17.2664	15.3371	13.9885	20.026	20.3159	19.5288	14.4136	16.9666	16.5779	14.4485	14.8999	14.3314	13.6803	14.0244	14.5023	14.3132	13.9231	14.4234
Akap2_S789_M1	1	18.7067	12.2833	19.0312	17.7322	18.2681	10.8193	21.1409	22.1175	21.6861	18.1884	18.356	17.9698	18.61	12.922	17.8578	20.516	21.6945	20.689	19.1807	18.7655	18.3746	22.1609	22.1765	22.2626	21.4845	15.9176	14.6438	12.5501	11.2344	18.0102	17.4555	12.1675	11.6294	17.9811	12.8317	12.9812
Akap2_S796_M1	0.997	13.0917	13.7321	13.521	13.4712	12.4365	13.9038	13.7092	14.1244	14.1065	13.3006	14.4795	13.3577	13.6257	12.7488	13.2868	13.6955	14.199	13.2303	14.2476	13.1889	13.8584	17.017	16.984	13.4818	13.7873	13.3422	15.1089	13.6663	13.0686	12.4476	13.7389	14.3532	14.0118	13.1868	13.6105	13.0872
Akap3_S171_M1	0.972	13.512	12.7463	12.9415	12.6189	14.1053	13.6494	13.3944	13.0612	13.0148	14.6015	13.3663	13.6982	14.0021	13.5755	14.181	13.3242	13.5858	13.4693	13.5679	13.6171	13.8163	13.9922	13.2896	13.5201	13.226	13.2548	14.5743	14.1209	13.7628	14.8723	13.6917	14.094	12.6065	16.0764	16.4667	16.2761
Akap3_S173_M1	1	13.6324	13.596	15.1595	13.7278	13.3212	14.1662	13.8462	13.8861	13.9355	13.6962	14.3891	13.3189	14.3165	13.384	13.6113	15.0625	13.5084	14.546	14.083	14.6176	13.3058	14.262	13.9439	14.4885	13.5328	14.0896	12.3354	13.6463	13.6471	13.6559	14.0124	13.5852	12.5975	18.8976	19.0956	19.0611
Akap3_S177_M1	1	13.1337	13.9661	13.9119	14.6622	14.4528	12.7761	14.1657	13.3447	13.139	13.4515	14.8968	12.7901	14.261	13.2476	13.4106	13.475	13.8941	13.54	14.405	13.927	13.9849	12.8982	13.8652	13.6874	14.4383	14.1966	14.1352	13.5278	13.1887	13.9242	14.1272	13.7652	13.8747	18.7246	18.4329	18.4989
Akap3_S209_M1	1	12.6102	13.7121	13.4709	12.6641	14.2527	13.7415	14.721	14.7592	15.1271	14.0636	14.3051	13.4609	13.4615	13.7247	13.693	14.6247	13.8999	13.9478	14.7029	15.5018	14.5401	14.1672	12.8593	13.1179	14.3133	13.1056	13.4284	13.348	13.7044	13.0937	13.0732	13.288	13.4103	20.0708	19.8816	19.8709
Akap3_S21_M1	1	14.0884	12.2511	14.1139	13.1988	13.1994	13.5446	13.3361	13.606	13.093	12.5181	12.9596	12.3611	13.5758	13.8208	13.3515	13.7924	13.0732	13.9924	12.5481	13.9993	13.3866	12.1447	12.987	14.0455	13.2901	12.122	12.6167	13.1776	13.6386	14.064	13.45	12.7818	12.6659	14.8273	15.1533	15.1726
Akap3_S403_M1	1	14.1767	13.8148	13.6104	14.1375	14.062	13.2355	13.7887	12.9732	13.8756	14.3659	14.7293	14.3956	14.2862	14.0446	13.0238	14.1116	14.3187	14.884	13.5821	13.9676	14.0423	14.2511	13.2642	12.5635	13.827	14.2256	14.4687	14.0914	13.4179	14.6501	14.0222	15.1136	13.5239	21.4865	21.5457	21.4839
Akap3_S405_M1	1	13.6163	14.9478	12.9478	12.8798	13.9819	13.4998	13.7314	14.1613	13.5933	12.8996	13.353	14.1645	13.1567	14.0124	14.0308	13.4295	12.9536	12.9748	13.1948	12.8119	13.779	14.2436	13.2519	12.7784	14.1219	12.4957	13.3316	12.005	13.963	13.2447	13.5769	13.3483	13.6139	17.5012	16.9834	16.8767
Akap3_S419_M1	1	14.2774	15.2832	14.6822	12.9701	15.0021	12.9472	14.7098	14.3221	15.1459	13.7227	14.1402	14.0614	14.4812	13.3291	13.1839	14.4676	14.363	14.4223	15.0719	15.5625	14.2399	14.645	13.8848	14.0016	14.3562	15.1567	15.4048	14.1357	15.9339	15.0702	16.8662	14.5172	13.4124	21.8826	21.4905	21.5125
Akap3_S427_M1	0.988	13.6694	14.3289	12.3865	13.3818	13.8114	13.629	14.5163	13.2761	12.6246	12.7334	12.5096	13.4395	12.6403	12.998	13.2536	12.8965	14.5931	12.8725	12.1617	12.765	13.298	13.2943	12.7418	12.3566	13.9251	12.0958	13.9631	13.5433	14.1465	13.7924	12.5643	13.222	12.6489	13.3423	13.8221	13.8489
Akap3_S43_M1	1	14.3204	13.7316	14.4844	14.0474	13.346	13.467	13.1715	14.5571	13.8581	13.5795	13.2641	13.135	13.5164	14.5039	14.2987	12.6264	14.0387	12.9063	14.8326	13.1895	12.4437	14.2376	13.8323	13.2621	14.3493	13.5042	13.6648	13.7248	14.8531	14.6631	14.2394	13.7537	13.74	15.6585	17.0809	16.735
Akap3_S470_M1	1	13.5874	13.6394	12.3376	13.3495	14.2109	14.318	13.9667	12.8678	14.43	14.2558	14.9167	13.4859	13.8434	14.5165	13.7849	14.38	13.6938	14.0898	13.2164	13.9855	13.0054	13.5905	13.8672	14.724	13.9179	15.0752	13.497	14.5491	14.0237	14.0432	14.2617	13.9604	14.0982	21.4489	19.8993	20.181
Akap3_S544_M1	1	13.7168	13.6503	13.3028	13.5147	12.4515	14.2031	13.2803	12.9978	14.2588	13.4493	11.5669	12.7335	13.585	13.3204	14.3994	12.7935	13.5386	13.5808	14.075	13.0817	13.8128	12.8395	13.4292	13.4714	12.303	13.2025	13.5194	13.1441	13.791	12.9732	12.5251	12.0471	13.9875	13.4181	13.4925	12.5124
Akap3_S551_M1	1	19.6561	14.478	16.3665	14.1258	14.25	13.5797	14.0247	14.2698	14.5876	15.0478	13.6012	13.9523	13.483	13.0573	13.7575	14.7912	14.3	14.2524	14.9148	15.2339	14.1857	13.8561	14.0576	14.7079	13.8972	14.521	14.243	13.9719	13.9696	14.4254	14.4408	14.748	13.5374	20.164	20.5982	20.1673
Akap3_S631_M2	1	13.9746	13.6171	14.1278	14.1788	13.5366	13.114	12.327	14.4558	14.3617	14.9818	14.9091	14.7813	14.402	13.432	14.1509	14.3333	14.3516	14.0057	14.1812	13.8493	13.7709	12.9944	14.1705	12.842	13.8664	13.4961	15.6719	14.6627	13.7017	14.3725	14.5273	13.923	13.8477	18.8516	21.3615	20.9961
Akap3_S638_M1	1	14.5588	14.4912	14.0027	14.7414	13.822	13.8631	13.8504	14.6139	14.5565	14.1355	13.7968	13.4836	14.191	14.0161	15.1142	13.4059	13.993	13.2751	13.7493	14.4096	13.6477	14.2122	13.8102	13.7917	14.4176	14.3214	14.0856	13.8481	14.1966	13.6509	13.2236	14.4825	13.5085	18.3542	17.479	17.7308
Akap3_S638_M2	1	15.1872	14.7837	14.2766	14.382	15.1362	12.9403	14.7735	13.9816	15.1574	14.9821	13.6183	13.5645	14.1189	13.8993	14.0848	14.273	14.8354	13.9192	14.4153	14.4664	13.0472	13.9425	12.8169	13.7284	14.7062	14.8305	14.9601	14.4889	13.5783	15.0175	15.4315	13.9792	12.6728	19.0007	21.5169	21.1462
Akap3_S67_M1	0.987	13.1877	12.8093	13.2695	14.1487	13.9108	13.4687	14.4079	14.1071	14.0925	13.3572	13.8094	13.4238	13.9863	13.4057	13.6016	13.6607	12.6949	13.7338	14.263	12.9815	13.565	14.3908	12.1932	13.442	12.9875	13.0898	14.4488	13.6348	12.1886	13.7718	13.3074	13.4914	12.0194	15.7583	17.2893	17.2749
Akap3_S765_M1	1	15.0203	15.043	14.475	13.4634	13.8555	12.9862	13.447	15.2822	14.257	14.7907	15.948	15.0346	14.248	14.0944	14.0478	15.4968	14.733	14.4846	13.6005	14.0484	14.0033	14.587	14.4319	14.2637	13.4251	16.5792	13.7107	14.031	14.9882	14.8487	14.9588	13.1963	13.0879	22.4341	22.2966	22.22
Akap3_S821_M1	1	12.9821	14.3721	12.2538	12.787	14.5484	12.7833	12.6025	13.1685	12.419	13.4347	13.5605	13.0755	13.5106	13.2634	12.9335	12.6311	14.0366	13.1455	14.3059	13.5121	13.1058	13.8036	13.6372	13.6231	13.5926	13.418	12.3309	14.3347	13.563	13.3594	13.0487	12.8884	12.5629	15.3427	15.1753	15.2296
Akap4_S129_M1	1	15.1864	14.5462	15.0841	13.6719	14.984	14.7005	14.9187	14.999	15.0054	14.3483	14.4566	14.0109	14.3454	14.2205	13.7718	13.5882	15.0562	13.9365	14.3305	15.1543	14.1269	13.5489	13.2132	13.9524	13.9134	14.0231	14.0679	13.858	13.8032	14.8128	14.5398	13.6665	15.3283	20.2677	19.848	20.0241
Akap4_S133_M1	1	13.6817	13.4402	13.7836	14.2678	14.5663	13.4738	13.4639	14.0097	13.2237	13.6294	15.2784	13.96	13.1126	13.2798	13.8828	14.6748	14.3296	14.6155	15.137	13.367	15.0776	13.675	13.4673	13.43	14.9406	13.7782	13.3145	14.2485	14.1258	15.3809	15.075	13.9222	13.358	18.8391	18.7954	18.9073
Akap4_S225_M1	1	18.1889	16.6161	15.0208	12.8918	14.354	13.2735	14.2774	13.9744	15.5128	13.3175	18.348	12.9741	14.0004	13.5089	14.5342	13.9942	16.7224	14.3421	14.2106	13.9625	14.2266	13.1479	13.7348	12.8532	14.8778	14.9371	13.999	13.9011	13.6772	16.2255	14.2232	15.2485	12.5296	24.7676	24.6662	24.4318
Akap4_S270_M1	1	19.2753	16.4234	13.0637	12.8253	13.5929	11.9949	15.688	14.5708	15.5897	18.4433	17.6374	14.4133	12.3195	12.9894	12.3107	12.8289	16.9035	14.4337	14.3121	13.3647	13.3418	13.7214	13.4057	11.6998	15.3247	15.6	14.73	23.9372	13.3437	22.9971	14.3376	12.9757	11.3697	23.2035	24.0129	23.9999
Akap4_S282_M1	1	13.0677	14.0792	13.964	13.9549	12.9732	14.181	13.9392	13.3639	14.1407	14.3111	13.0463	15.1922	13.3922	14.6963	13.8057	12.8867	13.2119	13.5862	13.5383	13.3234	13.9739	13.9958	12.9094	13.542	13.802	13.2826	14.5727	13.9043	14.4721	13.9036	14.0299	14.2503	14.227	13.736	19.4285	19.2737
Akap4_S301_M1	0.997	14.1832	13.1474	13.163	12.6427	12.9232	12.4741	13.9871	12.5314	13.5836	13.3616	13.6273	12.0106	12.3039	13.688	12.5375	13.9802	13.4564	13.4426	12.4433	13.6901	13.69	13.2652	11.9628	13.9854	12.6078	13.1341	12.7176	12.7297	12.3109	12.6691	12.1946	14.2985	12.9286	15.1923	13.2929	14.8048
Akap4_S304_M1	1	13.3632	15.1402	13.2712	13.3051	14.2041	12.8169	15.0369	14.1787	15.0406	14.5409	16.049	13.137	13.7001	13.6516	14.4769	14.4859	15.417	13.5008	14.0797	13.7099	14.5281	14.1499	14.5786	14.7602	13.951	14.7811	14.6669	13.763	13.8311	14.7771	14.0023	14.3364	13.9335	21.1958	21.6422	21.4934
Akap4_S326_M1	1	13.5321	15.2206	14.5467	14.096	13.756	14.0849	13.2758	13.9653	14.5361	14.7652	14.5381	14.0323	13.323	15.0104	13.4236	14.2806	13.2461	14.3136	13.9	14.7842	14.4442	13.7269	13.4387	13.8515	13.2903	13.6512	12.8307	13.6953	14.0591	14.6465	13.5458	14.365	14.9196	20.2443	20.6751	20.5121
Akap4_S340_M1	1	20.966	18.6462	18.0306	12.3643	12.2903	12.5558	14.6158	16.3837	15.7054	13.6126	17.7484	19.6262	11.7638	18.3286	19.8918	13.7717	13.4125	12.9506	13.7894	12.4215	12.593	11.6908	13.0762	12.3693	14.4945	23.0541	16.7861	13.5505	13.3869	13.2756	16.4355	15.9036	13.4496	23.5015	23.6511	23.3829
Akap4_S430_M1	1	14.1614	14.9941	13.2019	14.0544	12.6756	12.9732	13.06	13.1211	14.8747	13.9797	13.6157	13.7216	12.8952	13.763	13.3672	14.2878	13.805	14.0655	12.6744	13.1951	12.0634	12.3686	13.8772	13.3739	13.9888	13.5752	14.3389	13.453	12.5734	13.1268	13.7657	12.5137	13.7362	13.8246	15.127	14.6787
Akap4_S441_M1	0.998	13.8888	13.9967	14.3018	13.7908	13.4089	13.4163	13.9965	14.426	13.3261	15.2447	13.1298	13.3823	13.5073	14.7061	13.8017	12.5828	13.5998	15.079	14.4944	14.1985	13.9043	13.5164	14.2827	13.6887	14.8804	13.2093	14.1944	14.2023	15.3284	14.2282	14.0963	13.9497	13.3022	19.6858	19.8385	19.6532
Akap4_S443_M1	1	14.5516	13.6875	14.6661	12.9405	14.3916	14.6581	14.6115	14.3822	14.6567	12.8045	16.4769	13.2044	14.9644	13.983	14.4177	14.6649	14.5817	13.8536	14.5643	13.3619	14.2696	13.7808	14.6529	14.3483	14.109	16.0718	13.9116	14.3558	14.6443	14.1171	12.8603	14.2536	14.3559	22.517	22.3991	22.3264
Akap4_S462_M1	1	17.1082	17.6007	13.6418	12.4761	13.5869	13.6022	14.9874	14.9734	14.7462	16.349	17.1708	14.5853	13.8575	12.1733	14.1688	13.7369	15.1661	14.9596	13.8046	14.4122	14.7197	12.6536	13.0478	14.0541	13.5054	18.039	15.552	14.0236	15.0636	13.849	14.5378	13.9346	13.3035	24.287	24.3347	24.1703
Akap4_S488_M2	0.986	13.2954	13.6145	13.1904	14.0668	14.0183	12.8734	13.3003	14.023	13.5111	13.6457	13.5342	15.0355	13.1372	13.2373	13.7081	13.8379	14.8648	13.9206	13.7051	13.7596	13.2728	13.5065	13.9089	13.498	13.9549	13.5935	14.8152	13.4578	13.5596	14.2232	12.761	13.3197	13.3083	13.7648	17.5796	17.0657
Akap4_S491_M2	1	14.6198	14.4093	14.2872	14.4862	14.9069	14.0633	13.9941	13.7933	13.1129	14.3911	13.9553	14.221	13.583	13.2717	12.625	13.9484	13.1544	13.6156	14.1376	12.839	13.678	12.5362	13.2987	13.5659	13.8576	13.5048	13.1889	13.9629	13.7837	14.55	13.778	13.4845	13.9569	17.8325	19.7332	19.2165
Akap4_S496_M1	1	18.1106	16.3429	15.2631	12.572	13.7069	12.5201	14.5526	15.1715	14.6807	15.1816	17.3547	12.6004	13.0075	13.0303	13.2147	13.7173	17.118	14.4296	15.1948	14.1495	13.4556	13.1151	14.112	14.0567	14.7587	18.1812	16.094	15.1482	14.9078	14.5209	13.7519	14.456	13.0147	24.6208	23.6841	23.9216
Akap4_S496_M2	1	18.2474	14.0354	13.4874	13.6446	14.8105	13.9858	13.5995	13.5457	16.0442	13.8193	14.4517	14.5257	13.45	14.0471	13.4815	13.4503	14.2989	13.7245	13.7254	14.0798	13.9032	13.1935	13.2992	13.5699	14.2484	14.8703	14.2073	15.3466	14.3767	12.8191	14.49	13.4091	14.6827	19.0607	20.7475	20.2764
Akap4_S503_M1	1	15.0948	13.7618	14.1955	13.8233	13.7361	14.0034	12.9549	13.9066	13.7165	13.7771	18.7059	12.818	13.6123	14.8004	12.8952	14.0558	13.2949	14.3605	13.7012	13.951	14.6704	13.9987	13.7181	13.621	14.362	14.6363	14.1223	13.0233	13.8178	13.7173	12.9226	13.3854	12.8973	21.1987	21.0451	20.9141
Akap4_S503_M2	1	16.2307	13.3883	14.2874	15.0464	14.5192	14.2661	14.5508	13.8724	15.1346	14.1843	14.7033	14.3233	13.9691	14.3177	13.9339	15.1758	14.1079	13.9737	14.5395	14.7641	13.4246	14.3931	13.6818	14.0461	15.6295	14.2134	14.3759	14.816	13.9521	14.9367	14.0709	14.2941	13.9942	17.6631	18.6298	18.2869
Akap4_S534_M1	1	13.8207	12.8112	13.2185	13.5898	12.8196	13.9659	13.4846	13.9877	12.945	13.4824	13.4168	13.5511	13.2341	13.4977	13.1971	14.2731	13.6699	13.4987	11.6007	13.3137	13.8554	13.2106	13.2045	12.1849	13.3025	13.402	13.353	12.6765	13.7786	14.1845	13.7917	13.2962	13.534	15.7519	15.5433	15.4849
Akap4_S536_M1	1	13.8727	13.8248	13.963	12.6936	14.3296	13.7909	14.7595	13.3379	14.1162	13.3178	18.0357	13.0794	13.2652	15.1795	13.5428	14.2495	17.5575	14.464	14.0891	14.5814	14.5779	13.0755	13.7667	14.7501	14.7293	17.0682	14.4587	14.9455	15.8861	14.0131	14.2181	13.8409	13.0621	24.1517	24.3036	24.0993
Akap4_S539_M1	1	13.784	13.69	13.3219	15.0658	14.6486	12.9237	14.6373	14.2867	13.8919	15.9375	13.5051	13.805	13.4606	13.104	13.2082	14.933	13.4742	14.8672	14.6904	14.2648	14.1258	13.1923	13.4867	12.8294	14.5556	13.3773	14.5311	13.5919	13.3539	14.0101	13.8284	14.5693	13.1365	20.4317	20.6214	20.3491
Akap4_S573_M1	0.829	12.8888	13.9848	14.5401	13.7322	13.5213	13.3716	14.1337	14.1762	14.015	13.7064	12.7653	13.6437	13.447	13.6719	14.1587	13.7494	14.3552	14.4175	14.1449	13.4585	13.8319	13.2987	14.2203	13.8377	14.1806	14.6739	13.5918	15.108	13.2599	13.8989	14.1019	15.0625	14.3369	13.5197	15.7951	16.4194
Akap4_S626_M1	1	12.7422	13.3463	13.1415	13.2329	13.5701	12.8352	13.2858	13.4622	14.5683	15.0535	14.0191	12.5969	12.7647	13.4049	13.4731	13.8333	13.4059	12.7373	13.2822	13.6562	13.3227	13.1764	12.8675	14.4095	14.5021	13.9807	13.1327	13.8021	13.2194	14.1779	12.4406	13.7103	13.6447	15.6361	16.6994	16.4316
Akap4_S631_M1	1	12.9187	12.1378	12.7432	13.2001	12.1164	13.3526	12.2517	13.4948	12.5096	13.1425	13.4094	13.1488	13.9178	13.7597	13.0868	13.524	13.0421	13.612	13.9095	13.5066	12.7929	13.415	12.36	13.2687	13.0953	13.8254	11.954	13.5079	14.1785	13.351	13.3364	13.2753	13.235	14.9043	14.9111	14.6414
Akap4_S64_M1	1	12.6047	13.2175	12.9701	13.8745	12.9249	12.6388	14.9734	13.4249	13.7706	13.0001	14.2204	14.0561	13.207	13.1835	13.3448	14.3069	14.0509	14.1079	14.4401	14.8447	14.2692	12.4689	13.7655	13.2443	14.6606	13.0685	12.9822	13.954	13.2319	14.5635	13.9913	12.6405	13.1369	18.1671	19.1854	19.2087
Akap4_S648_M1	0.999	12.5596	13.6316	13.7578	14.2341	13.5473	12.5243	13.0571	13.2147	14.6129	12.8981	13.4601	13.3083	12.8033	12.9559	12.1249	13.8242	14.5318	11.4207	13.3949	13.5729	13.5648	14.365	13.2351	13.405	12.8876	12.8389	12.8818	13.2532	13.3876	14.0848	13.1978	12.8351	13.2252	13.6607	16.6906	16.7236
Akap4_S677_M1	1	14.6103	14.5547	13.9139	14.0784	13.6121	13.7859	13.6654	15.2171	12.8549	13.8766	13.6106	13.8649	13.9057	13.3981	13.9401	14.1806	14.1691	13.6993	14.4026	13.7626	13.3894	14.5716	12.5817	13.9437	13.6087	14.1215	13.9937	14.3462	13.98	14.9264	13.5417	13.8017	13.3023	17.6869	20.2026	20.1217
Akap4_S700_M1	1	14.1319	13.2789	14.0581	13.014	13.6925	13.4675	12.5881	13.0642	13.1673	12.8157	14.3782	12.9977	12.9624	13.215	12.1147	13.6001	13.4088	13.6595	13.1126	12.6428	13.8996	13.5149	13.3563	13.9689	13.8315	14.2864	12.9206	13.766	13.1384	12.7601	13.1825	12.5857	12.0386	14.6365	15.1417	14.8243
Akap4_S729_M1	1	15.8806	13.7061	13.7416	13.7942	13.2094	13.7527	13.1894	13.0968	12.6012	14.0676	14.0005	14.0717	14.1505	13.5273	14.0758	12.9531	13.1913	14.0984	12.4956	13.553	13.1129	13.2665	12.5262	14.2971	13.2149	13.9346	13.0965	12.4319	14.2472	14.0905	12.1922	13.096	13.6484	12.975	15.9584	15.9708
Akap4_S759_M1	0.998	14.19	13.1901	13.4299	13.1977	13.2534	12.4916	14.4677	13.847	14.4241	13.917	15.1211	13.4726	14.2645	13.7464	13.9414	13.9974	13.6238	12.7748	13.1637	13.6665	13.2452	13.5547	14.0801	14.1208	13.1453	12.5315	13.6625	13.9049	13.5791	13.1763	14.0876	13.596	14.0522	13.7971	17.7415	17.3581
Akap4_S810_M1	1	21.467	18.5357	18.3286	11.673	14.1354	13.1302	15.5333	14.4927	14.2008	13.2877	18.368	16.3662	12.885	13.9247	12.4809	14.2631	14.6714	14.4672	14.4288	12.2268	14.1034	13.632	12.5886	12.2909	14.6687	14.2348	14.624	14.6408	13.6665	14.0158	15.6708	16.1374	14.762	23.5753	24.6313	24.6355
Akap4_S95_M1	1	13.645	13.9658	13.3834	13.123	13.581	13.7644	14.182	13.9994	13.6834	14.074	13.613	13.7143	14.2589	14.7419	14.7256	13.3317	13.0617	12.7219	13.7055	14.1829	13.1962	15.1176	15.0103	13.7607	15.6662	14.788	14.1293	15.516	15.1783	13.0666	14.7768	12.6465	14.3098	18.368	18.1683	18.3864
Akap4_T678_M1	0.999	14.021	13.9709	13.5866	12.9765	13.7475	13.2064	13.8333	13.9761	14.2033	13.8586	13.6663	13.5103	13.8145	12.6258	13.3811	13.2107	13.7174	15.1678	13.0317	14.609	13.5701	13.5784	14.8403	14.6037	14.5379	13.331	14.19	13.4813	13.8556	13.4959	13.5066	13.4408	13.5973	17.8255	20.0563	19.8441
Akap5_S4_M1	1	14.0517	12.1384	12.9914	15.2433	12.2686	13.1759	13.601	14.2324	13.8838	12.6963	13.8285	14.293	13.7805	12.1993	13.2398	13.289	14.792	13.9013	13.8367	13.1795	13.7418	17.6924	17.9332	17.2089	13.3272	14.8858	14.6694	14.0284	13.1804	13.7433	13.457	12.94	14.379	13.6669	12.7989	14.8571
Akap5_S6_M1	1	13.5784	14.4109	13.1781	13.2668	12.654	13.0674	13.4545	13.8217	13.686	13.2586	13.6913	13.3367	13.5287	12.7942	13.7458	12.6322	13.5747	13.3319	13.2215	13.3347	12.7189	16.4792	15.1764	13.0439	14.0325	13.2722	14.8019	14.5881	13.0146	12.8446	12.9206	13.5824	13.9653	12.5665	13.834	12.5525
Akap6_S1593_M1	0.996	13.4251	13.647	13.094	13.1507	13.4532	13.3761	16.5181	13.502	16.8125	13.3719	13.0283	13.9449	14.0693	13.6799	13.8187	13.9225	13.3763	14.5609	14.6481	14.6113	13.9123	13.3349	14.0733	13.5666	14.4241	13.2336	12.6603	13.52	14.155	12.9913	13.952	14.4291	14.0759	13.6943	12.8419	13.1789
Akap6_S1653_M1	0.993	13.4479	13.4359	13.033	12.7531	12.8042	13.8002	16.9468	14.7639	13.5373	13.2052	13.2174	13.2622	13.6251	14.0911	13.8594	13.4205	13.8121	13.8682	13.3934	13.3315	13.3463	12.8153	13.7325	13.5668	13.1087	13.0341	15.0348	13.8876	13.8681	13.5119	13.9375	13.3813	13.4762	13.5374	13.2768	13.881
Akap8_S659_M1	1	15.1427	14.9974	14.8113	14.3502	13.7316	15.6274	14.7671	15.7292	15.17	16.8999	15.5768	14.9302	15.3411	17.2378	13.2639	13.7916	16.6014	17.6373	14.6475	14.8471	16.5039	14.7677	13.8287	13.1013	15.537	15.0636	14.0979	13.9091	15.9791	14.4744	17.2165	19.1152	18.7416	14.4512	14.7896	15.6382
Akap9_S1519_M1	0.996	17.3902	16.9353	17.2993	16.46	16.0802	16.5203	15.2313	15.7159	18.9354	17.319	16.5333	16.6906	16.3502	17.0832	16.3336	17.0473	17.4208	17.3386	17.8113	17.8346	18.3348	16.146	12.5334	16.4387	15.311	16.3189	15.3948	18.1394	18.3161	18.0274	15.9597	16.8932	16.9995	14.5795	13.5578	13.6162
Akap9_S2835_M1	0.989	14.6787	14.1929	13.1532	16.2682	18.8829	12.698	17.1263	14.9137	17.4853	17.0481	17.1034	12.5545	12.8848	13.5654	16.9415	13.8	14.0503	15.1967	16.9676	17.506	18.199	15.1607	17.8993	16.7711	14.138	18.0314	17.7806	13.7187	13.5532	14.6553	16.8484	14.7617	12.9501	14.637	14.1151	14.5286
Akap9_S2836_M1	1	17.5498	17.2207	17.583	12.0563	16.5324	14.9427	17.5804	15.615	17.6199	16.6545	15.8078	11.9736	15.9208	12.429	14.7938	12.8032	13.0607	14.3263	17.1771	17.3646	17.554	12.1509	16.5909	16.1736	16.0966	15.7023	16.6565	18.4996	18.6131	18.4538	12.9513	13.0328	15.7512	15.3334	15.0964	14.0345
Akap9_S3745_M1	1	16.2689	15.0517	16.8725	15.2971	15.9817	15.4246	15.4578	14.5393	16.4941	15.9435	16.0121	15.5988	15.7141	15.214	15.1637	16.3304	15.7653	15.8574	16.2866	16.7278	17.0785	13.9846	14.0115	14.5083	14.5325	14.0536	15.3435	15.1127	15.5991	16.74	14.4289	13.8114	14.1693	14.6781	14.3305	14.0923
Akap9_S3783_M1	1	17.0435	17.1887	17.2026	14.8195	16.2306	15.1399	18.5241	19.267	18.779	16.0057	15.4319	14.473	16.1793	15.3074	14.928	16.2201	15.7949	15.7551	16.7636	16.6479	16.8646	15.395	15.3477	15.4134	18.7499	15.4656	17.3368	16.7301	16.1351	16.7863	14.4072	13.2539	11.0753	13.6072	14.2599	13.1056
Akap9_S411_M1	1	13.3585	15.6696	15.3273	13.9169	12.5485	12.8978	13.732	13.8716	13.871	14.0026	13.4534	12.7982	12.6571	13.9567	13.9531	13.207	14.2725	13.6645	13.7335	14.5702	15.5343	13.8958	14.5647	14.3199	13.0113	12.7968	11.8133	12.7775	13.629	13.2183	14.0364	13.431	14.6024	13.6687	12.2031	13.0074
Akap9_S880_M1	0.999	17.517	17.1874	17.6062	15.6902	14.2943	15.5912	13.3052	15.5392	16.5484	13.3594	15.8288	13.3044	12.968	14.7104	15.6805	14.4835	14.204	17.0517	14.9004	14.5078	14.6673	14.0774	13.3962	16.6357	14.7175	14.6651	17.5435	18.3162	18.5026	18.7082	13.6594	14.1045	14.4223	14.6645	14.2139	14.7662
Akirin1_S22_M1	1	14.6991	14.1975	12.7346	14.0999	13.2846	14.4162	14.002	13.4168	12.783	14.3214	13.3347	13.8929	13.7183	13.7953	13.8596	13.7552	14.7987	13.8092	13.6675	14.1339	14.1522	14.2881	13.5507	13.6994	13.225	13.3642	13.7057	13.7117	13.4052	14.1101	14.0744	13.65	13.5099	14.7986	14.831	14.6448
Akirin2_S21_M1	1	15.3539	14.7222	13.3957	15.5773	16.3345	15.9948	14.463	13.4309	13.7043	16.749	16.5531	16.7937	16.7554	16.4619	15.9592	14.3581	15.2306	14.8651	14.9125	15.1591	14.7762	14.5879	14.0525	15.0683	14.311	14.2273	14.0199	14.0941	14.9332	13.9707	15.8725	13.2662	15.5347	19.211	19.0629	19.1283
Akna_S300_M1	0.999	12.6859	12.8316	12.55	12.1074	12.7794	13.3295	11.7542	12.3511	12.5716	13.6224	13.0394	15.4437	15.7643	14.3721	12.1035	12.4964	11.9554	12.629	13.1085	13.4246	12.938	13.3413	12.5557	12.4561	13.2159	12.8228	11.8518	12.5209	13.0029	12.797	12.6846	12.0583	13.6421	12.5975	13.0134	13.1958
Akna_S302_M1	0.998	13.782	13.3692	13.9923	13.2116	14.5634	12.9095	12.7931	14.3205	13.375	14.5701	13.911	13.2064	16.3414	14.6779	13.5366	14.6175	13.6514	13.6221	14.0436	12.938	13.7867	14.3202	14.0013	13.2498	14.1814	14.0199	13.4207	13.5139	14.2251	13.2514	16.7391	16.1616	16.5419	12.9943	13.6771	14.5431
Akp3_S111_M1	1	12.5832	14.013	14.9446	21.4872	22.4686	21.7845	14.5731	14.3238	15.1629	19.0845	18.4376	18.7829	17.955	18.0568	17.7152	13.8723	14.9747	13.8995	13.9221	14.2384	14.044	12.1462	13.8216	13.2491	15.1159	15.2375	15.502	14.2085	14.6206	13.7966	12.8936	13.5393	12.4566	15.347	13.0144	15.2928
Akp3_S113_M1	0.988	13.7488	13.7071	12.8994	13.9423	13.139	13.1199	13.4462	13.4648	13.9756	13.4397	13.3531	12.2206	12.8665	17.4967	17.5643	13.2239	14.1209	13.3204	13.4832	12.4227	14.673	13.7842	13.946	13.6815	14.0682	14.6471	13.113	14.2889	14.1052	13.6636	14.0251	13.7992	13.1726	13.4837	13.1802	13.6463
Akr1b8_S215_M1	1	13.9717	13.909	14.7559	17.4936	18.6162	17.7429	15.1719	15.8642	14.2269	15.8285	15.4328	15.142	15.7948	15.49	15.7422	13.9871	15.1534	14.2299	14.726	14.1133	13.9291	14.7648	14.8849	14.0022	15.7211	13.5548	13.6739	13.1235	13.531	14.5598	14.3921	14.6001	13.3905	15.0878	14.5244	14.3205
Akr1c12_S124_M1	0.962	13.8392	14.3222	13.706	13.469	13.1837	13.0408	13.5488	12.8116	12.8486	12.7796	13.1771	13.6268	13.5446	12.3741	13.8972	13.4799	14.229	14.2441	13.009	17.129	12.9962	12.9145	13.4348	13.375	12.8112	12.8568	13.2804	13.3314	12.8168	12.5882	12.9132	15.3344	12.4071	12.4127	12.9331	13.1585
Akr1c12_S129_M1	1	18.3429	18.5459	19.0627	15.7562	15.6029	14.6045	14.9779	14.0779	15.562	13.8204	14.0545	13.4405	12.7863	13.7192	15.7561	13.5021	14.8358	14.2043	18.5408	19.4898	19.2953	14.3902	13.1432	14.5696	14.0508	14.0926	14.3486	15.4463	13.4453	14.593	13.2944	14.6223	14.1357	14.2708	14.7736	15.1232
Akr1d1_S244_M1	0.991	14.2184	13.5521	12.2379	13.7643	13.1504	13.4107	14.0224	12.4782	12.7596	11.9049	14.4141	12.9272	11.9675	13.9822	12.6068	13.4811	13.2985	11.8495	14.3839	13.7453	13.0885	13.5981	14.0239	13.5044	13.6124	12.8385	13.2016	13.4674	14.444	13.5164	14.2999	12.4487	13.7918	13.8481	13.1039	12.9572
Akr7a2_S263_M1	1	17.2494	17.0052	17.5388	15.6617	13.722	15.8169	15.8146	16.5657	15.4851	13.658	12.8335	11.7262	14.681	15.9626	15.6177	19.0009	18.8559	19.6813	16.6334	16.3556	17.6563	13.8845	12.7825	11.8892	15.2145	14.6147	15.3961	15.2472	16.0692	12.6616	15.3892	16.3145	15.9319	17.4976	14.8522	17.2387
Akr7a2_S40_M1	1	18.0928	17.9715	18.4152	14.9642	15.054	15.2601	15.4226	15.488	14.9745	12.6034	15.5681	11.9112	14.5892	14.5848	15.3298	16.7844	16.459	16.0179	17.3143	16.9319	17.8123	15.4231	15.8047	15.0348	19.1524	19.3903	19.2866	16.07	16.3442	16.5347	13.6552	12.5778	13.2746	16.8437	14.2536	13.5157
Akt1_S122_M1	0.966	13.8972	14.4859	12.9669	15.6716	13.3737	13.9424	14.562	13.2533	14.0397	13.8043	13.8959	13.7407	13.4785	13.6734	16.1159	13.7709	12.8398	14.7716	14.1993	14.2701	15.0578	14.0287	13.3097	16.4002	14.2238	13.7871	14.5109	13.4473	14.5542	13.0687	13.7815	14.057	12.5066	13.3734	13.5981	15.3874
Akt1_S124_M1	1	16.9696	16.339	16.8068	16.4163	15.3665	16.354	18.8434	19.206	19.0871	16.1625	16.187	16.3455	16.3074	17.3117	16.3947	16.255	16.1751	16.6587	16.9573	16.8657	16.9654	16.8023	14.8286	17.2149	17.9155	18.8553	18.2098	16.3071	16.9902	16.0524	17.3535	18.3139	18.0741	15.9036	17.8837	17.6393
Akt1_S129_M1	1	14.0112	13.2522	13.8658	12.954	12.7785	12.2038	13.7928	13.4335	14.2475	13.797	13.1371	13.2945	13.6266	13.6071	13.5259	13.1418	12.5723	14.1716	14.1511	13.9421	12.4787	13.2172	12.7031	15.4626	13.0132	13.556	12.5536	12.1416	13.4924	14.5011	13.2849	13.1202	15.4333	13.0105	12.8669	12.1606
Akt1s1_S203_M1	0.963	14.0213	13.6784	14.2558	16.5965	14.5692	14.304	13.0386	12.9718	13.7194	14.2037	14.0111	13.7921	14.2816	17.2512	14.2169	13.6874	14.0296	13.492	13.5211	16.4784	15.6545	13.6957	13.8222	13.5507	14.2681	12.9063	13.9298	14.3664	13.5919	13.9383	13.6019	13.3111	17.1141	13.7653	13.6329	13.2954
Akt1s1_S88_M1	0.949	14.8128	14.2207	15.3164	12.9972	12.7355	13.131	12.1669	13.5837	14.2482	13.5405	14.4914	13.1151	16.1779	13.3958	13.2114	13.618	13.1906	13.017	12.6543	12.7949	13.4839	13.5541	12.0358	13.4219	12.5932	13.7212	13.1362	13.2625	12.8528	13.8651	13.1307	13.1764	16.1692	11.7593	12.6354	12.4599
Akt1s1_S88_M2	1	19.6165	18.5068	18.6511	18.6516	18.9195	18.2615	18.799	18.5334	18.8251	19.6175	18.6643	19.361	19.1249	19.3461	17.9654	14.7912	18.4348	18.061	20.3915	20.2139	17.8753	18.8273	18.727	18.3637	19.4267	18.7587	19.2488	17.6425	11.4549	17.5204	18.0386	19.0436	19.1459	17.1192	18.1846	17.4727
Akt1s1_S92_M2	0.996	14.4397	18.6008	18.8594	13.6313	14.0834	14.4901	17.781	16.8725	17.7318	14.3991	12.5063	13.7551	13.846	13.155	12.5046	14.9623	14.3843	17.8751	13.9839	14.0649	14.5613	13.9495	14.2917	13.8332	16.5219	16.2936	16.9221	18.2013	15.0279	13.94	14.8775	14.2821	13.2161	16.9402	14.9811	17.2227
Akt1s1_S93_M1	1	17.6042	18.263	13.7281	17.4995	18.6904	17.3005	15.2681	15.0725	15.3182	17.9111	17.7725	18.0284	18.3166	10.9588	12.0032	12.4272	18.7212	17.8824	19.2214	18.9986	12.9535	18.2708	18.1547	17.2907	15.9104	15.4892	13.9639	13.5715	12.8863	11.5384	17.8244	17.4946	17.2939	14.3724	13.815	13.9751
Akt1s1_S93_M2	1	19.2292	18.1038	18.254	18.1622	18.5311	17.7789	18.7189	15.6678	18.7813	19.2202	18.2243	18.9335	18.6933	18.866	17.4703	12.3773	18.1081	17.7772	19.9966	19.8316	17.4883	18.4081	18.3531	17.9382	16.4325	14.954	15.7397	11.3046	12.1494	17.3191	17.6257	18.6563	18.7094	17.003	18.0109	12.5661
Akt1s1_T247_M1	1	16.8964	16.1779	16.2717	14.0938	14.6963	14.0809	17.3055	16.936	17.0506	14.1927	13.0686	14.8691	13.3698	12.9506	15.0626	14.4969	16.2618	15.1097	16.8945	15.8029	16.2374	15.9047	14.9082	14.9142	16.1901	17.4575	17.5402	17.2753	13.9328	13.639	13.8345	13.8175	14.3121	14.2835	14.764	14.5584
Akt2_S461_M1	1	14.501	13.7178	12.9977	12.5397	13.921	13.2593	13.6937	13.286	12.7541	14.0562	12.7735	13.2258	13.45	13.2043	12.2373	13.5562	13.0894	13.1705	16.7126	16.8479	14.5748	12.1204	13.9232	13.6317	12.9948	13.3229	12.3362	13.0367	13.4651	12.6223	13.3137	13.102	12.7103	13.2729	14.3806	12.1209
Akt2_T451_M1	1	15.5841	15.0322	14.3986	15.3253	14.4156	13.2475	13.5073	15.3219	14.1779	13.3127	12.9681	14.1921	17.929	16.7841	13.8756	14.6102	14.364	13.2747	19.1323	19.8683	14.5501	13.833	17.7455	13.1381	14.485	15.2915	15.4239	14.702	14.8957	13.5634	14.023	18.4824	18.5805	14.3987	15.579	14.2733
Alad_S214_M1	1	15.4772	15.6292	15.4071	13.777	14.2931	13.1599	13.4401	13.9279	11.8951	14.487	12.6524	14.108	13.9436	14.8202	13.2305	15.5104	15.3084	14.1427	13.1138	12.7523	15.3494	13.6229	14.0884	13.826	12.4311	13.7314	11.9567	12.3936	13.0618	13.0962	14.4627	13.3501	12.9854	13.257	14.1917	13.1607
Alad_S215_M1	0.992	12.707	13.1019	14.1872	12.9742	13.9882	13.5683	12.4899	13.3377	13.3485	14.6909	14.2096	13.8846	13.1378	12.8337	13.8341	13.7353	13.1637	13.7903	15.9123	16.3482	13.9554	13.92	13.6748	12.9516	14.0271	12.9909	14.518	14.0835	13.0113	13.2705	13.4213	13.2381	13.7627	13.0491	12.8253	13.9432
Alb_S297_M1	0.978	13.3641	12.3359	13.505	13.7495	13.1982	14.8175	12.924	12.5521	13.9246	13.825	12.9717	12.8175	12.2469	12.9558	13.2159	12.7985	12.6899	13.6623	13.6417	13.3473	14.215	13.2493	12.2645	13.0243	12.8595	14.385	13.9657	13.464	13.0508	13.6336	13.8153	13.5377	13.4121	14.114	13.3093	13.7021
Alb_S366_M1	0.999	12.6059	12.3505	14.2006	13.9876	13.9046	14.6392	12.7272	12.9408	12.5317	13.9027	13.0525	13.2956	13.1824	13.8393	13.4381	14.6961	11.8282	13.2185	13.2968	11.9502	12.8062	13.9887	12.5471	12.8725	12.0455	13.1614	12.3452	14.0893	13.151	13.6956	12.6626	13.1362	11.6985	13.713	12.6654	13.4342
Alb_S443_M1	1	13.9341	14.8342	15.0573	13.9796	13.0567	12.5721	18.3642	15.2357	17.6208	13.6697	16.0438	13.3188	13.0435	12.6864	13.9093	14.7986	17.8553	14.5354	14.92	14.4808	14.5788	16.4829	13.5938	13.759	14.0093	15.3556	18.3095	14.245	17.7225	15.1349	17.2487	13.2532	16.8661	18.8024	18.4305	18.6942
Alb_T446_M1	0.999	14.1336	13.4977	13.2753	13.7371	13.3921	13.1764	13.3449	12.528	12.7901	13.2565	14.3784	14.877	13.5293	12.8196	13.0522	14.3229	13.7228	13.4774	13.6176	13.3488	13.4187	13.4667	13.2578	13.0001	14.9244	14.0609	12.79	13.7924	14.9158	14.3102	16.7187	13.8777	14.0916	13.6083	14.2939	12.6147
Aldh1l1_S312_M1	0.999	18.1093	14.1955	13.5551	11.9014	14.185	14.8595	13.6805	13.6954	13.944	14.0944	14.1598	13.3312	13.1772	14.3511	12.9752	13.6705	13.4581	13.5028	14.3844	17.9683	18.1829	13.9146	14.6999	14.3807	13.6108	13.2703	13.2989	13.9564	14.4475	12.9353	13.8611	14.2687	14.5466	12.8019	12.9918	13.0756
Aldh1l1_S354_M1	1	16.2896	16.8421	16.5873	12.8951	13.0643	15.1666	13.6677	13.8727	14.1283	14.0992	13.4758	14.6975	14.3733	13.6295	14.2694	13.5022	14.9039	14.353	16.4758	16.4741	16.7374	13.6256	14.4387	13.78	14.9884	14.4118	13.9142	13.6631	14.5176	13.7911	12.9495	15.1364	13.7654	14.3135	13.498	14.6599
Aldh1l1_S629_M1	1	19.1239	18.8432	14.9385	13.9285	14.1375	13.5737	14.3892	14.0698	14.9813	13.5472	13.1669	13.0903	12.7148	13.2226	13.9189	17.2201	13.9389	16.3623	18.6514	18.9666	16.8996	14.5603	14.977	14.247	16.7827	17.5232	17.5048	14.2065	14.16	14.54	13.5973	14.7959	14.4937	14.3657	14.6316	14.2979
Aldh1l1_S631_M1	1	18.4889	18.866	18.7294	14.7005	13.4996	14.144	15.766	14.0064	14.1259	12.5378	13.2746	14.38	14.4835	14.1812	13.5039	13.8132	14.9487	13.0204	18.0838	18.3271	18.5869	14.5145	13.9977	13.3607	13.5039	13.8816	13.96	12.8415	16.5801	14.3931	16.2586	13.1346	13.6984	15.0777	14.6943	13.8537
Aldh1l1_S671_M1	1	14.6606	14.8105	14.5674	12.7994	13.7946	13.6353	13.3069	13.4829	12.6669	13.4686	14.2282	13.1731	12.9875	14.8775	13.2694	13.585	13.3657	14.4724	15.2192	14.7062	14.6057	13.4395	14.0619	12.6852	14.2822	14.3674	14.8472	12.4396	13.3284	13.0666	13.9448	13.2352	13.6333	14.1254	13.6653	12.5056
Aldh1l1_T317_M1	1	18.5781	14.2497	14.6057	15.2204	13.821	13.6093	14.9486	13.7893	15.953	14.2577	14.1695	13.9035	13.453	14.0499	14.2198	16.2277	16.5572	17.3685	18.2596	19.138	19.1673	14.2328	13.7033	16.1331	14.3717	14.5556	15.2728	15.5164	15.2709	15.054	15.5334	13.6744	13.8092	15.008	14.6145	15.2412
Aldh1l2_T213_M1	1	19.1185	19.4182	19.1002	13.5959	13.9416	13.8624	14.9411	15.349	14.6953	13.0171	13.1555	13.2051	13.264	14.0335	13.5533	14.7437	14.864	13.6695	18.4316	19.5152	18.7243	13.774	14.3012	11.5741	14.7721	14.9772	15.4873	18.3677	18.459	18.5618	14.2466	15.0135	13.3025	15.0116	14.0864	13.9494
Aldh2_T358_M1	1	16.8006	15.0032	13.691	14.5881	14.6393	14.5032	14.1024	15.2304	13.6737	14.4979	12.9132	14.2164	14.5724	13.7559	14.1131	14.0583	16.9106	14.7127	16.9589	17.3339	17.1106	13.7398	15.7145	14.9861	14.7775	14.548	14.3942	15.0401	14.5809	13.5172	13.272	14.4435	13.9782	15.4149	15.1301	15.6897
Aldoa_S161_M1	1	14.6962	14.1114	13.4587	13.703	14.1908	13.6799	13.0592	17.4416	14.5844	14.9619	14.1972	14.4428	14.3143	14.5333	13.5187	14.8796	14.1577	13.7783	12.6441	14.2689	14.3334	13.2418	14.6425	12.8305	18.6481	22.0036	17.7699	13.7776	14.4658	13.9029	15.4467	13.2999	14.105	15.2514	14.024	15.2386
Aldoa_S272_M1	1	14.3056	13.0486	14.7047	13.6157	14.7345	13.468	14.1269	13.6381	14.5495	13.5589	13.159	13.6151	14.5472	13.5132	12.8297	13.8912	14.526	13.2569	18.8209	12.3384	13.7121	14.4866	13.9957	14.8446	22.3824	23.4525	23.0454	14.959	13.8703	13.5598	14.4764	14.4264	13.7988	14.3697	14.3532	15.8148
Aldoa_S349_M1	0.99	13.7536	12.9988	13.8036	12.9667	13.1531	13.1095	14.0592	13.979	13.0861	13.872	13.069	13.9558	12.2887	13.1941	13.683	13.195	14.3679	13.9572	13.3671	13.9015	13.9233	13.4546	13.2511	13.4945	17.5568	14.4261	16.6632	12.8752	14.0256	14.7263	13.2092	12.7417	14.0778	12.0841	12.002	13.483
Aldoa_S36_M1	1	13.1769	14.1447	12.118	12.2346	13.2925	13.0178	22.5912	22.7108	22.8274	11.7421	11.8295	11.771	12.1508	16.8935	16.1869	13.4915	13.0287	14.4238	16.9927	13.5041	13.2948	16.6332	12.6217	12.9921	25.2671	25.5725	25.8228	14.4674	14.1537	13.2981	12.7886	13.624	16.5876	13.9542	18.0568	18.0121
Aldoa_S39_M1	1	15.0671	15.1859	15.0884	15.4516	16.3171	15.4152	20.7008	21.414	20.8035	16.1787	15.3522	15.3711	15.8237	16.118	15.5809	17.542	17.3561	17.2439	14.2419	16.2428	16.0694	15.7403	15.5456	15.5749	26.0603	26.1068	26.0409	15.6888	16.0948	16.3765	15.7273	15.5206	15.2289	16.2215	16.0293	16.127
Aldoa_S46_M1	1	13.5787	12.2426	12.7008	15.5181	15.8643	15.5017	19.2427	18.9024	19.1367	11.9604	14.1862	14.49	14.0295	15.5797	14.9278	15.7641	16.4545	15.9115	13.7466	14.2442	13.2577	15.0605	12.3307	14.5898	22.9406	23.328	23.5137	14.372	12.7555	15.1039	14.8422	15.065	14.5566	16.1644	16.5601	16.7139
Aldoa_T255_M1	1	12.9203	14.2411	13.3925	13.6137	12.9271	13.8084	14.3497	13.1765	13.606	13.7145	13.7915	13.7404	13.4756	14.0381	12.6567	13.2958	14.2288	13.5288	13.0611	12.2746	12.4548	13.4245	13.4955	13.1066	15.7002	16.2542	16.0273	13.4516	13.6627	13.5637	13.4287	13.4233	13.9377	13.3177	12.622	13.2457
Aldoa_T269_M1	1	15.5517	14.4044	14.2365	14.8094	14.4502	14.2819	14.7166	18.0198	18.1204	13.7039	14.272	14.4016	15.2822	15.5339	13.7554	19.0781	18.3687	14.1019	13.4738	14.0648	14.3579	14.9624	13.9863	13.7179	14.0537	14.3504	14.3431	13.3861	15.1485	13.3996	14.9729	15.046	15.5342	16.5113	15.6625	15.6738
Aldoa_T37_M1	1	14.5986	14.3806	14.6944	13.0397	14.3805	13.9896	15.7938	14.4838	14.7782	13.8672	12.9755	14.298	14.2705	13.9014	12.9745	15.4951	15.0891	14.2477	13.8641	13.7031	15.1046	15.1775	14.0942	13.6014	22.387	22.6573	22.7912	15.7906	14.617	14.099	14.8747	14.7043	15.1993	14.5826	13.3965	14.2915
Aldoa_T9_M1	1	14.5531	13.2305	14.718	13.6929	15.1806	13.9211	14.37	13.4453	13.3092	13.7154	14.569	13.1476	14.5958	13.4937	13.9295	14.1578	13.5286	14.5499	14.0446	14.1962	14.5172	14.9714	13.2757	13.403	20.0076	19.8256	20.1478	14.0344	13.9588	14.5545	13.1056	13.6904	13.7635	14.5551	13.4105	14.9564
Aldoa_Y223_M1	1	12.7805	13.4241	13.7905	13.7332	13.4013	13.8769	13.3387	13.6629	12.6983	12.3542	13.1324	12.5289	13.3618	14.0276	13.1009	12.6827	13.5489	14.2956	12.5526	13.1306	12.4537	13.6211	14.5208	13.4217	15.1034	13.3048	14.7542	13.4027	12.6774	13.4152	13.5989	14.0083	13.5945	13.132	12.2808	13.7854
Aldoa_Y5_M1	1	13.5236	14.2792	13.6233	14.2258	13.0398	15.1282	13.8292	14.1093	13.854	12.4369	13.5657	13.7367	13.5159	15.1236	12.9921	12.8196	13.1072	13.0446	13.7597	14.8339	13.8547	14.5316	14.0783	13.6258	17.7887	18.844	19.0408	14.2844	13.7882	14.6228	14.0001	14.334	14.1376	13.3092	12.7656	14.9459
Aldoart1_S91_M1	1	20.3944	19.9539	20.463	15.809	17.1931	15.9631	14.6883	15.4506	14.9337	12.4526	12.5369	11.9283	16.8485	15.3858	14.9882	19.1794	19.6185	18.9631	19.9321	20.1569	20.5121	15.6394	13.5802	11.6609	15.6523	16.4315	16.354	13.2409	12.8202	14.3561	12.6344	13.5139	12.9805	13.8679	14.0023	14.0006
Aldob_S10_M1	1	14.1086	19.0566	19.0854	13.6418	17.4851	14.1161	15.1923	15.0154	14.7985	14.1118	13.846	13.1932	14.8645	13.8629	13.7949	18.2187	14.5926	12.9479	18.7969	19.1366	18.9009	14.226	13.4044	13.9072	15.0517	14.0515	14.7623	15.0907	14.5148	12.9141	13.857	15.2619	14.1199	14.4061	14.1517	15.2527
Aldob_S132_M1	1	17.4818	16.9017	17.2936	15.3413	16.3264	15.8366	14.1824	13.7728	15.0668	14.2938	13.2697	13.175	14.7944	15.6324	14.9589	17.1288	17.2516	16.7855	16.9703	17.0544	17.3294	13.544	13.4207	13.3838	15.2257	15.2245	14.8989	14.7322	14.469	14.8705	13.6336	14.3164	14.3041	14.683	15.1695	15.0955
Aldob_S155_M1	1	17.9645	17.7984	17.8256	13.697	13.1869	13.5292	13.1243	13.8624	13.9945	13.5576	13.7299	14.8738	14.6836	14.2211	14.3286	14.204	14.0257	14.053	14.7911	14.4947	17.4481	13.5696	14.4708	13.0014	14.7189	14.3166	14.3825	15.3106	14.8729	13.6239	14.8849	14.5338	14.3795	14.3219	13.9183	14.5661
Aldob_S272_M1	1	18.3001	19.3505	19.1868	15.1252	15.0203	14.4564	15.3362	15.0386	14.4996	13.6655	13.604	13.2003	14.3715	13.4336	14.0638	14.4624	13.723	14.0188	18.1836	18.7228	18.7416	13.6366	14.2664	14.0817	15.0769	15.1204	14.6948	15.2376	14.9592	15.3141	14.7283	13.9658	13.8551	14.0213	14.6376	14.4537
Aldob_S309_M1	1	15.5741	15.8368	15.5868	15.1857	16.7479	14.3048	14.7361	14.5843	14.2472	13.9664	14.0282	13.881	15.2688	14.6423	15.2222	16.2778	15.8835	14.8783	15.2296	15.6323	15.866	14.7412	14.1572	13.303	13.5307	14.2495	14.5721	13.2446	14.4525	13.9303	14.1694	14.5417	13.5852	14.4182	14.7294	15.1039
Aldob_S36_M1	1	20.5539	20.0143	20.6045	15.4514	16.0843	16.6374	16.0941	14.8145	14.9977	12.6548	12.2385	11.9566	14.5323	16.2734	15.1107	19.2965	19.7924	19.1722	20.2664	20.3882	20.7604	14.5896	14.2842	12.8892	16.4081	15.8703	16.7868	13.5368	15.4586	15.5874	12.1248	13.3762	14.2762	13.8304	13.6263	14.1062
Aldob_T260_M1	1	13.9873	14.1303	17.1258	15.6507	13.8119	14.4363	14.3753	13.4441	12.7311	14.5587	13.6481	14.4753	12.7438	14.5286	15.423	15.9981	13.7474	15.5017	16.7046	13.848	13.6738	15.4915	14.673	13.8712	13.6263	13.6907	15.6295	14.4269	13.1665	14.4087	15.9955	14.7886	14.6632	13.3932	13.6322	13.4085
Aldob_T39_M1	1	19.7206	19.0047	19.6589	17.1563	18.2146	17.5676	15.7881	15.7381	15.7313	11.9067	12.3812	11.7572	12.4722	16.4574	16.5047	19.0125	19.3173	18.7225	19.4734	19.4727	19.7714	12.2599	12.0588	11.2781	15.9723	15.9102	16.5433	17.3163	17.3934	17.4852	12.3445	12.4064	11.8217	14.1181	13.6441	15.2382
Aldob_T9_M1	1	17.6069	14.3121	13.7992	13.6587	16.0395	16.2419	13.7496	14.3594	13.3995	13.398	14.3079	13.3719	12.4936	14.494	15.6676	17.4705	12.7661	16.3704	13.5091	14.821	13.576	12.3227	13.8459	13.9839	14.5015	13.9946	14.1181	13.5051	14.0686	14.026	14.0202	14.2013	13.5664	12.6898	13.8548	13.3918
Alkbh5_S362_M1	1	16.7246	16.6885	16.87	14.726	14.8392	14.8853	16.1287	15.2677	16.6018	14.643	14.4165	14.7786	14.6516	14.3678	14.8633	15.8607	16.0555	15.4621	16.3188	16.3716	16.8073	14.9366	15.2631	14.8885	15.9768	15.5687	16.7259	16.7923	16.5843	16.4672	15.5206	15.7242	15.8806	16.5047	15.7859	16.1108
Alkbh5_S385_M1	0.997	15.8531	16.085	15.5146	15.6577	13.9477	15.4636	14.9668	14.5726	14.0929	14.2262	14.1376	15.2975	13.0211	15.8288	15.2495	14.8544	15.6293	15.3692	16.0579	14.7372	16.1013	14.2828	14.3463	14.487	14.2149	14.4802	14.4865	14.9099	13.9409	14.2387	15.6571	16.309	13.2075	13.8746	16.238	16.1244
Alms1_T103_M2	1	13.1642	12.708	14.1191	14.6393	14.6322	12.5281	14.7226	14.4833	15.089	14.0467	14.0042	13.1767	12.7613	15.4538	14.5504	13.9447	13.955	13.9107	14.5005	13.4691	12.9175	13.9956	13.6542	13.0719	14.8986	13.7769	13.9831	13.8126	14.215	13.6689	15.5567	13.3314	15.7552	16.8073	17.7357	17.2932
Alms1_T99_M1	1	14.845	14.7888	14.2612	12.4234	13.6864	13.901	23.0523	16.0398	20.969	14.1926	14.5396	13.502	15.0341	12.677	14.5188	13.7023	14.0417	14.2467	13.4133	20.0204	18.9587	13.0759	13.4758	14.0125	14.3036	14.632	14.4673	22.6954	13.8907	14.3467	14.2452	13.5282	13.257	19.7556	18.3029	18.5325
Alms1_T99_M2	1	13.178	13.2783	13.2774	13.4048	13.2251	13.3277	13.3525	13.5467	12.8595	13.6501	13.3721	13.4127	13.9984	15.3328	14.4306	13.8855	13.4531	13.9042	12.8894	12.8527	13.9075	14.5617	12.7084	13.9699	13.6728	13.4256	14.2856	14.6756	12.4949	13.316	15.4187	15.3358	15.6329	16.631	17.5606	17.1113
Alpi_S112_M1	1	14.2165	14.1675	14.1501	19.8048	20.236	20.1432	14.0075	14.4972	14.1733	17.18	16.6972	17.4297	13.0727	19.2036	19.1332	14.6774	14.3709	14.0782	14.2603	13.786	14.506	14.2835	14.17	13.4702	14.4114	15.1844	13.7418	14.0922	14.4684	14.7414	13.4567	13.2166	14.5704	13.6827	13.6451	14.4668
Alpk1_S952_M1	1	12.7861	13.7288	14.2044	12.643	12.6991	13.6773	13.6057	13.6736	13.1718	15.9594	15.0429	15.7734	14.7036	13.5601	13.8108	13.2426	14.3474	13.6802	13.7767	13.0887	13.9198	13.5539	13.8151	13.7303	13.0021	14.0177	13.4753	12.9984	13.5675	14.4869	14.5046	13.8807	14.7834	12.8821	13.6536	13.281
Alpk3_S1005_M1	1	13.8303	13.9842	14.2135	12.9814	14.1438	14.7832	17.0287	17.5614	18.3583	14.6349	14.2145	14.1158	14.3068	13.6095	13.9434	13.9764	14.568	14.3109	13.7017	13.6789	12.7781	14.1589	14.0927	14.3639	18.0037	17.4811	17.6232	14.25	14.385	13.9331	13.4169	14.0674	13.0892	14.3465	13.7021	14.7434
Alpk3_S1169_M1	1	13.4072	13.3511	13.4667	13.8102	13.7269	13.1937	16.1532	13.0013	13.0178	13.5537	13.1958	13.0905	14.5078	13.9031	13.2963	13.4578	13.1347	14.6641	12.6293	12.951	13.9879	13.7248	14.5604	14.4838	17.64	17.4636	17.7409	13.0973	12.3277	13.9657	13.7418	13.4833	13.8996	13.6173	13.8098	12.2443
Alpk3_S1173_M1	1	19.1886	18.7397	19.0058	17.5579	16.4844	15.8663	13.626	18.8524	18.4085	15.4781	17.23	16.5773	11.055	17.5354	17.358	17.755	17.8651	17.5911	18.7897	18.4071	17.181	17.3326	12.9154	17.0415	15.1342	15.4044	15.236	19.3939	19.2515	18.7279	17.2622	17.1196	17.153	16.1138	17.357	17.3881
Alpk3_S228_M1	1	14.481	14.3338	13.0593	13.3205	13.7486	13.6233	21.2395	21.485	21.7516	13.2015	13.0379	13.2463	14.2112	12.7663	12.8006	15.0599	14.5038	14.5869	12.9443	14.0197	14.9523	15.3386	15.467	14.1047	22.2579	22.5277	22.7767	13.7306	14.8428	14.4459	13.3445	14.6147	13.3773	13.9575	15.2054	15.6481
Alpk3_T544_M1	1	14.2559	15.0475	14.6509	13.1025	14.096	14.7772	20.249	19.4115	19.8696	13.8198	13.9781	12.7307	13.4644	13.0665	16.6604	14.0603	13.5405	14.4905	13.872	13.4344	14.6322	13.7025	14.0715	14.0442	21.1032	20.7192	21.3455	14.2518	14.2694	13.6452	13.3634	14.5297	13.9471	14.5525	14.3043	14.4324
Alpl_S110_M1	1	16.065	14.7744	14.4796	12.5696	14.3826	14.5517	15.493	15.4751	14.3233	13.8216	14.2685	13.7061	16.0728	12.9639	13.4369	19.3818	20.3147	18.766	14.5523	13.7659	13.7077	16.8574	16.8558	16.5238	15.2533	14.1477	15.7437	16.1848	14.8657	14.3016	14.1059	14.2257	13.4493	17.7109	13.5698	17.7508
Alpl_T113_M1	0.998	13.9966	17.0798	13.5807	13.742	13.2153	16.2768	15.075	16.8293	17.0579	13.5622	14.7459	16.3666	15.0008	14.1692	15.9272	13.3607	14.8264	13.8669	13.8286	13.5662	13.475	13.1261	13.4469	13.3854	14.6831	13.9509	14.0177	14.6705	14.0916	13.6508	15.4404	14.3916	15.0122	14.1246	17.0615	13.3838
Als2_S1458_M1	0.999	13.6832	12.9917	18.9526	16.9492	18.0295	16.7931	15.1305	14.349	15.1914	13.6769	12.023	12.2203	17.0798	15.9611	17.3688	17.2336	15.0123	14.4479	13.1962	19.0232	14.2432	18.0279	17.9276	17.6979	15.3792	14.5592	14.1013	17.2036	14.0388	14.024	13.7527	14.6405	14.4373	15.1741	17.543	14.8627
Als2_S460_M1	1	17.2582	16.8672	17.8656	13.6442	17.7341	16.4548	15.5405	14.8387	15.981	16.8872	11.9259	16.8924	17.008	16.6542	15.2365	16.209	14.8288	14.301	19.0643	19.3222	17.2719	16.3572	15.6532	15.3223	14.7298	15.1557	14.5171	13.3253	13.8556	14.1175	13.2226	13.5233	13.2329	14.9346	15.154	15.4488
Als2_S477_M1	1	17.9402	19.2416	18.7505	15.1509	16.1447	15.3476	15.8755	15.9366	15.5531	14.8016	14.6282	14.665	15.5938	14.8162	15.4285	16.1018	15.8909	15.7427	17.5647	18.2581	18.5082	16.5964	16.6826	15.8153	16.0872	16.2152	16.246	14.1912	14.5673	14.1882	15.2186	14.0012	13.8102	15.6837	13.9897	14.158
Als2_S477_M2	1	19.0384	18.4552	18.5542	17.1471	16.0754	16.416	16.3628	15.7414	13.9052	16.1138	16.0535	15.8918	15.8801	17.018	16.8889	17.6296	12.4205	17.1128	17.9777	18.8367	19.4689	16.5421	17.1864	16.6722	15.4794	17.9883	18.0024	11.1469	16.6807	16.0773	15.5593	17.3763	16.396	12.8188	16.0953	15.3906
Als2_S483_M2	1	14.3478	18.0593	18.0956	16.6097	13.7505	15.4808	13.6814	14.0062	14.542	15.9167	15.6191	15.2707	15.5285	16.3977	16.3074	16.9765	14.1011	14.2055	13.6977	13.7637	14.1856	13.6661	16.7931	14.1675	14.3222	15.8314	14.5735	14.1877	13.6898	14.8418	15.4054	14.2988	15.9844	14.5711	15.001	14.8362
Als2_S486_M1	1	16.1022	16.8841	16.5374	17.1358	17.8279	16.8348	15.4748	16.1378	14.7438	16.132	16.4393	15.7949	16.368	16.452	16.7324	17.7202	16.8591	16.9301	15.4441	15.6562	16.3952	16.0383	16.1267	16.8079	16.9085	16.2337	17.9461	15.0214	15.2342	15.9194	15.4386	15.456	14.8383	18.4048	18.0698	17.9292
Als2_S486_M2	1	18.7631	18.1399	18.2815	16.8646	15.799	16.2469	16.1245	16.087	14.8977	15.8364	15.7549	15.6733	15.5758	16.7621	16.5868	17.403	13.7615	16.8372	17.7085	18.5673	19.1847	16.2669	16.8863	16.3774	16.3802	17.6887	17.7196	12.304	16.4265	15.9791	15.2155	17.0988	16.1103	13.2038	15.8486	15.1466
Als2cr12_S271_M1	1	18.2414	12.8102	12.4345	11.285	16.1692	16.3134	14.386	15.8118	14.8472	15.4039	17.9994	15.9278	14.6381	12.248	17.8238	17.8222	16.3715	16.21	20.8604	19.3186	19.1452	16.2396	15.5537	17.271	15.3539	16.3297	15.3993	19.4251	18.6056	16.5878	15.8079	12.2876	15.3739	14.2631	15.5754	15.8332
Amacr_S345_M1	1	17.1978	17.9311	17.6666	13.6952	13.6709	14.3316	12.9438	15.5461	13.9374	14.5844	14.7166	12.1876	13.8894	13.0754	13.9146	15.1349	13.8681	14.8201	17.6717	17.6021	17.1434	14.4207	14.2595	15.144	14.2879	13.8743	13.9504	13.7862	13.3729	15.3128	13.1888	14.5976	13.9766	14.2517	14.566	13.7552
Amer2_S207_M1	1	12.8118	14.179	14.2519	13.8424	13.9149	13.53	13.8046	14.685	12.9386	13.672	13.6102	12.6129	13.4514	13.8059	13.7945	14.0946	14.7489	13.7835	13.6518	13.5177	13.9966	13.6785	14.0849	14.063	13.5102	14.445	14.042	14.4854	12.5978	14.9225	13.7115	14.2887	13.9219	15.5345	13.5462	14.8003
Amfr_S496_M1	0.998	19.996	20.3477	20.8389	12.5428	14.784	12.9913	14.9479	15.6527	14.6261	13.4761	12.9377	13.9298	14.8338	13.1845	15.1872	12.955	13.9113	14.1171	19.9974	20.1223	20.3056	15.9433	16.3377	13.7037	14.8867	17.0885	14.9663	12.9487	15.7644	14.2243	14.9776	13.9827	14.4643	14.7072	14.5924	14.5534
Amfr_S529_M1	1	17.9131	17.9318	17.8226	13.3123	14.1963	14.5516	14.1558	14.3773	14.1251	14.8888	14.8126	13.949	14.5923	13.7386	14.7493	15.6798	12.9704	14.043	17.8632	18.2424	17.9746	13.8922	14.5426	13.9956	15.5483	15.2498	15.9064	14.2251	13.7265	14.5423	14.3872	13.2617	14.7819	14.0264	14.9024	14.7898
Ammecr1l_S107_M1	0.975	18.2261	18.0994	17.8261	16.0192	16.4892	15.3372	15.1621	13.3028	14.8206	16.7258	16.5506	14.0229	13.7565	13.755	14.1498	14.0142	13.342	13.3815	14.8203	17.9039	16.6266	14.2961	15.2986	13.7749	14.4325	15.6982	15.61	13.6635	16.6756	13.5484	13.8917	14.4795	14.7354	13.9709	14.7107	14.298
Ammecr1l_S148_M1	1	17.8291	17.5495	17.5225	13.3593	16.2971	15.3694	14.5871	15.2465	14.2296	13.701	14.8732	15.6245	15.539	15.2223	15.1085	16.9886	17.2802	14.2259	17.5187	17.8142	17.6925	12.2781	12.2279	15.5176	14.8893	15.9023	14.9907	14.6973	15.9676	16.3637	15.6791	13.9415	15.1587	16.7793	14.7273	13.1972
Amotl1_S839_M1	1	12.9876	12.9902	13.9085	12.9438	12.6588	13.7472	12.5876	12.5518	12.8198	12.7289	12.4529	13.0853	13.4194	13.4098	13.4402	12.816	14.1699	12.5245	13.8092	13.9624	13.9878	14.9805	15.8191	14.7959	14.3505	14.4459	14.9256	12.8828	13.2529	13.6441	12.6692	12.7912	12.8189	14.4222	14.232	13.3954
Amotl2_S206_M1	1	13.4804	14.7146	15.1842	13.7419	14.366	14.5497	15.6364	15.3025	14.1303	14.2763	15.2293	15.0822	15.3478	14.2339	13.9461	14.7737	13.5244	14.6038	14.3472	15.0179	14.8652	16.7637	13.8013	16.5443	14.0757	14.9626	13.7964	14.9396	13.5662	15.2143	14.2545	13.8249	14.5235	16.0787	15.3785	13.7285
Amotl2_S621_M1	1	14.7281	14.7253	14.5468	13.3754	14.2821	14.3596	14.4468	13.8876	13.8175	13.0436	12.7934	14.396	14.0641	13.9834	14.4059	13.4184	14.4496	16.4804	13.7117	13.8608	14.2978	17.5258	14.1168	17.5989	14.6217	14.0438	12.9702	13.2907	14.6371	13.7002	13.1589	14.2007	14.4947	13.0934	13.2945	13.6451
Ampd1_S19_M1	1	13.7466	12.2964	12.794	13.7388	13.5016	14.3651	13.0957	12.8778	14.5464	13.3173	13.5377	13.5173	13.0504	12.5969	13.3526	13.0424	13.4067	13.2584	13.723	13.1749	12.7518	11.9852	13.6786	12.701	12.5571	14.7004	13.8825	12.0125	13.6111	14.2329	13.8019	13.4502	13.0609	13.9656	11.3911	11.87
Ampd1_S85_M1	1	13.9348	14.2171	13.7608	14.437	14.862	13.2537	12.8943	14.4808	14.4595	14.4253	13.7244	13.2193	14.2065	14.0936	14.2274	14.0162	14.715	14.4649	14.6372	14.9852	13.37	14.1451	13.5654	13.2941	20.8709	22.2772	21.6411	14.4156	14.3773	14.9419	13.6778	14.0798	13.4916	14.5062	15.0099	13.7549
Ampd1_T81_M1	1	13.4885	13.7804	13.6885	13.5205	15.1959	14.4768	13.4595	14.3278	14.7607	13.3186	14.682	14.6936	13.8718	13.5983	13.351	13.4631	14.4602	13.7006	14.1244	13.3572	14.0068	14.0941	13.8356	13.4907	16.7792	17.2207	17.0283	13.3888	13.777	12.5781	13.8616	12.9113	12.3976	14.159	13.9817	13.7064
Ampd2_S109_M1	1	14.3983	17.3744	17.8439	15.8791	13.9225	15.7633	15.3903	15.0285	13.7122	13.9336	13.2721	14.7684	14.0445	15.8004	13.0318	15.3237	13.5219	17.2068	16.5627	18.2136	18.3663	13.4915	13.797	14.1683	14.9763	14.4274	14.634	14.5073	15.1089	15.3059	13.2396	17.1596	17.0437	15.1138	14.4886	13.791
Ampd2_S12_M1	1	12.9482	13.3605	12.9298	13.3393	11.8598	14.473	12.4997	12.009	11.8558	15.3325	15.0564	15.5976	15.1485	14.885	14.3028	14.2444	13.4843	12.9909	13.593	13.8033	13.9283	13.9951	13.6613	13.8937	13.5736	14.1584	13.6915	14.2189	13.6486	14.0605	13.9405	12.9946	13.8408	14.635	13.5367	12.6517
Ampd2_S87_M1	1	15.9906	16.2861	17.3581	14.7058	14.4141	13.9118	14.4176	14.5814	14.577	14.1951	13.6239	14.1229	13.9508	12.5825	14.063	15.3426	15.425	16.4495	14.2976	14.0049	17.5405	14.5672	14.9823	15.8816	14.7272	14.1157	14.4116	14.5801	16.7839	16.4893	13.5771	14.8612	14.1704	14.6044	13.2613	14.7216
Ampd3_S142_M1	1	13.4189	13.1702	14.2307	11.6164	13.0807	12.6594	12.8373	13.2073	14.0033	13.6663	13.9396	14.3698	14.0367	12.1977	12.9592	13.5245	13.4412	12.9691	13.5861	13.2136	13.0514	12.6124	14.284	16.492	13.3741	12.3349	13.3568	13.3346	12.6504	13.7374	13.1241	12.1857	14.3712	13.1291	13.0197	13.3499
Amph_S259_M1	0.945	14.7973	13.9324	12.914	13.2901	12.9726	12.9269	13.2178	13.703	13.6887	12.9078	12.9904	14.0531	13.1382	12.8946	13.1803	13.4325	13.1716	13.2101	17.92	17.0285	12.7221	13.8111	14.5343	12.9586	13.1596	12.4943	13.3439	14.3386	13.0055	12.8788	13.3786	12.0431	13.1936	12.8054	12.8785	15.7292
Amph_S269_M1	1	14.7244	13.901	15.088	14.7637	14.1027	14.349	14.3198	14.8047	13.7888	13.8198	13.9487	13.4384	13.5588	14.4814	13.3018	14.7595	14.2579	15.478	15.0086	14.4754	14.6337	13.878	17.563	17.834	14.4694	14.7478	14.4146	14.3382	14.6376	14.8403	13.8069	14.9305	13.8098	18.8906	17.9463	18.2868
Amph_S282_M1	1	13.9294	15.3523	14.3673	14.0751	14.8805	13.4414	14.3262	13.7068	12.6582	13.6888	13.6497	14.4074	14.051	13.4927	13.8857	14.5141	15.8715	14.3976	13.2305	13.5329	14.9505	17.0138	17.3493	13.7765	14.7968	14.9831	15.1995	14.8274	13.8814	14.9778	14.2951	13.1975	13.3171	13.5592	14.7502	14.2726
Amph_S290_M1	0.998	13.5696	13.0722	12.1741	12.9489	13.3418	13.9161	14.2083	13.6166	13.9722	13.3164	13.5623	13.3112	13.2918	14.7887	13.2759	13.7862	13.9333	13.8354	13.4501	13.0158	13.3678	14.9118	14.997	16.601	11.9195	13.1979	14.0436	13.5627	14.0292	12.7224	13.7748	13.6035	13.8171	13.2244	13.8562	13.6522
Amph_S493_M1	1	14.7442	13.5272	14.0797	15.7452	15.9854	15.9169	14.4144	15.1948	14.8225	13.8679	16.1064	16.2031	13.3038	16.7916	16.0987	14.7397	14.8657	14.8547	19.2652	18.7456	15.4217	14.8992	13.8173	15.0783	15.1729	15.6136	14.8827	14.0359	13.8487	14.6555	15.154	15.484	15.5085	14.6705	16.4019	14.286
Amph_S511_M1	1	14.0551	14	13.2743	15.6562	14.233	14.2528	13.3473	13.7651	14.1286	13.7135	13.2126	14.0582	14.6159	16.0184	15.1854	15.361	14.6355	15.6878	17.2469	18.5974	13.9859	13.69	12.7289	13.9534	13.9493	15.289	13.3417	12.3456	13.9677	14.0175	14.4734	15.0549	14.8243	13.6591	15.3993	15.7892
Amph_T271_M1	0.88	13.9018	14.4031	12.968	11.9751	13.2576	13.3877	13.1266	13.0501	12.7756	12.591	12.81	13.1916	13.5311	13.7537	12.6687	15.1386	14.6797	13.4798	13.8503	13.2295	14.0334	14.3636	13.4843	12.9533	12.6771	13.7772	12.912	12.4117	12.8566	13.4065	13.4504	12.2787	14.0079	16.0523	13.421	14.6029
Amy2a3_S287_M2	1	14.1433	14.2935	15.2294	16.7469	17.106	16.6103	14.057	14.7464	14.7319	17.0304	16.2868	15.7055	17.9115	16.4711	15.2504	13.5259	14.1351	14.1813	12.1953	14.6601	13.7894	13.7079	14.1739	13.6533	15.1914	15.0449	13.751	21.6496	21.2855	21.1858	14.0869	14.1268	14.2312	14.7076	13.9919	14.5901
Amy2a3_S70_M1	1	13.3402	13.7885	13.0969	14.1356	13.146	14.4056	13.5606	14.5446	13.2181	12.751	12.3299	13.9257	13.711	14.2582	13.1878	13.6272	13.2877	15.0876	15.0835	13.1879	13.7317	14.741	13.6146	13.573	13.3863	13.3979	12.8554	16.4891	17.408	16.1846	13.2673	13.7575	13.5522	13.6337	13.413	12.6723
Amy2a3_Y288_M2	1	15.2618	14.9842	14.1271	16.6363	17.0035	16.4866	14.6491	15.4155	15.0315	16.9116	16.1763	15.5868	17.7954	16.3595	15.1438	14.2122	13.8471	14.4274	13.8961	14.4706	13.4756	13.2764	13.7244	13.1547	15.0993	15.8992	14.0203	21.6073	21.2136	21.1132	14.2745	13.1245	13.1594	14.3457	14.747	14.6781
Anapc1_S355_M1	1	14.174	13.6195	14.2226	13.0383	13.5006	13.5447	12.8477	13.604	14.0424	13.7308	15.6056	15.0983	15.2057	14.7207	15.0433	13.053	13.1431	13.1919	14.1822	13.0436	13.6632	15.1026	15.2568	15.3845	13.2933	13.7512	13.7282	14.2067	14.7027	12.2067	15.0973	13.5163	13.9092	15.6334	15.1904	12.419
Anapc1_S688_M1	1	14.984	15.1549	15.2961	15.5318	15.8253	15.6825	15.3322	15.4124	14.8319	15.9578	15.875	15.5682	16.0581	15.7904	15.6895	16.4561	16.25	15.9683	16.1011	15.9934	15.1254	15.2543	15.6919	15.7114	16.3904	16.3436	14.8407	15.7585	15.9931	16.0895	15.9604	15.912	15.5681	18.1002	17.95	17.8456
Anapc2_S546_M1	1	15.2798	15.6847	15.7503	16.2029	16.1106	14.8442	13.5124	13.9254	14.5275	16.1457	12.9941	14.7209	14.0272	16.2217	13.2145	17.0333	16.5966	16.5081	15.5595	15.586	15.5666	13.7048	15.9855	14.0248	15.354	13.9663	13.2125	16.6126	13.8833	16.6031	14.202	14.3052	13.9403	16.5571	15.3543	13.5188
Anapc2_S548_M1	1	13.5809	15.6179	12.9926	15.4651	15.3828	15.5013	14.3055	16.1584	14.8504	15.1259	15.6817	15.1306	15.4557	15.1724	15.4526	16.5548	13.5176	16.3304	14.6123	14.202	15.6372	15.1518	15.4259	15.1881	14.4218	14.6812	16.3617	16.4395	16.8728	16.1635	16.5177	16.4341	16.0257	17.1999	17.0108	17.0462
Anapc4_S777_M1	1	13.364	13.6423	14.429	15.7583	14.5194	14.6876	14.6806	12.7204	13.1209	14.5799	13.484	13.2876	13.281	13.2414	15.0143	13.1382	13.5902	15.7289	14.8503	14.602	13.3178	13.2103	14.1717	13.8074	13.0825	12.9039	13.3705	13.5732	14.1546	13.301	14.749	15.9397	15.862	13.2878	12.8945	13.8256
Angel1_S51_M1	1	14.0337	14.3198	14.4043	13.5757	15.929	14.7074	14.7024	14.3038	15.342	15.09	15.0842	14.5044	14.5771	14.0053	14.6198	13.5573	14.1557	13.6164	14.2403	15.8711	14.1568	13.8019	13.2931	13.8097	13.7147	14.757	13.7118	14.4727	13.623	14.5496	13.8614	14.2487	14.6862	18.9641	19.2247	19.0837
Ank1_S1307_M1	1	13.6149	12.3998	13.6456	12.9581	13.1249	12.8169	13.491	11.8287	13.8542	14.4277	13.2681	14.3555	13.4917	13.7234	13.7776	13.2146	13.4093	13.9107	12.829	13.8861	12.7716	13.2917	13.52	13.9864	13.9301	13.9232	12.3939	13.9632	14.0454	13.3692	15.2171	14.637	15.5341	13.1807	14.4813	13.5802
Ank1_S1348_M1	1	13.8628	13.2992	13.9686	13.8945	14.0694	14.2575	13.2208	14.0344	12.62	13.5172	14.2671	13.4099	13.6661	14.5436	14.2418	14.0256	13.9935	12.9015	13.6981	14.1716	14.0798	14.0757	14.0791	15.3591	12.8549	13.5021	13.908	14.18	13.4898	13.4918	15.635	15.1009	15.6278	14.1188	13.9842	13.0844
Ank1_S1357_M1	1	13.7558	14.4476	13.4428	12.5945	13.3885	13.1669	13.8607	13.4674	13.0239	13.0577	14.411	13.3451	12.1467	14.1456	13.5128	13.0388	13.3392	13.0543	13.6793	13.5146	14.8139	14.2071	13.6538	13.8855	12.2851	12.8344	13.044	14.016	13.6023	13.9759	16.2243	16.4681	16.9424	12.7435	12.8151	13.5846
Ank1_S1520_M1	0.999	14.6767	13.2627	13.0566	14.4007	12.6878	14.205	13.7319	12.2778	13.5889	12.9356	12.8588	14.1709	13.2012	13.7148	13.3616	14.1201	12.6204	13.646	12.7363	14.132	13.9808	13.2563	13.2334	13.7202	13.9789	13.0664	13.7692	13.2077	13.6138	13.733	12.9091	13.5479	14.2291	15.9826	15.2137	15.1914
Ank1_S688_M1	1	14.3089	15.8718	14.2471	12.6764	13.5147	12.362	17.6007	18.0627	16.7167	14.2488	14.2998	12.9435	14.1387	14.0817	13.5144	13.0907	17.5304	16.7818	13.4021	16.1233	16.14	17.7266	16.9148	18.5593	14.7295	16.8395	15.1199	14.7071	16.0488	17.0563	19.2949	19.3261	19.2428	14.3994	12.389	14.2749
Ank1_S771_M1	1	13.8944	15.1754	13.6489	14.085	13.9406	14.2519	16.1214	13.7895	13.4984	13.4974	13.972	14.2867	14.6193	14.5334	13.5078	14.3339	14.3271	13.4462	13.9038	13.2271	14.2525	15.0421	13.9481	15.137	13.6873	13.2372	15.2403	14.1766	12.9361	13.8822	16.4374	15.6122	16.2724	17.3149	17.0645	17.0945
Ank1_T1293_M1	1	12.9522	12.9278	13.1403	13.77	12.8422	13.0782	13.9918	14.0699	12.7761	12.5871	13.3914	13.385	13.2977	13.2518	13.1265	13.4762	13.6153	12.7758	13.9518	12.9436	13.3579	11.9564	12.2058	12.787	14.2667	13.1863	12.8164	12.7935	12.6387	14.0497	14.9447	13.8585	14.6476	13.5265	13.2351	13.807
Ank1_T1295_M1	1	13.494	14.2071	14.0625	13.0641	14.5093	14.2538	13.9639	12.7066	14.0922	14.6173	13.2233	13.4297	14.7197	13.2398	13.7892	14.1724	13.3839	12.8028	14.1239	13.2934	13.8328	12.931	10.721	13.8735	16.0091	14.0785	14.5146	13.4399	14.9991	14.029	15.755	14.7959	15.3612	16.5243	15.4805	15.597
Ank1_T876_M1	1	13.7204	16.6901	14.6067	12.1808	14.9802	12.2283	15.7407	15.3753	16.1731	15.7644	15.396	12.4481	13.7044	12.5756	11.8866	13.9473	18.5389	17.8357	13.251	16.8161	14.0135	18.0718	16.8117	18.6906	14.7068	14.6021	15.2906	15.9306	17.3546	17.9035	19.5876	18.9292	19.1507	16.3351	14.3991	13.8961
Ank2_S1498_M1	1	13.5928	13.0478	14.4942	16.8794	13.5378	14.3408	16.7788	14.8808	15.0214	13.3703	16.6929	14.9384	16.904	17.3379	17.5091	14.0451	15.7114	13.4835	17.1725	16.4728	13.8972	13.5511	13.8237	13.1127	14.0455	13.4158	15.0641	14.848	14.2741	14.2295	13.6375	13.7401	14.0049	14.188	14.3394	14.5256
Ank2_S1859_M1	1	14.5359	13.7647	12.6693	12.9271	12.7041	12.9524	13.3079	14.193	12.553	13.8167	13.9862	13.6593	14.1404	13.4546	13.2323	14.4385	12.7828	12.8889	11.5949	13.1682	13.6333	13.2713	13.0556	14.0983	13.5164	13.1009	13.2079	14.5479	13.9883	13.4226	13.5993	13.8311	13.3863	13.5354	13.1583	13.8233
Ank2_S2127_M1	1	14.53	15.6105	14.2968	16.0392	14.5649	15.0234	14.24	15.1505	15.1128	16.4674	15.6905	13.7473	16.5473	16.821	16.6646	14.1705	13.9514	14.2355	15.8756	17.2378	14.2609	18.911	13.4609	14.3351	15.1849	14.1492	14.3298	12.651	14.1264	12.9951	15.0044	14.3307	13.7419	14.361	13.4544	14.3739
Ank2_S2400_M1	1	14.4397	14.5373	13.9248	16.02	18.175	16.4776	15.8433	15.8169	15.4945	18.5136	17.1472	17.6097	18.4244	17.3622	16.8786	14.1879	14.8039	14.2702	14.6529	14.0742	13.1157	13.6017	14.4497	13.3381	15.2323	15.0441	15.8391	15.0622	15.0705	15.1838	16.2571	13.2685	16.3801	14.4257	14.3536	13.7139
Ank2_S3729_M1	1	13.2137	13.7156	13.8694	15.2134	14.7001	15.749	13.9729	16.2741	15.965	15.6837	14.7088	16.5499	15.7123	15.4808	15.6728	12.7142	14.4058	14.4775	15.5327	13.8022	13.9179	13.6045	12.7602	12.432	13.687	14.2409	13.3915	13.6391	14.0279	14.6651	14.4098	13.6328	13.8981	13.835	13.5016	14.051
Ank2_S3823_M1	1	13.6824	12.3372	12.5043	15.7647	16.0045	15.9166	18.8854	20.7958	20.0581	16.2428	16.2497	16.1251	16.4521	15.8831	15.8341	16.2879	16.5253	16.8244	17.298	16.9026	11.6964	17.1967	17.4626	17.4713	20.6874	21.2028	20.6249	16.2457	15.9425	16.0709	14.0442	13.8047	14.2069	16.8149	16.1762	16.2545
Ank2_T2578_M1	1	12.568	13.6971	13.2955	15.2003	15.0513	15.031	13.7563	13.6108	14.0097	15.0148	15.5378	15.3017	16.0022	14.8449	16.5843	14.1147	14.3951	14.0615	13.8453	13.5706	14.0459	13.499	13.171	14.1309	14.5965	14.379	14.2041	14.8814	13.4777	13.8223	13.2125	13.0596	13.9902	13.7738	13.472	13.1249
Ank3_S1390_M1	1	12.6147	13.986	14.3575	16.7442	18.3154	17.2062	15.3135	14.5169	14.3679	16.0303	15.1757	15.5002	15.7306	15.1213	16.0891	19.1556	18.9687	18.2956	12.935	13.1656	13.2634	17.2396	17.5566	16.7089	14.5679	15.6053	15.7837	17.2799	17.1501	17.2794	13.7115	13.8565	12.5228	15.7607	15.5061	14.1581
Ank3_S1390_M2	1	14.8431	14.0578	14.5454	13.43	13.8783	15.6277	16.6456	15.2476	17.0449	14.8891	15.126	14.3559	15.6869	13.7057	13.878	13.4514	13.2939	13.9077	14.1569	13.9082	13.3093	13.6391	14.2314	13.9773	13.5189	16.0959	16.6432	14.5112	14.4351	14.3752	15.1293	14.1506	13.5425	13.9691	14.4293	13.2188
Ank3_S1400_M1	1	13.436	14.0038	13.701	15.8472	13.9231	15.8345	14.5692	14.4487	14.6997	13.3169	13.9902	14.5959	13.5768	15.4806	15.1666	14.8762	16.7687	16.2959	14.1674	13.388	14.1844	14.0718	14.5185	13.961	13.8353	16.8704	16.9176	14.1445	15.0257	15.1211	13.9746	13.1939	12.7148	14.0076	14.5399	14.148
Ank3_S1400_M2	1	13.5043	14.5419	13.0372	15.142	13.9484	14.2865	16.1663	13.0234	16.5668	13.4036	12.9096	12.6723	13.399	13.4043	14.2581	13.7556	13.5673	13.4695	12.8311	12.9388	13.8704	14.0176	13.2174	13.4305	13.6393	15.5703	16.1047	12.6351	13.0852	13.3638	13.2271	13.2309	13.0505	13.8319	13.1988	13.0711
Ank3_S1470_M1	0.999	14.0914	13.7308	13.8482	13.4295	12.9887	15.939	13.2471	14.8047	13.6814	13.4343	14.0726	13.9358	14.448	12.772	15.9391	13.8451	15.5489	14.4183	13.8577	13.3297	14.4567	12.8746	14.8955	13.6406	13.4703	14.0985	14.6156	13.7168	14.4932	12.8335	12.1238	13.0129	13.8231	13.3356	13.5646	13.3593
Ank3_S1568_M1	1	13.5821	12.9054	12.6506	13.0727	12.5942	13.3246	13.2868	13.1607	12.2378	11.1162	13.43	14.2659	11.8541	12.5146	13.4566	13.2356	13.3365	12.7397	12.9128	12.5746	13.612	14.6572	14.292	14.3425	12.0624	13.1121	12.6191	13.804	12.9196	13.113	11.3803	12.1628	13.3735	13.0184	12.8501	12.5644
Ank3_S1658_M1	1	12.626	12.1043	12.8819	15.5171	13.261	12.9985	13.8903	13.4651	12.8859	13.906	12.8188	13.9365	13.3581	14.5068	12.4255	12.9874	13.2764	16.3294	11.8875	13.4622	14.1798	13.8569	13.7947	12.7281	12.7006	12.8284	13.3639	13.4289	13.9729	12.7301	12.3415	13.4049	13.0115	12.8333	13.283	13.2233
Ank3_S1722_M1	1	15.0859	13.7077	13.5984	13.4326	17.8511	15.527	15.2046	13.8899	13.7365	14.2926	14.7453	12.8035	14.2788	15.2587	15.6665	16.2687	14.6079	18.1399	13.6535	14.1302	12.933	14.2759	13.8733	14.2578	13.6078	17.9527	13.1066	14.4776	18.0696	17.0971	12.6231	14.4331	13.7149	15.7655	16.2829	14.1104
Ank3_S1789_M1	1	14.0492	14.2041	18.3331	14.6046	14.5602	13.9662	15.0399	15.0674	17.0461	13.4726	14.0784	13.5703	14.2168	13.9012	15.3701	20.5305	20.5779	19.871	14.2951	13.5116	15.0046	12.8944	14.3001	13.9623	13.7508	14.0143	17.0053	17.8477	15.0082	14.0163	13.9299	14.1531	15.8181	14.2695	14.9598	14.9693
Ank3_S1809_M1	1	13.8781	14.9673	14.3305	11.4706	19.0382	18.0075	15.2149	15.7881	15.2056	16.6881	16.0759	15.7096	13.9333	13.7933	16.9079	18.79	18.3809	13.3967	13.8426	13.8693	13.3116	16.5898	16.5276	17.5339	18.8441	16.0983	17.4088	14.0807	13.3634	16.0697	12.405	13.9592	13.3002	15.8371	14.6879	14.6111
Ank3_S585_M1	1	13.5616	15.5429	14.0181	13.1921	15.1548	14.5639	16.578	15.3522	15.824	14.3648	13.6516	13.4372	14.9458	14.0549	14.2772	17.0307	16.6956	16.6711	16.4856	16.6257	14.397	14.5958	14.9204	14.0908	15.9384	15.9586	16.2043	16.4024	16.7896	16.8427	13.8193	14.7525	14.3862	16.7031	15.5126	15.7345
Ank3_T1812_M1	0.996	13.5506	13.861	14.5305	16.3632	13.3571	13.9722	13.615	14.2755	15.2037	14.4331	14.2059	13.0957	13.0051	13.3163	13.8019	13.8967	14.4034	15.0306	12.8261	13.52	13.6295	12.9523	13.7461	14.238	13.3287	14.5519	13.3359	13.9334	13.0048	12.678	13.912	11.9706	12.04	13.3835	12.3679	12.8287
Ankhd1_S1668_M1	1	13.6533	13.0235	13.5385	13.9722	12.7411	14.0794	12.9183	13.3856	12.5619	13.119	13.7044	13.9379	14.5529	12.6481	13.6941	14.3322	12.9166	12.8947	12.7411	14.4828	12.4891	13.4686	13.415	15.0934	12.8817	13.0184	13.3456	13.3664	12.6338	13.7058	12.9637	12.9364	13.429	12.4117	13.8241	12.0089
Ankib1_S738_M1	1	15.1052	15.4497	15.2836	15.4099	15.2779	15.1943	16.099	16.0273	16.2038	12.3681	15.9776	15.8968	13.8129	15.2594	15.335	18.4694	18.1616	17.8356	15.74	16.0405	15.3527	15.5523	14.6958	15.5124	16.2159	16.1628	15.8076	15.5616	15.9369	16.0165	16.3334	16.0295	16.039	17.9116	17.2591	17.5144
Ankrd11_S242_M1	1	13.799	14.214	14.2377	15.7101	16.2171	15.736	14.2764	15.0169	14.8682	16.5174	15.5088	16.2705	16.7793	15.5502	16.0471	15.3147	14.6919	14.1557	14.735	14.8722	14.8437	15.3629	15.3384	15.1327	15.2776	14.3089	16.2092	14.676	14.6796	13.6756	16.21	15.9799	15.5464	15.1728	15.3146	14.7332
Ankrd17_S1957_M1	0.996	13.1537	13.8482	14.0915	13.2516	13.6969	13.4199	14.922	13.1092	13.4008	12.9405	13.7531	13.2818	13.9006	13.9111	12.8077	13.7643	13.1329	13.1226	13.1713	12.543	14.1242	13.7785	13.2244	12.0482	13.8355	12.845	12.3206	14.3355	13.4204	13.5203	14.5781	13.1094	13.5891	16.2212	12.9377	17.0174
Ankrd17_S1959_M1	1	16.3485	16.8211	16.4955	15.78	16.9215	16.0733	15.0203	15.8038	16.1812	16.3459	15.7652	17.1272	16.184	15.824	15.0566	14.8603	14.6202	15.8538	16.1245	16.3255	15.587	16.0982	16.2215	15.8223	16.4131	16.2406	16.7859	17.3238	17.423	17.2065	16.1714	14.4501	14.8455	17.9425	16.7017	13.041
Ankrd17_S1993_M1	1	16.3776	15.7175	15.8561	15.5193	17.0559	15.9991	15.5641	14.9767	15.3152	17.3253	15.979	16.8637	16.8819	16.4776	15.3275	15.1475	14.8473	12.68	16.2857	16.5731	16.8932	16.0667	12.2347	12.223	15.3908	15.3568	16.2585	16.0779	13.3871	14.806	16.6603	16.5591	16.8974	16.8876	14.9868	16.9723
Ankrd17_S2322_M1	1	17.4836	17.2291	17.2246	17.2615	18.0061	17.519	17.776	18.6519	18.4246	16.9541	16.6989	16.8002	17.0536	16.8033	16.673	16.903	16.6836	16.2181	17.1022	17.3025	17.2761	16.7705	17.1477	17.3973	18.215	15.4297	18.027	16.2434	15.0749	16.4204	16.3009	15.5116	15.9153	17.4676	17.0751	17.0613
Ankrd27_S969_M1	1	18.4943	19.0394	18.9763	14.8279	14.471	14.9638	16.4767	15.7779	13.6375	15.2346	14.5029	15.015	12.0019	15.1649	15.0727	14.2267	13.4429	15.5553	18.2727	19.0416	19.178	14.7751	13.4065	13.0678	14.4884	15.5161	14.9137	14.8505	17.0818	16.8883	12.4638	15.4766	15.5131	15.0551	16.1944	14.7847
Ankrd27_T1029_M1	1	18.1935	17.2595	18.797	14.7149	13.8846	13.2151	14.2422	15.328	13.7659	13.8612	13.5209	13.3424	14.4844	13.6412	13.5711	14.0134	14.0386	14.3017	18.9101	17.5707	17.6012	14.6646	14.5781	13.5444	14.2127	13.5913	14.5876	15.6987	16.6078	17.0409	14.0535	13.681	13.4758	14.2944	14.2101	14.1513
Ankrd28_S1036_M1	1	13.4527	17.0183	16.746	12.3324	15.432	12.7129	14.5412	15.1701	14.3003	13.6905	14.2486	14.7771	13.0382	13.8243	11.3945	13.1068	15.9907	14.7431	14.1425	16.0965	16.9603	16.1119	16.4416	13.8105	14.7616	19.7926	19.7265	13.5267	17.7215	17.5526	13.9395	12.9693	13.4091	20.4886	20.0328	19.9688
Ankrd28_T1034_M1	1	12.553	14.0086	13.7605	13.7321	12.7471	12.9811	13.1836	13.7262	13.3786	13.202	15.234	14.4605	13.7604	12.6334	13.8431	14.86	14.5174	14.009	14.5938	13.3179	13.8926	12.7286	14.1311	13.6862	14.1941	14.4379	14.067	12.5174	14.3023	13.9579	13.9098	13.7013	13.7648	15.7577	15.3728	15.569
Ankrd50_S1222_M1	1	13.4017	13.7334	13.2457	13.0574	12.5173	13.2736	13.8051	13.7436	12.8808	12.4326	13.5177	14.8735	11.4869	14.2473	13.2383	12.9813	13.2095	14.6839	12.9845	13.4524	12.8829	13.8028	15.0724	14.1963	13.821	12.8611	12.7009	13.8675	14.2744	13.9216	13.6601	13.2203	13.1464	12.9104	13.7414	13.2277
Anks1a_S576_M1	0.922	13.4092	13.0396	13.8273	13.3375	12.5643	16.9159	13.8084	15.6425	14.0044	13.453	15.1152	13.602	12.8874	14.1843	12.8117	13.9961	13.4241	14.0139	15.0623	13.8969	13.7517	16.0488	12.2618	13.8379	14.3065	13.4368	12.5794	12.9116	17.2254	13.125	16.2655	13.9578	13.0462	12.4314	12.7346	13.4557
Anks1a_S578_M1	0.995	13.6945	13.8712	13.7061	14.2091	13.6812	15.9217	14.0583	13.9641	13.651	14.3339	14.1747	14.2678	14.4565	17.2628	14.0654	13.5458	13.449	14.0214	14.672	14.4714	13.2563	13.1988	14.1432	13.8097	14.5217	14.6553	13.6402	13.9069	14.3235	14.2574	15.7459	16.2941	16.6215	14.2807	14.2517	14.5394
Anks1a_S580_M1	0.89	13.9449	13.8044	14.1185	14.1813	15.0615	14.9411	14.0028	13.7887	13.9738	16.335	13.9174	13.1026	13.7559	13.0784	12.8778	13.9455	13.6895	14.2419	13.4831	14.3831	15.0051	14.5165	13.7582	13.8156	13.8255	13.1866	14.0061	13.0537	14.082	14.2383	13.4026	13.7613	14.5791	13.7326	15.2821	15.1742
Anks1a_S599_M1	1	16.3115	15.9632	15.1754	15.8816	13.5052	16.0478	18.4666	15.1206	15.4236	13.08	15.5158	15.6587	13.0006	15.9874	15.4375	16.1504	16.5814	15.1259	12.1185	15.3294	15.8895	15.8509	12.6808	15.6809	16.2004	14.62	16.5362	16.9747	17.6372	17.3796	16.0311	16.667	16.9011	17.1735	17.0894	16.8524
Anks1a_S613_M1	0.838	14.6796	14.2996	13.8323	13.6052	13.7274	14.3717	13.5206	17.3429	13.3732	14.8193	14.2635	14.4037	14.0998	13.4431	12.4633	13.7693	17.0198	14.1558	13.8102	13.2963	13.4404	13.5246	13.718	13.7091	13.9843	12.8732	14.22	14.4926	14.185	14.7594	14.0767	13.6292	12.4778	13.4912	13.1451	14.6383
Anks1a_S615_M1	1	15.5897	13.0452	16.3025	16.4772	12.8117	15.3659	17.8565	16.1235	19.0641	15.1291	13.4069	14.2724	15.6308	16.1883	15.8582	13.1391	13.8424	17.5881	15.7548	16.4711	16.6526	16.3216	16.8892	16.4928	15.5335	15.3672	14.6517	15.4463	15.7092	13.2564	14.9099	17.9509	17.4136	14.3909	16.4339	16.4966
Anks1a_S629_M1	1	15.9761	15.8297	16.0493	15.3964	15.8542	15.76	17.5553	17.1474	15.0463	15.8733	15.2196	15.0224	15.6537	15.6841	15.4009	15.9328	13.6378	15.7972	16.0447	16.049	15.8599	16.0178	16.107	15.2959	16.6062	14.9979	16.1801	17.6374	17.0185	16.389	16.07	16.6433	16.2362	16.8014	13.3388	15.0838
Anks1b_T925_M1	1	13.4062	13.0499	13.4625	13.1895	14.0883	13.7759	14.0448	14.1801	13.8561	13.5111	14.6779	13.8225	13.7605	12.7084	13.7067	13.9982	13.4866	13.7543	18.5912	16.8505	12.9065	14.332	12.3152	14.4256	12.9959	12.5967	13.583	13.2571	14.1246	13.1545	14.2109	14.1741	13.8752	14.4485	12.749	12.5269
Anks4b_S134_M1	0.999	15.6326	15.3084	14.7549	19.5925	14.5022	19.7574	13.7754	14.9197	15.1735	13.1874	19.0771	19.8682	14.5468	19.9628	13.3516	14.5345	14.6075	14.5261	13.8311	14.6301	14.3434	13.9389	13.884	14.0771	14.6268	14.9776	15.0389	14.4671	14.5546	14.0245	14.4665	14.9459	13.3359	13.7325	14.0228	13.7624
Anks4b_S134_M2	0.934	12.9071	14.5201	12.9915	12.8379	13.3188	14.4443	14.3575	14.7265	13.9117	17.3379	13.3122	14.1501	13.7861	13.0285	18.2795	12.8452	14.2577	14.2026	14.2049	12.4448	12.9805	13.2324	14.0075	14.0193	13.8407	13.9406	14.0956	13.8165	13.749	12.414	13.8281	12.9052	13.7044	13.4879	13.4008	13.4579
Anks4b_S145_M1	0.999	15.0692	14.792	14.9173	17.7166	19.1787	18.4473	13.8682	13.9354	14.6827	18.6719	13.2524	17.9275	16.5425	17.6916	18.7171	14.217	14.6536	14.6756	13.8369	14.8118	13.3419	12.9153	13.1048	13.669	15.023	15.3763	14.7947	13.1841	15.1098	16.6354	14.3782	14.3002	13.7324	14.7098	15.0979	14.2333
Anks4b_S145_M2	0.998	14.2655	13.9782	15.3918	13.3113	12.4176	13.7052	14.6314	13.6419	12.6039	17.5302	13.6724	14.1665	13.7297	13.4947	18.4498	13.7055	13.8768	14.7528	14.3243	14.332	15.7654	14.8581	14.4895	13.9068	13.6057	14.4796	14.697	13.0559	14.2839	13.1966	13.5392	13.0163	14.5646	14.7709	13.0202	13.8431
Anln_S175_M1	1	14.1155	13.9781	14.4148	13.7102	14.7036	15.6946	13.6665	15.2758	13.8733	18.2022	17.2335	17.9906	18.2085	16.4411	16.1436	14.4581	13.856	14.1192	14.1762	13.0772	14.1031	13.5255	13.98	13.6338	14.5923	14.3633	13.6166	14.4701	15.6727	15.397	13.9608	14.5727	13.6249	19.2038	18.878	18.8712
Ano9_S129_M1	1	15.5705	14.8232	13.9692	16.8859	16.7356	16.9494	14.4505	13.2814	13.7616	16.626	16.2082	16.166	17.0653	16.8228	16.2234	15.4938	14.1199	15.4522	14.4927	13.5808	13.9127	13.6587	13.9741	12.8677	14.0799	13.7147	14.0083	14.5059	13.8979	15.3007	13.2578	14.5561	12.2958	13.8704	14.0129	13.9808
Antxr1_S575_M1	1	15.2044	13.8931	14.2841	14.7327	13.2421	14.9351	14.9276	14.4113	14.5684	15.7775	15.3829	15.7437	16.0998	15.0518	15.4961	15.7143	13.7998	14.7313	14.2358	15.3881	15.0152	18.7876	19.6138	19.2177	15.8721	14.6959	14.6813	14.6748	14.3476	13.2978	17.1127	17.5521	16.8198	14.792	14.38	15.7292
Anxa1_S37_M1	1	15.4633	13.6502	13.721	12.6732	13.9371	13.9563	12.9353	13.2391	14.4249	13.6899	13.1587	13.9057	12.5608	12.3116	14.2974	12.9947	13.9313	14.3765	13.3993	13.8055	13.643	16.6725	16.6919	16.8054	14.461	13.1144	13.7656	13.9971	13.4202	12.7792	13.7395	13.132	13.176	14.098	13.8403	13.2149
Anxa2_S12_M1	1	14.2088	13.7275	14.58	13.5956	13.5662	14.8301	13.9048	13.305	13.1788	15.789	14.6917	14.2147	14.1976	13.9825	14.0322	13.7764	15.3297	15.223	13.3471	14.6305	12.9733	15.9759	16.3227	15.6217	14.027	14.0376	14.2119	12.2556	13.2202	13.4962	13.5828	14.2022	13.2916	14.0285	13.7172	14.0537
Anxa2_S26_M1	1	12.5339	13.4592	13.2999	13.7832	13.5341	14.3966	13.7754	12.8507	12.7354	13.9752	12.9043	17.1702	13.6098	14.268	12.8322	13.764	17.0193	14.9751	13.5669	14.1704	14.4306	17.4829	12.9805	11.5978	13.7674	13.6361	14.4326	13.8895	13.7558	13.4105	13.1111	14.1304	13.6176	13.1372	13.1329	13.713
Anxa2_S92_M1	0.999	13.3482	13.382	13.8773	12.2864	12.7735	13.5077	13.2893	13.8024	12.509	13.6269	10.2845	12.3859	11.9704	13.9287	13.8041	12.3809	13.7603	13.4751	12.1249	12.7879	12.7842	10.9978	10.84	10.8852	13.0544	13.906	12.8073	13.7245	12.6868	13.1927	12.2345	12.2408	12.4053	13.3256	12.2401	12.099
Anxa2_T19_M1	1	14.6002	13.8551	13.7615	14.1009	13.4034	15.6514	13.7535	13.6899	13.7286	15.9497	15.9606	13.2803	14.9367	13.145	12.9148	14.3704	13.1187	14.5706	13.77	13.7562	14.6893	16.2975	16.0064	15.8448	13.596	14.1473	14.0503	14.0173	12.5707	13.7531	13.9435	13.481	14.128	14.5967	14.3575	13.5388
Anxa2_Y24_M1	1	13.9767	14.1874	14.2292	14.6572	19.0443	14.2443	14.0983	14.3638	13.7429	18.6037	13.9462	14.0387	17.6025	13.5744	12.6162	14.2148	14.7816	14.2289	14.8745	14.4857	15.0613	18.3066	18.5385	14.8445	15.679	12.8134	14.2782	14.1194	14.8554	18.5201	14.4772	14.2708	16.2752	13.5613	14.1479	14.4495
Anxa3_S234_M1	1	13.0675	12.5989	13.4036	12.3774	12.6594	13.4625	12.7244	14.253	12.5317	12.7673	14.2177	13.6975	10.2613	10.9765	13.2338	12.3677	13.7424	12.9985	13.4288	11.87	13.3247	11.0335	11.1751	13.5478	13.21	12.932	13.403	12.8912	12.4393	13.242	11.2188	14.0829	14.1412	13.3046	12.3061	12.5453
Anxa3_T268_M1	1	13.7093	14.4252	13.2532	14.1813	14.2279	14.0557	13.0336	13.942	14.1208	14.0601	12.9098	12.6795	14.2948	13.4903	12.8385	12.6439	13.4824	13.7021	13.8997	13.7178	12.6446	15.3431	13.4985	15.2276	14.5389	13.1675	12.7618	13.4317	14.7175	12.8962	16.8724	16.5257	16.8112	13.6525	13.9419	13.1265
Anxa4_S12_M1	1	14.7107	14.803	14.2284	13.3264	14.7807	16.2102	15.4218	14.1457	14.1282	17.1237	16.2549	16.5479	16.9871	17.1654	16.0128	14.6801	14.9162	15.1339	13.9257	13.7913	14.4652	15.7064	15.9517	12.8417	14.0856	15.0519	14.0505	13.5932	15.5384	15.913	14.3016	14.0298	14.0853	13.0802	14.2758	14.0265
Ap1b1_S782_M1	0.999	12.439	13.586	13.4037	13.2245	12.6962	12.9845	13.4309	11.5561	13.4122	13.2886	13.4637	12.5875	13.6644	12.3183	13.1856	13.9128	13.3841	13.4756	18.2996	14.0253	13.5843	13.8238	12.6324	14.4104	13.2266	12.7616	12.7304	12.8064	12.088	12.3613	13.5582	13.5741	13.5177	12.8838	13.0959	13.0939
Ap1m1_T152_M1	1	17.6418	16.4822	18.1653	15.4183	14.7898	13.0722	13.7753	13.7715	14.8575	13.7162	13.3869	13.7901	14.9627	13.4102	14.6416	13.9894	13.7971	13.1367	15.2959	14.014	17.2839	13.9998	16.5998	14.1022	16.47	13.9939	14.4033	17.5189	17.461	17.7899	14.611	13.4396	13.1151	14.3151	13.5241	14.5623
Ap2a1_S517_M1	0.943	14.1531	12.7823	13.8545	13.1866	14.1162	12.2567	14.9228	12.8943	12.9696	14.1615	13.1723	12.9475	12.967	13.583	13.5754	13.6836	13.2167	13.2092	14.3887	13.0216	13.8301	14.328	13.429	13.5292	13.4769	12.8381	13.0472	13.4562	13.7582	13.295	12.9288	12.4729	13.4499	13.0301	13.3927	14.1885
Ap2a1_S655_M1	0.982	13.7357	14.6201	17.2174	14.349	13.6979	14.1196	14.3098	14.5429	14.87	13.3189	15.0255	15.6981	14.6361	14.1211	13.9935	13.9508	13.6837	14.02	14.3643	13.1494	14.24	14.0902	14.2249	17.4559	13.6902	14.7935	14.5994	15.1281	15.2457	14.3777	17.5443	16.9675	14.3408	17.0948	17.7492	17.7277
Ap2m1_T155_M1	1	17.1182	14.2685	18.2923	13.6141	14.1502	14.2134	14.197	14.3948	14.896	14.0317	13.4302	13.7746	13.3023	13.2243	13.6516	13.6581	13.5829	14.5888	18.3154	15.1124	14.251	15.409	16.7552	14.4821	14.3732	14.8382	14.1624	19.0201	19.2204	19.0761	13.8456	13.9471	13.8326	14.3298	14.5129	14.4911
Ap3b1_S276_M1	1	14.5178	13.2048	14.1208	17.7115	14.628	14.7533	13.6974	14.5168	13.8732	13.4101	13.2531	13.7856	13.5879	17.1714	16.8834	14.4084	14.5764	19.2765	15.4731	14.4501	17.0724	13.5997	13.8467	14.6517	13.4626	14.1677	13.8595	15.0415	15.4983	13.3426	14.4905	18.5164	18.149	14.3396	13.465	13.5536
Ap3d1_S755_M1	1	13.1621	13.452	13.7649	16.391	14.6144	13.4095	13.5025	14.5451	13.3397	13.3296	13.5854	13.4815	14.3185	16.4656	15.8156	15.3127	16.0097	16.206	14.0271	14.468	14.7863	14.512	14.521	13.8409	13.8333	14.6779	13.6644	14.7045	14.9775	15.2656	13.8831	13.497	15.5736	14.3282	14.8339	14.9546
Ap3d1_S755_M2	0.999	12.9254	14.4987	13.8844	14.2456	14.1586	13.7463	13.4288	12.8517	14.1517	13.6825	14.7145	13.3175	13.6894	16.5626	13.6482	14.3852	14.301	13.33	14.1663	14.0428	13.1283	13.8741	13.1314	13.7639	14.0658	13.7562	13.5395	14.643	14.8117	14.184	13.688	17.9716	16.9766	13.7037	13.8352	14.7441
Ap3d1_S760_M1	1	18.4623	18.4223	19.2554	19.8428	17.8101	19.0156	18.8989	14.5286	19.8606	18.615	18.8399	18.4539	18.8161	19.6855	19.3209	18.8802	20.1743	20.9034	18.7347	19.1421	19.6514	18.6315	18.5057	18.5705	16.0349	15.2904	15.2089	19.0261	19.9596	18.1021	18.4624	20.2917	20.2757	15.7057	19.3178	19.2607
Ap3d1_S760_M2	0.997	13.5398	13.049	13.1668	13.6159	13.5343	13.1144	13.9722	13.5954	14.4689	12.3428	12.864	13.599	13.614	16.532	14.9038	13.0815	13.9276	13.3805	14.3304	13.6469	13.604	14.4917	12.9196	15.185	13.4163	15.3427	14.0675	13.8993	14.6389	14.2912	13.582	17.9343	16.9455	15.2265	13.867	13.5993
Ap3d1_S784_M1	1	13.994	13.8992	14.6255	17.2079	14.0218	14.0865	14.5561	13.6808	16.0184	15.1189	14.8426	14.0558	14.0669	13.3777	15.5068	13.7039	13.0881	19.2933	14.407	16.138	16.2518	15.2141	13.5428	13.0694	13.5335	14.0113	14.3596	14.7473	13.5483	15.1585	14.7299	20.767	17.5946	15.6757	14.2527	13.6
Ap3d1_T758_M1	0.999	14.5709	13.7139	14.4561	14.896	13.1246	12.9267	14.3406	17.2872	18.7589	13.9778	14.737	13.2508	16.2846	13.3798	13.5225	13.2826	13.9092	13.9969	14.0518	14.1001	15.2016	19.2838	19.4898	13.8319	15.7944	13.4361	14.5375	20.1762	14.1061	14.1079	14.8653	14.3733	13.4147	17.5071	14.0842	13.3879
Ap3d1_T758_M2	0.999	13.4754	13.2682	12.7575	16.5472	13.7976	14.824	13.8027	13.5544	14.0593	13.3128	14.2137	13.0755	13.1088	14.7772	13.4878	13.6852	13.6029	16.5729	14.2725	13.4097	14.1674	13.9356	14.0708	12.7395	12.872	12.501	13.4915	13.8372	14.2649	14.1295	14.0516	12.923	12.8959	13.3058	13.6713	13.2442
Ap3d1_T870_M1	0.998	14.2433	13.4383	13.7762	17.4009	18.0669	12.809	15.2125	14.9748	13.9349	12.8045	16.7811	12.425	17.1177	11.8742	17.1685	13.0984	18.0628	12.5564	18.643	18.544	14.2662	17.0717	17.606	13.5975	15.3831	15.7613	15.0641	18.1495	18.6882	13.323	17.5019	14.4717	17.2029	18.277	14.5954	15.2579
Ap4e1_S675_M1	1	13.4225	14.0478	15.1753	16.6882	16.7064	17.3754	13.8257	14.3899	13.629	17.2193	16.2456	16.7967	16.8085	16.5573	17.1604	16.1132	14.529	14.5015	13.5909	13.2375	14.4526	13.8599	14.665	14.4002	14.742	14.2614	14.3011	14.8999	15.3814	13.6583	14.2761	14.0927	16.1498	14.0821	15.1794	15.0637
Ap4e1_S970_M1	1	14.8667	14.024	14.3393	15.9767	14.006	16.4234	14.7236	14.7332	13.299	14.6358	15.3896	15.408	14.8945	15.9351	15.8092	16.1855	16.4172	16.2966	14.5574	14.7027	15.3271	14.7566	14.1578	15.4443	13.9645	14.8454	13.4435	12.9628	14.1818	14.9532	15.8792	15.724	15.3972	14.7048	14.3731	14.3387
Apba1_S316_M1	1	13.4356	14.0995	14.3312	14.6845	14.7891	14.5112	14.3839	15.3471	15.6262	16.9069	16.488	16.7054	17.4528	16.2637	13.2521	14.0988	15.5002	14.5574	14.0345	15.0212	13.7286	13.4699	16.3777	13.6973	14.8456	14.6332	14.3046	15.2473	14.7206	13.8964	13.955	13.4593	14.6821	17.2908	17.6936	17.8296
Apba1_S572_M1	1	14.4383	14.1199	13.9104	15.4073	14.6646	14.5728	13.5207	15.4875	14.3269	12.6949	14.0797	14.566	13.9338	15.7121	15.6658	16.0702	15.234	15.6259	13.599	13.9703	14.5158	13.7417	13.5938	15.0586	13.4303	13.805	14.7001	13.5621	13.961	13.5874	14.0889	14.8373	13.4495	16.8167	16.636	17.0887
Apba1_S83_M1	0.875	14.3237	13.3702	13.9317	13.2664	14.3624	15.0202	13.8416	13.4251	14.0922	13.2895	13.4564	13.2066	14.4136	14.6239	14.5526	14.113	13.1188	14.2639	13.9824	12.8678	13.8989	14.0606	14.8647	12.7375	14.106	13.3085	13.401	13.6924	14.3872	12.3956	13.0303	13.6451	13.1864	14.0533	13.1322	13.132
Apbb1ip_S500_M1	1	13.5468	13.02	14.8678	15.1362	15.2449	13.8662	14.0844	13.6382	15.2336	14.213	14.6106	14.9037	14.6594	13.8739	15.1483	13.4704	14.0493	13.7414	14.2389	14.6294	14.3162	14.7483	14.9849	15.0091	13.2753	13.1604	13.6017	13.8844	15.3013	14.3262	17.2691	17.3431	17.0254	14.4897	14.9779	14.6268
Apbb2_S123_M1	1	14.0408	14.2185	14.22	13.03	13.5786	13.5009	14.2592	12.7975	12.2022	14.8507	14.3449	14.2853	12.8279	12.878	14.6413	14.1678	12.9835	13.1133	14.838	13.8698	13.7027	16.2494	16.3171	16.2991	14.5051	13.422	13.7675	13.1482	12.9948	13.5034	13.0843	14.4377	13.9626	13.3045	13.0266	14.3788
Apbb2_S334_M1	1	14.0617	17.7419	17.7857	15.8009	12.8704	12.4396	19.988	19.9389	20.0452	16.7593	15.8952	16.4076	16.4164	11.0833	16.877	17.7309	14.5601	12.5811	13.1387	12.9172	13.3957	17.8707	17.9851	18.0631	15.5351	15.6659	15.3614	18.0848	17.4499	18.0474	13.3137	12.8885	12.5022	14.6464	14.8209	14.213
Apc_S2728_M1	1	13.9862	13.8059	14.5114	15.5474	15.9568	13.4537	13.678	13.7524	12.9156	17.143	16.2381	16.8506	16.4786	15.8899	13.6198	13.94	14.0248	13.8077	13.4161	13.6858	13.749	13.4269	14.6067	15.5711	12.7713	13.8545	14.0675	13.758	14.5828	16.4467	14.6309	14.1224	14.3798	14.8956	15.373	13.1201
Apc_S760_M1	1	13.7964	13.2155	14.2128	15.1663	15.2992	13.6778	14.6807	13.4457	14.3255	14.7468	15.9382	16.0343	15.8596	15.2116	15.9315	13.503	13.2025	13.2337	13.1148	14.4031	13.3516	16.066	16.2545	16.3239	14.5806	13.6819	14.1605	13.0871	14.6271	12.631	14.2473	14.5489	13.5218	13.56	13.5661	14.7595
Apc_S796_M1	1	14.5044	12.9928	14.5114	13.4107	14.6786	15.209	14.3908	12.8708	13.6714	14.3858	13.7935	14.1229	15.297	15.4107	13.4946	12.8208	14.7455	15.6596	15.6369	15.8911	14.1675	14.6899	15.2598	14.995	12.5047	13.0489	14.1066	13.4501	15.0337	13.4596	13.1411	15.3942	15.7216	13.4279	14.3756	13.7377
Apc_T1453_M1	1	15.4638	16.0935	16.0977	16.1753	16.6987	16.1183	15.4116	15.3444	16.2704	16.7291	16.8149	16.5569	17.0617	15.6097	16.0125	15.1145	15.8911	15.3307	13.3465	15.8524	13.4869	16.8389	17.0818	16.6648	16.6208	15.8027	16.0359	16.6653	16.2016	16.3844	15.8636	15.221	14.8439	16.0093	14.3796	15.4057
Apeh_S187_M1	1	16.5429	16.3105	17.0189	17.402	16.941	17.2302	15.6884	16.2928	15.1428	16.5461	16.6583	16.1289	16.6027	17.3701	16.9312	17.1706	17.324	17.3764	16.9909	17.031	17.1315	15.5117	15.2118	15.4356	16.0598	15.8996	15.7242	12.9619	17.1096	15.6751	16.1225	16.4964	16.311	13.7597	16.8926	17.1455
Apex1_S18_M1	1	15.5905	15.5864	15.7834	15.5898	13.1486	15.1065	15.235	14.329	16.0116	13.1189	14.8941	14.9741	13.6501	15.3479	15.4096	15.499	16.9943	17.0826	16.0078	16.5546	15.8357	14.959	12.8389	14.9202	14.9406	15.8762	13.9921	15.9875	16.889	13.4973	18.0276	18.6136	18.1394	15.0286	16.8192	16.6296
Apex1_T22_M1	0.999	14.0987	14.634	14.34	13.8611	13.7289	15.1317	13.674	12.65	13.8637	15.0634	15.0982	13.6653	13.2968	13.637	14.1189	14.3955	13.7489	14.9549	13.8482	15.3712	13.7322	14.2926	13.5456	13.287	13.0946	13.1347	14.0716	14.5005	13.1456	13.5137	17.0458	14.146	17.2888	13.696	13.7584	14.005
Api5_S464_M1	1	12.8387	13.2258	13.2097	13.4532	18.5069	13.4254	15.1077	14.0973	15.0715	13.6458	13.686	13.7902	13.5113	12.5632	13.547	13.4713	16.5467	13.8575	13.6481	14.8112	13.8607	13.1785	13.0338	12.7669	14.228	13.1677	13.8088	16.3901	14.7877	14.0836	13.5635	14.1596	13.717	13.1262	13.2859	12.9651
Apip_S186_M1	1	13.1207	17.2288	14.6517	12.8147	14.897	13.1866	15.1686	14.8617	16.187	16.2629	12.7739	12.7651	14.4905	13.0682	16.303	16.5572	15.0372	14.5129	17.4078	16.0865	14.6117	18.5276	14.0135	18.3701	16.8214	17.9946	14.4551	14.1912	14.9	14.5684	15.156	13.8374	14.151	19.3485	14.3292	18.6304
Aplf_S131_M1	1	14.047	14.3158	14.9054	15.4972	16.174	15.6561	14.9934	15.4018	16.2453	15.9092	16.356	16.5518	16.1035	16.3723	15.9023	16.1089	16.618	16.7365	14.0845	14.3207	15.1071	16.0074	15.791	16.7657	16.2206	17.1522	16.3502	16.3755	16.5052	16.6832	16.3366	17.4201	17.5137	16.8187	17.6065	17.3018
Aplf_S149_M1	1	14.4104	14.4601	13.5049	14.1409	16.6592	16.6948	14.3625	14.141	13.7501	13.614	14.4861	17.5394	15.4777	17.1021	12.688	14.6531	16.61	14.6138	13.3257	13.4893	13.3354	13.1876	14.2783	14.2673	14.3681	14.457	13.8876	14.9197	16.3576	13.4918	13.4932	15.1725	13.3213	15.0478	17.135	13.9288
Aplf_T153_M1	1	16.9571	17.054	17.311	15.4168	16.782	15.7505	15.5145	15.4276	14.4725	16.3088	15.524	16.1318	15.94	15.4348	14.4917	16.9379	13.6112	16.131	17.1127	17.1858	17.6117	12.5538	14.0866	12.1793	14.4964	15.0003	15.3444	15.6134	15.8473	16.2834	15.3834	13.7216	15.0568	14.9464	13.6829	15.3328
Apoa5_S72_M1	0.998	11.3264	14.554	13.2077	12.8899	13.3726	15.1106	13.6525	14.2897	14.5514	13.2976	13.1286	13.3931	13.8571	13.9032	12.761	14.8804	16.3741	13.4923	16.0064	15.7671	14.0719	14.1439	12.9784	12.4269	14.1417	13.971	13.4539	13.5564	13.7433	14.5479	13.9975	14.2143	14.1448	15.1329	11.7987	13.971
Apoa5_S76_M1	1	16.2187	16.7794	16.2247	14.0785	13.3878	13.562	13.9599	13.408	14.0056	13.5673	14.2892	12.1628	13.5384	14.6841	14.169	14.5343	13.2041	13.4448	14.8099	13.6714	16.0291	14.1487	13.7861	13.4336	13.4913	13.9634	14.4802	13.6468	14.7629	13.4065	13.0643	14.0352	13.9329	13.7866	13.4419	14.2738
Apobr_S534_M1	1	12.939	12.9175	13.6469	12.9682	13.4793	14.3709	12.6706	12.6107	12.9246	12.9432	13.6629	12.0499	12.9601	13.4754	13.0101	13.8759	13.1663	12.7996	13.2657	13.3299	13.2852	13.3593	14.3506	13.7178	13.1686	13.6353	12.7263	14.0145	13.5788	13.7631	12.3483	12.7736	12.808	13.7005	13.6425	13.5922
Apobr_S951_M1	1	12.9966	14.3714	13.4194	16.8104	16.9587	16.4711	16.485	16.0234	15.3029	16.1836	15.1679	15.6445	17.1357	17.6527	16.5354	14.3737	14.6204	14.5838	13.4855	13.98	13.7873	16.6749	17.2719	17.3836	15.5424	16.4966	15.2386	15.204	14.179	15.2002	15.8469	16.7283	16.7879	14.6588	13.2438	14.1611
Apoe_S186_M1	0.969	13.3735	13.2811	14.074	13.3169	13.2575	12.6313	12.7302	12.7524	13.4947	14.2839	13.5041	13.0598	13.2632	13.5119	13.5637	12.1702	13.9496	13.5404	13.0439	13.0765	13.0835	12.8152	13.4112	14.3198	13.1382	13.1017	13.3386	13.2542	13.2301	12.9531	13.3824	13.2597	13.3267	13.6736	12.8381	13.1134
Apoe_T187_M1	1	16.7098	17.303	16.7309	11.7131	11.7319	11.594	18.9896	20.1056	19.8636	15.8128	12.4284	14.9814	12.8828	16.0733	11.4811	17.2409	18.0229	17.028	17.6009	17.388	17.6792	15.9675	16.0262	15.6441	15.9209	16.9002	15.9792	17.1535	17.1586	16.3293	16.7343	16.6803	16.2095	14.3479	17.1834	17.2482
Apon_S119_M2	1	13.182	14.0488	13.238	13.9967	13.4543	14.1038	13.9765	13.9383	13.8588	13.0789	13.43	13.3302	11.9458	14.2056	12.7558	14.1671	13.6053	16.4879	14.4609	15.3397	14.8469	12.6379	12.8811	13.2944	13.2155	13.9236	13.326	13.5239	12.6228	13.6725	12.9303	12.5608	14.1686	13.7378	13.5968	13.8713
Apon_T110_M2	1	12.1062	14.1875	13.2837	13.6446	12.5875	12.3214	13.0191	12.4757	13.7663	13.0913	12.6077	12.3266	12.4866	12.9505	12.5327	14.2196	14.2957	16.2237	14.1898	15.068	14.5743	12.9295	12.6859	12.4851	12.9325	13.1204	12.5732	13.7157	11.4797	13.2356	13.2035	13.9554	12.2506	11.8081	12.6851	13.9645
App_S441_M1	1	13.5915	14.1086	14.2075	12.6657	13.5472	12.8858	13.8366	12.6372	13.4132	13.4283	14.9795	12.6548	13.6199	12.7899	15.0938	16.2807	16.4354	16.5404	13.4592	13.7883	14.3019	13.6309	13.3036	15.6976	13.5622	12.7942	12.8712	15.6172	13.0129	12.9555	14.0224	12.9202	13.4233	13.7706	12.1551	12.7114
Appl1_S365_M1	1	16.2911	15.9487	12.8346	15.4437	16.4705	11.832	19.3213	20.0396	19.6147	17.2858	16.3015	17.0391	17.0378	17.1241	16.289	17.5932	17.5875	17.8187	17.1695	17.0746	17.0368	18.2518	18.5959	18.5767	20.1908	20.2271	20.4109	17.442	17.0749	17.3767	17.6601	17.616	17.8541	13.0409	16.7368	16.7882
Aprt_S15_M1	1	15.3099	16.7023	16.3944	16.714	16.9441	16.6499	17.198	18.857	17.854	15.1248	15.7701	14.6884	15.876	16.0757	16.6153	17.4267	17.1181	16.9767	15.1356	14.5814	16.2774	17.2452	17.5633	17.237	17.2851	17.2461	16.1588	15.9173	15.2755	15.5237	17.3244	17.5243	16.8844	15.2999	14.7276	14.2881
Aprt_S66_M1	1	15.4258	15.4438	15.4036	14.916	14.0013	14.5261	17.9975	18.3246	18.7423	13.8891	13.4891	14.1613	14.1836	15.0532	13.6134	15.4562	15.4376	16.2037	16.3281	16.7261	16.5311	13.001	15.6485	13.768	15.0498	15.9329	14.2089	14.6405	13.5088	14.9241	16.4904	17.2969	17.1603	14.0622	14.1852	13.9611
Aptx_S130_M1	1	14.3091	13.9195	13.7921	11.9989	13.5544	13.224	13.8188	13.6775	14.138	15.4037	14.4888	13.7246	14.4256	15.3292	13.9344	13.9034	14.0662	15.8038	13.4004	13.7622	14.047	13.1946	13.6157	13.7878	13.6133	13.7121	15.0251	14.5926	13.4783	14.5264	13.7665	15.6528	15.5012	13.5811	13.973	14.4388
Aqp1_S262_M1	1	12.8983	12.8039	12.8062	14.0677	12.7129	12.5163	13.1293	13.7443	12.3771	13.4242	13.1709	12.073	12.4295	13.1101	12.7021	12.7411	13.0195	15.0323	13.4073	13.0524	13.1814	13.7915	13.4878	13.1041	12.4403	13.6069	13.0609	14.1059	13.4801	13.9289	12.6815	12.3304	13.61	13.3572	13.2395	13.0419
Aqp12a_S278_M1	1	13.1186	14.1951	13.9705	15.5954	14.369	13.6515	12.6267	13.7718	13.5979	13.6339	13.5788	14.8603	13.4804	14.1044	14.1169	13.6032	13.8808	13.395	14.6408	14.0572	14.4689	14.0094	14.3669	13.7212	13.9644	13.2206	14.6119	18.4409	18.1318	19.1736	14.6784	14.4333	13.4755	13.5703	14.2269	13.8084
Aqp2_S256_M1	1	13.6798	14.2011	14.8896	13.5357	14.9797	13.4689	22.1121	14.4311	13.7723	13.9047	13.9088	12.4944	14.2644	14.1708	13.7096	22.8354	22.4664	22.7737	14.3814	13.6398	14.6064	13.564	13.459	13.6872	13.2588	14.4044	14.1903	14.6977	14.5625	15.0624	14.8099	14.1962	13.3677	17.6013	16.8586	16.5792
Aqp2_S256_M2	1	12.1357	12.5799	13.3919	12.0127	12.4309	18.3319	22.9836	23.4331	15.2313	11.5746	19.6997	14.409	12.1337	14.8149	19.4589	20.3781	20.0809	21.59	12.9645	12.9163	12.2461	21.9409	21.9959	21.7788	16.2687	16.6524	15.3565	13.2725	12.6666	14.4719	20.2604	11.7344	12.0718	13.8743	13.1142	13.1529
Aqp2_S261_M1	1	13.7879	13.8581	13.286	13.6609	14.5441	14.8857	15.3273	13.8277	13.658	13.6085	13.633	14.4058	13.8488	13.7803	13.5602	18.6333	18.1223	20.3214	14.8022	14.2632	13.4433	14.8153	12.9804	13.4663	14.9961	15.1841	14.0546	14.6471	13.9723	13.295	13.3138	15.1359	14.242	14.0602	14.101	13.563
Aqp2_S261_M2	1	13.5229	14.476	13.8497	13.374	14.4325	14.5917	15.5364	13.9509	14.03	14.1743	14.1055	15.8046	13.4384	16.1027	13.556	21.1756	20.0973	22.645	13.2687	14.1114	14.2703	13.5107	14.3379	13.1257	14.9735	15.2476	14.1534	14.1114	13.5591	13.486	14.3198	14.0088	13.4639	13.5439	13.3532	14.4512
Aqp2_S264_M2	1	13.176	13.4253	13.7184	12.4655	13.4121	16.5523	20.9917	20.7937	15.8008	11.8588	17.8143	12.5193	12.3123	10.7827	17.5371	19.6529	19.6156	18.6831	13.1512	13.1784	13.1339	20.2413	20.4097	20.093	15.479	16.5088	14.7186	14.3889	14.3878	14.6441	18.6557	13.8703	13.6972	14.1556	13.7402	15.0099
Aqp4_S326_M1	0.997	13.2936	14.6169	12.0314	13.061	14.2838	13.5264	14.6424	14.4513	14.0143	13.3115	12.6895	13.9256	13.9434	15.2932	14.853	13.8713	13.9253	16.1802	13.1648	14.0732	14.4613	12.6984	17.9467	13.2781	14.2077	13.0408	13.6001	13.1203	13.811	12.9067	12.8346	12.5426	12.9431	13.5092	13.2026	13.0962
Aqp7_S4_M1	1	14.1276	13.6772	14.2312	14.9936	15.3356	14.4884	13.9328	15.4907	12.2189	13.9602	13.9428	14.3622	13.754	15.3686	14.3947	13.4575	13.8907	13.221	13.9904	15.0296	13.4835	15.4482	13.2042	12.8241	13.7939	13.7139	13.0619	13.0838	13.932	14.7696	14.0778	13.5808	13.6053	16.265	16.3571	16.314
Ar_S75_M1	1	13.0742	12.8975	12.7102	12.9707	13.842	13.4536	14.5279	13.8108	13.2032	13.0527	13.3499	12.4975	11.714	12.7545	13.4661	12.9168	12.6134	13.2716	12.8792	14.2323	13.969	11.7047	12.6435	12.1308	13.271	14.2151	12.8053	11.964	12.8402	11.8108	12.3683	13.9168	12.8761	13.563	15.0621	14.3616
Araf_S157_M1	1	17.7609	17.342	17.7318	12.5861	13.1466	15.4897	18.1165	15.7695	18.8199	11.8867	11.5611	14.5864	15.3575	15.003	15.2079	16.332	13.811	14.5367	18.1759	17.7766	18.2417	16.0633	16.5199	16.0767	16.6026	16.7702	16.5517	17.4659	17.8056	13.617	15.5713	16.1233	16.1023	14.8217	13.575	13.661
Araf_S186_M1	1	18.9019	18.6285	19.0337	15.8257	17.3581	16.1906	16.3081	17.3624	17.5743	12.5215	12.7984	13.5185	13.4034	13.0722	12.3878	14.2984	14.7471	14.0436	18.6601	19.3108	18.9016	15.4852	15.997	16.4151	13.7167	15.187	14.3008	14.9494	15.454	14.4232	13.4444	13.5852	13.306	14.5237	15.0582	14.7537
Araf_S186_M2	1	13.0875	13.6533	13.8407	13.508	12.7897	13.1949	13.8092	13.7089	13.6905	13.6747	14.9432	12.0973	14.1663	14.1561	12.9616	13.4137	14.306	13.7634	17.3857	17.6224	16.1976	12.6853	13.4587	13.0136	13.3242	13.5338	14.483	14.3697	13.1594	14.0595	14.0815	14.1216	12.9736	13.8085	14.516	13.3101
Araf_S255_M1	1	18.0887	17.1365	16.7485	15.4459	13.2986	12.8743	18.6378	16.9429	18.4576	14.4207	15.4842	15.6562	14.4711	15.6592	11.5299	13.0881	13.275	13.7229	17.7903	17.6842	12.7596	16.215	14.0179	15.7603	16.5015	15.334	15.6642	18.7758	18.9254	18.6544	17.443	16.85	16.9317	14.0663	13.3413	15.8847
Araf_S580_M1	1	20.6707	20.842	20.5715	19.3149	19.1597	11.6801	19.5068	19.7862	19.5129	14.9967	18.296	19.2126	12.2118	18.7189	19.2638	19.8753	19.8384	16.3861	20.387	20.614	20.6549	17.7898	11.9619	18.3621	20.6712	20.3302	20.5168	19.6257	19.7659	19.7066	18.5706	13.3455	18.2835	18.4988	16.2743	16.828
Araf_T181_M1	1	18.2037	18.1336	18.4154	13.9896	14.6365	14.7017	15.7216	15.0613	16.1617	14.8097	14.0531	12.425	14.8649	14.1157	14.5222	14.6686	15.773	14.5084	18.3119	18.2346	18.6791	14.7527	15.3516	14.5979	15.3235	15.0669	15.7428	13.9408	15.1278	15.9116	13.9457	13.8676	14.1181	14.8245	14.7416	14.2574
Araf_T181_M2	1	13.1316	13.0031	14.2516	14.0791	12.8603	13.4736	13.6379	14.3052	13.6151	13.869	14.2988	14.0294	13.0285	14.1213	13.4566	13.5956	14.2442	13.3433	17.4569	17.6931	16.27	13.1179	13.415	13.2728	14.4853	15.4052	14.4579	14.0551	14.3441	13.1066	13.4814	13.4378	13.7519	13.947	13.6842	13.4241
Araf_Y155_M1	1	14.4768	13.7958	13.4438	16.4982	16.4994	14.2904	13.8371	16.2042	16.4336	16.3676	15.2586	14.7227	14.5933	14.0096	13.4276	13.4774	15.3771	12.8624	14.5325	13.8912	13.8302	13.2368	14.97	16.3372	14.9209	14.704	14.309	14.0607	13.5627	17.9731	14.0634	15.3321	16.1275	13.9666	14.0523	14.4439
Arap1_S431_M1	1	14.9038	14.1205	14.3362	13.1518	13.4117	11.6672	13.9369	12.7718	13.3043	13.5554	12.6609	12.496	13.1867	12.8663	12.6112	12.8057	14.1378	13.226	14.8934	14.9403	15.0091	14.6146	14.5577	13.3427	13.6584	13.7309	13.1132	11.9013	13.7763	13.1515	13.4797	12.2016	12.9315	12.5392	13.7465	12.9625
Arap1_S742_M1	1	13.8194	13.3853	13.4047	13.1595	13.3439	14.2054	14.2661	13.6317	13.0521	12.5096	14.6217	12.6114	12.9595	12.6873	13.4577	12.8646	12.5989	14.023	13.8324	13.0498	13.6189	16.6759	16.6704	16.3591	12.9214	13.0293	13.3955	13.5132	13.9658	12.5703	13.6506	12.8406	12.5471	13.7368	13.1261	13.1262
Arfgap1_S369_M1	0.97	15.1815	14.9558	14.184	18.4592	14.6546	12.8095	15.1069	15.0471	15.6515	12.6731	17.2484	13.4333	13.1904	14.4685	17.8893	15.0092	15.3266	18.5752	13.8384	20.1444	14.6411	13.2246	14.4567	13.6253	15.0616	14.7951	14.6872	15.024	14.8104	15.5272	13.107	18.7511	19.1605	14.5367	13.5921	13.5494
Arfgap1_S370_M1	0.963	14.6379	13.7643	19.2021	17.1595	13.3592	13.104	14.8466	14.5538	15.3254	13.7347	16.2978	16.6538	14.1269	10.6952	16.7302	13.395	14.3518	13.2188	18.8621	18.4892	18.3218	17.2363	17.6142	17.4782	15.2465	15.2554	15.8885	13.7933	14.3172	19.5299	12.7225	17.6422	17.7525	14.1547	14.192	15.6329
Arfgap2_S143_M1	0.999	15.0162	15.7475	14.2133	11.9475	18.2696	12.8752	16.7691	17.3016	17.6071	17.9845	11.967	17.4026	13.434	17.4971	13.2801	17.6456	18.6948	18.5233	19.4349	19.1903	14.3669	13.025	13.7417	13.4568	14.2658	14.1911	13.5306	14.7289	14.4973	18.6142	14.5699	13.5725	12.9043	13.8233	14.403	14.8988
Arfgap2_S145_M1	1	18.9964	18.937	19.2025	17.9433	17.9094	17.9104	18.274	18.3212	18.3578	17.3654	17.6888	17.9642	17.6823	17.5461	17.8271	17.1457	17.3261	17.7357	19.4294	18.9096	19.0226	17.4878	17.4537	17.4579	20.3688	16.4051	17.0032	17.5514	17.6738	12.0672	17.5052	17.1008	16.9962	18.1003	18.4034	18.1089
Arfgap2_S236_M1	1	15.7716	16.1337	15.8528	13.9355	12.7246	13.2796	13.4683	14.909	12.7145	13.0774	15.4468	14.1572	14.5523	13.5523	13.391	14.2448	14.5913	13.2533	15.6333	16.1669	13.4864	14.7255	12.4804	13.4632	13.526	14.3414	14.3985	14.5323	13.1958	12.2146	13.2525	12.0677	12.8838	13.4296	13.9748	13.6191
Arfgap2_S239_M1	1	17.4667	17.8913	17.8575	12.9376	13.543	14.2774	14.6858	16.1176	14.9948	15.2509	12.9883	15.0521	14.0953	14.9431	13.0217	13.8947	15.0646	14.2727	17.1951	18.1155	17.9827	13.6054	13.8065	13.9819	17.1578	18.9322	18.2199	13.496	17.5307	17.0139	13.1993	15.298	15.1458	15.8669	13.9889	15.1643
Arfgap2_S313_M1	0.952	18.7901	19.1131	19.6019	13.7679	14.7462	13.1428	12.7692	13.8178	14.616	13.6865	13.7772	14.3163	13.8878	13.8999	14.7377	13.5102	13.8113	13.7317	17.9358	13.7252	18.7354	13.5783	13.7522	15.0952	13.5162	13.7403	13.0515	15.2549	16.4526	13.5057	14.2964	13.6687	13.0333	12.8757	14.1007	14.4142
Arfgap2_S333_M1	1	17.9111	17.4288	17.3975	16.2544	14.8	13.9214	12.9996	13.9378	15.3822	13.9679	17.0904	12.4914	13.2951	14.0803	13.7368	14.0613	14.8439	14.591	18.6112	17.7738	17.5706	15.959	15.9303	15.6069	18.4476	14.5284	14.5857	14.7406	15.5857	14.8111	13.9258	14.7116	13.8217	14.3702	14.7245	14.5166
Arfgap2_S339_M1	1	18.6469	19.2204	19.8858	14.5724	14.5252	14.4072	17.7884	15.725	14.7152	14.1781	11.3373	12.8435	14.6224	14.3076	14.2564	13.6262	15.1006	14.1311	18.5414	18.8816	19.5893	14.9208	14.882	12.9325	17.8375	17.5765	18.0179	12.7389	16.1288	16.1386	13.7943	14.4326	14.1247	15.2119	14.2447	15.769
Arfgap2_S431_M1	1	17.7465	16.449	18.1595	13.9521	12.2188	13.0227	17.7549	16.1044	15.2899	15.0342	14.2848	14.3221	13.6328	13.3956	13.5896	14.1062	15.2557	13.4613	17.8479	17.1736	17.9186	15.1803	15.3942	12.5879	19.2021	20.2586	20.4171	17.3948	17.7909	18.1563	12.5789	14.3807	14.4295	15.4406	13.5452	13.6497
Arfgap2_T241_M1	1	13.6528	13.5544	14.9792	12.6247	14.8275	13.9092	15.0788	14.0122	14.8447	13.3101	13.9194	13.9703	14.795	14.3051	14.1021	15.3826	13.3265	14.1108	13.5631	13.2026	13.0967	13.2166	14.6235	13.1872	13.2556	14.1414	13.4069	14.3649	13.6691	13.8959	13.3187	13.0797	14.3022	14.0575	13.9818	12.6367
Arfgap3_S143_M1	1	15.3608	16.5998	16.2071	17.6859	18.4246	17.1376	15.825	16.2318	15.2791	17.2498	16.8648	17.2368	16.8494	17.1953	16.9269	11.7653	13.3028	13.06	17.2565	17.6185	16.5725	12.1311	14.5706	15.3914	15.8474	17.779	16.4009	16.5847	18.0151	18.1368	15.0027	15.841	15.4912	14.469	14.3127	16.5055
Arfgap3_S242_M1	1	13.3052	14.1734	14.7366	16.0955	16.7809	16.2749	14.6064	15.5104	15.1487	16.3627	12.3749	16.105	16.478	13.9581	16.2114	13.936	13.9276	15.1599	14.5681	14.0316	14.1224	15.9784	14.1729	14.7738	15.0401	13.2219	13.8585	18.2754	19.2107	19.0295	14.1702	13.3219	13.2166	14.5066	14.4835	14.9266
Arfgap3_S332_M1	1	17.3444	17.1254	17.435	17.3364	17.0936	17.1307	17.2035	18.1483	14.9205	16.9845	16.8507	13.4464	16.7748	16.8952	17.1063	16.5084	16.5499	16.1096	17.459	17.3321	17.4435	16.261	12.9015	16.3065	18.1074	17.4791	17.7672	20.5939	20.7045	20.2281	10.9975	12.6832	11.436	17.514	13.1426	17.3558
Arfgap3_S460_M1	0.997	14.2612	17.6665	17.2601	14.2535	15.1498	17.1802	15.4662	14.0436	14.223	14.6274	16.86	13.3912	16.818	16.594	14.6935	12.8501	15.4734	14.8879	14.0713	18.0844	17.3286	12.9843	13.383	14.6369	14.3167	14.9823	13.5754	14.5934	15.1113	13.6286	13.6407	13.8177	13.2262	15.1364	14.5925	14.5852
Arfgap3_S464_M1	1	13.9254	14.0908	14.2554	14.3478	13.6069	14.1715	12.8377	13.3251	13.2862	14.1138	14.2355	14.0638	13.1603	13.6826	13.2767	13.3505	13.8484	12.6934	13.4453	13.2697	14.1807	12.9793	13.1293	14.1586	12.4242	13.2014	13.2611	17.8538	18.8468	18.3228	14.5566	12.9527	13.205	14.2975	13.1098	13.3917
Arfgap3_T244_M1	1	15.6592	14.7645	15.7727	13.9597	13.4135	13.7255	13.5944	15.3568	13.2205	13.5657	13.8476	14.3364	13.4137	13.7334	12.5286	14.4317	13.84	14.6835	16.3147	16.0005	13.3845	14.556	16.0694	15.0634	13.3949	14.6487	13.2903	14.0898	12.8235	14.885	14.5942	14.4043	14.7552	13.8339	15.3613	13.7749
Arfgap3_T334_M1	1	14.293	18.3284	15.1422	12.8462	17.7074	17.5826	15.0454	14.8002	15.5089	13.2352	16.9982	13.0723	12.5528	17.3123	17.2339	17.7648	14.2126	14.2905	17.6542	14.1919	14.2547	17.1182	17.5776	17.1272	15.1284	14.5435	15.0727	15.2192	13.4999	14.6869	16.929	13.428	13.5986	14.6831	18.5819	14.6152
Arfgap3_T461_M1	0.939	14.2023	14.218	13.2933	14.037	13.4903	13.2282	14.9096	13.5076	14.6164	16.1994	13.6207	13.667	14.0361	12.9844	13.6822	13.9344	13.5114	12.9393	17.3993	14.1696	14.6389	15.5997	13.6701	15.1947	13.9321	13.6814	13.7547	13.547	14.6921	13.7949	13.9966	14.1698	13.7879	14.0518	13.4163	13.4113
Arfgef1_S1550_M1	1	12.6427	16.4406	16.2792	17.5744	17.5687	17.4078	13.176	14.7016	13.2311	18.6788	17.7325	17.3551	17.6044	17.047	17.768	17.6042	17.9239	17.8283	17.454	17.684	15.8693	16.3232	16.6173	16.3691	17.8985	15.4818	16.4435	12.3218	16.9381	17.0214	17.1223	17.1354	17.4164	17.5219	16.9527	17.0476
Arfgef1_S1563_M2	1	16.6377	15.8927	16.2576	16.2218	14.1841	15.0753	14.0423	13.993	13.2121	13.9806	14.8118	12.7218	14.1287	14.2202	16.9276	13.4807	12.6859	15.0204	16.1298	14.0121	16.8623	15.3269	15.0308	14.2216	13.5217	14.0575	13.1475	13.9753	13.5187	13.5582	15.5862	16.1101	16.9397	13.6352	14.5104	14.2342
Arfgef1_S1566_M1	1	17.0613	16.6881	17.0431	14.4564	13.6954	15.0443	15.3159	15.3553	14.116	13.7034	14.7054	15.337	13.918	14.7046	14.6356	15.3091	14.64	14.9027	16.7354	17.0664	16.9928	15.4435	12.9264	15.0486	15.1126	15.5557	15.9376	16.447	16.8088	16.9317	16.5991	16.3396	16.4511	15.9923	16.1566	16.3284
Arfgef1_S1566_M2	1	16.8127	16.078	16.4454	16.1387	14.1125	15.1028	13.8011	14.4884	13.9715	13.4723	12.9187	14.7373	13.774	14.3656	16.8287	14.6444	14.6908	13.7953	16.2572	14.5373	17.0533	15.396	15.1136	14.9557	13.9583	14.0714	15.181	13.6108	14.2689	13.8317	15.6741	16.2421	16.9933	15.1811	15.0439	14.1561
Arfgef1_S391_M1	0.993	13.8732	15.3066	15.546	15.9031	13.5673	14.4546	13.6283	14.1004	14.8608	12.6436	16.5007	16.5137	16.2704	16.8861	13.6809	13.9555	13.6868	15.935	14.9466	14.2076	15.0979	16.5786	14.9693	15.7207	14.4248	14.8263	15.4174	15.4027	13.6191	15.9086	13.5012	15.8159	13.993	14.8882	13.6348	14.3114
Arfgef1_S394_M1	0.924	13.3073	14.3125	12.632	16.7299	13.4939	14.1754	13.0482	12.4506	12.8313	13.2237	13.6312	12.7957	13.7704	12.5484	12.5995	12.7711	12.8448	12.9931	13.7543	13.8018	12.6713	13.5008	12.4333	12.6174	12.9391	13.4285	13.0468	12.3369	13.1988	13.6456	12.939	16.6379	14.3354	14.0791	13.4281	13.5782
Arfgef1_S52_M1	1	13.0705	13.9391	14.7516	15.0198	14.5628	14.3313	13.7567	14.5123	14.2218	13.1793	14.6543	15.2611	13.752	14.6365	15.4438	15.0071	16.4036	14.2051	13.5395	14.7173	13.6751	13.915	14.4372	13.1394	13.598	13.612	13.6927	14.6106	15.27	14.3977	15.6033	15.0134	15.1194	14.0639	14.1146	13.3654
Arfgef2_S1518_M1	1	17.2978	17.6919	17.8197	15.37	12.897	15.5078	17.4728	15.2877	17.5174	14.9013	14.8116	14.8535	14.5031	15.0172	15.6972	16.4415	13.3039	16.2561	17.4017	17.6804	17.97	15.7398	15.74	15.689	16.1072	16.0948	15.9655	16.5865	17.4902	16.5344	16.0197	16.1362	16.0849	17.2256	17.5431	17.4215
Arfgef2_S1535_M1	1	13.8348	13.0796	12.9883	15.6138	16.1773	15.9792	15.0325	14.8698	15.5218	16.2683	15.3434	15.6889	15.2027	15.7113	15.2963	16.7136	16.9168	16.493	12.9535	14.0918	13.4529	15.448	15.4307	15.7634	16.7184	13.4778	15.237	18.0223	18.1642	18.21	16.017	13.061	16.5255	17.2195	18.0405	17.8035
Arfgef2_S214_M3	1	12.0517	18.8614	18.928	17.767	18.0427	17.895	17.2223	17.9194	17.3364	17.8029	12.8497	17.7094	17.8761	17.9959	17.5848	19.3054	18.752	18.4752	18.6044	18.7527	18.9844	17.6806	17.6958	17.5052	15.4117	17.9765	18.3227	19.3694	19.6478	19.547	17.4949	17.2135	17.3795	18.695	18.4429	18.4315
Arfgef2_S218_M2	1	17.9242	17.8925	17.9969	17.0409	12.1378	16.882	14.6151	15.4572	15.0004	17.2978	16.6816	16.3028	16.4305	17.6566	16.964	18.0178	17.6639	18.1253	16.9623	17.403	18.0381	11.4443	16.1991	17.1568	16.6701	16.318	15.176	17.8304	18.9661	19.3719	17.2075	18.1878	18.0014	18.3909	19.4396	19.0183
Arfgef2_S218_M3	1	13.5	18.8594	18.9257	17.7732	18.0408	17.8995	17.1996	17.8845	17.3129	17.802	12.8512	17.7123	17.8775	18.001	17.5907	19.3008	18.7436	18.4706	18.6041	18.7524	18.9829	17.6788	17.6928	17.506	16.7854	17.9432	18.29	19.3517	19.6377	19.5326	17.495	17.2133	17.3815	18.6735	18.4263	18.416
Arfgef2_S227_M1	1	20.5588	20.4036	20.3823	19.4767	19.6292	19.4747	18.954	18.6898	18.8165	19.3375	19.1362	19.3879	19.513	19.678	19.2964	20.6578	20.0793	20.032	20.141	20.3627	20.4762	19.2898	19.3092	19.2009	14.513	18.6953	18.9236	20.5385	21.0082	20.7963	19.1804	18.8563	18.9985	19.7533	19.669	19.6451
Arfgef2_S227_M2	1	17.7943	17.7625	17.8702	16.9009	11.9704	16.7389	14.1714	15.8417	14.8824	17.091	16.5409	16.1649	16.3118	17.5126	16.8101	17.8992	17.5225	18.0039	16.8273	17.2965	17.9094	11.9966	16.0652	17.021	16.9162	15.2517	16.8875	17.7251	18.7865	19.2481	17.0633	18.057	17.857	18.2853	19.3839	18.9137
Arfgef2_S227_M3	1	12.2888	18.8616	18.9281	17.7666	18.0428	17.8946	17.2239	17.9219	17.3381	17.803	12.8496	17.7092	17.8759	17.9956	17.5844	19.3057	18.7527	18.4755	18.6044	18.7527	18.9845	17.6807	17.696	17.5052	14.9727	17.9789	18.325	19.3707	19.6485	19.5481	17.4949	17.2135	17.3794	18.6965	18.444	18.4326
Arfgef2_S355_M1	0.999	13.0429	13.4815	13.4629	17.0633	12.8357	13.4	13.9719	12.9631	13.5915	13.9645	13.5415	13.5844	13.9255	13.0718	13.1142	13.4673	13.2814	17.9309	12.9741	13.6322	13.354	12.2861	13.3158	14.8095	13.5798	14.0194	12.5067	13.7202	14.2915	14.2683	13.961	13.7798	14.8568	13.6629	12.4792	13.6908
Arfgef2_S356_M1	1	14.7175	15.3908	14.1163	12.9886	13.4473	14.8352	14.637	14.7295	13.9509	17.4702	17.1237	14.5611	13.9002	17.2151	13.3483	18.8394	19.0277	18.4511	13.5992	13.6368	14.4033	14.2926	14.6519	13.2815	14.4974	14.8543	15.1903	15.5642	14.4598	14.7641	15.0311	13.1743	14.0842	13.0892	15.0464	14.8461
Arfgef2_S621_M1	1	18.0568	17.9371	18.0043	16.1613	12.5728	16.4983	14.7899	16.307	15.348	13.1556	15.5973	12.1033	11.7049	16.2772	15.881	17.3802	18.1433	17.2154	17.3249	13.5325	17.6506	12.776	13.0804	16.5443	15.6475	15.1369	16.3634	18.3629	19.2948	17.9565	12.3354	13.6086	16.9369	14.1199	14.5692	15.1425
Arfgef2_T224_M1	0.85	14.1705	13.8004	19.6648	13.7748	14.5259	14.3855	14.2369	13.7451	13.3342	14.1042	13.5276	13.3197	14.5243	14.1191	13.9721	13.6087	13.9058	14.4424	13.207	14.8761	18.6718	13.374	13.9082	14.2806	13.6279	14.3019	14.9711	13.5843	14.1115	14.4654	13.9542	13.7819	12.6774	13.5243	13.2733	13.534
Arfgef2_T224_M2	0.998	14.1561	13.3864	13.8319	13.1651	13.3746	12.9141	14.0883	14.8132	13.4116	13.9851	13.2142	12.7885	14.801	12.9273	12.7428	12.4279	14.3855	13.1847	13.4401	13.4636	15.6888	12.6738	12.0386	13.9903	15.1514	14.6366	13.4986	13.9479	17.4811	14.043	13.8893	13.9316	14.1566	13.289	15.6972	13.9917
Arfgef3_S1636_M1	1	14.112	14.1365	14.0647	13.2494	14.4755	15.9643	15.0888	14.8208	14.324	13.0661	13.3147	13.4435	16.0977	16.0951	16.4694	15.6453	18.4441	17.8079	14.3197	17.3517	14.1849	14.918	13.5386	12.2727	14.6139	13.9056	15.3113	18.4739	18.5342	18.3265	13.3454	14.0182	14.551	13.9899	13.8906	14.1491
Arfgef3_S1730_M1	1	14.8128	13.9988	13.4139	13.7593	13.8611	14.1674	12.4054	14.313	13.3192	12.6584	13.1361	12.5593	14.4683	13.9221	13.2034	13.5596	13.1201	12.7939	14.2079	14.2994	13.7459	13.9355	12.9175	12.4114	13.4577	14.3876	13.2006	15.7153	17.4035	16.8877	13.3248	13.1486	12.62	13.7648	13.7272	13.0397
Arfgef3_S1739_M1	1	14.2052	13.9775	14.1254	15.7716	13.6591	16.1382	14.3133	16.0168	15.6713	16.0224	15.742	15.674	16.2712	15.4929	15.3395	19.3416	18.1059	17.9101	13.4119	14.3543	14.7062	12.4483	12.59	13.0749	16.161	14.8685	15.6088	21.4613	20.7235	21.1454	13.238	14.256	13.3382	15.6594	14.0011	14.8547
Arfgef3_S1809_M1	1	13.1009	13.4509	14.5497	16.3971	16.6762	16.1337	15.8699	15.337	14.8755	16.4534	16.158	16.3065	16.3104	15.3725	15.9885	16.3775	14.876	16.2119	15.1478	13.7701	14.478	12.5382	13.5117	13.5854	16.5557	14.9753	15.1097	21.2608	20.975	21.1312	13.3557	13.6502	13.2944	13.7982	14.1931	15.0665
Arfgef3_S1829_M1	1	15.0219	14.5121	15.6588	16.2532	13.642	16.3907	14.4518	14.4478	14.2599	14.1843	15.9519	16.0013	17.2013	16.6914	15.9339	14.1737	14.9002	14.2377	13.1941	14.6765	14.1359	13.6134	14.61	13.7177	14.0302	15.7689	14.5007	18.9288	19.434	19.7166	13.4323	13.6152	13.2494	15.1954	14.3117	14.0826
Arfgef3_S1845_M1	1	16.6896	14.2925	15.1254	14.8627	16.163	14.7093	15.012	14.3964	14.8171	16.887	15.5724	16.6987	16.4484	15.7902	14.1735	17.0032	14.9273	14.4096	17.0054	13.5642	14.1157	13.7753	13.6197	12.5057	15.4723	14.9954	16.6155	20.8096	21.0573	21.2044	13.255	13.2527	12.9804	13.9059	14.1457	13.8506
Arfgef3_S1848_M1	0.94	14.3436	14.0655	13.5723	13.1687	14.258	13.8726	13.511	14.2484	13.3996	14.5426	13.1989	14.3403	13.3663	13.0198	13.9422	13.0386	13.685	14.7618	12.5535	13.0535	14.2042	13.9537	13.734	14.8989	14.0419	14.3008	13.643	18.3779	18.8793	15.0823	13.1881	14.1473	13.6969	14.3454	14.2173	13.9932
Arfip1_S132_M1	0.999	14.5385	13.4945	13.5479	16.8203	13.9102	13.9128	14.8654	14.6948	13.7525	13.8859	13.8014	13.8212	13.5518	12.0352	13.1918	14.2502	14.1759	13.7965	14.022	12.9845	14.3316	13.7004	16.1117	15.5213	14.3913	12.8546	14.1844	13.9376	13.8962	13.8474	13.526	12.7904	14.1821	13.1643	14.2087	12.5387
Arfip1_S39_M1	1	18.1885	18.528	19.2462	18.9084	19.2053	18.9998	18.9145	19.6725	19.3426	18.2768	18.3463	18.0842	18.9009	18.426	18.5142	17.6757	17.904	18.0113	18.3405	18.6023	18.9281	17.0805	16.485	16.4273	20.7004	19.5553	19.5121	19.5049	19.4761	19.7069	15.9438	16.5114	16.6482	16.8151	16.6776	16.5687
Arfip2_S72_M1	0.994	14.0785	14.1624	13.7967	13.0142	14.5309	13.9529	14.0927	13.9199	13.4954	15.5217	16.1267	13.3582	13.2861	13.5138	15.2938	13.7591	14.0823	13.2447	14.1229	13.3885	12.9273	14.0412	12.8864	14.4252	12.4202	14.0909	13.504	12.8776	14.246	12.8598	13.6373	13.4549	12.7437	13.714	13.4652	14.3104
Arfip2_S76_M1	0.833	13.3677	13.1881	13.2991	13.0461	13.5034	14.1933	13.0603	13.3946	13.6641	13.5015	12.7769	15.4745	15.9359	15.2253	14.2516	12.6543	13.5717	11.7241	13.4174	14.4481	13.599	12.9241	14.183	12.6288	13.7374	13.6048	13.1201	13.4414	13.3115	13.2913	12.9867	13.5804	13.6362	13.275	13.5797	12.5316
Arg1_S16_M1	1	15.1018	14.9831	14.4662	13.7645	13.9771	14.0561	11.8475	13.3345	12.7372	12.6524	13.5951	14.1237	13.9336	13.4263	13.548	12.9364	13.1445	12.7298	14.2908	14.3382	14.852	13.3818	12.7678	13.6508	13.2717	13.8429	12.5556	14.0119	14.2983	12.1561	12.909	13.5589	13.0235	13.3742	14.1706	13.3323
Arg1_S163_M1	1	18.686	19.3671	18.3223	14.5113	14.8259	13.7986	14.3335	12.7888	13.7886	14.0553	12.7248	12.8484	13.9565	14.6031	13.4365	14.8575	14.3755	14.9318	17.1549	14.6824	18.991	14.0498	14.169	13.8881	13.9926	13.0653	13.7303	14.3623	14.7143	13.461	13.0608	14.2291	13.6526	14.2214	15.0269	14.0647
Arg1_S217_M1	1	16.4232	16.2143	16.9809	14.239	13.2432	14.3077	12.0458	15.0892	14.5485	14.391	14.3752	14.1836	13.2248	13.8267	13.3	13.8266	14.6107	13.3631	16.5734	16.0688	16.7935	13.3011	13.6296	14.1138	15.1045	14.3079	13.7967	13.602	14.1608	13.474	12.7591	14.1844	13.8897	14.1735	14.1428	14.8966
Arg1_S62_M1	1	20.0641	19.8048	20.4197	13.0265	14.287	13.5016	14.584	14.3294	13.7419	12.5866	14.4397	14.0914	13.5173	12.3427	13.9779	14.3202	13.8098	14.8302	20.6566	20.9184	21.1932	14.172	13.9047	14.3219	15.9887	14.8229	14.8348	14.5744	14.7602	14.0447	15.3859	13.905	13.2142	14.782	13.671	14.4703
Arg1_T166_M1	1	13.7209	12.6452	13.2135	14.1685	13.5108	14.1373	13.5903	14.9231	13.5545	13.8049	14.4487	14.274	13.3031	14.0374	13.7118	14.589	13.1708	14.467	16.3569	16.6199	13.6189	13.0687	12.0979	13.5463	13.931	14.3353	12.1731	13.8452	13.7757	13.7919	12.8528	13.3689	12.6161	12.8541	13.4389	12.7732
Arg1_T281_M1	1	18.8193	18.9034	18.9911	13.5444	13.553	15.1298	14.0327	15.0284	14.7992	14.713	13.4057	14.1745	13.1565	12.9537	13.7813	13.4486	13.7192	15.3871	18.6915	18.6264	18.8012	13.9695	13.5503	14.5862	15.23	13.9708	13.6106	14.4745	14.6506	14.2187	14.3365	14.0756	14.2146	14.8526	13.6821	14.5665
Arglu1_S75_M1	1	20.0688	19.9408	20.4548	18.8713	11.2563	18.4642	20.8809	15.6154	20.849	12.0158	18.9975	12.1293	11.5778	11.603	19.9481	20.1656	19.967	21.181	12.4905	12.1039	11.9855	19.0703	18.9919	20.2331	19.7927	21.4441	20.6941	20.2922	19.912	20.4086	11.4068	19.5016	11.7332	20.3817	21.4166	21.3616
Arhgap1_S51_M1	1	16.5519	16.9243	16.9496	19.009	18.7922	19.0779	18.1888	18.6103	18.2058	18.5205	19.2331	18.9878	18.8135	18.8131	18.8089	18.7537	19.1251	18.6519	17.2269	17.6459	17.3175	18.9479	16.059	19.051	15.0069	15.5773	16.3345	17.3054	17.28	18.9236	17.7114	17.667	17.7488	17.6371	17.2961	17.2118
Arhgap10_S591_M1	1	15.8645	13.6294	15.0223	15.1611	13.8105	13.0157	14.875	17.8195	18.4349	13.1945	15.3549	13.4317	12.6058	16.0006	15.8523	18.4881	19.4294	18.3153	14.0631	13.4449	13.62	13.3074	13.9227	15.8633	14.6664	16.131	15.6726	15.0861	16.044	16.0511	16.3405	15.618	16.2378	14.7609	17.9834	18.1703
Arhgap12_S199_M1	1	12.8578	13.3465	12.4003	13.1532	13.895	12.687	12.4783	12.5807	13.2378	12.9289	12.819	13.0793	11.8138	12.9595	12.1491	13.5376	11.8801	13.1636	13.1006	11.9266	12.9476	13.735	12.8196	14.6122	12.1844	12.775	13.3687	13.0618	13.0283	13.6643	12.72	13.4817	13.7274	12.7828	11.6417	11.0597
Arhgap12_S213_M1	1	14.9138	14.2018	13.63	16.3125	13.8974	14.4798	13.22	14.4572	13.4343	14.6391	13.4705	13.592	15.0802	15.8646	13.1844	13.3059	13.65	14.7003	14.3092	13.74	14.0249	13.8964	13.5514	13.3779	14.5806	13.8628	12.7983	14.2176	15.6894	13.4613	14.0301	16.9594	17.4227	14.1045	15.3483	13.3079
Arhgap12_S238_M1	1	14.4442	13.9078	14.9716	16.0873	17.2379	16.3545	15.5661	15.9989	15.4858	16.8745	15.9396	16.1569	16.3944	12.9804	15.7703	12.3943	13.9986	13.625	13.0039	13.2269	15.2696	12.7357	16.5617	12.4138	16.0588	14.7893	15.1091	19.163	18.5659	19.1232	17.2049	17.2027	17.1765	15.0729	17.8648	14.476
Arhgap12_S238_M2	1	19.1471	12.4823	18.4362	17.7706	12.294	12.9596	13.5638	15.4813	15.5192	18.6324	17.7804	17.9807	17.5213	18.2793	17.4036	11.4212	12.898	12.743	18.216	18.6529	18.3027	17.024	17.3118	17.2892	15.0954	16.2739	16.3142	13.4604	13.2969	12.3374	17.2444	18.4468	18.3974	13.5401	19.3777	18.9161
Arhgap12_S584_M1	1	15.2493	14.2604	14.1581	17.8638	12.9538	13.0004	14.2923	13.1091	14.1353	14.4516	16.6429	14.6196	14.0707	16.555	13.0731	14.2617	14.0407	17.0504	13.9393	12.6954	16.6291	13.7722	14.0162	13.5669	14.3313	16.0852	15.0825	14.6391	12.4444	14.2899	13.2868	18.4596	17.0649	14.5496	13.792	14.283
Arhgap12_T229_M1	0.998	14.6643	13.0412	14.8505	13.8563	13.3358	13.8416	14.6423	13.8014	14.4019	17.8835	14.0765	17.4195	13.262	12.5268	14.1681	14.0978	14.5951	13.8426	13.5185	13.9073	13.623	13.2644	14.0261	14.0725	15.0474	14.072	13.4626	14.5386	16.8143	17.2567	13.684	14.2218	13.1924	14.476	14.1189	16.9452
Arhgap12_T229_M2	1	19.1275	13.7002	18.4145	17.7624	12.8392	11.2365	15.5265	15.459	14.5043	18.6181	17.7714	17.9696	17.5114	18.2702	17.3978	11.9709	12.4562	13.0293	18.1978	18.6328	18.284	17.013	17.2984	17.2788	16.6828	15.9422	15.7727	13.6412	12.3033	12.4666	17.229	18.4275	18.381	13.4598	19.3483	18.8846
Arhgap15_S205_M1	1	14.4754	15.3356	15.2357	15.4068	15.7275	15.297	14.6071	15.4521	15.9355	15.6991	15.4336	14.3959	15.3679	15.3158	15.2204	16.1048	16.4761	16.1209	15.1506	15.1551	16.2101	14.6165	15.0539	14.4592	14.8201	14.4571	15.6019	15.314	13.841	14.3782	19.289	20.4062	19.8926	15.0329	14.8456	14.1376
Arhgap15_S208_M1	1	13.8831	13.0437	14.0475	14.1343	14.2298	14.6631	14.399	15.3401	13.788	14.412	13.6299	14.613	13.7409	13.5535	15.2727	12.9487	13.4005	13.9285	13.8006	14.05	13.6429	13.2009	14.1991	14.5014	13.5471	13.05	14.3375	13.6059	12.894	13.5551	16.2264	15.2384	15.3757	14.0095	14.2098	14.6293
Arhgap17_S161_M1	0.995	12.6307	14.6379	13.1659	13.6417	15.2095	13.5929	13.4717	14.776	14.4207	14.7671	14.3825	13.8569	14.2798	13.5921	13.9976	13.9932	18.9646	13.6871	14.4314	18.995	13.1055	17.0836	16.332	12.8531	16.3755	16.2183	14.2872	13.9094	14.7703	13.6845	19.3859	13.9866	12.4981	14.2462	14.3419	13.7149
Arhgap17_S162_M1	0.995	13.3337	15.4075	14.4506	12.4492	14.3571	13.7263	14.9664	14.6957	14.8814	20.1239	18.8334	19.6516	19.0616	13.115	18.3562	19.5238	13.9923	19.5631	13.9731	13.4882	13.8867	13.1101	15.1511	13.5307	15.8394	14.6911	15.1715	14.6724	14.1706	13.4148	14.1077	13.9333	20.8634	14.3922	14.4762	15.07
Arhgap17_S575_M1	1	17.5995	17.3756	17.6119	17.5564	18.0227	17.6301	17.1546	14.4103	14.6813	18.7102	18.454	18.1859	18.3807	17.9287	17.667	18.1554	18.5599	18.5612	17.0974	17.3196	17.2246	11.4215	12.1749	16.9531	20.8823	21.3223	21.5199	18.1995	18.4464	18.5294	17.9182	17.9044	17.8779	17.8299	17.9174	17.7855
Arhgap17_S625_M1	0.98	14.5971	14.3206	14.8623	17.707	17.8689	13.9141	15.5934	13.9573	14.5137	13.5846	15.1519	15.1311	13.222	15.8198	13.5716	13.478	15.1542	13.9932	14.3765	13.4279	14.185	17.3843	14.4806	18.9763	14.3371	13.8977	14.7071	13.9609	13.4083	13.2186	13.9699	14.2362	13.3532	13.5464	14.7601	15.1024
Arhgap17_S655_M1	0.983	13.454	13.1774	13.5374	13.8959	13.2964	12.4289	12.9905	13.3243	14.4568	14.6204	14.2659	13.0277	14.9029	13.7608	13.0268	12.8437	12.8872	14.2738	13.3669	14.444	12.9902	14.5493	13.0109	14.0488	14.8511	12.8619	14.1052	14.2682	13.5372	13.9419	13.4993	15.4224	15.3788	12.5476	14.225	13.5296
Arhgap17_S656_M1	1	16.3731	13.9792	13.7681	16.2083	17.3075	13.0569	15.0773	15.8785	16.119	13.8875	16.1706	12.3278	17.0556	16.0604	15.6617	16.3449	17.5876	13.7689	13.2536	13.44	16.2094	17.0399	17.2047	16.6069	15.1255	14.9294	15.3954	14.3652	14.2149	14.1072	17.7395	17.9765	17.999	16.3957	13.9519	14.605
Arhgap17_S662_M1	1	13.9615	15.8996	15.5548	11.7226	15.6848	14.9478	15.8707	15.4065	15.7959	16.1359	16.063	15.9989	16.1293	15.0748	15.184	15.848	17.5612	16.1857	15.1466	13.7477	13.2319	16.3702	16.9713	16.6038	14.0632	15.1026	18.2419	17.2502	12.9406	17.2762	17.1759	17.1364	17.0676	16.3935	13.5342	15.9686
Arhgap17_S710_M1	1	17.9241	17.6751	13.7404	16.4833	17.4009	17.1244	15.4969	14.4564	15.9309	16.8126	16.4909	17.4135	15.4054	16.0676	16.7389	13.4876	13.3686	12.4952	16.796	13.6197	14.594	13.7304	13.3242	17.0774	15.0471	15.3285	14.8462	14.4917	13.4032	13.6978	18.011	17.6904	17.7827	15.2797	15.2034	14.4767
Arhgap17_S751_M2	0.98	14.7331	13.4187	13.7224	13.7183	13.9417	13.0824	13.6927	13.9317	13.3132	13.0615	14.9511	14.2495	13.845	12.6101	14.0988	13.0862	13.6033	13.3687	13.9389	18.8931	17.5157	13.9491	13.4814	13.0701	13.747	12.875	13.6337	13.7857	12.7075	13.3838	13.4075	14.087	13.6245	14.3233	14.4349	14.2672
Arhgap17_T748_M1	1	15.2669	16.0537	12.6432	17.0715	17.629	17.2848	17.3853	18.1755	17.1136	17.9205	17.9418	17.7379	17.9979	17.0265	17.05	17.3449	18.3163	17.8255	16.0992	16.5704	11.4026	17.26	17.2532	17.2211	17.0624	18.8589	18.8564	18.3862	17.8837	18.1172	19.1182	18.5167	18.8194	17.7759	17.2075	17.2655
Arhgap17_T748_M2	1	18.4545	17.298	12.9041	18.1164	13.0081	12.2161	14.1051	15.9928	14.4221	11.0877	18.7558	18.7415	11.644	19.1239	18.0205	17.9023	18.8341	19.0881	18.26	12.3231	12.9046	17.8735	18.1967	18.3384	16.0091	15.1178	16.4278	18.6136	19.9536	11.1353	19.329	20.2692	20.1789	12.8027	18.9803	18.5281
Arhgap17_T752_M2	1	18.3488	17.1925	12.793	18.0142	12.6601	12.9179	13.7288	15.672	14.6044	11.8195	18.6533	18.6382	12.0182	19.0215	17.919	17.7971	18.7271	18.9826	18.1546	13.1868	12.2515	17.7704	18.0924	18.2354	16.5872	15.5507	15.7625	18.5033	19.8446	12.6017	19.2257	20.159	20.0803	12.6562	18.87	18.4175
Arhgap18_S265_M1	1	14.5908	12.3723	15.6332	16.9562	18.4262	17.3743	15.7571	15.8468	15.004	16.4784	16.0771	15.6839	17.1018	17.6875	17.2222	16.5294	16.2364	15.2947	13.5021	15.7012	16.1111	15.8896	16.0037	15.0691	15.1793	14.7536	15.6826	15.977	16.3423	16.79	14.866	13.4014	13.7009	14.2001	14.2716	14.4884
Arhgap21_S1105_M1	1	12.2496	13.3032	11.6774	12.6685	12.5827	13.0056	14.4609	13.8029	14.7323	13.097	12.5935	13.0866	11.5479	13.1574	12.5336	12.1223	13.4309	13.7845	12.3298	12.4418	11.9117	12.792	13.4531	12.3367	12.4735	12.9815	13.0319	13.2519	13.698	13.5156	13.1367	12.4011	12.3822	10.8842	12.7164	13.5223
Arhgap21_S297_M1	1	16.5047	16.6807	16.2594	15.4015	13.7822	16.4371	14.8367	14.8395	14.0028	15.6296	12.2796	14.7463	14.6999	14.4571	14.0012	14.9515	15.3404	14.0474	13.7693	13.4374	14.3188	16.7577	16.6345	16.96	14.8504	15.2251	14.7909	17.6082	17.4337	15.2258	13.6749	13.2943	13.6246	16.9195	14.4	16.5605
Arhgap21_S43_M1	0.999	15.5703	14.6451	13.1881	17.4471	15.068	13.9321	14.8707	17.5404	19.2189	13.4299	13.0784	13.1985	15.8154	16.6792	16.3939	14.4468	14.1362	13.8584	14.2602	17.7504	18.2425	14.2504	17.1659	13.4286	13.9212	13.9011	15.4571	16.8749	14.2359	14.073	13.5526	17.7338	17.1123	14.389	13.9511	14.7197
Arhgap21_S863_M1	1	17.0098	17.097	16.6355	12.0737	13.842	12.5964	19.0778	18.6613	19.7326	14.4401	14.5789	14.7869	13.2456	11.7034	12.4392	15.9092	15.2372	14.1593	16.293	15.0307	16.5936	17.4433	17.9081	18.0493	15.9254	14.1932	15.047	13.1963	14.14	18.7327	14.5241	15.9868	14.9888	14.1858	16.2222	14.7227
Arhgap21_S930_M1	1	15.5702	15.8393	15.8315	14.1562	14.3031	13.3877	14.7869	13.8639	15.5673	13.2437	13.3241	13.8314	13.5786	13.2005	14.1479	15.1053	15.6114	14.8551	15.3102	15.0086	15.6511	16.5107	13.9352	16.5856	15.0398	14.1817	14.5848	14.8107	13.8777	14.1299	15.6088	13.7885	12.9796	15.4115	14.5974	13.6878
Arhgap22_S359_M1	1	14.8572	14.1698	13.5769	14.0483	14.4557	13.7736	13.6027	13.6408	13.8746	13.3179	14.6587	15.743	13.8421	14.766	13.994	14.525	15.6548	15.1547	14.7967	13.8746	13.1426	15.9268	16.3017	16.5055	12.8541	14.4338	14.3263	14.237	13.7641	12.8699	13.9327	13.3485	15.2544	13.9554	14.3673	13.6816
Arhgap22_S395_M1	1	13.8446	13.949	14.4273	13.4269	13.6088	13.3119	14.1572	13.5601	15.3104	16.3443	15.8771	16.5292	12.8734	13.8957	15.6365	19.8544	18.7343	18.994	13.4512	14.6043	14.675	16.6223	17.0316	16.9736	13.6957	15.1835	14.305	14.7413	14.5951	14.7494	16.3485	16.0623	16.3223	14.5538	14.1513	15.0374
Arhgap23_S1318_M1	0.998	14.2419	13.6879	14.3916	13.2013	13.0118	12.3942	14.5046	12.4692	13.2883	12.7772	13.3208	13.0281	14.5106	13.3341	13.2781	13.5865	13.5284	13.2849	13.3274	12.8489	14.1453	16.5611	16.8694	16.5631	12.9731	13.4279	14.23	13.4181	12.8948	13.229	14.7834	12.3558	12.2807	12.9865	13.9346	12.8322
Arhgap23_S1333_M1	1	14.7887	13.3597	13.4524	14.0781	13.4407	14.1075	13.025	12.853	13.4103	15.1844	14.7434	15.7175	14.8089	14.1766	14.8377	13.3825	13.9874	12.7646	14.1718	13.5116	12.9534	14.5092	14.0576	13.3936	12.8036	14.4717	14.1943	16.4352	12.1284	13.4066	15.5644	14.8142	15.7814	14.8881	13.4531	13.4963
Arhgap23_S341_M1	1	13.2554	13.8891	14.6585	14.7707	15.2872	13.9083	12.9808	13.2133	14.7654	14.376	15.2302	14.1854	14.047	13.7378	13.7301	14.1733	13.9062	14.4265	14.5726	14.43	13.4968	15.9091	16.1309	16.1826	14.04	13.8962	15.3886	16.7244	16.9735	17.3195	14.3072	15.3172	15.7922	13.8998	15.2354	14.603
Arhgap23_S352_M1	1	14.2995	14.8329	13.3735	12.242	15.1367	13.9738	15.4472	14.7795	14.4316	15.6824	13.8302	12.9686	15.4718	12.6906	13.2373	13.7091	15.6092	15.6895	14.2943	14.4117	15.8935	15.7018	16.4954	16.667	15.4583	15.4893	15.3416	18.1998	17.6647	17.9548	16.2291	16.0829	16.4628	17.1943	16.6483	16.4795
Arhgap23_S403_M1	1	14.3146	14.9655	14.565	12.8195	13.8148	13.7173	15.7094	14.838	15.3334	14.2561	14.0082	14.0809	14.1774	13.6618	14.4701	15.4842	14.8266	15.4785	14.6635	13.8016	13.2494	16.6858	16.779	17.1202	14.7099	14.1804	14.3859	17.0485	16.9794	17.529	16.7739	16.7142	17.1522	16.3332	15.871	15.9464
Arhgap23_S589_M1	0.994	13.5956	13.3758	14.8089	13.5122	14.3046	14.7468	14.3788	14.6841	14.7225	14.4797	14.1476	14.4337	14.6701	14.3492	14.412	13.4181	14.5998	14.7593	13.8815	14.1383	13.4742	16.1882	16.3399	16.2761	13.9375	13.1764	14.1084	14.1889	13.0942	13.7943	15.4163	13.458	15.0125	12.8255	14.3682	13.1968
Arhgap23_S655_M1	0.997	15.2635	15.5171	14.8774	15.6383	13.5948	13.0572	14.8793	14.7705	14.3865	13.7239	15.1614	12.3768	13.6434	13.1083	15.6085	14.1288	14.7544	17.4932	15.9146	14.6859	14.122	17.3814	17.5993	17.7769	14.6227	15.6024	15.621	15.3365	17.6949	15.1219	15.6882	16.6096	16.9222	16.6681	14.8651	17.7014
Arhgap23_T566_M1	0.912	13.5429	12.2328	13.0828	13.1913	13.2801	13.8047	13.6844	12.7505	13.0261	12.6115	12.9553	12.232	13.9857	13.7624	13.2969	13.5456	13.8789	13.9335	13.366	12.5926	11.9811	13.0137	13.4788	13.0866	12.5506	12.9654	13.8255	13.0486	13.4534	12.2365	13.5915	12.6871	13.8534	12.0889	13.2654	12.6547
Arhgap24_S281_M1	1	13.7124	16.2738	14.9705	12.9562	13.9027	14.2802	13.4352	15.1175	14.3341	14.5047	13.7746	14.7452	13.5642	14.7291	13.0242	17.5787	17.491	17.7502	14.193	14.8636	13.7156	15.9916	16.0179	16.3379	14.6754	14.8983	14.9806	15.0331	16.1254	14.7159	15.6582	13.8279	15.5874	14.8395	14.8593	13.4944
Arhgap24_S297_M1	0.989	14.4509	13.7111	13.0456	13.2999	13.9752	13.8051	13.2964	12.9727	14.0017	13.3949	12.7343	12.999	13.504	13.3974	13.1257	13.4164	15.3299	15.7409	13.4173	13.4152	14.2446	13.5802	13.8545	13.1874	12.9804	13.256	12.8051	12.8487	13.1509	13.398	13.206	14.1299	13.6061	12.6429	13.4402	12.825
Arhgap24_S321_M1	1	13.1599	15.7684	15.9456	14.0511	13.0972	12.9509	15.1612	15.4416	14.8488	14.4023	13.9752	14.1112	13.993	13.2126	14.1727	18.9437	18.4494	18.0879	14.9547	14.3096	15.9853	16.2809	16.2408	16.5823	14.0013	13.3452	14.3094	17.7107	17.6692	17.9918	16.6629	16.5777	16.2317	16.237	13.356	14.7456
Arhgap25_S379_M1	0.973	17.5534	16.8772	17.5156	13.3623	13.2482	14.1634	13.9816	14.8662	14.9038	13.0026	12.8639	13.3274	13.1793	16.9716	13.1333	14.6582	14.1829	16.5884	13.9872	17.3153	13.4567	17.2898	13.1755	16.7764	14.5335	14.1215	15.4313	13.8339	15.3189	14.9714	20.7898	20.6141	20.8767	16.2481	14.8794	14.5405
Arhgap25_S396_M1	0.999	16.326	15.6687	15.8181	14.6119	15.244	13.3091	14.8513	15.27	14.4309	15.3114	14.9306	14.4103	15.2653	16.3747	15.089	13.7761	14.173	13.9174	16.4916	15.9336	14.1471	16.3302	16.5981	15.8592	15.3277	13.2913	14.1323	15.1761	14.8137	13.7656	19.0267	19.6475	19.7308	14.7773	15.4601	14.5431
Arhgap26_S584_M1	1	12.8814	12.6265	13.1804	13.793	15.1886	12.9353	13.1383	14.0375	12.9768	13.6654	12.5667	13.9721	14.6377	16.7104	16.4998	13.2064	14.0543	12.7948	13.4094	14.8892	14.0537	13.2465	14.3207	13.945	13.6098	13.5284	13.0672	12.8178	12.7121	13.8132	12.6788	14.3878	14.0836	12.187	13.7163	13.276
Arhgap27_S155_M1	1	14.1777	14.4856	13.724	14.3367	14.9685	14.5819	14.8775	15.5718	14.6983	15.1451	15.2057	15.1825	15.0799	13.9325	14.283	15.7549	14.9656	14.8377	14.3901	14.2766	13.9045	17.3758	17.3797	15.6054	15.3015	15.1085	15.2092	14.6486	15.072	14.8891	18.0355	17.0174	17.3007	14.636	13.0695	14.8112
Arhgap27_S195_M1	0.963	14.0499	13.3364	14.3575	13.576	13.7844	12.7847	15.3631	14.9252	14.2047	13.3877	13.6926	14.2127	13.8569	13.3975	13.4288	14.4557	13.6188	13.608	14.1894	13.4262	13.2002	12.2884	17.0077	13.0704	13.0929	14.664	14.0166	14.0719	14.0606	13.0136	13.415	18.5349	13.383	14.2777	14.0941	13.0731
Arhgap27_S197_M1	0.904	13.0212	13.742	13.3025	13.3092	14.0093	13.6839	13.9923	13.8528	13.0931	14.4869	13.4043	12.7148	13.2959	13.3922	13.5556	13.4001	14.0098	13.7475	12.9275	14.2691	14.3638	16.3842	13.1758	13.6275	13.8951	13.883	13.1569	14.3323	13.2018	13.6831	13.1453	12.8982	18.5673	13.4815	12.2419	14.4318
Arhgap27_S249_M1	0.997	12.8464	13.8086	13.9228	13.3927	13.6945	13.3249	13.5087	13.698	12.1217	14.1644	13.6019	12.8235	13.7939	13.4742	16.2365	13.5817	12.9897	13.738	12.9543	13.9748	14.996	16.6803	15.9321	15.8596	13.3648	13.8415	14.7657	13.6677	14.001	13.7636	16.9508	14.2586	13.7462	14.3547	13.9996	13.606
Arhgap27_S459_M1	1	13.0362	13.5446	13.7424	17.1519	17.1126	16.8638	14.4326	15.5082	14.1374	13.2774	17.0051	17.425	14.6291	13.9041	13.2585	18.0403	13.9435	14.3473	13.2479	14.2433	13.7524	16.7562	14.3485	13.5373	15.1735	14.5058	14.7226	14.0878	14.5104	13.3274	18.4762	18.7737	18.5694	14.4639	14.6718	15.1343
Arhgap27_S462_M1	0.982	14.6366	15.1465	14.2021	14.7693	15.2471	16.6853	14.2242	12.3815	14.0442	14.9005	14.2869	16.7391	14.1232	14.4319	14.0203	16.9903	16.8836	14.3546	14.8683	15.5013	13.3272	15.5792	13.4771	17.1164	14.6028	14.3489	14.9923	15.0485	14.5692	14.9044	14.1661	14.0628	17.6147	14.6857	14.4578	15.0356
Arhgap27_S469_M1	1	14.1346	13.6274	13.7165	14.8896	14.5725	14.2277	14.199	13.8431	14.0567	15.1004	13.1391	12.8192	13.1733	15.603	14.8456	14.7273	13.4341	15.0388	13.6419	13.7585	13.0877	13.6515	13.3028	13.5855	13.1104	14.0835	13.9062	13.3895	13.4141	13.8703	16.0931	13.4525	17.6199	13.1017	13.0928	13.3514
Arhgap27_S614_M1	1	14.31	14.4027	14.4476	17.5545	14.9337	13.3285	13.8266	14.476	14.4338	14.9235	13.0155	13.224	13.3872	14.3766	14.0692	14.9354	14.5026	18.2913	14.019	15.2346	14.2004	13.6366	16.0705	13.9626	16.0302	15.4425	15.189	14.531	14.0901	13.6819	18.181	20.0603	19.7475	15.359	14.4279	13.011
Arhgap27_S620_M1	1	13.9341	14.4392	12.266	16.3791	16.7198	17.9076	14.708	16.0571	15.0139	16.5458	16.8195	16.1693	17.281	17.0157	16.001	17.8913	14.743	18.5323	12.4982	14.2417	13.9291	12.1718	17.3528	17.3757	15.8259	16.4431	14.2571	13.7747	14.3425	13.507	17.1534	17.1982	16.9745	15.0347	14.4609	14.3477
Arhgap27_S620_M2	0.998	13.3523	13.5566	13.1724	12.4524	13.1832	14.7143	13.4685	13.1222	13.7415	13.7912	13.4971	14.1313	13.5175	13.5733	13.1966	14.0863	14.1885	14.5381	13.2184	14.0222	13.8577	13.1854	13.4645	13.3258	13.4788	13.2995	14.475	13.8254	13.2314	14.0101	13.9681	14.8166	15.4564	13.0542	13.4599	13.4702
Arhgap27_S632_M1	1	17.5544	13.7294	13.4472	17.97	12.5321	18.1045	15.7466	15.254	15.9191	17.3895	17.474	11.2501	11.5305	12.1242	17.9097	18.9969	20.7097	19.7469	11.922	12.5475	12.8319	12.0732	17.5258	18.8759	15.8492	15.0798	14.9754	13.4532	16.6072	13.692	19.2689	19.2158	19.1557	13.83	14.1404	14.9508
Arhgap27_S632_M2	0.986	13.3354	13.5503	13.3378	12.8634	13.1817	13.6489	13.0634	13.8378	14.3448	13.3462	13.3636	13.0942	13.8879	13.2172	14.2041	13.3332	12.8609	13.3918	13.5324	12.5774	13.3853	13.7253	13.7023	14.3358	12.9887	13.3753	13.7697	14.0733	13.8876	13.4542	13.7651	14.749	15.3968	14.0293	13.6106	12.655
Arhgap29_S1040_M1	1	15.8198	15.2709	14.113	13.6382	14.0035	13.1787	14.6526	13.9384	16.8679	13.3143	13.8991	13.1631	14.2475	14.0475	13.3072	15.2941	14.9136	14.6612	15.4532	14.615	13.7545	17.1282	17.427	17.6738	15.0407	14.7139	15.0432	15.5245	15.2227	15.5227	14.3668	13.4113	13.6701	18.9214	18.888	18.9727
Arhgap29_S171_M1	1	13.4823	14.5188	14.3517	13.2072	14.3874	12.9561	14.653	15.0219	13.762	13.1933	14.4907	12.3052	14.8614	14.7875	15.0394	17.5913	14.3765	17.5994	16.8447	16.293	17.1987	16.8646	17.23	16.105	14.0149	15.0747	14.5806	14.8312	14.6681	13.7467	15.5536	15.5263	15.6998	17.5646	19.2552	19.1695
Arhgap29_S179_M1	1	13.2722	13.8137	13.4602	12.845	17.5439	12.7848	13.4745	13.9705	13.1219	14.129	13.6401	13.9185	12.6412	13.1534	13.8257	13.0674	13.8825	13.4044	12.8599	13.8109	14.1755	15.4662	16.3568	16.3464	13.429	14.5811	14.3233	13.7252	15.7518	14.8195	13.8807	13.1521	16.6253	14.5489	13.759	13.3456
Arhgap29_S190_M1	1	13.424	13.281	12.9854	13.115	13.4365	13.2533	12.63	13.6199	12.9051	13.2793	13.4985	13.2391	12.988	12.4903	12.8996	14.084	14.5389	13.5535	13.6091	12.1743	13.3404	13.7373	13.9123	11.0516	13.3987	13.1758	13.139	14.548	13.662	12.9195	12.9294	13.0077	13.8514	10.2234	12.7381	12.999
Arhgap29_S521_M1	1	16.6915	14.9073	14.382	14.2542	13.9275	14.8946	14.6397	14.1177	13.6708	13.24	13.6814	12.4054	13.7438	13.8187	14.7832	14.6483	14.6897	14.0272	13.6303	13.723	14.7223	17.0156	17.8632	18.2609	13.5988	13.503	14.3272	14.147	13.4138	14.8474	14.427	13.9871	15.3824	14.9649	17.6441	17.6618
Arhgap31_S1096_M1	0.998	14.2713	14.4888	13.8396	14.6036	13.1296	14.4517	14.0463	14.0639	14.6265	13.0862	13.2463	13.5366	14.157	14.5797	13.5782	15.1684	13.1859	13.9224	14.5646	13.6587	13.9808	18.0739	13.9996	13.185	14.4284	13.7498	14.448	14.7217	15.097	13.5803	13.6942	13.3082	13.0414	13.393	14.0757	14.0864
Arhgap31_S1166_M1	1	14.5227	14.7467	14.9892	13.9238	13.8646	13.9877	13.7349	14.5213	14.1603	15.2033	14.0439	14.4098	16.2228	13.3251	14.152	14.9797	14.0558	15.1218	14.1624	14.8124	14.374	17.9512	18.2562	17.8416	14.1487	15.0923	14.5276	15.4973	14.2608	15.862	14.8589	14.4207	13.8728	14.9119	13.7098	14.3606
Arhgap31_S1334_M1	1	14.3402	13.3182	14.3553	13.8833	13.9285	14.2347	13.6916	14.3627	14.7047	13.4905	14.803	14.7989	13.7836	13.1768	13.1464	13.1579	11.7566	13.1565	16.1034	13.2595	13.9819	16.7341	17.0405	15.4458	12.3709	13.6966	13.2303	14.1666	13.9586	13.6762	13.9076	13.7479	14.7137	13.8802	12.7876	13.4117
Arhgap31_S272_M1	1	14.1538	14.2599	19.013	12.6726	13.4311	13.8308	20.1047	15.2667	19.3376	13.2195	12.7111	12.8799	12.9944	12.3864	13.7523	18.163	15.1068	14.6771	13.5468	13.6212	14.5968	19.9566	20.2486	19.8004	14.9232	14.7054	16.142	15.3217	19.2591	15.195	17.7678	13.3626	16.8644	14.0786	13.6153	15.0168
Arhgap31_S467_M1	1	13.4151	13.851	13.9785	15.168	14.1171	13.6237	15.0065	14.8126	14.3953	13.2871	14.2188	14.5316	13.3917	15.6802	14.5244	13.6586	15.1503	13.2729	13.8591	14.5304	12.9079	18.0492	19.1142	19.5749	13.7624	14.497	13.6416	14.0115	13.9194	14.0514	14.8378	14.5439	15.4874	14.1488	14.3521	14.3964
Arhgap31_S619_M1	1	15.4563	15.652	15.3405	14.059	13.9768	14.6022	16.3635	15.6092	16.7297	14.7972	13.8123	14.8153	13.7543	14.3213	14.4968	16.0698	16.3051	16.067	14.5297	14.2965	15.2667	17.4149	12.5306	18.2227	14.6732	14.7144	14.2699	15.0121	12.715	16.1035	15.4553	15.5042	15.4347	14.3792	15.9803	15.8779
Arhgap31_S768_M1	1	14.214	13.5051	14.3729	13.5426	14.1058	13.0597	14.6662	13.5421	13.8193	13.8403	14.0504	15.9374	14.314	12.9123	13.8641	14.1478	16.7331	17.2307	14.0678	13.7846	14.8117	17.833	17.6182	17.7267	14.0919	13.2935	13.4087	14.7772	13.9602	13.9303	16.18	16.4182	15.39	15.0925	13.6169	15.3844
Arhgap31_S853_M1	0.977	13.364	13.9328	13.4691	13.348	13.7361	13.6298	13.506	14.3815	13.9939	14.943	13.6762	13.3786	13.5992	12.5735	13.0344	13.6625	14.6194	13.3807	13.3043	13.1592	13.3585	12.9808	13.0773	13.5983	13.1518	13.117	13.3769	15.1124	12.7513	15.0081	12.7443	13.9907	15.2182	13.8225	12.8131	12.5969
Arhgap31_T573_M1	1	13.8321	14.2623	13.1137	15.6309	13.3425	13.8792	14.7754	14.2225	16.4901	14.364	14.079	14.4246	13.7777	13.7642	15.5824	14.0209	13.8054	14.1784	14.772	14.4187	12.6488	16.8409	17.3701	18.3547	13.7778	14.5786	13.3962	14.3852	14.3423	14.855	13.779	13.8035	14.1205	13.0131	13.9968	13.8675
Arhgap32_S720_M1	0.999	13.9383	14.3827	14.6027	17.2056	14.5671	17.5083	14.5897	14.3577	14.721	13.8976	17.1005	16.1653	14.2295	16.9674	16.8589	13.6416	15.5305	14.2091	14.2311	14.9275	14.3016	16.4763	16.0659	16.0369	13.6283	15.2405	15.0483	18.296	18.9808	18.7232	14.1892	13.6048	13.9273	14.6872	13.7118	15.3681
Arhgap32_S723_M1	0.999	17.8547	13.3572	14.2349	13.7641	18.1373	17.9729	14.7061	12.786	14.3802	15.2072	13.9734	16.9975	17.2174	13.3721	17.2691	14.3679	17.2257	14.9404	16.5549	15.2531	13.5501	13.7486	14.2788	12.9378	15.134	14.0049	14.0205	14.291	14.2032	15.177	13.6703	13.5183	16.0918	14.3421	13.459	12.5269
Arhgap32_S870_M1	1	16.3265	14.6851	14.8144	15.3205	14.5485	15.9245	15.2407	13.9704	13.8472	16.5245	13.3721	12.3647	15.6097	15.4137	15.0806	14.9459	16.0621	15.4077	15.3619	15.3396	14.3918	16.0563	15.9301	15.8746	14.7962	15.8496	15.3146	17.4141	18.3271	17.8727	13.7863	14.8385	13.9014	14.6798	15.9291	15.8255
Arhgap32_S885_M1	1	13.9803	13.2695	12.5188	16.0824	14.3868	13.6392	14.196	13.06	13.517	13.0784	15.7143	13.3286	14.7806	13.6522	15.5888	13.2108	13.4574	14.0552	16.4939	16.8746	13.2399	13.6931	15.1337	13.0853	13.8532	13.6017	14.6694	13.0899	13.2676	14.8433	13.6617	13.5326	13.0889	14.0506	13.3368	13.659
Arhgap32_S906_M1	1	13.674	12.5917	14.4025	16.4938	17.8064	16.9117	15.5491	16.2121	15.0942	16.9459	16.1256	16.433	16.5568	15.3217	16.3146	15.6055	14.906	13.3669	13.843	13.6675	13.1028	15.4665	16.0421	16.2407	15.6632	15.1818	15.1409	17.9996	17.9556	18.5886	13.9456	14.8072	13.7179	15.7965	15.3229	15.2629
Arhgap32_S966_M1	1	13.7332	13.9653	13.76	16.475	17.6027	16.6664	15.0003	14.9986	16.1895	16.933	16.581	16.4652	16.7975	16.2917	16.1218	16.2826	16.032	15.8264	14.1226	13.8196	14.7779	15.923	16.0973	15.5417	13.7703	14.9632	15.032	18.193	14.0142	18.5248	14.181	12.8506	13.6064	13.9093	15.0212	16.031
Arhgap35_S1150_M1	1	14.6515	16.5477	16.5358	13.3038	13.1153	14.034	12.2528	13.3988	14.1024	13.7836	12.9128	11.9512	12.6094	14.3623	12.3502	13.5893	13.8302	13.3557	12.6844	13.4695	16.0761	13.5633	13.763	13.9997	13.399	13.0172	12.4494	13.3918	12.7563	14.1289	13.7116	12.3478	13.5382	14.2552	13.1761	14.3604
Arhgap35_S1179_M1	1	18.7384	14.8672	13.7226	16.502	12.719	12.7651	18.1615	15.5059	14.525	12.2738	16.3202	16.1558	11.9094	16.6376	16.193	13.4758	14.3266	18.7105	17.8431	18.2913	18.5122	12.1087	16.7005	14.0391	14.6425	15.024	14.7769	14.1403	14.4905	14.1531	14.3146	16.93	16.6556	14.9287	18.178	17.9896
Arhgap35_S589_M1	1	17.4873	17.1634	13.8081	13.8191	13.6176	14.0115	15.4393	13.7638	13.972	13.061	15.3374	12.6988	13.8583	13.6317	12.75	14.5934	13.3135	14.4949	17.1939	17.9118	16.6074	13.6406	14.2051	16.4083	12.9075	14.2829	14.8059	14.381	14.4719	15.4245	14.104	13.054	13.3781	13.5946	13.1394	13.851
Arhgap35_S770_M1	0.99	13.5257	13.78	14.2644	14.0438	14.8494	13.4705	15.042	15.5774	14.405	13.2848	13.9931	14.5236	16.0695	14.496	12.8438	14.0894	14.5099	13.586	17.3435	13.648	17.9963	13.5829	14.0946	14.81	15.3279	14.8588	13.2944	14.7207	14.6301	14.5232	13.8267	13.6504	13.2279	14.2813	13.5583	13.4443
Arhgap35_S975_M1	1	17.812	13.1218	18.0731	13.1412	12.8109	16.0909	15.7718	15.9854	19.8526	13.5748	12.2286	12.1689	12.9722	16.116	11.8241	16.4973	17.9287	18.6936	17.5886	18.1522	18.9231	16.1251	16.4938	16.5724	16.0783	15.4143	15.417	13.4648	14.6536	14.1306	16.0505	17.7916	17.3452	14.3627	14.3902	14.2656
Arhgap35_T771_M1	1	14.2852	14.2981	13.6328	14.5103	14.6879	14.8773	13.9428	14.7861	15.32	14.405	14.3107	12.7417	13.9733	13.3016	13.9656	15.8009	15.1822	13.6025	13.1985	12.5046	13.081	15.2715	13.3724	13.1787	13.7858	12.8312	13.8382	13.6301	14.673	15.1599	13.0566	13.1154	14.351	13.1952	13.498	13.1476
Arhgap35_Y1105_M1	1	16.4004	13.7285	17.6123	15.614	13.6251	12.5938	15.1136	15.5626	15.3333	12.5175	15.6593	15.5293	15.1688	15.9262	15.5065	16.6877	18.0526	17.4721	16.8577	17.0301	17.3375	16.492	12.5714	16.8209	15.159	14.174	15.2428	13.9924	13.6563	15.5378	13.1643	17.101	17.0561	13.9778	16.5488	16.7159
Arhgap42_Y342_M1	1	14.5734	13.6869	14.3874	14.1797	13.588	14.218	14.2465	13.9015	14.602	14.9027	14.5491	15.3044	14.8552	14.2749	14.4086	13.2666	14.3027	13.8323	15.6327	15.7036	15.1335	16.3192	16.3054	16.2384	14.6803	14.4327	12.9283	14.2266	13.0631	14.4215	13.9833	12.9976	13.8639	13.7566	14.1399	13.3721
Arhgap44_S619_M1	0.993	12.6033	12.6782	12.9681	12.8227	13.0149	13.6089	12.9847	13.3952	12.6867	14.1588	14.3193	13.6345	14.3052	13.4995	14.0457	14.6745	16.8265	13.2723	14.0481	13.2785	13.6249	12.7626	13.0371	13.8875	14.6699	14.167	13.0717	12.7139	13.9803	12.8178	14.0783	12.7185	14.2333	12.753	15.2545	13.6628
Arhgap45_S23_M1	1	16.3806	15.5742	15.2613	15.5423	16.0535	16.017	14.7747	15.5472	14.155	17.2577	16.342	16.678	16.7907	16.5598	15.9659	15.3116	15.4314	13.3601	15.9172	12.7706	13.5707	16.5852	16.4021	16.6509	16.2622	14.8377	16.3463	16.1393	15.7173	16.4741	19.618	19.4833	19.8151	15.8205	13.6545	14.2833
Arhgap45_S568_M1	1	14.3977	14.2259	14.4014	16.1996	14.3072	14.0307	14.6051	15.2054	14.8542	15.5846	13.8778	13.3808	12.881	14.0947	15.6873	13.8789	14.8344	14.3909	14.3416	13.6673	14.3017	16.6045	16.6111	16.3678	15.3664	15.3819	14.7535	14.7105	14.2496	14.589	19.6925	20.6281	19.9509	14.6833	14.0662	15.0894
Arhgap45_S577_M1	1	17.8171	17.1751	17.713	17.1906	16.7566	17.1389	16.6855	15.5821	16.5115	18.0001	17.3546	17.5433	17.7556	17.938	17.4034	15.9228	17.0683	16.9956	17.4434	17.1484	16.9441	18.3909	18.7267	18.6574	15.9971	14.5059	16.4126	12.6545	15.8615	12.0654	19.4957	19.6931	19.7445	13.7867	13.5394	14.9667
Arhgap45_S591_M1	1	12.3768	17.7416	14.0465	12.3358	13.3974	11.9017	15.0201	18.9692	15.1439	17.8293	13.1261	17.2707	12.6127	16.7878	12.3201	13.2451	19.1119	18.64	13.3886	13.6385	14.6213	13.2328	14.0983	17.092	15.1478	17.6466	18.0199	15.0271	14.1399	13.8157	17.5259	19.1286	18.9612	18.4636	18.2984	13.7904
Arhgap45_S72_M1	1	15.6796	14.8145	15.8483	16.4096	15.0408	14.3646	13.1998	14.8924	14.5192	14.6888	14.7867	13.2521	16.2789	16.5154	15.991	13.8221	14.3148	15.0402	15.6712	14.5704	15.1299	17.2269	17.7802	16.8721	14.3545	14.6878	14.0901	14.4526	14.6683	14.3941	13.2058	12.7858	15.4966	13.979	13.9265	14.1011
Arhgap45_S946_M1	0.981	14.7829	13.4706	14.8094	15.6156	13.2137	12.6519	13.0919	12.4698	13.724	13.0686	14.0078	13.619	12.6651	12.9997	13.1214	13.5759	12.8888	12.8273	13.0179	12.602	13.503	12.5841	13.07	12.6539	14.1614	12.2554	13.5013	12.8584	13.4332	13.4972	14.6309	13.0963	12.4461	13.2124	13.7109	11.8575
Arhgap45_S948_M1	1	16.4377	16.8516	16.9636	16.9497	12.7392	17.1084	15.7518	16.0189	14.9944	17.4607	17.7987	17.0086	17.5089	17.0771	17.5435	17.0091	17.2467	17.1835	16.4464	12.9444	12.7893	19.0856	19.114	18.6433	15.7661	16.2844	15.4092	13.2233	12.2996	13.2071	20.3371	20.2452	19.9135	13.0907	12.5293	14.8002
Arhgap5_S1196_M1	1	15.842	16.2697	16.7035	16.8237	16.7614	16.7539	14.8469	15.9545	14.1529	16.3406	15.9762	15.71	15.9362	16.1611	16.3796	15.8131	15.9489	16.6396	15.9926	16.2797	16.9186	14.8043	15.1635	15.5076	15.5278	15.9369	14.7266	14.0989	15.0364	14.1474	14.14	15.153	14.7096	14.2138	14.4631	15.6224
Arhgap5_S1219_M1	1	15.3617	14.5385	12.8669	16.7187	16.3026	16.8349	16.7067	15.0379	17.0774	16.4931	16.9293	16.5153	13.5552	12.901	16.7601	14.5259	14.2174	14.1024	16.6274	14.8309	14.3331	17.3069	13.3082	17.0444	13.6607	14.4778	14.9137	14.7554	14.6788	14.1513	13.4583	13.7075	13.0987	14.0062	17.8258	17.8163
Arhgap5_T1218_M1	0.998	13.9624	13.5436	13.747	13.453	13.3671	13.1459	12.7169	13.3209	12.8162	13.388	12.5645	12.908	12.6455	13.5281	12.7944	12.0504	13.1417	12.5511	12.7136	12.8086	12.5798	13.0644	12.1031	12.896	13.0143	13.9991	12.2149	13.8272	14.4651	12.7516	13.105	12.1745	13.7769	13.4732	12.7587	13.4083
Arhgap6_S112_M1	1	13.6821	14.1652	13.9727	13.6288	14.2108	13.1915	12.7945	14.8273	13.3852	12.5469	13.4807	13.8097	13.9254	13.5787	14.1234	13.0537	14.4804	12.5735	13.4492	13.3336	14.0278	15.8665	16.4216	16.5772	13.8685	13.7789	13.2608	13.9877	13.7699	13.5297	11.8502	12.7829	13.3016	13.8185	14.6883	13.4688
Arhgap6_S462_M1	1	15.1131	14.5267	14.5686	14.4555	13.9945	14.7296	14.9402	13.9349	14.908	15.4	15.2346	15.5153	15.3211	14.6959	15.4735	15.0635	14.9612	14.2366	14.8749	14.0959	15.2035	16.83	16.5608	16.7077	13.6588	14.3509	14.5329	15.7001	15.8067	15.2705	17.6507	16.9917	16.937	13.5132	14.9098	14.613
Arhgap6_S599_M1	0.998	13.6726	13.9611	11.8634	14.3046	13.0108	13.741	13.543	13.6557	13.5755	13.8534	14.1418	14.9376	13.0946	13.7469	13.2397	13.7616	14.1891	14.088	14.1385	12.9102	12.9203	13.8956	14.9695	12.6762	13.4509	14.0289	13.5984	14.5067	13.8916	13.2425	14.582	15.1143	13.2844	13.234	14.0835	13.3058
Arhgap6_S669_M1	0.999	12.4037	12.9135	13.1876	13.2193	12.7256	13.5537	13.4055	14.1714	14.3658	13.332	13.6916	13.3263	12.6073	12.6782	13.022	12.8113	13.7085	12.0532	12.2665	13.6394	12.6778	13.3411	14.0484	15.8479	12.8353	12.7468	13.7601	13.4727	11.7967	13.0173	12.8279	13.6694	14.8844	14.3703	13.1207	13.4458
Arhgap6_S758_M1	0.94	14.649	15.1168	13.6867	16.7568	13.4972	13.3213	13.154	13.2182	14.026	14.1242	16.8065	16.1069	16.6689	17.0827	17.2956	14.1302	14.2533	13.7933	13.9639	13.2647	14.5746	14.6957	13.1058	13.2272	14.4496	14.3913	14.459	14.9725	13.0386	16.085	12.9884	14.3258	13.4743	12.8827	13.0397	14.6859
Arhgap6_T600_M1	0.977	13.7868	12.8367	13.4994	14.6204	12.7332	13.3068	13.954	11.5563	12.5844	13.1636	12.8541	13.7884	13.679	12.868	12.7445	12.5199	13.8944	13.9372	14.776	14.6408	14.0952	14.1281	15.007	14.9845	12.6438	13.8944	15.0556	12.8453	14.1473	13.7122	13.5741	13.2759	12.9515	13.0316	12.9167	12.7162
Arhgap9_S363_M1	1	14.0403	13.2473	13.6521	13.5451	15.5718	13.2733	13.5798	14.7409	13.1941	13.6971	13.4286	13.8385	13.6916	12.9648	13.3955	14.1033	12.9592	13.1218	12.4702	13.7967	14.169	12.8602	13.6484	13.7852	13.5108	13.1009	13.9224	14.3748	14.6565	14.7433	12.8787	18.6612	17.2581	14.3212	13.2683	13.4967
Arhgdia_S34_M1	1	16.0324	16.4727	16.2033	15.5518	15.8604	15.7237	14.8674	15.0104	14.5007	15.8739	13.9368	16.2365	15.3947	16.2433	15.2437	15.4077	16.7034	16.3215	16.287	15.8793	16.6229	15.4712	15.7899	15.2066	15.4847	16.7096	14.636	15.117	16.3793	15.3768	15.9021	16.1491	15.7324	16.1523	16.7428	15.9906
Arhgdia_S47_M1	1	15.9996	15.6733	15.6859	15.2495	14.1024	13.735	14.7905	15.0024	15.3997	14.2416	12.2325	14.4682	14.0874	14.3647	15.4858	16.0032	14.711	15.9726	16.2793	14.3538	14.4785	17.1797	16.9823	16.0145	14.7526	15.4468	14.646	15.3192	16.0037	14.3677	16.6498	16.5519	16.432	14.3383	15.0664	14.9506
Arhgef1_S244_M1	1	17.4988	17.8426	17.6253	14.5999	16.2808	15.7284	18.361	17.4328	18.3581	15.0122	13.2282	15.5254	12.5802	12.9266	15.9914	16.4103	17.0175	15.456	17.1771	17.2795	18.2953	14.8978	12.0302	15.9823	15.2555	14.5856	15.1478	16.133	15.4551	15.0016	13.9661	14.051	12.5585	15.2432	14.1199	14.8716
Arhgef11_S1152_M1	1	13.1676	13.8054	12.7713	13.5965	14.5885	12.9719	13.4249	15.1016	13.1065	14.4574	14.0448	14.2429	16.6965	14.4442	13.4551	14.7018	14.1761	13.7771	14.3358	15.1744	15.7225	15.2037	14.8083	13.1875	14.2155	13.0234	13.8517	15.8989	13.6263	13.2233	13.6079	13.7751	13.8222	17.7113	16.8954	17.1043
Arhgef11_S1307_M1	0.999	13.3773	13.8191	14.2671	13.9366	13.2038	13.5293	13.353	13.1175	11.5779	13.036	14.8936	13.5236	13.2384	13.0342	12.9894	12.7583	13.8126	13.3396	12.5024	12.996	13.5536	13.2206	14.6725	13.6986	13.1196	13.1265	14.8469	13.1348	13.0724	12.786	12.8706	12.6105	14.783	12.5867	12.7199	13.3536
Arhgef11_S1347_M1	0.771	15.0143	14.3652	15.0451	16.9889	14.3959	13.5434	15.9676	15.0582	14.9468	15.3733	16.6742	14.0501	13.1062	16.5663	16.5205	13.8099	14.2853	14.6555	13.6028	14.1992	17.0043	17.0196	17.3953	16.9238	14.8116	15.1191	13.4773	16.0945	14.1447	14.228	13.7877	14.0046	16.3304	15.0051	14.1214	13.5276
Arhgef11_S1348_M1	0.987	14.67	15.2732	13.5663	14.6383	13.5963	14.0712	15.0631	13.851	14.307	13.3795	14.158	12.6528	14.4477	13.7553	14.7468	14.3425	14.7237	15.6402	13.2921	15.224	15.5275	13.2252	15.7795	13.4096	14.67	13.6712	13.9913	13.4515	14.4156	13.7802	13.6392	13.4962	12.7014	14.4173	13.327	13.4267
Arhgef11_S1512_M1	1	12.7753	14.344	13.9587	12.8562	17.2075	16.2766	15.7715	15.2542	15.6924	17.0533	16.2192	16.2856	16.1616	16.1226	16.0021	16.5823	14.0518	12.8014	16.3052	13.2122	14.8515	16.1577	16.4938	16.3858	16.4547	15.5425	15.9795	14.5714	17.3182	17.6823	16.0321	13.1909	15.7949	17.0171	13.2296	16.7189
Arhgef11_S312_M1	1	14.1252	14.8361	15.6153	15.5301	16.6018	15.4888	16.8681	17.4778	18.2337	16.111	15.9863	15.0363	15.5679	14.6522	14.895	17.7115	17.2019	17.3713	14.3988	15.2273	14.5958	14.1222	14.2075	15.3185	15.7441	14.909	13.915	15.7412	16.5052	15.9284	12.9721	12.3965	13.446	17.3111	16.6892	16.9158
Arhgef11_S328_M1	1	16.6944	16.1276	16.609	14.6833	15.7189	15.2953	14.3387	16.2428	15.3861	15.9529	14.8393	16.0944	15.5796	15.3331	15.6697	15.6996	15.7434	15.8348	16.9186	17.1464	16.8112	16.0814	16.7706	15.9822	16.7125	16.5124	15.2608	16.4034	16.6332	17.0023	15.8513	16.1849	15.8847	16.8378	16.2936	16.454
Arhgef11_S613_M1	1	15.5785	16.9524	16.1011	16.0069	17.1285	16.5307	14.0528	15.6568	14.6446	15.5881	15.7542	14.9812	14.9521	13.5301	16.1381	16.3095	16.8634	16.7234	15.4522	12.7323	12.7261	16.4687	16.9038	17.6097	15.3283	15.3878	15.9826	15.3259	15.5025	16.564	15.2692	14.1288	13.2585	14.1449	14.2711	15.2386
Arhgef11_T1516_M1	0.987	14.1735	14.9011	13.5024	13.4782	15.839	12.5146	13.805	14.6587	15.5919	13.9096	12.8943	13.2294	14.5918	13.3592	14.2547	13.5107	13.1606	13.3051	14.053	14.5405	12.9241	12.7893	14.0473	13.9895	14.2914	13.7182	13.8316	12.5113	15.094	14.0208	14.7421	14.6975	13.7038	13.2313	14.3326	12.6365
Arhgef11_T311_M1	0.961	13.4203	14.1449	14.5165	12.9154	13.8582	12.9757	13.0466	13.6454	14.1832	15.3303	14.0773	14.6462	13.7733	13.8479	13.4097	12.77	13.2288	12.7125	14.6446	12.4478	12.8936	13.6824	12.7635	12.7568	13.3696	13.6025	12.138	13.0041	14.4025	13.4527	13.0604	12.494	13.872	13.1491	13.5673	13.2566
Arhgef11_T729_M1	1	13.6678	13.3005	13.8093	16.0956	16.7574	15.7781	15.3599	12.8915	13.4273	16.2033	14.2983	16.3699	15.7038	16.0219	14.6194	16.2028	14.0841	13.5627	13.7583	14.0753	14.4613	15.4371	14.0652	13.506	13.7757	14.391	13.735	13.3395	14.1638	15.6542	14.98	13.9321	14.8099	14.2765	14.3001	15.5862
Arhgef12_S1166_M1	1	14.5226	16.8384	18.7112	12.1529	14.9113	12.2959	14.2958	15.2625	14.3028	13.4818	17.7937	13.5074	12.8589	18.7739	13.5549	17.5554	14.0038	14.2452	17.2416	17.1604	17.7354	16.7246	17.6092	17.8101	15.4348	15.0655	15.5972	14.9914	14.691	15.0109	14.5538	14.6354	14.6517	15.5219	15.1844	15.3108
Arhgef12_S1175_M1	1	13.6858	13.4799	12.6401	13.2494	13.2042	14.0507	11.7289	12.3797	12.7645	12.4464	13.4874	12.9418	14.0037	12.7148	13.0708	11.7413	12.16	12.4825	13.2847	13.7764	12.9852	13.406	13.9641	14.6995	12.5939	13.5517	12.4828	13.6734	12.2292	13.6281	12.7475	12.8863	12.9788	13.0522	13.3089	12.9698
Arhgef12_S1278_M1	1	18.5366	18.4374	18.7561	12.7268	13.3539	14.0173	13.952	15.4188	17.2139	13.7665	14.1005	13.6671	13.4722	12.8314	13.1378	15.2403	14.8029	14.2549	18.4014	18.6445	18.5292	17.9886	17.9642	17.9968	14.767	15.3095	14.9006	14.9004	14.7861	14.4485	13.3119	13.9486	13.824	13.7974	15.3879	13.9799
Arhgef12_S290_M1	0.993	13.5489	13.0829	13.0467	13.4435	12.9609	12.7036	13.8662	14.1145	13.3192	13.9102	13.2311	13.0877	13.4721	13.5969	13.8649	12.9016	16.0338	13.5288	13.4861	14.5971	13.7126	13.6804	14.0188	16.3251	13.1705	13.3306	12.5433	13.1357	13.2264	13.7658	13.2735	14.1888	13.376	14.2013	12.7138	13.5534
Arhgef12_S299_M1	1	15.0515	15.3976	15.7717	14.2284	14.2935	14.7795	15.0046	13.9861	14.9741	13.4957	13.1432	14.0341	13.6972	13.3604	13.4665	16.3253	16.3975	16.8848	16.6908	14.2286	15.68	16.4966	14.5432	17.0865	13.6442	12.4588	14.2429	12.8719	14.5349	15.3919	13.9362	14.2593	15.3694	14.3398	14.4045	13.5244
Arhgef12_S31_M1	0.975	17.6374	17.2747	17.6565	12.9225	14.6031	14.2939	14.2029	13.4646	14.5397	13.476	15.0234	15.0261	13.2241	12.7534	13.8782	14.5979	14.6811	14.5958	14.943	17.6881	17.4551	13.8921	14.7067	16.7036	14.2468	14.8249	13.8752	14.1205	14.0027	13.8494	13.5197	14.131	13.4115	12.7102	13.1439	14.0996
Arhgef12_S327_M1	1	18.988	18.723	19.2958	12.4049	14.927	12.8953	14.6241	15.3257	14.8093	12.6467	14.0405	12.542	13.5993	12.9312	12.4796	14.9014	15.0835	14.8971	19.0534	19.4395	19.0321	16.6532	16.4804	13.6317	14.1713	13.4829	14.4201	17.4186	17.3216	16.7404	14.0484	14.616	14.627	15.885	15.7109	15.1241
Arhgef12_S331_M1	1	15.7721	13.749	15.3803	11.2518	14.3686	14.6531	16.2458	18.6964	18.789	14.9215	14.7997	15.0874	12.1171	15.2111	14.7214	16.5804	16.8499	16.0933	16.6981	16.4394	15.76	16.6718	17.553	18.6178	16.3576	15.9379	16.3032	14.0637	15.5204	16.0453	12.025	13.7728	15.1643	17.0412	16.6457	16.3008
Arhgef16_S208_M1	1	12.5607	14.0095	13.162	17.9676	19.1271	17.8507	14.1281	15.861	16.058	18.2	17.5892	17.4687	17.4578	18.3629	18.3248	16.6115	16.7083	13.4822	14.3133	14.2707	14.3096	16.8447	17.1086	16.7027	15.6474	15.1778	15.0188	14.3805	13.6492	14.3971	12.7127	14.669	13.3935	15.9666	15.4349	13.9209
Arhgef16_S230_M1	1	15.1231	14.7296	15.5693	18.8124	13.6968	17.6031	16.1024	14.5255	13.9804	17.0206	17.0845	15.9901	16.5765	18.2407	17.2724	13.6606	18.2187	19.7863	14.3277	14.4698	14.5905	14.1543	13.5046	14.0269	15.1949	14.6652	16.1941	14.5075	14.8561	14.0073	14.2699	13.887	14.4105	14.506	13.4446	14.4076
Arhgef16_S576_M1	0.977	12.7978	13.1449	14.2845	19.0334	20.0012	13.5929	16.2419	15.9584	15.1047	18.891	18.4276	11.7018	18.2477	18.7513	18.7979	13.2986	13.2357	18.99	12.3706	13.2263	13.7942	13.3724	11.826	18.4398	15.865	15.8093	15.3821	19.8576	19.2591	19.7136	13.2782	14.0546	13.3656	14.7682	13.9219	14.6812
Arhgef17_S142_M1	1	13.7841	14.3727	14.5752	15.5153	14.1352	13.6748	14.2415	14.0889	14.9043	15.9354	15.7903	16.3803	16.7893	12.3932	15.4721	17.4585	13.9008	16.9239	12.7896	13.4116	14.8695	18.4713	19.0235	17.695	14.2158	15.7808	15.6955	15.1671	14.2984	17.1229	17.2249	16.8477	16.6204	14.198	15.2734	13.8673
Arhgef17_S412_M1	0.957	14.1438	12.4479	13.2791	13.9945	14.0387	13.6156	13.7501	14.8078	13.8109	14.644	13.7567	14.3478	13.5021	13.8578	13.7521	13.7742	14.6484	14.099	14.2476	14.3944	13.3405	19.5924	19.3471	18.4182	14.1607	16.3584	14.0036	17.1506	13.6069	13.3446	14.5809	13.7036	14.1249	13.8423	14.6943	13.4346
Arhgef17_S414_M1	0.995	16.533	16.3942	12.2594	11.8928	16.0114	15.4861	15.0084	18.77	19.1249	16.3058	15.6809	16.006	16.6489	13.2525	16.2047	17.4886	17.4927	17.478	16.2626	13.8438	16.4713	12.9511	12.325	12.1108	15.7729	15.9374	15.1395	14.4913	16.4471	16.9283	16.6926	16.1293	16.0223	16.4493	15.4142	14.8828
Arhgef17_S519_M1	0.872	12.9095	12.8894	12.3134	13.227	12.8843	12.1586	13.2934	13.9416	11.5643	14.2261	13.1865	13.7217	14.066	12.4574	13.0594	13.421	13.203	13.7741	13.067	13.7046	13.7853	13.7968	13.9171	15.9231	13.4611	12.8927	13.8849	13.5064	12.8826	12.5848	13.3071	13.078	12.9555	12.3248	13.0458	12.9072
Arhgef17_S611_M1	1	15.0932	15.4756	15.6276	15.5596	15.3559	15.6628	17.9634	19.5095	17.17	16.9221	15.7629	16.366	16.435	16.5629	15.9553	16.2761	16.7262	17.114	15.9445	16.1819	14.9303	16.9581	17.0549	17.402	17.0866	15.841	16.5648	16.0741	16.3731	16.8072	16.7505	16.8655	16.8037	15.6432	16.9225	16.9988
Arhgef17_S690_M1	1	13.668	12.8859	14.0936	14.0419	13.6982	13.4107	14.223	13.745	15.0321	13.3358	13.5895	14.6555	14.2881	13.3337	16.1648	14.6992	13.5142	16.2759	13.6488	13.1829	14.2571	17.5532	17.6644	18.0051	14.9163	14.059	13.7709	14.1037	15.5231	14.6652	13.874	14.0331	14.2237	13.7518	13.3773	14.8789
Arhgef17_S729_M1	1	14.0947	13.8001	15.4069	12.5656	13.0018	14.8746	17.8589	17.5268	18.0611	13.2059	15.411	15.8759	15.8238	15.3159	11.8351	18.1026	18.2503	17.9959	15.1436	14.9539	15.5859	17.7689	17.5933	18.1085	15.1187	15.9892	15.8898	13.9859	14.1238	13.892	16.3395	16.5118	16.2739	14.4594	16.2567	15.5961
Arhgef17_S907_M1	1	13.9023	14.7602	14.658	14.0067	12.8062	13.4153	17.4705	15.0649	17.4326	15.7134	14.7742	15.121	15.4963	14.8676	15.5694	15.8192	14.0999	15.5205	15.3931	14.7245	15.4173	17.3575	17.7186	18.0527	14.6405	14.6731	14.9035	16.3201	15.5418	16.6443	17.0391	16.7154	16.7112	14.1651	14.7633	15.1989
Arhgef17_S954_M1	1	13.4695	14.1899	16.5298	12.8954	13.639	15.7552	14.8109	15.5605	15.2893	12.9367	15.399	15.4887	16.4467	15.4634	15.9452	17.2252	18.0827	13.9351	13.2432	14.5193	14.5849	18.4484	19.3104	17.814	15.2531	15.881	15.4496	16.8864	16.129	16.6782	16.5173	15.993	16.0166	14.5389	14.709	14.3266
Arhgef17_S970_M1	1	15.1772	15.1481	15.0577	13.9155	14.4242	14.0124	17.4461	18.08	18.0196	14.7883	14.2667	14.4766	14.8597	14.0981	14.4819	16.3792	16.7505	16.2953	14.6999	14.908	15.6079	17.1082	17.9706	17.0572	16.2232	16.5739	14.5074	16.2115	15.7443	16.2735	16.5885	15.9399	15.9944	15.202	14.8322	14.5112
Arhgef17_S995_M1	1	13.3577	15.2975	15.3758	14.6028	15.0366	14.5074	18.2779	17.5696	17.9329	14.6829	15.2743	14.7616	15.5222	14.6177	14.7091	16.6592	17.0779	17.2483	14.7035	13.5435	12.6136	16.838	17.301	17.0555	16.9957	15.7901	14.5175	15.7529	15.5621	15.4005	16.2181	16.1499	15.7384	15.34	15.6295	15.74
Arhgef17_T1000_M1	0.999	13.1764	14.2787	13.5107	13.9192	13.096	13.093	14.7341	13.9159	13.2164	13.1656	15.6823	15.1476	13.7768	12.9061	14.718	13.4447	14.7458	13.4651	12.8857	13.2809	15.0218	14.3276	13.0288	14.989	12.7578	13.7554	14.2738	12.8245	13.6312	13.7718	13.6142	13.0819	13.7927	13.3269	13.6414	12.8016
Arhgef17_T696_M1	1	13.6102	14.1401	14.7858	15.0087	14.0627	13.3691	12.8506	13.1972	13.6642	13.9714	12.3531	12.5314	13.7288	13.6858	12.9192	14.0866	13.7495	13.0479	13.1801	13.8022	12.6219	17.2603	17.4386	17.4726	13.9099	14.5064	13.8379	13.9227	14.0136	13.8777	15.4349	13.4332	13.2541	14.1852	13.5984	13.6482
Arhgef17_Y1328_M1	1	12.8482	13.6993	13.6081	14.3173	13.7112	13.8117	13.3011	12.9435	13.3418	14.2978	14.2583	13.2912	13.5661	13.8104	12.7045	15.1965	14.3098	13.7921	12.5453	13.657	13.5421	16.0303	16.3184	15.8222	14.3658	14.6777	13.8813	14.2512	11.9886	14.6503	13.3765	13.7333	13.8096	13.6711	13.1185	13.3957
Arhgef18_S1115_M1	0.816	13.1573	12.805	11.7818	12.9887	12.8379	12.3196	12.5204	13.3927	13.5552	13.1411	13.2747	12.6899	14.4046	12.9786	13.9238	12.522	13.9572	13.3681	12.5219	13.0095	14.8595	12.6517	14.163	12.928	12.5755	13.4743	13.8624	13.0967	13.6586	12.859	13.7641	13.2321	13.0668	15.3504	12.1992	12.6114
Arhgef18_S1117_M1	0.99	16.2997	16.7675	13.9709	16.357	13.4469	13.3956	14.7732	14.8087	13.9284	16.2012	13.3396	16.1456	14.2455	13.4783	16.3939	16.6726	17.253	16.2869	14.5113	13.7575	14.0666	12.4686	13.5516	16.6996	14.3736	13.7316	14.1669	16.161	16.0617	15.5069	17.4946	14.621	13.8957	14.8052	15.0697	15.7991
Arhgef2_S1080_M1	1	16.77	16.5614	16.5436	15.6692	14.9319	12.6592	18.3039	18.5455	18.5962	15.4615	15.4101	15.1112	15.1011	14.8217	15.1835	16.5631	16.9524	16.9503	16.4106	15.7001	16.382	18.5436	19.1349	18.1218	20.6452	19.1476	16.1144	15.8884	15.4567	15.9853	17.8	17.2918	17.5249	16.1023	15.7746	15.4151
Arhgef2_S1150_M1	1	14.342	13.95	15.514	16.7389	14.7013	15.3532	14.042	14.0836	15.6645	13.5198	13.3663	13.1614	14.4661	13.0815	16.1885	13.4191	16.9574	16.2366	13.9951	13.4391	14.8298	15.324	16.3437	17.0132	13.9848	14.4587	14.48	14.9512	13.6959	14.6362	18.1824	19.0991	18.9979	14.6445	18.0381	18.2385
Arhgef2_S1150_M2	1	14.7559	14.5185	14.4139	13.7911	13.376	13.6668	13.2948	13.8136	12.7928	13.7136	13.853	13.0333	13.8243	13.7365	14.1572	13.6558	13.2369	14.5801	13.8359	14.0573	14.6798	12.7691	13.5211	14.268	12.8753	13.2943	13.0874	13.5625	13.1522	12.4552	13.4283	17.2737	17.3869	14.0902	13.6718	12.7469
Arhgef2_S1154_M2	1	13.0921	13.7508	13.9695	13.6289	13.6786	13.1364	13.9764	13.653	13.2863	13.7759	13.2547	13.622	14.0847	13.5866	13.0154	12.6866	12.7114	12.6287	13.7451	13.5518	12.1952	13.9641	13.3511	12.0056	12.9909	13.9917	13.117	15.0512	11.7894	12.8127	13.4024	17.0953	17.2306	13.8715	13.4785	12.5472
Arhgef2_S317_M1	0.94	14.426	13.513	12.709	13.8221	14.4241	13.0807	13.7763	14.1331	14.2242	14.0936	13.0538	13.0823	13.8014	12.7418	14.2884	13.3423	13.9971	13.8745	13.4916	13.4664	13.7547	13.7289	15.4593	14.1307	13.176	14.5437	13.1654	12.9603	13.7306	13.9227	13.1632	13.1697	13.1377	12.9761	12.6306	12.3292
Arhgef2_S346_M1	1	16.1104	13.8964	15.9061	15.536	15.815	13.1777	16.0971	14.7015	13.3152	15.5734	13.3586	14.9733	13.0816	15.5185	15.3139	14.3893	15.5023	14.0476	15.8664	15.2179	14.4238	16.8541	17.3713	15.6166	14.3529	15.6149	14.5208	15.4543	14.5365	15.2122	16.996	16.0241	16.3359	17.9039	17.222	17.2128
Arhgef2_S367_M1	1	12.6484	13.6921	14.1687	14.0794	14.396	13.9851	13.5726	14.3302	13.3912	14.4408	14.3558	14.2914	14.3992	14.4779	13.4598	14.5029	14.2306	14.2362	13.5308	13.3922	13.8312	13.4845	15.6973	12.8069	13.556	13.0984	12.7787	14.0776	14.3961	13.6116	15.2853	14.2744	15.1222	13.9924	14.4421	14.1992
Arhgef2_S369_M1	0.957	13.7118	13.5722	13.5069	13.7486	12.7229	13.5621	14.2761	14.1295	13.3009	13.013	12.3536	13.6858	13.4426	14.4927	13.8897	13.7103	14.6655	13.86	13.4457	14.0774	12.8613	13.8486	17.4052	14.1981	13.4774	14.7274	13.649	14.8235	14.3489	14.6156	13.6286	14.1095	17.2401	14.6044	13.3196	13.411
Arhgef2_S841_M1	1	14.4634	14.8631	15.0417	15.5266	15.1922	15.4344	14.4895	17.1242	17.3869	15.3948	15.4415	15.3759	15.8919	16.6662	15.2752	15.5174	16.3239	15.4243	15.0981	15.9054	15.341	16.4299	16.0176	16.6039	15.6975	15.2778	15.7973	14.3874	14.1168	14.6947	16.6356	17.7728	17.6048	14.4432	13.9728	13.7782
Arhgef2_T370_M1	0.995	12.6143	12.5037	13.016	13.7165	13.4212	13.6093	13.2272	13.2942	12.9227	12.9693	12.8124	14.0918	14.2203	15.3667	13.2584	13.6617	13.0129	13.985	12.4878	13.6702	12.5692	12.425	14.0457	12.4666	14.5939	14.4107	14.1183	13.5391	13.7366	13.0063	12.1517	15.9914	13.9	13.7917	13.4115	13.5389
Arhgef26_S112_M1	1	17.0583	16.6844	16.6336	14.7891	15.4161	14.7625	14.369	14.7182	15.3125	15.9768	14.9143	15.7662	15.8394	14.8576	14.8348	13.9044	13.7446	13.6338	16.9937	16.8561	16.8205	16.9247	17.5879	16.5759	14.7393	15.4362	15.5592	17.3387	15.2151	17.455	14.299	13.4247	13.2717	14.6779	15.1442	14.5541
Arhgef26_S123_M1	1	13.937	14.605	12.3011	13.3462	13.9677	14.3186	12.1726	14.8622	14.7512	14.5095	14.0951	14.8695	12.8474	15.377	12.9143	13.9093	14.1296	14.5532	12.9274	13.8628	14.435	15.7789	15.9652	15.6675	14.1879	13.8712	15.0849	16.1879	16.6694	13.0041	14.0672	13.0434	13.2003	12.7245	14.3673	13.4182
Arhgef26_S202_M1	1	16.5339	16.4044	16.5328	15.2126	15.8953	15.3027	15.5841	16.1621	15.6707	15.8533	15.438	15.9309	15.9683	15.0771	15.3924	15.2618	14.0145	15.7133	16.3689	16.0785	16.3446	17.7056	18.2205	17.7311	16.1548	16.6327	16.7622	18.227	17.0316	17.9266	12.5184	12.4601	12.3328	14.3321	13.0359	14.6404
Arhgef26_S221_M1	1	14.2543	14.5275	16.9793	14.6002	13.8524	13.8118	13.9495	14.2181	14.0622	13.7557	14.4904	13.2638	14.2753	13.8683	12.8534	15.161	14.1599	14.8506	14.1998	17.3157	14.1738	19.5583	20.0455	19.1657	15.2869	14.0549	16.1019	13.3284	16.5047	17.4741	13.584	13.8886	14.657	14.8595	14.1427	13.4211
Arhgef26_S390_M1	1	16.0408	14.0487	16.7126	16.7221	14.9061	13.912	14.1431	14.6543	14.201	14.6591	15.0636	13.4744	13.0598	16.4201	15.8459	15.1365	14.9228	16.8086	16.1344	17.497	18.4311	15.2222	14.3959	14.9506	13.4062	15.213	14.3688	13.8189	14.5689	14.4112	14.4878	15.6805	13.5366	13.6049	14.0429	15.9676
Arhgef26_S420_M1	1	17.2897	17.0461	18.0206	14.3729	15.2734	14.6577	14.9776	15.1077	14.4694	14.7422	12.1405	14.8026	15.1587	14.6615	13.9009	13.9185	14.3552	14.9005	17.8008	18.5416	17.6835	16.6239	16.9981	15.539	14.5833	14.3568	15.1841	15.6012	14.8599	14.4852	14.587	13.7917	13.394	14.372	13.8781	15.3202
Arhgef28_S1320_M1	0.999	13.7818	14.6677	13.5665	15.6797	13.9648	13.8749	14.8917	13.7293	14.8364	13.9847	15.2869	15.3265	15.305	15.1721	15.5327	12.8537	16.9841	17.3282	13.6828	14.9368	13.8042	13.4042	16.4701	16.2738	13.7274	13.2232	13.2225	13.4203	13.4436	14.5248	15.1464	13.8398	14.4253	13.2707	13.9744	13.7991
Arhgef28_S1535_M1	1	14.2804	14.633	14.0217	14.6556	15.8215	14.1562	14.0508	14.0804	15.3123	16.5022	13.5456	14.7954	16.6577	15.0509	14.6927	16.795	13.0705	15.8551	14.4771	14.8987	13.2153	17.5108	18.458	16.3477	14.5255	14.2735	14.3945	16.7004	16.9968	17.3543	13.9743	14.0665	13.5863	15.5146	15.4755	14.8543
Arhgef28_S534_M1	1	13.3491	13.8562	14.1858	13.2749	14.8996	13.9928	12.9297	14.9195	13.3272	13.6256	13.7878	13.559	15.1693	14.9994	14.0814	14.1584	14.78	14.6819	14.0134	13.84	14.5259	16.5592	16.5234	13.797	15.2135	13.3136	13.9368	14.619	15.2276	16.2748	13.9437	12.3567	13.2516	13.8022	13.1322	13.3997
Arhgef28_S623_M1	1	13.5344	13.5901	13.2509	12.3981	12.6474	12.5652	14.0267	12.7511	13.4552	13.2017	13.0568	12.4597	13.4578	13.643	12.2686	12.115	12.6068	13.5836	12.5311	12.7099	13.66	13.5166	14.501	13.0167	13.7095	12.7695	12.666	13.2474	12.88	13.4225	12.5343	12.3598	13.0049	13.0271	12.5976	13.375
Arhgef40_S958_M1	1	16.7827	16.5717	16.2779	13.8308	13.8272	13.3188	14.3841	15.0716	16.4355	11.3636	13.8872	14.2152	11.826	14.4743	13.8476	16.7894	16.5437	16.6204	16.3442	16.5625	16.2381	16.1106	14.3422	16.3249	15.0742	15.5028	15.5231	17.5989	17.6403	17.4135	16.0727	15.9476	15.8678	17.3556	17.0385	17.1376
Arhgef40_T1071_M1	1	13.8476	13.664	13.1778	14.422	13.3746	13.4927	13.8457	15.7327	12.9696	14.4996	13.0736	13.7609	13.7883	13.0546	13.7276	12.582	13.1463	13.8604	13.0414	13.5067	13.2792	14.5547	14.994	14.3488	12.4856	13.6654	14.0052	13.0946	13.4007	14.7728	12.7091	14.5149	13.751	13.4144	13.3634	13.1292
Arhgef5_S1095_M1	1	16.3775	13.1391	13.1294	15.7737	16.9869	16.4564	14.2438	13.9431	14.7705	16.9986	16.0246	16.8716	16.2495	16.1471	16.4228	16.708	14.0761	16.4111	12.5418	13.5581	13.5615	15.9989	16.4221	15.7328	14.9077	15.4053	15.8928	18.7811	18.6673	19.0298	16.0381	13.5738	15.9418	14.9618	14.5356	14.4778
Arhgef5_S727_M1	1	14.4089	15.8513	14.6416	16.7272	17.8047	17.0214	14.3323	14.4302	13.7382	14.261	16.4006	14.7596	16.7528	14.5884	16.5958	14.5902	15.2944	13.843	14.1677	15.3755	14.8041	14.0942	16.5344	14.8271	14.4502	15.0805	13.9438	14.4079	15.1795	14.4964	13.8551	14.8057	13.1913	13.921	14.6981	14.8051
Arhgef6_S244_M1	0.996	14.5712	13.3652	13.8389	12.4857	13.2527	13.412	16.3569	13.4837	13.9316	12.6162	13.2394	13.6161	13.4326	14.2715	13.344	13.0702	13.5731	12.8111	12.7911	13.2636	13.1485	14.0473	14.4309	15.551	13.5753	12.2759	14.1793	13.358	13.2095	13.4544	13.7559	12.3795	12.4956	13.6221	12.8845	13.483
Arhgef6_S249_M1	1	13.2853	14.7247	13.3615	14.9039	14.0537	15.3017	19.1432	19.3054	19.1252	15.9149	15.7304	14.8624	15.835	15.3914	15.4388	16.6804	16.2828	16.8867	13.6196	13.0418	13.1352	15.9466	16.1214	15.7088	16.0175	18.4537	15.5337	13.513	14.2239	13.0247	18.6072	18.3438	18.0048	16.0743	15.1417	14.2905
Arhgef6_S512_M1	1	15.1801	12.3699	14.2495	15.9067	15.4803	15.8745	17.9534	18.7254	17.7554	16.4221	16.3909	16.3277	16.6243	16.8783	16.4928	16.2242	16.1979	16.7523	15.6831	15.8581	11.9088	17.2324	17.422	17.2984	18.9006	19.0504	18.9467	16.2092	15.9187	16.032	18.72	18.9345	18.9083	16.2608	16.7846	16.3132
Arhgef6_S664_M1	1	11.9661	15.5903	12.6257	15.5357	15.4565	15.3484	17.6363	16.0219	14.522	12.7407	15.313	16.2522	11.1683	16.1845	16.2891	16.6971	14.2471	18.0042	15.2348	15.3275	15.5521	17.4644	12.2134	17.7557	15.2805	16.3751	16.4129	13.7659	15.2693	12.9193	17.6757	17.5979	17.838	21.1606	20.9972	21.2047
Arhgef6_S704_M1	1	17.398	16.9578	16.9902	18.087	17.5603	18.0659	19.1268	19.6762	19.4385	18.223	18.3452	18.4677	18.2297	18.3925	18.687	18.4057	18.4502	18.5478	17.0525	16.6926	17.0725	19.5221	19.2572	19.4019	19.7905	19.7922	19.3862	17.3794	17.3955	17.2886	20.0659	19.7153	19.8234	19.9338	20.1838	20.1988
Arhgef7_S132_M1	1	17.7413	17.5199	17.6036	13.5688	14.2376	13.2247	17.1523	16.0706	16.5793	12.9448	13.073	14.3793	13.4494	13.2168	14.0898	16.4006	13.5884	14.1261	16.9649	17.1803	17.5293	16.8391	17.0858	16.9321	14.5692	14.2686	16.8983	14.5047	15.8909	16.5994	15.7965	15.2045	15.0737	15.0863	14.8869	14.9215
Arhgef7_S228_M1	1	13.8929	13.7548	14.123	15.8869	15.2872	16.1689	17.0121	16.1996	17.1433	15.6607	15.9224	14.9586	15.3873	15.2826	15.7776	16.0039	13.9106	16.5618	13.7599	14.2523	13.8084	16.0163	14.7404	16.2539	15.514	15.6412	15.3317	14.5356	13.7191	13.7916	15.0206	15.6089	15.3414	18.797	18.4711	18.6659
Arhgef7_S497_M1	1	18.7861	18.4643	18.4511	18.6602	18.7741	18.6991	19.5396	19.8802	19.3215	19.1649	18.7935	18.9407	19.0099	19.2485	18.6694	19.2316	19.052	19.2841	18.3303	18.2724	18.4561	19.4431	19.6846	19.8048	19.9995	20.0391	20.1603	18.7026	19.0495	19.0962	18.5316	18.8352	19.0255	18.8522	19.0449	18.9373
Arhgef7_S673_M1	1	16.1158	16.2956	16.286	16.0961	15.7294	16.1129	17.2345	18.2402	17.9708	11.6635	16.5221	16.443	12.6048	16.1078	16.2122	16.631	16.6758	16.4581	15.989	16.1041	16.5155	16.7266	10.8993	17.2388	18.3174	18.3353	16.2554	16.9104	17.2875	16.9306	15.6801	16.1463	15.8415	18.6785	18.545	18.5657
Arhgef7_S682_M1	1	13.4046	12.9896	13.9721	13.5864	13.892	15.0075	15.3691	15.1681	13.2804	14.5424	13.8176	14.2338	13.9307	14.0718	13.46	13.4014	13.3997	13.4627	13.2661	12.9804	14.1274	13.2622	13.1911	13.1655	14.4998	13.7778	12.9876	13.7976	13.0105	13.1532	13.087	13.9531	13.3368	13.7082	13.6794	13.2705
Arhgef7_S776_M1	1	17.3301	17.7441	17.8502	15.8815	15.9604	16.3467	18.2124	19.2493	18.7717	15.9333	15.8303	16.2779	15.849	16.1679	16.4277	16.9869	17.1537	17.1929	16.9298	17.796	17.9528	18.0383	16.5248	18.317	18.4821	17.6602	17.2321	16.7197	16.7148	16.4894	16.7078	16.8459	16.5825	15.8192	15.8075	15.7802
Arhgef7_T683_M1	1	17.2524	15.9782	17.1746	14.0842	14.1765	14.612	15.0255	14.839	14.6968	14.6034	13.6151	14.2563	13.9966	14.0959	14.7442	15.345	15.2368	15.5754	17.0104	15.6166	16.8761	14.1091	16.297	16.6562	13.7778	14.3199	16.2279	16.9755	16.8682	16.9719	15.45	15.3081	15.3246	16.4089	16.545	16.6417
Arid1a_S1604_M1	1	16.1197	13.8207	14.0807	13.7468	13.9732	14.1051	13.7197	12.8993	15.9948	12.6673	13.214	17.5547	13.6601	14.3012	13.4898	16.2366	16.1785	14.2469	14.2621	15.2622	14.649	14.2691	13.7548	16.4368	14.927	12.8519	13.0571	14.1138	13.6047	14.2951	17.611	14.0374	12.9656	13.6185	13.3793	14.7377
Arid1a_S1610_M1	1	14.3523	17.3004	14.2236	16.6895	17.7069	17.3215	13.9733	14.929	15.331	16.3912	16.8986	12.287	15.9453	16.5708	16.2727	13.9472	14.8672	14.1717	13.0258	14.0314	16.4517	15.416	14.0421	13.3699	15.7407	14.6538	15.4997	15.1013	15.6722	15.8146	14.7329	16.8406	14.1888	16.7781	16.031	16.2749
Arid1a_S302_M1	0.902	13.89	13.4625	13.7651	14.3796	12.9355	14.5308	13.991	13.137	12.8485	13.0086	13.5748	14.6388	12.942	13.5557	14.1252	12.874	12.5894	11.8405	13.0234	12.9437	13.2861	14.3059	11.9108	12.7427	12.4042	13.1065	12.8922	14.1212	12.9292	13.2717	14.8065	13.1046	13.6348	14.6915	13.2478	14.0004
Arid1a_S365_M1	1	16.8832	16.8668	16.9398	17.0976	16.824	17.3113	13.207	17.9564	17.4771	17.7983	17.5872	17.682	17.8537	16.7813	17.0016	16.3932	16.4531	16.3685	16.7115	16.6305	16.6434	16.8409	17.202	17.1797	15.9801	17.9282	18.3845	17.5124	17.678	17.6004	17.8204	17.1158	17.7053	17.0252	16.7234	16.4678
Arid1a_S369_M1	1	15.3205	15.9573	15.6434	12.5842	16.6119	16.0199	15.4521	14.4634	14.585	13.8113	13.438	12.9546	16.5848	15.6417	16.1022	15.4084	15.8747	15.8094	14.0444	14.0573	13.7781	16.4344	16.719	16.7686	14.4423	14.8977	14.8024	16.6262	14.2039	17.0731	13.6599	17.3688	16.9257	15.8724	15.9019	15.6183
Arid1a_S697_M1	1	17.1793	11.8686	17.1579	17.5302	18.2533	17.5315	14.036	15.1999	14.5392	18.4759	17.9952	18.3937	18.3679	17.8472	17.4054	12.6223	12.724	11.8325	16.5473	16.9174	17.0875	17.6815	18.0621	18.0336	15.6774	16.0138	17.2449	12.7923	12.7403	18.1856	18.4382	18.4396	18.5481	17.8385	17.7593	12.8793
Arid1a_S697_M2	1	14.1405	15.0837	14.9072	16.7396	14.3239	17.1883	15.2657	15.5677	14.3166	17.847	17.2016	17.5653	16.618	17.2088	16.3504	16.1729	13.643	13.9973	16.7642	17.1263	17.5713	12.8086	13.9018	13.4177	15.7707	15.0542	14.3134	15.1385	13.8817	13.8737	13.5101	18.0237	13.9153	14.8813	13.2069	14.4062
Arid1a_S699_M1	0.994	14.1931	18.4064	14.2791	13.8061	14.2941	14.461	14.237	15.7125	14.1795	13.347	13.7529	13.6993	13.9584	13.2853	12.803	18.9119	18.8126	18.6534	14.1167	13.4889	13.5523	13.7612	14.332	14.6828	14.1911	14.6762	14.7018	19.2518	19.2546	14.3277	13.9539	14.0111	13.3652	18.1564	14.3513	18.2744
Arid1a_S703_M1	1	17.4513	14.1849	17.5576	11.6559	18.2121	11.8321	14.5982	15.4114	15.4637	11.9004	11.901	10.7292	12.6759	12.1436	17.4499	13.8861	17.9886	17.9712	12.4764	17.5193	17.4182	12.1896	13.2677	18.0647	15.3762	15.5737	16.7213	17.4429	18.8844	14.2167	19.1146	19.2569	19.1663	18.6884	18.1053	18.0398
Arid1a_S703_M2	1	13.5344	13.9547	15.1513	16.5526	14.4877	16.9869	15.3209	15.4058	15.0707	17.6661	17.0137	17.3727	16.4376	17.0191	16.1678	16.0466	14.3815	14.0917	16.6385	17.0325	17.4912	14.1988	13.5047	13.1157	14.4985	14.8044	13.3754	14.8735	14.7344	14.4044	13.5107	17.9396	14.7271	16.5718	15.5714	14.0267
Arid1a_S706_M1	0.996	15.7504	13.7251	13.5362	14.6491	17.5357	17.2558	13.7253	14.1048	13.2936	14.2352	13.1352	18.3893	18.1472	13.9678	14.5519	16.9364	16.8047	15.9634	15.058	12.1901	14.3529	14.2662	14.0447	13.6932	14.403	13.6432	14.4536	14.7977	13.9692	13.7261	14.1759	13.2378	13.7317	16.4757	13.962	14.489
Arid1a_S716_M1	1	15.944	16.4195	16.1532	17.1405	17.3485	17.2035	15.3078	15.9527	14.9515	17.62	17.4618	17.7837	17.5641	16.8513	17.1265	13.0444	16.985	16.6506	16.2441	16.1694	16.232	16.147	16.9011	17.1989	15.368	14.9392	15.3361	17.6056	17.8247	17.6246	18.0364	17.9444	17.7594	17.883	17.4227	17.1483
Arid1a_S716_M2	1	13.7374	15.8603	16.4636	17.6026	14.6153	12.7944	14.1352	14.2406	14.4744	18.333	13.4896	13.3885	17.1682	14.4892	13.9973	14.2304	14.2863	14.1251	16.7998	13.5969	14.1769	14.083	12.5636	13.9766	14.4221	15.2518	12.9785	14.5762	18.305	14.5919	14.407	17.7554	18.5214	14.2751	13.6821	13.5473
Arid1a_S731_M2	1	14.6671	15.973	16.5711	17.4596	13.375	13.8124	14.3248	14.53	14.3185	18.2821	14.0313	13.4544	17.0951	14.2117	12.7743	14.53	14.0526	14.4123	16.8435	14.1374	15.2241	13.6155	15.0504	14.2552	14.7044	14.9109	14.741	13.7456	18.4335	14.938	13.4005	17.8216	18.5128	15.0746	14.8274	13.1366
Arid1a_S770_M1	0.995	12.7614	14.689	14.3255	14.0835	13.3464	14.2547	15.5748	13.9627	15.1044	13.6748	13.7384	13.5915	14.1898	14.4369	17.7054	14.2085	14.8573	12.8951	13.5819	14.3533	13.2574	13.9012	12.4407	13.765	13.4445	13.5358	13.2006	14.1047	14.1487	14.1379	12.6566	14.0557	13.6276	14.0949	13.576	13.7082
Arid1a_S773_M1	1	17.8005	17.343	17.6275	17.2847	17.8401	17.3167	18.122	15.2228	17.5348	17.852	17.4844	17.9072	17.7504	17.1994	16.9751	16.6758	16.5445	16.4874	17.2338	17.1756	17.2335	16.7227	17.0893	17.174	17.9858	17.9503	16.854	17.8402	17.6162	17.7912	17.6563	17.6346	17.6258	17.0634	16.9923	16.8617
Arid1a_S909_M1	0.99	17.7368	14.9184	17.7296	13.3705	13.8363	13.8605	14.0815	14.792	13.9189	17.9544	16.8172	17.6223	14.0882	17.3177	16.2116	13.9155	15.1097	18.0005	13.5369	14.7034	13.7199	15.6809	13.7451	14.9798	14.244	15.5385	14.9049	17.0788	17.7871	14.6602	13.3227	14.0435	13.0771	15.3243	14.3352	14.7456
Arid1a_S911_M1	1	13.9695	16.5428	16.8348	12.2379	17.0988	16.1364	16.3331	14.4552	15.3284	17.0734	16.1742	13.1705	16.2889	13.352	15.9159	16.9306	15.0517	13.8749	13.1839	16.7079	14.8456	16.6004	16.8039	17.0053	15.3505	15.208	15.2198	13.6432	14.964	14.4179	16.792	17.4713	17.3588	14.365	14.1626	14.5764
Arid1b_S1048_M1	1	16.4971	16.549	16.6671	15.9067	16.6846	16.1342	16.0893	15.2021	16.5413	15.6469	15.3303	15.755	15.8718	15.458	15.887	16.4079	16.0275	16.219	15.8556	16.3486	16.7031	15.2414	15.4863	15.6739	15.6345	15.7263	18.1505	16.1172	16.54	17.0016	16.1024	15.9866	16.1661	16.0378	15.3312	15.1941
Arid1b_S697_M1	0.997	14.12	13.8353	13.5985	13.4042	13.1345	14.1333	14.3121	13.235	13.634	16.6918	13.6132	12.954	16.2376	14.2012	13.1521	14.1473	13.9979	12.3883	13.4995	13.8927	12.927	13.7691	12.7643	15.0704	13.5614	13.4535	14.3543	13.2853	13.6554	14.3361	14.7474	15.5034	15.5041	14.7088	13.6406	14.1248
Arid1b_S700_M1	0.999	16.5539	16.398	16.2834	12.3702	12.7145	16.5596	15.0962	15.1466	15.1242	17.1901	16.7199	16.9013	11.6347	16.3979	16.234	14.8235	16.9544	16.3134	12.0954	16.2146	12.5358	15.8247	16.3807	16.434	16.1316	17.8213	15.9652	18.2061	18.2895	13.8157	17.093	17.062	17.1006	13.9614	17.308	17.5528
Arid2_S631_M1	0.997	14.5127	14.7877	14.6486	16.1573	14.1921	14.8407	14.5664	14.1382	14.6767	16.5052	13.1361	16.2528	16.4037	15.8593	14.3563	12.9245	14.917	14.9	14.0102	15.3725	13.8421	14.4235	14.0787	13.9781	13.5216	14.5508	15.4079	15.6001	14.3854	15.7189	14.1587	14.244	16.46	17.0019	16.6799	16.7806
Arid2_S635_M1	0.998	13.9686	12.817	15.445	13.1974	13.9922	13.9095	13.3773	13.7156	13.9952	13.1626	14.4981	13.8631	13.0805	15.4818	13.5157	13.7912	15.0826	13.6531	12.9065	13.5553	15.0629	15.1532	15.2248	12.9237	13.4566	13.2542	13.5545	13.5575	14.1709	15.7519	14.0137	13.7649	13.34	13.8477	13.9164	13.0244
Arid2_T633_M1	0.999	13.6708	15.9855	14.3059	14.0819	16.6342	16.2875	14.9196	14.2443	14.58	16.5526	16.2165	14.235	16.5847	14.6304	13.409	15.9669	15.8826	15.854	15.263	15.1667	15.9914	13.2126	13.7377	13.2111	14.7705	13.6957	14.0983	15.1682	16.6738	14.0957	16.9745	13.9555	16.4633	14.3978	16.8324	17.0547
Arid3b_S54_M1	0.931	12.9258	12.9164	13.7087	13.7388	12.9924	12.8958	14.38	14.0163	13.8171	13.3672	12.8393	13.0799	13.5017	14.2663	13.8052	12.2594	13.3255	13.3574	12.5985	13.8686	13.0273	13.8794	13.9554	13.3766	13.1108	13.8635	13.4044	12.5385	14.1424	13.1947	16.3247	13.1146	13.9005	13.1447	16.8199	13.8122
Arid3b_S56_M1	1	13.2047	14.6444	13.7922	12.8282	14.1495	14.3377	13.8557	13.7744	13.7812	13.5683	14.1323	12.2981	12.7631	14.4691	13.3446	13.3198	13.0521	13.0784	14.0702	12.6577	13.2789	13.8566	14.3016	13.4827	13.3332	13.7694	13.1036	14.4886	12.6541	13.2111	14.0192	13.8125	13.0774	18.1838	14.0414	17.19
Arid4a_S865_M1	1	13.993	14.4163	13.7477	15.4947	15.6108	15.2218	14.1022	14.3037	14.0516	15.988	16.1583	16.4724	16.0256	15.6452	15.1182	15.5024	14.7447	15.4938	14.8112	14.7647	14.14	15.1179	13.937	14.8656	14.5793	13.9065	13.5098	14.5286	15.2408	15.7612	16.0545	15.3896	16.0882	15.1933	15.1631	15.1241
Arid5b_S1032_M1	1	14.787	14.3707	14.88	14.9839	16.3222	16.0662	14.7654	15.3843	15.1078	15.0805	15.5714	15.7982	15.3553	15.1729	15.2865	17.187	16.6326	16.5418	14.5161	14.529	15.4151	16.2622	14.5002	16.5394	15.0137	15.6841	14.6694	13.9264	15.6862	16.2889	16.4725	16.0792	16.0905	14.7893	13.1902	14.309
Arl3_S5_M1	1	13.3318	13.2399	14.0101	14.2447	12.8271	12.9466	14.0637	13.8638	12.9299	12.2601	12.7843	13.4874	13.6518	13.7611	13.408	12.9071	12.4659	12.137	13.5688	12.4994	13.2558	12.1317	12.4727	14.3198	13.426	12.0487	11.7728	12.4616	13.0538	13.9841	13.0613	12.629	12.9802	12.9739	12.7313	12.6326
Arl6ip4_S142_M1	1	15.2745	14.0809	15.7784	14.365	14.2874	13.8932	14.1664	13.3761	13.7279	13.4545	12.3753	15.1181	14.0749	14.0966	14.228	13.0302	14.5558	12.9239	15.8583	15.8215	16.1596	13.3197	13.1075	14.0797	13.7119	13.5128	13.0838	14.6307	13.3509	13.4168	13.1158	15.6928	15.8648	13.0181	14.5693	13.761
Arl6ip6_S77_M1	1	13.9233	14.4739	15.2588	15.2031	15.1131	15.6646	15.6708	15.2356	15.3554	16.6538	16.1745	16.7875	16.6447	15.5521	15.9951	14.0716	14.9122	14.9409	12.9547	14.4181	14.5636	13.856	15.893	16.066	14.8967	14.5728	15.0895	14.6548	14.8947	17.6971	13.3399	13.8943	13.2557	18.2071	18.2867	18.2648
Armc10_S43_M1	1	16.1599	14.0527	14.5154	17.065	14.5717	12.8775	14.4616	14.8986	18.484	13.0201	12.3067	11.8296	16.3819	16.9477	16.048	14.2799	15.2787	19.6176	17.2765	17.574	18.3476	12.8277	16.9409	15.8066	15.3895	14.6947	15.0456	14.3841	13.3397	14.8182	14.0622	19.7573	18.8283	14.9323	14.4945	15.0188
Arntl2_S511_M1	1	13.2616	13.1508	12.7654	15.5873	12.8034	16.5882	13.4426	14.2543	13.7683	13.5233	13.1967	13.5873	12.9079	13.8662	16.2238	12.8362	14.2561	13.1114	13.7936	13.8602	14.8241	13.7817	13.9247	13.5948	13.7463	13.6434	14.3981	13.1733	14.5234	13.2175	13.6513	13.4657	14.3281	13.8651	13.1775	12.945
Arpc1b_S310_M1	0.993	13.5585	14.9445	13.9115	13.2117	14.7546	14.4327	13.9193	14.2905	13.1841	17.0052	14.1356	13.8569	16.7449	16.4509	12.8787	13.8011	13.4961	13.805	13.9431	13.3381	13.9346	14.1272	17.5819	14.5197	14.3046	14.3488	15.0198	15.1884	13.8517	14.7771	18.5209	17.9204	17.9521	13.9457	14.631	14.0431
Arpp19_S104_M1	1	18.4378	18.629	19.5061	13.4815	13.8825	11.8826	17.8947	18.8036	19.7387	12.6648	14.2105	12.6273	13.1559	12.8553	15.2094	13.0353	14.3345	13.3802	14.0507	13.5189	17.59	16.5071	16.6809	17.5307	18.5162	17.8726	18.0603	16.8544	13.8767	16.9268	12.7954	14.1227	12.436	15.0982	15.5413	14.8878
Arpp19_S62_M1	1	15.0678	15.1811	14.6248	16.7786	15.1002	16.0713	16.9006	16.1471	16.8241	14.5638	13.6996	14.316	14.7994	15.9543	15.6155	13.1246	14.7203	14.8976	17.3628	14.7604	14.8831	16.2223	17.0595	13.7917	15.1307	14.1749	14.8936	17.8203	17.7516	14.3041	14.1015	14.9605	15.9547	14.9229	14.3423	14.8725
Arpp21_S381_M1	1	13.4598	13.287	18.6125	13.7442	14.4796	14.2893	13.758	12.2136	13.0782	14.3767	13.2978	15.1847	13.7717	13.2207	13.6296	12.417	14.1057	13.3796	13.288	12.6345	13.9415	13.8045	13.3471	12.9726	16.428	16.7967	16.9056	14.4193	13.9319	13.5556	14.2469	13.5855	14.6914	12.8867	12.9761	12.8343
Arrb1_S412_M1	1	15.0159	15	16.0724	16.3321	12.7565	14.47	15.1092	16.2211	15.9599	13.2538	14.4954	13.6428	12.6483	16.1178	15.2683	14.5951	15.8773	18.4991	15.854	17.0802	16.3286	16.9737	13.2199	17.5398	15.7663	15.402	15.2301	15.5093	16.3513	14.6271	15.1828	18.8272	18.0876	15.5405	15.1774	14.8186
Arrb2_S361_M1	1	13.5306	17.4158	17.1736	15.7395	15.9296	15.7902	15.3044	14.7407	13.5729	16.4485	16.7678	16.2699	17.2171	15.6768	15.9609	16.4562	17.2209	16.0628	16.0894	17.0941	13.6824	15.5946	13.432	15.1354	13.4812	15.5908	15.5658	13.9577	13.4504	16.7367	17.2607	14.073	17.3771	14.738	13.627	14.7682
Arrb2_T355_M1	0.999	16.2955	12.8576	11.7513	13.7565	12.9388	13.0262	14.4739	12.8175	13.0944	13.2857	13.0423	12.5355	14.4766	12.7944	13.9708	13.0402	13.3312	12.9544	13.5923	13.9089	13.7823	13.4762	12.2489	12.7566	13.4416	12.9395	14.2252	14.0457	13.5165	11.8617	14.443	17.1274	13.1823	13.2419	12.5866	13.7929
Arvcf_S204_M1	1	18.1149	16.8199	17.3218	13.9262	13.2251	13.499	18.3211	18.031	18.1566	13.6094	12.4455	13.1666	13.581	12.7478	13.5051	15.8653	14.1553	14.7405	17.597	16.5823	17.4021	12.7102	15.6209	12.973	16.241	14.9019	17.5754	18.2566	18.5369	18.6033	16.6969	16.6747	16.5234	15.0565	14.3147	14.3462
Arvcf_S206_M1	0.982	14.6182	12.2979	14.2013	13.2662	12.4491	12.6413	13.0678	12.9181	13.6375	12.3213	13.0521	12.8594	13.4113	14.7868	13.0692	13.6735	14.8213	12.8247	13.2469	14.1038	14.0202	15.8793	13.8197	15.3723	13.2893	15.076	13.2993	13.8168	13.4874	12.3789	13.6682	12.9668	14.1087	13.6205	13.1514	13.6307
Arvcf_S268_M1	1	15.4144	14.0898	15.9537	15.7232	14.6456	12.9004	16.014	14.1081	13.5632	14.0871	13.8363	14.0275	13.7727	13.853	14.233	14.3502	14.341	16.4703	16.953	17.3034	16.1389	14.4532	14.7731	13.0712	13.8699	14.8612	13.9836	13.7464	13.7105	14.9446	14.618	17.1589	16.9523	13.4863	14.5776	14.2397
Arvcf_S333_M1	1	15.0128	14.1977	15.3556	13.628	12.7675	14.1469	13.7847	13.6747	13.9212	13.1689	13.567	14.1123	14.422	12.9241	14.9062	14.6754	14.9189	16.066	15.23	13.8023	14.9986	13.7088	14.7628	13.2961	14.2388	14.0363	13.4726	13.2858	13.5403	14.3539	13.6623	14.8311	15.2483	13.5367	13.8046	14.3476
Arvcf_T637_M1	1	16.7469	16.415	17.0209	14.6164	15.3735	14.9037	18.0402	19.1521	18.5403	14.546	14.5716	14.2923	14.7777	14.4844	14.3876	16.8936	17.0248	16.458	17.3788	17.1731	17.492	15.1524	15.2037	15.3619	16.5019	16.3785	16.1398	15.8737	15.5566	14.8962	16.6503	16.3602	16.1668	15.3122	15.0745	15.0903
As3mt_S46_M1	1	18.2704	18.5818	18.048	14.7894	16.0161	15.6539	14.1076	14.7938	15.9805	13.942	15.5799	12.2579	14.8323	15.2966	15.3446	13.9214	15.0897	16.372	17.1285	17.5654	17.6374	14.0888	13.9151	13.9447	14.8593	14.5039	15.48	14.7407	16.1919	14.6473	15.0203	14.6618	13.3366	15.9414	15.2574	14.8064
Asap1_S793_M1	1	16.0185	17.0346	16.5222	16.0414	15.8552	16.331	14.1849	14.4467	14.7663	16.1058	16.7316	16.5439	16.4513	16.5269	16.2854	17.2395	17.7466	17.2039	16.6238	16.8425	17.2447	17.2826	17.5405	17.2709	15.2215	16.4897	15.8334	12.4075	16.5383	16.8463	18.3028	18.4706	18.3158	17.6313	17.2768	13.0716
Asap1_S797_M1	1	14.4421	14.5656	13.2144	13.0639	13.9325	13.8974	13.5758	13.1033	13.6812	14.1025	13.6046	13.4462	14.2977	14.9887	13.7968	14.4532	13.8477	12.9478	13.4564	14.2844	14.0896	17.3593	16.9497	17.9379	14.1264	14.5498	13.9979	14.1111	14.4572	14.8246	13.3991	14.7145	13.5622	17.7401	17.6953	13.3703
Asap1_S797_M2	1	14.5653	13.5363	14.0993	12.7034	12.6695	14.0988	12.9554	12.4409	14.3433	12.8993	13.7376	13.468	13.0488	13.8914	12.4029	12.7599	13.5351	14.8255	13.6154	12.7067	14.0793	13.5034	13.4871	16.8525	13.8835	13.2616	13.2119	13.0773	14.0852	13.3647	12.8602	15.9334	12.4495	14.2958	12.3903	14.4231
Asap1_S984_M1	1	15.2754	14.752	14.8928	14.1272	14.4057	13.987	12.3935	14.3186	15.3078	13.6109	14.2474	14.7075	13.979	14.0031	13.6736	14.2097	14.3773	14.5908	14.3789	14.6014	14.6198	14.5614	15.8754	16.5112	14.1414	14.4061	14.1376	14.5939	14.5034	13.8017	14.2356	13.9831	15.9175	17.7753	17.8534	17.7457
Asap1_T791_M2	0.998	12.9867	13.1866	14.4639	13.3749	13.3837	13.9973	13.5407	15.1779	14.0121	13.3925	13.089	13.8516	13.9069	13.3108	14.0481	12.7228	13.7004	15.0896	15.6922	13.9899	13.1058	13.5402	13.826	17.084	14.6411	14.2213	13.5623	13.7538	14.13	13.7521	14.1471	16.2047	14.0466	13.8878	15.2875	13.5962
Asap3_S750_M1	1	18.365	17.8241	18.4719	12.7372	14.4031	12.9253	16.6923	16.3256	15.1526	13.1702	11.6696	12.5746	13.5834	13.7562	13.1114	13.6734	15.1484	14.7178	18.1506	18.0773	17.8327	14.8258	15.3575	15.6925	15.4282	14.2999	14.7464	16.4267	17.3073	16.3979	14.5207	14.7781	14.9401	17.3849	17.7961	18.1107
Ash2l_S624_M1	1	15.0638	13.36	14.5628	15.8764	16.7444	15.5401	15.7707	15.4048	15.2518	16.5405	15.905	17.0025	16.6812	16.4992	15.0084	15.1869	15.3362	15.1413	16.21	16.3775	15.1682	15.2219	14.5155	14.839	15.562	16.9769	15.7362	16.9437	16.2258	15.8527	16.3682	17.7606	17.5773	15.9185	16.3195	16.5318
Aspscr1_S193_M1	1	19.693	19.9271	20.16	19.151	19.7317	19.32	19.1787	12.6687	19.082	19.4039	19.2743	19.2344	19.1209	18.8066	19.3275	18.9496	19.0234	18.9963	19.7839	20.1089	19.9742	18.4558	18.7391	18.9769	21.3291	21.3246	21.5483	19.2858	19.2803	19.6657	19.3013	18.7463	19.057	20.7476	20.5404	20.4821
Aspscr1_S193_M2	1	12.9455	14.1102	13.4717	13.9622	13.1537	14.5174	13.364	13.3148	12.5017	13.4402	13.1887	13.2554	13.0217	13.3528	13.5385	12.2919	13.0748	13.8171	12.9377	12.8034	11.7142	12.7947	12.9321	14.1296	13.457	12.3188	13.1897	13.2005	13.6459	12.0183	12.565	12.7627	12.943	13.7657	19.5405	19.1283
Aspscr1_S206_M1	1	14.1959	12.3692	13.4553	14.6195	13.9165	13.9745	14.219	18.5452	14.2044	13.7272	12.9294	14.0514	13.0294	13.3788	13.5102	14.2253	13.9617	13.3779	13.0685	13.3896	14.4174	13.6882	13.592	12.8405	13.3601	13.6199	14.8371	14.2628	12.6811	13.2572	13.794	13.7952	14.3225	18.0043	17.8888	17.838
Aspscr1_S206_M2	1	13.6972	13.3849	13.9762	14.3618	14.6719	13.2058	14.178	14.649	14.8403	14.8547	14.4985	14.2978	14.1901	14.5058	12.8777	12.4155	14.4758	13.5334	12.5441	13.5287	12.8624	13.3853	12.8079	13.151	14.3925	14.1802	14.8759	14.6672	11.6934	13.2639	14.9793	15.0426	13.3795	14.4358	20.0093	19.6142
Asrgl1_S13_M1	1	12.997	15.2614	14.9334	13.8916	13.3364	13.1443	13.0888	12.1575	12.4769	14.7806	14.3006	13.9398	14.073	13.492	12.9182	13.6308	14.0226	13.4568	13.287	13.037	13.7648	13.1714	13.0623	13.7366	13.1318	13.5694	13.2571	13.5521	14.262	12.9461	13.0987	13.1961	14.0831	12.7131	15.0572	15.1975
Ass1_S177_M1	1	19.0573	18.8029	19.9504	13.6347	14.5537	14.0007	14.321	15.1997	13.7935	13.4752	11.7727	13.0534	12.8764	14.2332	13.4176	17.2694	17.013	17.5817	19.0836	19.0686	19.8686	14.0362	13.6648	14.3412	15.1133	15.4547	14.5792	14.8911	14.7711	15.0488	13.6277	13.7409	13.5368	15.6277	16.0329	14.7373
Ass1_T219_M1	1	20.0443	20.4511	20.4846	13.2624	13.1186	12.8841	15.5421	15.5872	14.4314	13.5771	12.7735	12.4332	13.417	12.6201	12.3535	19.5899	19.515	18.9027	19.9053	20.2963	20.1462	12.6751	13.7182	12.5336	15.973	15.5965	13.8867	14.0564	14.0269	16.3062	13.148	14.1215	12.9571	14.8244	14.9464	16.0373
Asxl2_S1109_M1	1	16.5666	16.5805	14.1352	15.9559	14.5929	16.2778	14.7215	14.8666	14.3896	16.6397	16.2721	13.669	16.2408	15.781	15.7282	14.4883	13.9849	14.0709	14.3263	13.1994	13.9575	15.3055	15.65	15.3644	14.9651	14.131	14.6287	16.4176	16.8464	16.735	13.8596	13.9601	13.8375	15.7534	14.8274	16.2113
Asxl2_S254_M1	1	14.1043	14.0419	14.7206	15.2144	15.9579	15.4993	14.0749	14.0899	13.7871	16.3557	15.4152	16.4081	16.3067	15.2537	13.5676	14.2161	14.1059	13.398	14.8464	14.8325	15.1166	14.637	13.9741	13.8128	13.1885	14.611	12.8972	13.7349	13.5601	13.0163	14.7038	13.1189	14.4151	13.791	13.5258	15.0355
Asxl2_S510_M1	1	14.2315	15.2111	16.5497	13.7129	13.9286	15.969	13.9938	13.8536	14.4044	16.6168	16.5349	16.4188	16.2044	15.8699	15.6763	14.7292	15.0695	13.9204	14.7485	14.8412	14.358	14.0739	14.5391	15.3618	14.6639	14.6764	14.5913	14.8832	16.4398	17.043	13.2923	13.44	15.4051	15.8635	14.121	15.1082
Atad1_S364_M1	1	12.8532	11.9716	14.2974	15.2015	13.455	13.1929	14.0359	13.8805	14.2821	13.6753	14.1552	13.3215	13.4883	12.5677	13.6569	14.1889	13.3895	16.5409	12.8405	15.5529	14.3194	12.7555	14.3404	13.0533	13.8393	12.8502	14.2462	13.7852	13.7298	13.3959	13.9559	15.3872	14.4255	13.7008	13.7193	13.6723
Atad2_S312_M1	1	14.7858	15.2907	14.8313	15.9231	16.6798	16.518	14.3597	14.1159	15.1307	15.6733	15.3271	15.6333	15.8061	13.8883	14.8548	15.4255	13.9143	14.3566	14.0492	14.8565	14.4747	15.3381	14.1349	15.6091	14.1952	15.0669	15.8764	14.6217	14.0545	15.1131	16.6802	15.16	15.6967	18.6114	17.9648	18.1388
Atad2b_S16_M1	1	17.1167	16.8532	16.9862	15.4108	16.4125	15.5041	15.5093	16.4868	15.0276	16.4897	15.9617	16.2115	16.0192	15.4977	15.5306	12.7325	13.2427	12.6287	16.3238	16.6802	16.5716	14.7282	15.3857	14.9689	16.5721	16.4153	15.9056	16.2628	16.2204	16.7859	16.5631	16.9201	16.7197	14.2078	16.0439	14.2429
Atad2b_S315_M1	1	16.2342	16.6434	16.683	15.5715	16.3402	16.1767	14.6376	15.2983	14.9025	15.3271	15.9835	15.5108	15.5439	15.0728	15.6586	15.1508	15.0526	12.6435	15.5391	15.3322	16.4	13.7941	14.3046	13.5221	15.4916	14.8861	17.7833	15.7238	15.4509	15.9131	15.3257	15.5846	15.2392	17.2618	16.3951	16.3299
Atad2b_S76_M1	0.979	12.6435	13.6952	12.3363	14.6606	13.1803	14.3498	13.235	13.4114	14.3035	13.4736	13.847	12.9504	16.954	13.8325	12.288	14.0926	13.3441	12.2083	16.5985	14.4937	16.5219	14.6219	13.3413	14.5469	12.6692	12.2635	13.949	12.8529	14.0126	14.4779	14.2231	13.9503	13.2091	13.7449	14.1707	14.1171
Atad2b_S78_M1	0.946	13.1823	12.416	13.4415	12.713	13.7088	16.7057	13.1024	13.1446	13.4691	16.1601	12.9388	12.3281	12.9708	12.5162	13.6004	13.5782	13.7362	13.8741	12.7958	12.9862	14.09	13.0607	13.1427	13.4249	13.2309	12.9785	13.7134	12.7268	13.0109	13.2094	13.8889	13.0887	13.6011	12.515	13.0487	13.7608
Atad2b_S80_M1	0.999	18.5684	18.5523	18.7348	13.6106	14.7852	14.026	14.0491	15.5887	14.5765	14.9686	14.0572	13.529	13.3216	13.0042	17.415	13.6587	14.9099	13.8282	13.8359	14.1089	14.3618	14.0675	17.2612	13.4596	14.4301	13.7014	15.5572	18.3342	13.9294	15.3075	18.4256	14.0134	18.2004	15.369	15.3504	13.6026
Atat1_S253_M1	1	13.4376	12.8721	12.6916	14.0888	12.9366	12.1899	12.7315	12.509	13.0431	12.9752	13.2204	13.6039	13.2731	13.6765	13.3154	14.3963	12.5827	13.2384	12.347	11.633	13.4812	13.7553	12.7912	12.555	13.8303	14.4307	13.3225	13.033	13.8655	13.6387	13.1434	13.6681	13.4588	14.9719	14.9948	15.3874
Atat1_S292_M1	1	13.9206	13.6317	13.0763	14.4164	12.7298	13.4704	13.2481	14.049	13.1556	14.3211	13.0182	13.7906	13.7448	13.8711	13.6228	14.294	14.0465	13.4435	14.1215	14.9145	13.6748	12.8217	13.231	13.5216	12.4435	13.3238	16.6867	15.3218	13.2686	13.4597	14.3335	12.8222	14.2293	13.8369	17.1121	13.718
Atat1_T287_M1	1	13.6017	13.3309	14.1429	13.2075	11.9908	13.8176	14.9711	14.1921	14.8352	14.401	12.7844	14.1726	13.205	12.7221	14.2608	13.9386	14.1654	13.8577	13.0164	13.7025	13.5703	15.2655	16.1428	14.8972	14.1774	15.0704	15.0482	13.2022	13.5657	12.8328	14.7205	14.0655	15.3615	14.5691	12.6693	16.276
Atf2_S248_M1	0.999	14.5566	15.3839	17.4346	12.5259	18.5267	12.7602	15.2232	15.8779	16.3416	17.8453	12.4942	17.1105	17.4161	16.3476	15.9324	12.6431	14.5318	14.2641	18.7112	18.8861	17.1077	12.647	17.6053	13.6915	14.7156	14.5298	14.4998	15.4057	17.2046	14.7836	12.407	15.1125	15.5815	15.5841	14.03	16.16
Atf2_S310_M1	1	16.4582	16.2558	16.47	14.8598	15.0225	15.0801	15.9783	15.3125	15.1704	16.2108	15.4974	15.3688	15.6622	15.2087	14.6413	13.9577	15.5162	15.3463	15.6736	15.454	14.3883	15.4778	16.0912	15.351	16.3133	16.0501	14.5719	17.6088	16.8245	17.3552	15.1532	15.6816	15.4518	15.4049	15.3365	15.3134
Atf2_S94_M1	1	15.7943	17.1178	16.8074	15.5157	16.309	15.7007	15.5009	16.1242	14.5106	15.7197	16.1022	14.9944	15.5804	14.6849	15.7095	17.1674	16.8196	16.1154	13.8046	15.9334	16.2723	16.2822	16.0222	15.6961	15.4641	14.1993	15.931	16.5789	15.3672	16.7958	14.8612	14.5914	14.0675	15.9287	14.6917	14.6414
Atf2_T315_M1	0.829	13.3779	12.872	12.3416	13.6047	13.0517	12.87	11.683	14.6055	14.5824	13.4284	13.4685	12.7766	12.7906	12.8864	14.7389	13.7874	12.0868	12.1453	12.9452	13.3815	12.2037	13.6262	13.6715	11.2698	13.5575	13.1505	13.5604	13.042	14.9053	13.4122	13.5995	12.1741	12.7149	13.2313	13.1205	14.1886
Atf2_T53_M1	1	16.4618	17.2389	16.829	15.0809	16.3086	15.5491	16.6278	17.0951	15.3067	16.3699	15.6857	15.786	15.7356	14.9912	15.123	16.1715	16.2721	13.6301	16.6173	17.2033	16.7854	11.6829	15.9566	13.0793	15.139	15.1905	14.899	17.397	16.6303	17.2839	14.4722	15.3355	15.218	15.1109	14.7497	15.1647
Atf2_T55_M1	0.976	14.0833	13.7873	13.1767	12.5923	13.9161	13.9572	15.2067	14.0093	15.1547	13.5894	12.9776	13.7541	13.8976	13.4009	14.4559	14.0644	12.8562	14.6952	13.2838	14.6252	14.2394	16.7802	13.503	16.9626	14.06	13.5021	13.3302	13.7485	12.7202	13.4358	14.1812	12.8768	12.7079	14.7864	13.3752	12.4681
Atf7_S173_M1	0.998	15.0822	13.9605	14.4845	14.2405	18.7914	17.1912	14.1352	16.199	14.4479	17.9808	13.976	17.9865	18.4298	14.5767	13.6507	13.8184	14.2405	14.2749	13.2413	13.1404	14.7813	18.3521	18.1376	14.1325	15.513	14.1881	14.1949	13.2651	14.8227	14.5849	16.9936	14.1697	14.3269	14.6926	13.7654	14.5418
Atf7_S176_M1	0.998	13.9301	14.2404	17.9638	13.3968	14.5183	13.2028	15.2436	14.6626	15.1394	13.928	18.0118	13.3085	13.7539	16.5411	17.6051	17.9912	16.1575	18.3313	14.063	14.0934	17.1065	18.3298	14.3445	18.2931	14.9816	16.9811	14.5088	13.8321	14.3611	13.6696	13.5906	16.5637	12.5144	14.5872	13.4878	13.8674
Atf7_S244_M1	1	12.8103	13.5795	12.633	15.5027	16.1444	15.3983	15.2459	15.7226	15.7084	15.9267	15.8749	15.7668	16.0906	15.3798	15.3473	16.0168	16.6339	15.8197	16.2876	15.9788	16.549	16.1347	16.4329	16.138	16.0019	15.8929	18.9686	16.825	16.156	16.3036	15.7309	16.0469	15.2241	17.2612	16.6355	16.8732
Atf7_T53_M1	1	16.616	17.1651	16.6823	12.3749	13.5519	15.7107	14.8108	14.9837	14.843	13.6989	15.9229	16.1585	16.2578	13.1928	13.3496	16.6726	14.6293	16.3499	16.9762	17.116	16.7728	13.7272	16.6274	16.8496	15.3135	13.6972	13.8906	14.5962	16.0377	17.116	15.1982	15.9309	15.6054	15.4358	14.7189	14.89
Atf7_Y164_M1	1	13.8993	18.3099	13.719	13.3916	17.4884	13.7829	17.572	17.3568	13.9551	13.6838	14.5297	17.0739	17.5077	13.5241	13.9963	14.1888	13.7475	14.1966	14.1592	14.7602	13.1835	13.8762	13.193	13.4412	15.6416	14.3317	14.5807	15.4829	14.8102	13.8287	17.494	13.3176	14.5875	17.4732	16.6449	16.6909
Atf7ip_S112_M1	1	16.6979	15.0504	16.7351	14.9206	13.883	14.4255	16.154	14.2319	16.5547	15.4302	15.2465	14.5186	13.5445	15.4382	12.366	16.307	16.9252	16.2595	15.7596	14.9992	16.4631	15.6575	16.0355	16.1937	14.7698	15.862	14.7843	16.0932	13.6744	16.8849	12.4579	17.1839	17.0319	15.469	16.3695	16.6184
Atf7ip_S446_M1	1	16.5383	16.5981	16.9868	16.4572	17.2427	16.3688	14.5876	15.1854	15.626	15.9752	16.2094	15.9462	16.1544	16.1659	16.405	13.3871	17.2787	16.4054	16.3746	16.2945	16.7574	16.5577	16.5213	16.4798	15.1557	16.4648	16.6656	12.7754	12.7783	12.4574	17.5788	18.0952	17.717	13.7055	13.9704	16.9094
Atf7ip_S520_M1	1	17.5689	16.6325	17.2779	16.9298	13.4897	17.4469	14.5128	14.1623	15.8502	12.8087	17.4553	18.108	14.3277	17.504	16.804	15.479	14.0754	14.2759	13.2265	13.6631	14.6847	13.1105	13.1557	13.0549	14.4553	14.8965	14.7904	13.608	14.1382	17.507	17.0555	18.6039	17.9057	17.9399	14.753	13.8256
Atf7ip_S522_M1	0.989	13.9069	13.0539	14.0525	14.3502	13.2574	13.7388	14.4792	13.9343	14.073	14.2263	13.3247	13.4334	13.4648	13.6018	13.8089	13.3129	13.8256	13.9387	16.6671	14.5378	14.122	16.3045	13.4305	14.7171	12.9893	14.5781	14.4634	14.4335	15.8972	14.2756	14.8269	14.2139	14.0353	13.4917	15.3245	15.4355
Atf7ip_S539_M1	0.999	13.287	12.571	13.1403	13.9817	14.2422	14.0192	13.0681	14.4961	13.7178	13.4007	13.5322	14.3135	13.9346	13.0241	13.6975	14.1145	12.3179	13.6744	14.3215	12.8634	13.5104	13.8278	13.3807	13.912	13.8273	14.1022	13.4941	13.8769	13.5615	14.1584	13.511	17.5579	16.9946	13.9473	12.9898	13.5891
Atf7ip_S599_M1	1	11.3756	13.5703	12.1883	12.9746	12.4767	12.7828	12.7188	12.8769	12.5921	12.4375	12.6169	14.0182	12.6137	12.2441	13.4	11.6104	11.9114	14.348	12.8148	12.6563	10.7242	12.99	12.6822	12.0699	14.1257	12.7622	13.3913	12.7194	12.8709	13.4544	12.7548	13.0638	12.6284	12.5318	12.1168	11.0198
Atf7ip_S713_M1	1	16.774	17.0714	16.986	16.6547	16.9039	16.6245	18.101	14.7678	17.9379	17.0891	16.8453	17.1581	16.8099	16.3773	17.0928	15.6577	16.5206	16.8769	15.5997	15.6782	16.4039	16.9624	17.2366	17.2385	16.3973	15.7604	16.3278	17.0728	17.1361	16.6973	17.8813	17.8559	17.678	17.7806	17.545	17.6028
Atg16l1_S269_M1	1	16.8017	17.6406	18.1989	14.9795	14.0192	15.1121	13.2927	14.1685	14.3059	13.4441	14.4666	14.0183	14.6481	13.9953	15.2204	16.1019	15.1101	15.518	15.9166	14.2003	17.8393	16.4535	16.7269	15.6594	13.7302	14.0753	15.8161	13.4962	13.9394	14.4079	14.9141	13.6517	13.9918	14.0358	14.6442	14.4658
Atg16l1_S287_M1	1	18.6989	18.1923	18.4535	16.217	16.7121	16.7161	17.8193	15.2856	19.0179	16.5488	16.1446	16.5033	16.5333	16.1994	16.0354	12.7088	15.7379	15.4018	17.6677	17.6432	18.1641	16.1301	16.5237	16.4533	20.6139	19.7413	19.7592	15.6058	12.3329	12.8972	15.355	15.3911	15.7	12.5	16.4021	12.8569
Atg2a_S1609_M1	0.998	14.2092	13.8917	14.2122	14.9384	13.3937	14.8875	14.7063	14.5558	13.0648	14.1762	13.6626	15.2307	13.7777	14.9941	14.2826	13.1068	15.2706	12.7564	13.063	14.4887	13.7469	12.9585	14.1986	13.8425	14.1147	15.0596	13.8291	13.8591	14.7265	14.3058	13.9702	15.8529	15.7083	13.54	14.5652	14.1945
Atg2b_S1294_M1	1	13.2131	16.2094	14.2331	14.9717	13.8688	14.063	14.437	14.2641	14.1604	13.6823	13.3043	14.5913	12.5134	13.7354	14.9026	13.0375	13.6112	13.4374	13.3528	14.136	13.0133	14.742	13.9503	13.8551	13.8136	13.7705	13.3278	14.5443	13.5105	12.8939	14.7405	13.5176	14.0816	17.2236	16.768	16.8584
Atg2b_S140_M1	0.906	17.3409	14.0201	13.3073	13.1112	13.161	13.6234	13.2403	14.7903	14.3096	13.556	12.8421	14.0161	12.6131	13.3431	12.0805	14.4032	13.4448	14.3733	13.06	12.8478	13.7147	13.3453	11.8428	15.3827	14.127	14.0738	12.6577	13.3944	13.3101	14.5364	13.1887	13.1581	13.4469	13.3455	12.6226	12.8396
Atg2b_S280_M1	1	18.0117	17.7325	18.1606	14.2973	14.4463	13.8059	14.96	15.6487	15.9724	13.7768	14.053	13.6481	13.5004	13.6269	14.5719	13.4489	15.2314	14.2092	17.8529	17.9013	18.0093	15.7051	15.0997	15.3709	14.9269	15.6392	15.0546	14.6091	14.6358	15.1522	12.4252	14.7507	14.5502	14.8741	14.4134	14.8582
Atg2b_S642_M1	1	14.2571	14.2864	13.4019	12.8643	13.1611	13.2887	14.4534	13.4837	12.9186	14.3846	13.1099	12.6424	13.9725	13.2675	13.2774	13.2336	13.8944	13.6757	15.5108	14.459	12.9418	12.9622	12.7754	13.8662	12.7152	13.3686	13.2113	14.7267	13.5719	13.4094	11.9334	13.8573	13.1455	14.1617	13.3367	14.1132
Atg9a_S735_M1	1	12.6241	16.4026	16.0606	17.3489	12.9572	14.5376	13.2541	12.9474	14.0694	14.0352	14.7099	14.2351	13.4496	13.951	13.783	14.1822	14.8709	16.7696	13.3592	16.4055	16.3929	13.809	14.3309	14.9411	14.6105	13.4366	13.004	14.2538	14.1753	14.3145	14.5221	14.0811	15.7225	14.9821	13.4644	13.8236
Atg9a_S828_M1	1	14.1171	14.3436	18.4868	16.2385	14.5743	12.7772	15.0243	14.8569	17.5838	13.3422	13.4808	11.7997	12.7285	16.569	12.3868	14.7353	13.1431	18.865	18.6115	20.2241	19.2062	13.7313	14.4107	13.9635	15.7554	15.765	15.0406	16.2712	15.1249	14.5942	13.3636	18.6494	18.62	13.4317	15.256	14.6615
Atm_S1890_M1	0.825	14.2177	13.1294	12.9582	13.8108	13.2109	13.6775	13.1358	11.4179	13.2345	12.2043	13.0792	13.2131	13.118	13.3118	13.1131	15.1532	13.9639	13.0467	12.9326	12.9482	13.5316	13.2652	12.6174	13.9611	13.3752	14.8477	13.5968	12.677	14.5997	13.3427	13.281	14.4081	15.3915	13.8895	13.3963	13.9662
Atm_T1892_M1	0.997	13.6644	15.0823	13.6215	13.8039	15.4889	14.9358	13.7686	13.8554	14.5244	15.3417	15.682	13.6076	14.79	16.2591	16.1944	15.3252	14.8715	17.0747	14.8227	14.8876	14.007	13.1697	14.2251	16.7154	13.6769	14.5511	14.103	13.4688	14.209	15.2213	18.4254	18.09	18.5395	13.8547	14.4368	14.2737
Atp11c_S1106_M1	1	17.1362	17.1622	17.244	13.7333	13.8284	13.444	12.9722	14.514	13.6934	13.8638	13.611	13.0954	13.3602	14.2195	14.2475	14.4315	12.4235	14.5223	13.7203	14.1896	16.4855	13.5035	14.5527	13.3171	14.5533	14.0111	13.7091	13.7667	13.6088	13.8872	13.3741	13.7513	14.1609	14.6081	13.3104	14.4419
Atp11c_S1124_M1	0.922	13.3566	13.5407	13.7663	13.7147	13.5306	13.9963	13.6221	13.9771	11.9963	14.4279	13.1399	13.0203	12.2149	13.727	13.482	13.173	12.7502	13.4578	16.6223	17.2882	17.2822	13.9406	13.9513	13.7096	13.6176	12.6291	12.5744	14.2304	13.6849	13.5706	14.8021	13.0764	13.9978	14.0843	13.5111	14.0816
Atp11c_S1127_M1	1	17.5875	16.6181	18.0019	14.0809	14.4682	13.4101	13.977	14.1062	15.0038	13.5121	14.8243	13.8504	13.6259	13.4754	12.836	13.975	14.4413	14.4107	18.5929	19.1073	19.2056	13.4453	13.0937	12.3931	14.4539	14.0854	13.2419	13.8871	14.417	14.6263	13.7776	13.6565	14.1392	13.7553	14.3228	13.9866
Atp11c_S227_M1	1	17.4543	17.0741	17.2512	13.0613	15.7221	13.3271	13.8208	13.7919	14.1513	14.2425	14.9534	13.9631	13.9711	13.9068	14.1453	14.4614	13.124	14.448	17.7466	17.7134	17.0789	14.5165	14.4326	13.9943	14.6041	14.1275	14.9096	13.4364	14.1241	14.5448	12.9975	13.4255	13.6099	13.687	13.5785	15.0445
Atp13a1_S893_M1	1	16.0517	16.4762	16.253	15.092	15.4638	15.1616	15.532	15.7369	15.1546	14.8856	15.8778	16.0692	15.5402	15.9386	15.3045	15.9173	14.9145	15.5672	16.7283	17.0559	16.6572	15.1833	15.121	14.3754	16.2631	16.497	16.6198	17.7977	17.9494	17.6353	16.2462	15.7847	15.7829	17.0438	16.6036	16.4139
Atp1a1_S16_M1	1	16.3658	15.4806	16.3162	16.215	16.3043	15.8131	17.4354	16.9489	17.5486	13.9542	12.2165	13.3693	13.8003	16.8896	17.51	16.2015	16.2382	15.7659	14.9175	16.4618	16.4534	14.49	14.576	13.4856	15.0691	14.0606	15.2488	14.7873	15.1616	14.6499	14.8691	14.3683	12.6183	13.2766	14.9593	15.0862
Atp1a1_S217_M1	1	12.8811	15.425	15.7833	16.449	16.0775	16.3637	19.8284	19.6115	19.9861	12.0596	15.6226	15.5315	12.7316	16.4624	16.1588	18.9671	19.3224	19.1273	12.7128	15.7187	15.5919	15.4348	13.0039	15.3582	16.8234	15.5176	15.5346	14.1291	16.2461	13.7961	14.5665	15.3624	14.901	14.9863	14.5669	14.6446
Atp1a1_S228_M1	1	17.0587	14.7692	14.008	16.0152	17.3823	16.6163	16.9349	15.3928	13.6218	16.0623	15.4339	16.3486	16.0002	16.3706	15.5215	17.9991	15.8456	17.1754	17.0408	17.1644	13.5819	13.8338	13.1048	13.2205	14.1159	15.6476	14.6158	14.7814	14.4593	14.6511	12.838	14.4222	14.6971	15.4341	15.0197	14.5863
Atp1a1_S47_M1	1	12.5742	16.784	15.5464	16.3406	17.1405	16.5569	19.8107	20.9661	20.2513	15.3833	15.5536	14.5251	16.1295	16.0772	16.3637	18.3191	18.658	18.4769	16.1345	16.2442	15.7703	15.5311	15.7644	15.2157	16.0497	19.9516	15.8423	17.01	16.6921	11.9963	16.054	13.4008	15.7654	13.3445	13.9732	13.1516
Atp1a1_S484_M1	1	14.228	16.7791	14.1794	16.1703	17.7462	16.5637	14.535	15.8555	14.1088	15.8961	13.1226	14.5218	12.9802	16.3275	15.5449	20.1273	19.873	19.4227	14.3319	13.7818	14.1103	13.4833	13.3288	14.0079	14.2873	15.7485	15.2924	17.8488	17.959	15.0042	13.7025	13.369	12.9852	14.6515	14.3283	15.2418
Atp2a1_S186_M1	1	14.4325	15.3701	14.8391	14.3999	14.3117	15.3087	17.1075	17.7232	17.5535	14.3722	14.0378	14.5795	13.5892	14.6257	14.0551	16.5233	14.4293	14.9462	14.1902	13.4657	13.6459	13.8375	13.6094	13.762	20.1606	20.9886	20.7089	14.3667	14.4652	15.0139	12.9993	14.3167	14.2762	14.3732	13.8441	14.3929
Atp2a1_S210_M1	1	13.0882	14.0284	12.6214	14.3827	13.3074	13.4458	14.2844	13.9338	13.2794	13.9662	13.3755	12.9711	14.335	13.4114	12.5725	13.1255	14.1205	12.8342	13.7049	14.1441	14.4226	12.9999	13.5338	13.0123	16.2661	12.9053	12.6846	12.8544	13.4366	13.1768	13.6267	12.4408	12.4885	12.8361	13.3888	12.6467
Atp2a1_S461_M1	0.999	12.2936	14.1721	13.8228	13.091	12.8951	13.8521	13.7672	12.6394	13.7358	14.3002	13.8388	12.6983	14.1637	12.8729	13.7287	12.9684	13.5359	13.4059	13.5005	13.9517	12.2709	12.765	13.2467	13.6613	12.9091	15.1425	13.7047	13.2005	12.1795	13.4901	12.1149	13.0566	13.1067	12.9115	13.2187	13.1239
Atp2a1_S473_M1	1	12.2399	12.719	13.6388	13.9261	13.8313	12.2409	12.5108	13.2499	11.7322	12.7305	13.8036	11.7988	13.345	13.1824	12.7883	13.4008	13.5879	12.7352	13.3916	13.2798	12.2877	13.6482	13.0475	12.9419	13.2346	13.0924	13.8707	12.0655	13.1211	13.2	13.3117	12.9963	12.9641	13.6227	12.3765	13.5081
Atp2a1_S488_M1	1	13.0275	13.3254	13.6164	13.3925	13.1696	14.14	13.1655	13.4386	13.6556	12.8484	13.0007	13.6189	14.3045	13.6563	14.2281	13.4207	13.3327	13.1205	13.7575	13.2352	12.9308	13.3198	12.9381	12.3733	15.8668	16.8678	16.418	14.4904	12.9568	14.2952	13.0898	13.2144	14.3688	13.5188	14.8876	11.9527
Atp2a1_S643_M1	1	13.7181	14.253	13.5584	13.2342	13.5175	12.6978	13.2129	13.2524	12.9309	13.6899	13.5907	13.5157	13.1231	13.3847	12.9681	12.3237	12.685	14.3185	13.6535	13.4134	13.8647	13.3972	13.1674	13.9538	15.7769	16.4477	15.6456	14.5031	12.7292	13.4813	13.3627	13.0873	14.0183	13.795	13.3485	13.053
Atp2a1_T191_M1	1	14.0884	12.8051	13.6864	12.7938	12.9721	13.6784	13.0196	14.0941	12.1813	11.9866	12.872	12.6515	13.5151	12.9411	12.9284	12.9836	14.1635	13.5296	12.8035	13.1415	12.2283	13.08	14.9794	12.9575	16.0489	16.0187	16.1534	13.6911	13.6418	12.4821	13.2723	13.5463	12.4838	13.0722	13.8519	12.17
Atp2a1_T212_M1	0.974	11.9849	13.6965	13.0884	11.9903	12.9768	12.402	11.7496	13.7134	13.0758	12.2141	13.9494	13.3167	10.0791	14.0422	12.1516	11.9913	12.8322	12.7995	12.3874	13.0687	13.2588	12.4486	13.3004	12.4376	13.2122	15.2381	12.1811	12.3547	13.3614	12.8264	13.2212	12.6985	12.9631	11.4498	12.1727	12.4953
Atp2a1_T226_M1	0.963	12.5882	13.7975	13.2314	13.6274	14.0135	13.0448	13.2155	14.2012	14.7323	12.2353	14.6434	13.7617	13.2753	13.6722	13.6016	12.9675	13.4715	13.9717	14.4181	14.0568	13.9011	13.7452	14.2355	13.8412	13.0819	16.0287	15.3921	14.6565	13.6207	13.7705	14.5673	12.7518	13.0401	13.5461	13.1413	13.9825
Atp2a1_T441_M1	1	14.2526	12.9294	13.5152	13.7321	13.7874	14.2352	14.579	14.2409	12.8529	14.0173	13.7054	13.4496	13.4104	13.769	13.9954	13.5228	13.4491	13.271	14.3658	13.5046	13.9343	12.8715	13.9562	14.0239	16.6641	17.039	17.0492	12.6735	14.2583	13.8341	12.9298	13.8725	13.2059	13.5702	12.6881	13.5336
Atp2a1_T484_M1	1	13.77	14.055	13.218	13.6502	13.2885	14.0348	13.5099	13.4694	13.5197	13.677	13.4903	13.9839	13.3692	14.033	14.105	12.6886	12.6883	13.704	13.8655	14.0245	13.5016	13.0566	12.8564	13.7127	16.7417	16.9542	16.9962	13.5704	13.792	13.6018	13.7092	13.1724	12.1454	13.5225	13.5354	13.2788
Atp2a1_T533_M1	1	14.5327	13.9231	15.1404	13.9904	13.5663	13.741	13.4675	14.4733	14.6644	14.2488	13.0355	13.9785	14.4602	14.5744	12.7339	14.1042	12.8746	13.4732	13.4464	13.5085	14.2833	13.0679	13.3735	12.2947	16.4857	16.308	16.552	14.2724	14.3933	13.6771	13.2169	12.8866	14.3506	13.3271	13.801	13.3573
Atp2a1_T569_M1	1	14.5376	14.4832	14.5798	13.4289	14.3516	14.2423	13.5796	14.1665	14.2378	13.7254	15.2774	15.1365	14.6669	13.6948	13.6074	13.6618	13.8638	14.0175	14.7112	15.2786	14.0482	13.2702	13.7037	14.4177	17.3504	17.3775	17.2263	13.401	14.3399	13.46	14.7421	14.44	14.8846	13.6444	13.142	15.0534
Atp2a2_S663_M1	1	18.4454	18.1714	18.6305	18.3286	17.3923	17.8943	23.6435	24.0714	23.7247	16.8818	17.6302	17.6645	17.3935	18.8707	18.4026	18.1363	18.1942	18.3566	18.3788	18.3692	18.7159	17.146	13.7752	17.3586	18.6046	20.9266	19.2344	19.7263	20.5065	19.6615	17.2335	17.756	17.8025	16.3873	17.6611	17.5899
Atp2a2_T383_M1	0.999	13.8274	13.2356	13.1934	13.5969	13.7338	14.426	16.9403	16.7591	17.4418	13.4568	13.9366	13.4141	13.6755	12.6318	12.936	13.1002	13.4609	13.4651	13.8526	13.768	13.2431	13.1471	12.4813	13.6996	13.4406	13.7517	13.1505	13.4268	15.075	13.1742	14.0885	14.1894	13.1608	13.1257	15.178	13.4556
Atp2a3_S17_M1	1	14.0309	14.5748	14.0702	14.212	14.6689	14.1846	14.9268	13.8541	14.4857	18.6053	14.9831	18.2922	14.7586	14.6554	13.8248	14.2075	14.4867	13.97	14.4029	15.0947	13.7945	14.9079	17.767	17.4507	14.9416	14.8735	15.3677	18.285	17.7122	15.5189	14.0486	13.4337	13.2308	14.0123	14.6687	14.6859
Atp2b1_S1137_M1	1	14.6259	13.3869	15.6011	15.816	12.9303	13.6124	13.2431	15.1352	14.0224	13.3682	14.2774	13.6463	13.644	13.3694	13.6928	13.1208	14.6041	16.6953	13.8258	12.984	12.9906	13.664	14.3711	14.4137	14.1401	14.4387	13.096	12.4562	13.5765	13.5616	13.9468	14.3262	12.3425	13.5668	14.0131	13.1251
Atp2b1_S1139_M1	0.998	18.3279	18.6297	18.4501	19.2321	19.7747	18.6649	19.4037	20.0568	19.886	17.1879	17.5198	16.766	17.6798	17.5581	17.4001	19.1042	19.4455	18.7758	18.3254	18.0374	19.0808	17.4773	17.4537	17.097	20.7404	19.7023	20.1355	17.5156	17.4835	12.8907	17.0835	16.5382	16.5655	12.7123	12.0233	13.466
Atp2b1_S1140_M1	0.992	14.6585	19.6986	19.7822	12.57	14.3422	12.4414	14.6213	14.624	19.5762	13.7747	18.2164	13.2372	12.7464	12.7856	12.141	20.1136	20.3972	20.2127	14.4712	14.2895	13.5269	13.696	13.0863	13.2312	16.9637	14.0368	15.1185	13.9427	20.0578	15.0232	13.0721	13.2817	13.2806	15.4269	16.5485	17.1763
Atp2b1_S1155_M1	1	14.7191	13.8737	14.6364	19.5705	13.6212	18.6807	15.2311	15.0008	16.0267	13.7462	12.1069	14.2367	13.6521	14.0355	17.5898	15.7205	14.3751	20.3902	15.6578	13.8657	15.2624	12.8286	15.0898	13.243	13.4519	14.6447	14.7771	13.7901	14.1572	13.8457	14.6148	19.5211	17.7568	16.927	14.4439	15.2093
Atp2b1_S1178_M1	1	13.9738	13.7491	12.6637	13.3051	19.474	15.3479	15.1754	12.4079	14.1545	13.5099	14.1449	13.8298	13.4361	13.6102	12.8294	14.8614	16.9075	13.3876	14.0082	13.9618	13.4745	13.2137	12.657	12.8821	13.1973	14.5808	12.5093	13.6733	13.4854	13.6645	14.0158	12.7418	13.9787	13.4252	13.5335	14.2906
Atp2b3_S1126_M1	1	13.9605	14.5577	13.9005	13.4331	14.5191	14.0036	14.0709	14.4374	13.0204	14.0648	13.2067	14.6289	13.8001	13.9895	14.4511	15.2302	13.4387	14.2127	16.3165	16.3104	13.7975	14.0989	13.8219	13.6721	14.3129	14.1607	15.5116	15.3756	13.9244	14.314	14.3017	13.4099	14.0603	17.2792	16.2098	16.3107
Atp2b4_S1115_M1	1	13.7289	14.3102	13.462	16.1781	16.7686	15.6143	15.9587	15.1839	15.7669	19.4166	18.3682	19.0021	18.6292	18.3238	17.8445	14.7357	14.3866	13.6946	16.7332	12.8027	13.6097	15.8817	15.271	16.0646	15.9582	15.5357	15.8943	15.0087	13.689	16.4203	12.8909	13.4057	12.0979	17.3067	16.8439	16.9685
Atp2b4_S1151_M1	1	13.2371	14.2164	14.7474	13.9026	14.1526	12.9481	12.4839	13.876	14.7338	12.7015	14.0582	13.1274	13.2077	15.2406	13.8664	14.3826	14.0889	17.6408	14.379	14.0982	13.5103	13.8858	16.8799	13.9293	13.728	13.774	14.2353	12.3686	12.9775	13.5421	13.3667	16.4631	13.7654	13.8431	13.4508	12.4071
Atp2b4_S328_M1	1	13.89	14.6423	13.2152	14.684	14.4419	14.0545	15.0982	14.8131	15.1136	15.5389	14.4033	14.2707	15.1645	15.8454	15.4461	15.0029	13.8602	16.4715	16.8569	18.1278	16.3786	15.233	15.5569	15.6611	15.4304	14.4829	14.8546	15.1869	14.5783	14.6186	14.7686	16.6453	16.4737	15.4243	17.3878	17.3423
Atp5f1a_S521_M1	1	15.0806	15.8187	15.9935	13.9826	15.1889	14.5649	20.2398	20.3653	20.155	14.0742	14.0097	12.9687	14.011	14.6403	14.0169	16.7963	17.5511	16.9355	15.3565	15.3626	16.1296	13.5038	14.2998	13.4033	17.4339	19.0375	18.5112	16.0959	15.7001	13.7931	13.4232	14.016	11.9626	15.8105	15.7288	14.5309
Atp5f1a_S528_M1	1	13.1649	14.9133	12.5422	14.5314	14.0332	13.1542	16.2147	15.6946	16.2382	13.6756	12.7442	13.573	13.4012	13.7807	14.3181	12.2186	13.9435	14.9994	13.6567	13.6677	15.3989	14.1555	14.4084	13.3434	14.4207	12.0685	12.6752	14.5282	13.5791	13.0192	13.3289	14.6006	13.049	13.7172	14.4576	14.0403
Atp5f1a_S53_M1	1	17.264	16.9481	17.903	14.884	15.2322	15.2	18.2437	14.3427	18.2525	15.3976	13.7248	14.1873	13.1807	12.8206	13.5001	16.2346	14.6798	14.7658	17.7024	17.7776	17.762	13.9577	13.5007	14.4691	14.5967	14.4698	14.7261	15.6257	16.5246	14.7614	15.2257	14.5234	13.7021	14.0801	14.4054	14.6265
Atp5f1a_T46_M1	0.999	17.6024	16.4182	16.9937	13.5095	17.2604	14.2528	14.7505	14.2188	13.7997	16.6212	14.2179	14.1424	15.136	13.919	14.3582	14.2808	14.947	14.6569	14.0639	16.7278	17.1091	13.954	15.9416	13.4164	15.4512	13.6078	14.7094	14.807	14.9184	16.1263	14.8473	14.0655	14.426	13.9156	14.971	14.1537
Atp5f1a_T48_M1	0.993	14.2451	12.8792	13.8131	14.1523	13.5754	13.8625	16.6909	12.9095	16.8175	13.7657	14.0918	13.5636	13.6349	12.7391	12.9452	13.4101	13.6461	13.4314	13.1617	14.0883	12.6083	13.5364	13.9572	14.3558	13.6556	14.5525	14.0738	13.5733	13.0444	12.6636	13.2677	13.5219	13.5644	13.0119	13.5412	12.6844
Atp5f1b_S415_M1	1	14.178	15.0086	14.44	15.4864	14.1357	13.824	16.7275	17.2596	16.8349	14.2505	13.4352	13.8965	13.983	14.1382	13.8563	13.7671	15.8991	14.7028	14.3465	13.3529	13.6122	12.829	14.3447	13.9533	13.3442	13.8466	14.8047	14.4778	14.9704	14.1473	13.0199	14.4018	13.9419	13.5334	13.0026	13.7455
Atp5f1c_S121_M1	1	17.5733	17.5276	17.6904	14.6288	14.3987	12.3373	18.1365	17.7725	17.9839	13.9135	14.9971	15.0924	15.324	15.0841	14.7827	17.759	17.7602	17.2771	17.4364	17.1718	17.5483	13.7523	13.9024	13.1163	15.3683	14.2724	13.8206	14.5211	14.6517	14.4702	13.7968	14.5268	12.9249	14.67	13.9315	15.8398
Atp5f1c_S121_M2	1	14.3441	17.6347	14.8209	13.124	14.1666	14.1197	14.7062	14.4464	17.2551	13.421	12.5829	16.2155	16.1819	14.0199	15.9794	14.308	17.5157	17.4251	17.8584	14.6706	13.6023	13.3513	14.0727	14.7036	15.1018	14.5096	14.8626	14.2802	13.6569	14.4878	14.8283	14.7506	14.2736	14.3422	13.4699	13.4678
Atp5f1c_Y117_M2	1	13.8209	17.7596	14.1381	14.9343	15.2029	13.6278	14.5839	14.6508	17.3981	14.2325	14.1155	16.1326	16.1354	13.0565	15.8575	14.0278	17.66	17.5423	17.9243	14.4681	14.1278	14.8272	14.8811	13.7129	15.7824	14.5536	13.4566	14.543	14.271	15.9584	13.5634	13.4818	13.8007	15.7724	14.9475	14.2872
Atp5me_S68_M1	1	16.5799	16.4655	16.931	15.7973	16.0204	16.1114	14.4518	15.0184	17.64	15.4864	14.9916	16.3126	15.9808	15.8611	16.1106	17.0142	18.0147	17.7273	13.7823	13.9393	17.1388	12.6454	14.5594	13.3205	14.2982	14.9164	14.7331	14.8834	14.732	14.8575	13.3247	14.0194	14.4673	14.5246	14.1128	14.5961
Atp5pf_S108_M1	1	13.9287	13.432	13.0591	13.372	13.4587	12.571	12.4057	13.1154	12.9359	13.4015	13.0196	12.8194	13.4572	12.7569	11.981	13.0181	14.2086	13.1177	12.5928	14.0417	12.5698	14.2563	13.3181	12.6786	12.7356	12.9668	12.4781	12.0208	13.4973	12.1324	11.7305	13.5048	12.5986	11.407	13.4313	13.2017
Atp6v0a2_S695_M1	1	12.8175	14.1223	13.8971	17.6481	14.0719	13.1817	12.8601	13.8216	13.5442	13.9685	13.8097	13.7307	13.9079	17.8493	14.1648	14.7092	13.3292	13.6819	14.7847	13.0343	13.6676	14.5843	14.3215	13.8821	12.6053	14.5461	15.2966	14.6533	14.3371	14.4755	13.756	17.4898	17.7826	15.7746	13.729	13.8522
Atp6v0a2_S700_M1	1	14.4247	13.5169	14.2796	14.7179	15.0132	16.7409	14.1999	13.5287	13.9095	16.551	16.2367	15.8175	16.5369	14.0351	16.3806	14.2746	15.372	17.2886	16.6275	17.1825	17.0312	13.2274	15.2554	15.4761	14.2332	14.2861	14.5102	15.2037	14.5085	14.4873	15.526	13.8331	13.3181	15.1406	14.2965	15.1735
Atp6v1fnb_T79_M1	1	13.7916	13.1953	13.9196	13.6909	14.3849	13.9477	14.8493	14.3096	14.5564	14.3709	14.4144	13.9867	13.8346	14.54	14.0608	13.6184	14.0698	13.0369	15.535	14.4788	14.3969	13.1283	13.74	14.4576	15.4283	13.093	13.8195	14.6498	15.2282	15.4433	13.0697	14.1709	13.0488	19.0346	19.5074	19.4801
Atp7a_S1455_M1	1	14.3276	14.5282	15.4772	16.5636	18.3761	17.0421	15.1339	13.8414	14.6745	17.2687	16.0207	16.9245	15.9361	15.3269	15.1153	17.73	15.2573	16.3217	14.1062	14.7303	13.7183	13.8989	14.0404	15.0084	14.3291	14.3781	13.7727	14.5484	15.4877	14.3875	16.1491	14.7674	15.4702	15.7237	14.8066	13.8861
Atp7a_S1458_M1	1	13.3398	14.5268	13.6726	13.1049	14.7698	13.4892	13.2262	13.5154	13.5561	13.4758	14.7172	13.2814	12.9072	14.305	13.7858	13.1281	13.2821	13.9619	12.3703	13.0343	14.537	14.0603	14.0763	13.257	13.1409	11.9806	13.9637	13.8209	12.9527	13.0679	13.7425	13.5554	11.9225	12.5802	14.0379	12.4566
Atp7a_S1465_M1	1	13.9584	13.7855	14.3642	16.1475	17.971	16.3606	14.4961	15.7423	15.4249	16.921	15.9944	16.3952	15.937	15.8897	14.8584	16.864	17.5827	16.8971	13.3529	13.5359	14.4135	15.2144	12.4927	14.7861	15.22	14.3989	15.9177	14.1236	15.5569	14.613	15.6584	15.1939	15.4226	17.4049	17.0913	17.1713
Atp7a_S353_M1	1	12.7809	14.8973	13.8501	16.7186	18.2063	16.9515	15.7644	15.3803	14.5075	17.2006	16.3122	16.1868	16.0133	15.4002	15.5175	17.0124	17.3519	16.8003	13.9078	13.9415	13.3114	13.5449	17.2307	13.3125	14.8343	16.3203	15.0759	15.3691	13.518	17.3611	16.1156	16.5092	16.5538	15.1635	14.7204	14.4468
Atp7a_S356_M1	0.886	13.2236	13.7408	12.4803	13.0117	14.1578	13.612	12.8222	12.8264	12.4179	13.1463	14.3556	12.921	14.6225	14.1031	13.6644	13.4352	13.8333	13.253	13.213	12.4142	12.9889	15.869	13.1267	13.594	12.1296	14.4869	12.488	12.9302	13.3063	12.6681	15.3781	13.7748	15.4765	14.5368	13.2302	12.5748
Atp7a_S362_M1	0.998	14.5301	13.1886	12.8607	13.5561	16.3304	13.1946	13.2505	12.231	12.9632	16.2963	12.7907	15.6982	13.8324	16.5555	16.6451	12.9854	13.5427	13.1564	12.7648	13.4958	13.7616	13.5018	13.8891	12.844	13.6	13.2369	14.1185	13.9636	13.3818	12.7014	13.7647	13.1671	14.9885	12.5705	13.0121	13.1294
Atp7b_S1444_M1	0.987	13.4753	14.354	13.2181	14.3389	14.4457	13.0593	13.6164	14.1302	13.8846	13.579	13.3413	14.1104	13.8181	14.4357	13.1382	12.7623	13.2994	14.2917	14.4821	14.0892	13.1578	13.3817	12.6903	13.6637	12.9186	13.4526	14.0672	13.9196	13.1625	13.5125	13.357	13.2176	14.256	13.1344	13.3642	13.3357
Atp7b_S1446_M1	1	13.553	15.4576	15.6032	13.8021	14.7021	15.2132	13.8929	14.2246	12.6624	13.2059	14.0475	14.4298	13.7607	14.0043	13.2694	14.4452	13.7008	13.6005	15.7603	16.2852	14.8855	13.0755	14.3467	14.0239	14.7192	14.7087	13.012	13.7732	15.3341	14.0806	13.5459	13.265	13.3024	12.9507	13.0114	13.798
Atp7b_S50_M1	0.994	16.2927	14.1748	16.5998	12.6753	13.7655	13.3381	14.3384	12.9897	14.3912	12.9886	14.8949	14.4769	12.7679	13.5766	12.9158	13.8203	14.5216	13.0827	13.783	13.5927	17.0548	12.9431	13.0968	12.012	12.2012	13.4982	13.5899	14.2032	13.2222	13.3912	13.3036	13.4436	13.2122	13.4369	13.0264	12.3709
Atp7b_S534_M1	1	17.9543	17.9421	18.0853	16.714	17.487	16.7193	15.7258	14.6493	15.0771	16.2234	15.8696	15.7602	16.0042	16.1882	16.3033	15.0895	15.4627	15.0079	17.8799	18.3135	17.9765	12.4018	13.9261	13.9581	15.2447	16.0295	14.8949	17.7284	18.107	18.5306	14.1346	13.831	10.9074	15.7418	15.38	14.2548
Atp8a1_S1126_M1	1	14.7043	13.8276	14.9682	11.8887	14.2377	13.3105	14.7364	15.3107	13.7832	13.9439	12.8642	13.1475	15.7218	15.9729	16.0682	14.6233	13.698	14.4431	17.415	17.1897	14.616	18.0912	19.5753	19.097	14.499	17.5397	17.2556	14.3938	13.7254	14.6211	17.2777	18.2537	18.202	15.3907	13.9422	14.949
Atp8a1_S29_M1	1	14.2933	14.4426	14.6673	12.5936	14.1466	13.8496	14.3725	15.7666	14.4246	13.463	13.0229	13.0627	12.0935	16.8414	18.1953	13.2215	19.3979	14.6287	13.5853	14.1189	14.8659	18.5294	13.4205	20.1492	21.0141	15.9787	15.2029	15.3309	18.4674	14.2226	18.3707	20.539	13.3397	14.9723	13.8222	15.0665
Atp8a1_T28_M1	0.987	17.9126	18.1881	13.9646	16.8923	13.8662	12.2446	15.7612	16.1523	15.4413	12.5688	16.6477	16.9817	13.0175	12.0968	11.9181	18.1611	18.1057	18.2496	16.5708	18.0098	17.485	19.2342	15.7064	12.0412	14.5481	15.6518	15.7134	13.7698	13.7703	13.4559	12.644	18.2964	18.9174	15.3251	14.9821	14.358
Atp8a2_S52_M1	1	14.0002	13.7298	14.1873	13.1901	13.3206	14.921	14.4348	13.7117	14.41	14.0617	13.7868	16.0147	16.0546	14.5935	15.6891	15.3472	13.7347	13.5573	14.6861	14.0318	13.4296	13.8448	14.264	13.8366	14.6804	12.2396	14.8079	14.2244	13.6985	14.9064	15.7869	12.8197	15.9409	17.1001	17.0452	16.9522
Atp8b1_S1223_M1	1	15.3764	13.891	14.9818	16.3864	16.9338	16.6988	15.8596	14.0259	13.7511	16.8881	16.0472	16.1657	16.4136	16.6052	17.2399	13.8291	15.0735	15.1418	13.8319	13.8814	14.3249	14.567	13.7922	14.7771	14.0443	14.602	15.3797	14.8236	16.5877	16.476	14.5658	14.47	14.2255	13.9528	13.9652	15.014
Atpaf1_S76_M1	0.996	12.9666	17.2214	17.5491	13.0422	14.4349	12.7734	12.9492	14.0806	13.9877	13.2523	14.3331	14.2544	14.3078	12.6917	14.5251	13.4923	13.0713	14.072	13.576	12.9294	17.1118	12.8527	14.3317	13.5868	13.3678	13.3575	13.8067	14.5	13.2116	13.7813	13.0017	13.6026	15.4009	14.9707	14.0461	12.7392
Atrip_S221_M1	0.992	13.9595	14.6556	13.8802	16.4562	16.9753	17.0178	14.4518	15.1987	14.5312	17.5762	13.9632	18.0387	14.1049	14.6769	16.6113	14.7945	13.9805	14.9551	13.3519	14.6382	14.0188	14.3993	13.2755	14.9414	14.558	14.7007	14.2905	15.5179	14.0462	14.1562	16.5187	14.1939	16.2115	14.5373	14.4592	14.8897
Atrip_S224_M1	1	14.8808	13.9422	13.4106	14.4866	13.9828	13.4608	14.242	14.4853	14.6547	13.9373	13.6567	13.5768	13.2167	17.2211	13.5918	13.553	15.0344	13.476	13.7149	13.9518	13.7614	13.5145	14.0788	13.8082	13.2468	14.3738	14.5471	14.0424	12.5811	13.7932	13.6329	14.0945	13.4048	19.587	19.2651	19.2853
Atrip_S97_M1	1	14.9803	15.3484	15.2028	14.8231	14.9896	15.2183	15.0468	13.9522	15.7287	15.1454	15.3494	15.3152	15.5809	14.3202	15.0204	15.9286	15.2406	15.2275	14.2208	13.7003	14.905	14.2375	14.3022	14.489	14.8624	15.0459	16.301	16.0677	15.8594	15.7913	16.0991	15.4148	15.3104	19.6164	18.775	18.9013
Atrx_S669_M1	1	13.4836	14.0357	14.8707	18.124	13.5172	18.144	14.794	14.0257	15.1428	13.6155	18.4113	12.0312	13.7108	18.7856	16.8972	13.3963	17.649	17.1363	13.921	17.3828	17.2182	14.3825	13.5053	13.2914	16.81	14.5233	14.5145	15.3607	15.565	13.7625	14.1141	19.5309	19.2521	14.6644	14.9594	14.2677
Atrx_S833_M1	1	12.9781	13.3443	12.9042	12.8661	13.2226	13.1273	12.2566	13.6207	12.0955	14.1254	13.1326	13.2381	13.3152	13.386	13.3816	12.4936	13.2195	14.1902	13.1857	14.3694	13.0585	12.3412	12.6966	12.948	13.376	13.4752	13.2682	13.9434	11.8539	12.0125	12.8562	13.7178	12.1785	13.2094	13.0439	13.4122
Atrx_S92_M1	1	13.6668	15.1371	16.4342	17.0744	13.9251	15.7979	14.6596	14.4226	13.8532	14.2013	16.2303	13.3367	14.1935	16.6905	16.3764	13.8862	14.167	18.8332	15.9051	17.0172	16.9537	13.7149	14.1696	12.9904	13.6289	15.8709	14.6078	14.3603	14.4267	14.6863	14.1392	19.9088	18.5068	14.4298	14.7479	14.3935
Atxn1_S213_M1	1	16.8247	16.3497	16.4664	15.8934	15.9279	15.6011	17.2228	18.6318	17.204	15.7999	15.2116	15.657	15.0778	15.9837	15.2147	15.5029	16.6842	16.3942	16.3037	16.4715	16.554	16.5266	16.9696	16.6323	18.9305	19.3249	19.4041	17.1866	16.9545	17.4578	15.9679	16.3018	16.3185	16.1322	16.3021	15.5113
Atxn1_S380_M1	1	16.9119	16.6197	16.4012	13.4347	16.1612	15.4351	14.6444	15.7505	16.2492	14.5005	14.1021	13.0217	13.3809	12.769	13.5061	16.3941	16.6115	14.4616	16.4317	16.7643	16.9865	13.9409	13.3255	16.1302	14.965	13.5507	14.3581	16.7678	16.744	14.0789	15.1973	14.0662	13.8139	14.337	14.4941	13.76
Atxn1_S87_M1	1	13.4254	14.7452	14.4214	13.7387	14.129	13.6707	13.7433	14.4263	12.8315	14.8943	16.3235	14.6843	14.5943	13.6286	14.28	15.5901	14.6838	15.3533	17.9328	12.8217	17.1235	17.1954	17.467	17.3806	14.9718	13.7922	14.7795	13.5369	14.7878	14.7948	17.3284	13.9177	17.2005	13.9768	14.5943	14.6742
Atxn1_S90_M1	1	14.2099	17.6823	15.9769	14.2143	16.951	14.0165	15.5376	13.8823	14.5503	17.0235	13.0731	16.2321	13.8196	13.9849	16.0111	14.0042	14.3465	13.5761	13.7327	15.3247	15.2063	13.6063	14.1271	14.3621	13.7428	14.3657	14.9522	13.6953	16.6272	16.3555	13.1904	16.7424	14.6222	14.4999	14.5759	13.3196
Atxn2_S395_M1	1	15.2347	16.0974	14.3183	14.3599	13.8967	13.8423	17.1703	16.7093	14.5841	14.1305	13.5474	13.4927	13.3909	15.2272	12.9008	16.2774	14.7559	16.268	14.344	14.3336	15.8884	13.8394	14.6515	14.0979	14.6576	14.6487	13.9495	16.5451	17.1286	14.8133	13.4262	14.3202	13.5553	16.1755	15.3545	15.7095
Atxn2_S413_M1	0.994	14.6669	16.2127	13.2382	14.0916	13.2889	13.7465	12.5325	12.8657	14.5665	13.3631	13.9512	13.4204	12.9134	12.0431	13.6752	12.9227	13.5192	14.2348	16.6639	16.4923	16.0247	14.5325	13.4888	13.1669	14.6821	13.0675	13.9331	14.0089	13.3288	14.2199	13.6358	13.4283	13.7227	13.631	14.262	13.2293
Atxn2_S438_M1	0.997	18.1213	14.1295	13.9803	14.8162	14.4006	13.5119	14.6355	14.1609	14.4872	17.4258	14.0048	17.0088	17.1411	13.8323	16.1955	17.2049	15.3623	14.6593	17.6144	14.7133	13.5727	14.0871	13.8173	16.7292	13.3606	14.1918	13.4868	16.7311	14.7311	14.6658	14.7031	13.0773	13.1077	14.1732	16.7883	14.9694
Atxn2_S445_M1	0.935	13.4915	13.0172	13.2991	13.2721	13.6612	15.4426	13.9859	13.3851	12.7539	14.7195	15.2025	12.6683	13.2196	13.2749	13.0594	13.7199	12.5221	14.4086	12.233	12.2142	13.1372	13.6105	12.9502	13.9471	12.8476	13.4856	13.4627	12.6846	13.8578	14.6159	13.1535	12.9647	14.4377	13.9675	12.9457	13.2267
Atxn2_S455_M1	1	16.4684	16.666	16.9828	13.7813	14.7662	13.1942	17.4266	16.7901	17.2861	13.0349	14.2766	14.511	12.9895	13.4992	14.6629	16.6776	16.2452	17.3914	13.3703	13.9066	16.5264	15.0489	15.2226	16.2993	13.5564	16.407	16.7076	15.8577	16.1372	16.4958	13.5125	14.616	14.494	15.5993	15.88	16.1773
Atxn2_S499_M1	1	17.9616	17.2665	17.9009	15.8869	16.7294	16.2197	18.8541	15.2674	18.5511	16.6833	15.709	16.3975	16.2811	15.8952	15.7972	12.7676	12.802	16.3435	17.7162	18.0592	16.8303	15.9445	16.8251	16.7357	19.1727	19.7143	19.3642	17.1198	16.5865	17.4096	15.3864	12.5358	15.2451	17.559	17.2278	17.3183
Atxn2_S555_M1	1	15.8941	15.835	15.9838	14.8227	16.6086	15.1917	15.1824	16.3585	16.6392	16.2618	15.602	15.9828	16.5289	14.967	14.5354	16.1016	16.163	14.3837	16.5373	16.5692	16.1949	15.409	14.8453	14.8188	16.5088	15.4071	15.5717	14.1931	14.1275	14.3843	14.8658	13.5234	12.1937	17.3407	16.6681	16.0568
Atxn2_S627_M1	0.837	13.341	13.1914	14.7831	14.298	13.3319	17.1708	14.3028	14.2242	14.6361	14.5625	13.7692	13.6704	13.8501	14.2103	16.4667	16.193	13.8648	13.4191	13.1075	13.6772	13.6355	13.7722	13.7784	12.5836	13.5222	13.1034	14.6709	13.3139	14.2207	14.2354	14.2986	13.7044	16.9009	13.5714	13.2168	14.1475
Atxn2_S628_M1	0.782	13.0452	17.3692	13.8057	13.1463	13.5274	13.2973	12.5693	13.919	12.4995	14.0477	13.0107	12.9354	12.4871	12.5364	14.9283	12.9805	12.6904	13.6985	12.2	13.0848	13.0385	12.9524	13.6425	13.5763	12.6479	14.0272	14.246	12.3762	13.4318	12.0865	12.4446	11.5505	13.2425	13.5876	15.3735	12.6882
Atxn2_S632_M1	1	19.3612	19.0186	19.1967	17.7862	18.1031	17.8001	19.2157	19.4154	19.1045	18.3133	17.8189	17.9802	18.1039	17.8101	17.3587	18.3002	18.4184	18.1026	19.0746	18.9124	19.017	17.7471	18.0802	17.6938	20.3929	20.0707	20.3437	18.5197	18.5937	18.5878	16.9532	17.0229	17.1534	18.151	18.1679	18.013
Atxn2_S632_M2	1	19.0828	14.9999	18.6122	16.7646	12.5562	16.8698	20.8246	15.8545	20.3596	17.0867	12.3408	11.9019	16.7652	17.3094	11.4426	14.1792	13.5133	13.3666	18.7531	18.3827	18.923	16.9462	16.9489	11.8071	15.7575	16.3355	16.4462	13.3016	13.5174	12.3406	15.9862	17.2618	17.3822	13.9622	15.6958	15.2675
Atxn2_S634_M2	0.998	12.4935	13.7956	18.7187	16.1249	13.7359	16.6252	19.8535	16.0487	19.3081	16.8273	13.1492	12.0748	16.5048	16.9465	12.162	13.4359	14.4091	13.8258	18.8316	18.1922	13.9206	16.7348	16.8169	12.9151	14.5511	14.6843	15.6761	14.7496	13.9074	14.2805	15.8482	16.9643	17.2027	15.1638	14.572	16.0977
Atxn2_S636_M2	1	19.2409	14.1317	18.5621	17.8484	14.2861	13.7286	13.4925	14.0293	15.1564	15.0255	13.8166	14.6056	14.0747	13.8898	14.0668	13.576	14.9009	14.7129	18.879	13.6264	18.8624	14.1335	14.9933	14.4991	14.6069	14.3149	14.2486	13.9779	14.6207	14.263	13.7895	14.1089	14.5766	13.5945	13.4064	14.3307
Atxn2_T437_M1	0.946	13.6488	13.3708	13.8352	16.5461	16.8822	16.4243	14.1541	14.5692	14.2316	14.4585	14.0064	14.4994	14.2822	13.9771	13.5738	12.9776	13.2786	13.3593	13.6868	13.3099	13.6641	16.9497	12.9384	13.5917	13.3886	14.0821	12.8479	13.6012	13.3316	13.9998	15.4227	13.1836	13.0893	13.9362	14.0685	16.1882
Atxn2_T512_M1	1	17.3567	17.2885	17.5259	15.5567	16.6092	16.0679	18.7977	19.1346	18.8119	14.6918	14.5843	14.9647	15.1459	14.4927	15.361	16.0408	14.5098	14.4972	17.2195	16.8655	17.4179	15.6168	13.7182	15.3785	18.4215	15.6228	18.5418	15.2397	13.2897	12.8248	14.7302	12.7539	13.567	16.4845	15.6014	15.711
Atxn2l_S109_M1	1	18.8444	18.3283	18.6541	18.5598	18.7516	18.6926	17.8574	14.5855	17.993	19.3063	18.7437	18.9388	18.7188	18.6411	18.3886	17.8652	17.6277	17.4407	18.5169	18.6782	18.7708	17.6126	17.9193	17.8937	20.0298	19.2687	19.0653	16.6643	16.407	17.5231	17.1376	17.2156	17.3401	17.1446	17.227	16.9425
Atxn2l_S32_M1	0.967	13.1412	13.8017	12.7372	14.1887	13.095	13.9296	13.8094	14.484	12.6344	13.5547	13.8351	14.7539	13.6386	13.1503	14.534	14.746	14.3716	14.3053	14.2539	14.3312	13.0074	13.8274	13.4827	14.3159	13.2751	13.8562	13.0001	13.9671	13.5288	13.9406	18.1406	17.2807	14.0843	19.1598	18.5235	18.4824
Atxn2l_S337_M1	1	16.8438	16.6278	16.7503	16.4817	16.5318	16.6194	17.9095	15.1445	14.2722	16.856	16.2683	16.8287	16.7831	15.9698	16.5283	16.6937	12.5596	15.8222	17.1685	16.8711	17.2291	16.4149	15.3266	15.717	16.589	17.2673	18.3515	17.5938	17.8101	17.6177	17.2047	16.7426	16.6972	19.2774	19.0686	18.9603
Atxn2l_S342_M1	1	14.4356	14.053	14.6123	13.5399	14.6873	13.8581	14.7248	14.0659	13.7822	14.0809	12.7464	13.3226	16.5425	13.7365	15.0344	16.1071	15.7981	14.7675	13.228	17.8212	15.2387	18.1392	17.1193	15.8514	14.8651	13.8033	13.1532	16.8061	15.0536	15.0109	15.018	14.4125	17.2781	14.2878	13.1064	12.9479
Atxn2l_S447_M1	1	16.6041	16.4803	16.5886	16.3339	16.967	16.5878	15.2024	15.496	14.4696	16.117	16.0225	15.979	15.3373	15.2685	16.3008	14.6509	13.6122	13.2625	16.9033	16.6626	16.1307	15.3259	13.5057	16.1787	17.1235	15.5284	15.959	13.8453	14.1277	15.7949	15.1832	14.5232	14.3109	18.9323	13.6429	16.9011
Atxn2l_S490_M1	0.99	14.9175	13.6663	13.0961	12.7831	12.6451	13.2832	13.0522	13.2839	12.1581	13.2596	13.1381	14.8678	13.2419	13.205	12.4177	13.4346	13.6959	13.8976	13.2124	12.0787	12.5794	12.9163	14.2093	14.7466	14.6412	14.1176	13.5949	13.6008	12.4719	13.4662	13.4275	12.5844	13.4288	12.747	16.022	16.4753
Atxn2l_S493_M1	1	16.0828	15.9583	15.554	15.9936	15.7911	15.9129	18.3854	16.2458	17.4153	15.4703	16.096	15.8267	14.8483	15.1622	15.3907	14.5616	15.7287	14.7127	15.3331	14.9964	15.2197	14.9401	15.5238	15.8647	15.9466	15.5987	16.0416	15.5884	15.966	15.1157	16.1284	15.817	15.5021	19.3765	18.9869	18.8721
Atxn2l_S591_M1	1	18.3039	17.9917	18.0273	18.6744	18.8599	18.7015	18.0358	18.5785	18.1657	19.1179	18.7881	18.685	18.6987	18.6479	18.5936	17.7157	17.4985	17.4021	18.6374	18.4293	18.433	17.478	17.3056	17.602	19.2743	19.1042	19.0259	18.5255	18.6222	18.0071	18.0146	17.8818	17.9903	18.4463	18.9114	18.8842
Atxn2l_S631_M1	1	20.8692	20.8265	20.2954	20.7872	20.5878	20.7267	19.7771	19.1596	19.7517	20.336	20.673	20.4795	19.0097	20.065	20.5924	19.6761	20.7225	19.8665	20.0081	19.8078	20.1745	19.7581	20.3028	20.8139	19.4763	19.4858	19.8467	19.9172	20.7629	20.2885	20.7846	20.939	20.8429	21.9019	21.7816	21.9237
Atxn3_S261_M1	0.997	13.0396	13.9336	13.4004	12.5554	13.1398	13.3462	14.2724	13.4572	14.2478	13.3158	13.8813	13.8571	14.5333	12.9942	13.4826	13.0147	14.1434	13.8261	14.4658	13.1054	13.4073	12.7293	13.5883	12.6788	13.1987	13.53	13.1571	13.9341	13.7632	13.9941	12.7842	13.4842	14.4114	18.5605	18.4979	18.3676
Atxn7l3_S281_M1	0.982	13.8732	13.7089	13.4473	15.7375	13.5337	13.2523	12.8474	13.7488	13.7693	13.3803	12.4184	15.4308	14.1609	15.9159	14.3894	13.8739	14.291	12.8855	13.7614	13.4343	11.9461	12.5271	14.3804	13.4596	13.3955	13.9395	13.0237	12.5288	13.6672	13.5809	13.2146	13.4648	16.1172	13.5223	12.896	13.4091
Aup1_S290_M1	1	18.5885	19.2741	19.677	16.7205	13.3609	13.5482	14.6125	15.0053	13.9604	12.3251	13.6834	12.3828	12.872	16.892	16.5106	14.6749	14.2291	15.0786	18.5303	19.0855	19.203	13.1349	13.3019	13.5253	15.8765	15.6544	14.6039	14.5316	14.8007	18.9413	14.4604	14.1126	13.6033	13.927	14.6044	17.8038
Auts2_S1235_M1	1	14.1608	12.681	13.1265	15.924	16.0767	16.1359	14.4973	14.388	17.4143	16.3803	14.2317	14.265	13.1042	15.0185	14.2024	13.7967	14.0756	13.6906	13.9453	13.4454	14.2813	14.8544	15.3292	14.3343	13.3293	14.4708	14.8092	14.0373	13.8157	14.0196	14.2486	12.9649	13.9844	14.8413	12.9734	15.0333
Axin1_S77_M1	0.962	14.1123	13.9348	13.2703	13.3755	13.3783	13.5442	14.5694	13.4569	13.3838	13.5834	13.4096	12.8983	14.7477	12.0508	14.1008	13.5274	16.3695	16.8208	13.7927	12.8859	13.122	13.5237	12.9358	13.4205	13.6162	13.953	12.1665	13.2117	13.8404	13.2383	13.4099	13.2173	13.0239	14.0958	12.9227	11.928
Axl_T489_M1	0.909	14.0438	13.3234	13.0596	14.1321	12.9607	13.324	13.666	14.3739	13.3253	12.6439	13.8737	13.5532	12.0607	12.4915	13.9355	13.8308	14.5123	13.6721	13.5612	12.537	12.1088	13.6977	13.131	13.6708	13.9465	13.9917	12.4275	13.0006	12.8787	14.4819	15.8989	13.3255	14.9596	13.4515	13.6368	12.6756
B4galt1_T363_M1	1	14.3025	15.9433	14.2855	15.587	17.2682	16.122	15.7407	14.6125	15.4774	13.0567	15.9479	16.5569	16.4546	13.0007	15.4489	16.6716	16.3835	15.6029	16.1742	13.72	15.8355	15.6729	16.1367	15.4663	14.5835	15.3283	15.0142	15.2476	15.2481	14.6612	16.6754	16.4269	16.285	14.5996	13.8734	14.2277
Baat_S120_M1	0.998	13.0017	14.8773	14.6734	12.6024	13.2298	13.0663	13.1636	12.5029	13.4056	12.8079	14.2075	13.058	13.8571	13.4954	13.2408	14.0745	13.2498	13.9905	14.1397	12.2137	14.8602	13.6057	12.1721	13.9531	14.239	14.072	12.6828	13.6568	13.4861	13.1866	12.876	13.7351	12.1431	13.9494	13.3715	12.0811
Baat_S122_M1	0.999	14.8374	17.8375	17.8089	13.8196	14.3382	14.6068	15.4217	13.7694	15.0921	14.4282	14.5228	14.376	13.3084	14.2749	13.9281	13.6569	14.8007	15.312	14.388	17.7106	17.8694	13.9321	14.3429	13.9838	14.7759	15.61	14.1608	14.3126	13.8383	14.9956	13.7564	13.6305	14.0677	15.1643	14.2565	14.8049
Baat_S125_M1	1	17.8922	18.1054	18.1849	12.0958	12.2693	12.1608	16.7688	15.263	15.6076	18.2254	17.5775	17.7204	12.0168	11.5099	12.2584	18.0873	18.6684	18.1089	12.6361	17.1435	13.7063	17.9239	12.9334	17.4797	15.5868	15.8281	15.5811	19.2613	18.3121	18.7954	12.2931	18.374	18.0877	14.5949	13.5901	13.6931
Baat_S418_M1	1	16.372	15.6265	15.9747	12.442	13.892	12.4963	12.7981	13.0283	12.5864	14.0022	14.9508	14.2428	14.2283	13.9488	13.2844	14.7216	14.9825	14.3624	16.2999	16.1985	16.2446	13.7813	12.7218	13.7767	14.3065	14.5737	13.3983	12.8881	13.8158	13.7548	12.4084	14.6859	12.7165	12.8479	13.5919	12.5738
Bach1_S448_M1	1	16.1028	16.2561	15.804	14.8812	13.7475	15.1452	14.134	15.6305	14.8838	13.0019	15.1603	15.6353	12.9352	15.0725	14.9097	15.6194	16.1167	15.2246	15.8541	16.1394	15.8542	15.414	13.5931	15.786	15.1867	15.7521	15.4522	17.0612	17.4355	16.9204	16.0757	16.0568	15.7133	15.3454	15.6345	14.1359
Bach2_S314_M1	1	15.1002	13.8172	15.4752	13.1939	13.4259	14.3372	12.8522	13.5969	14.4866	16.3826	13.2573	15.722	15.6597	14.0774	14.4007	13.8064	13.2984	14.519	13.1826	14.1824	14.3338	16.822	16.6589	16.8389	14.3263	15.856	13.787	14.0295	14.6497	13.5499	18.83	18.3112	18.6866	15.275	14.4242	14.0172
Bach2_S408_M1	1	14.0421	13.2883	12.5268	14.5594	13.7472	13.4752	12.586	13.8647	13.878	13.7526	14.0123	14.2271	13.9817	15.1001	13.1018	13.804	14.7045	14.4693	14.7549	13.8451	13.4452	13.4177	14.376	12.4071	13.2516	12.9438	14.2526	13.5501	14.3606	13.4197	17.1543	16.7243	17.3009	14.082	13.5179	13.9508
Bad_S135_M1	1	13.945	14.1748	13.5326	13.0526	13.7431	16.8884	14.3616	14.1522	14.2565	17.1062	17.0314	13.3724	16.9468	17.0844	12.3177	13.9031	15.4897	17.8811	17.6297	14.3658	13.5663	17.8167	12.818	17.5462	14.1088	15.2496	15.3316	19.0127	15.2992	14.0545	14.1689	18.0432	17.5633	14.237	14.5186	18.9921
Bad_S137_M1	1	17.0623	16.8766	17.1952	16.2711	16.3664	15.8024	14.7459	15.4786	15.2795	11.9749	16.3946	15.4844	16.3047	16.1714	16.5169	16.0839	17.2258	16.7764	16.4738	12.4518	16.6717	17.2552	17.5643	16.9455	15.781	16.2671	16.4895	17.6402	12.111	16.5787	16.5211	16.9275	16.381	18.5258	18.2316	18.3998
Bad_S156_M1	1	14.6855	15.075	15.108	15.6565	15.4661	15.2713	13.6091	14.0503	14.0659	12.9238	15.3694	14.0875	14.9185	15.8868	15.4249	14.4323	14.9953	15.4127	15.6234	14.9109	14.605	16.2283	14.9941	15.5975	14.0517	13.8621	14.3705	15.0925	15.2312	14.5528	14.9537	15.2088	15.2196	14.8774	15.207	15.0231
Bag3_S117_M1	1	14.2155	13.4167	13.2453	13.6758	14.7569	14.5403	14.6288	18.438	18.4818	13.2224	13.6639	13.8302	14.9915	14.0886	14.9841	14.0469	14.0508	13.0463	13.9691	14.3263	14.3295	13.3001	14.1302	13.6739	18.899	17.0529	17.5167	13.3827	13.8518	13.6845	13.7786	14.277	14.2741	12.6179	14.38	14.4286
Bag3_S138_M1	1	17.0185	16.419	17.555	11.3975	13.1888	13.298	22.7468	20.4963	22.0543	12.2329	12.9815	13.2588	12.4004	12.6703	12.5092	14.4265	14.6139	16.0362	14.0802	14.268	16.349	12.4117	15.0771	16.4519	18.6504	21.2601	21.1758	14.5476	14.178	14.3577	13.0346	12.9602	13.8222	16.0334	16.5855	16.7604
Bag3_S176_M1	1	19.6271	17.9012	18.5931	15.5201	14.3538	16.1103	22.7001	21.5942	22.1816	16.5074	15.8693	17.1036	15.5437	15.8951	16.0896	15.376	15.664	15.355	18.5696	17.0772	18.389	16.9369	16.854	17.2741	21.8899	22.1507	22.9726	16.4161	14.8199	16.1144	16.5651	15.9417	17.1532	17.6817	17.6996	17.3077
Bag3_S267_M1	0.993	14.0827	13.3937	13.6747	13.2235	13.6278	12.0216	14.5495	13.1974	18.3467	12.6173	13.0042	12.9602	12.7316	13.5143	12.9403	13.5666	13.2764	14.4918	12.8874	13.1141	14.0253	13.8193	13.3825	13.1578	13.3232	16.0428	16.3245	13.4448	12.8067	14.1567	12.4308	12.1968	13.496	12.6731	13.6629	12.9769
Bag3_S267_M2	1	17.1969	15.9624	16.4736	14.7892	12.2342	14.6949	21.4326	20.3393	21.2693	16.1212	15.553	15.8944	15.37	15.5072	15.2413	14.1549	14.518	12.9895	16.7873	16.5757	16.9417	15.2078	14.8114	15.7532	18.5309	16.6141	19.783	15.2556	13.6503	14.8881	12.7783	12.3678	13.5892	13.176	16.4133	14.827
Bag3_S271_M1	1	16.5679	16.8841	16.8184	13.8977	14.7799	14.1452	20.1005	19.7994	19.7132	15.3553	14.5901	14.4163	15.2398	13.9746	14.1392	13.8306	13.8209	13.0557	16.531	16.2804	16.6588	15.1913	15.3958	14.2827	19.232	19.0661	19.4385	15.2063	13.424	14.4101	14.2274	13.5944	12.5214	16.954	13.671	15.9406
Bag3_S271_M2	1	17.2172	15.9825	16.4942	14.7977	12.4853	14.7065	21.4439	20.3305	21.277	16.1361	15.5619	15.9059	15.3813	15.516	15.2492	12.5505	14.4456	13.0897	16.8056	16.5956	16.9609	15.2226	14.8299	15.7686	18.5151	16.4376	19.7694	15.2811	12.8651	14.9145	12.1183	13.4348	13.6067	14.1714	16.4308	15.0247
Bag3_S377_M1	1	14.7652	13.835	14.5062	12.8519	14.7723	14.4795	20.2694	19.4274	20.2364	14.8488	15.078	14.1628	14.5845	13.5271	14.5896	14.0393	15.5237	13.616	14.9907	14.5439	15.3519	13.6335	14.2019	16.4317	18.0799	18.3187	13.7351	14.575	14.4353	14.9951	14.4343	14.0547	14.1747	13.7541	14.6864	14.1785
Bag3_S377_M2	1	12.4409	13.6001	13.9105	14.18	14.1513	13.1511	18.3311	11.8947	17.9781	14.0934	12.2545	13.8651	14.2629	13.219	14.2659	14.2698	13.0433	13.125	14.4193	13.9718	13.5965	12.4732	12.9141	13.5041	14.1881	14.252	13.4298	13.8156	13.8038	13.0016	12.7106	13.0152	12.7663	14.1843	12.537	12.9998
Bag3_S387_M1	0.951	14.3663	18.9191	18.316	13.6066	14.4402	17.1257	14.574	13.4437	13.444	17.7408	12.7005	14.5039	16.7126	16.9168	14.2435	13.7984	13.8299	13.7724	13.2645	14.493	14.5769	16.7257	13.9933	14.0317	14.6261	14.2733	14.9095	14.0535	16.367	12.8425	14.2534	13.5408	13.7565	13.8216	13.811	13.5321
Bag3_S387_M2	0.949	14.7674	13.9793	14.2108	13.9281	13.5656	13.9795	14.2668	14.1028	12.9206	14.5865	13.7501	13.1526	12.7736	13.1028	13.8285	14.7078	13.8392	14.4225	13.929	13.5897	14.4345	14.7585	13.8137	13.0629	13.1799	16.593	16.5216	13.2903	14.7042	13.6485	14.0058	12.6227	12.8552	13.5779	13.91	13.4693
Bag3_S388_M1	1	18.9347	19.0061	12.4304	15.7889	15.9097	15.7459	22.8475	22.6218	22.5298	11.5721	16.5106	10.2969	11.7436	15.8297	12.6878	12.2228	15.9916	12.5267	18.0692	17.9221	18.5951	12.21	12.844	11.7615	21.9563	21.8969	22.577	16.6849	12.9611	13.3879	15.884	13.2052	11.4894	17.9443	14.6977	14.0889
Bag3_S388_M2	0.993	13.5682	14.1034	14.311	14.2032	13.1604	13.1707	18.4771	13.494	18.1242	14.8769	13.8567	13.499	14.1994	13.0696	13.5171	14.3958	13.7822	14.2466	13.3346	13.6193	13.8158	13.4126	14.0191	14.0317	12.7798	14.146	12.5145	12.8105	13.465	12.9616	13.8453	13.2874	14.6642	13.5027	13.5635	13.7405
Bag3_S401_M1	1	14.0054	14.3855	14.8886	13.311	13.4446	15.1218	13.0129	13.8604	19.1608	14.4039	14.0691	16.4317	14.4597	12.7877	13.505	14.5655	13.7275	13.5297	14.0701	13.1392	14.6459	13.9303	12.7286	13.739	13.524	13.5411	18.6169	13.3577	14.1733	13.0875	12.8609	13.929	14.0813	14.0831	13.7157	13.9597
Bag3_T557_M1	1	16.9832	16.8001	17.1034	13.086	15.0644	14.1726	19.9775	19.905	20.2231	15.7225	14.7882	15.188	14.2769	12.6737	13.8751	12.7214	13.9269	13.7892	16.9719	16.9199	16.6385	14.7073	15.3665	14.4376	18.7487	19.0897	19.6367	13.872	13.596	14.2105	13.532	13.4294	13.1488	14.0107	15.4	14.6473
Bag4_S289_M1	1	15.3109	15.3118	15.2801	15.2605	16.2606	15.3632	14.6181	15.2528	16.333	16.2506	15.5515	15.1987	15.5266	14.9638	15.1082	14.7865	16.0457	15.7628	16.3357	15.8972	14.5665	15.0057	15.5661	15.314	15.0459	16.1235	16.4194	14.0454	17.1135	16.8363	15.7804	15.6821	15.7518	18.3112	17.5319	17.8308
Bag6_S1103_M1	1	14.2886	13.7345	17.3512	16.1593	14.1848	14.7632	14.5215	14.9597	14.9069	12.604	14.2753	13.394	13.1433	13.1721	14.2042	17.4559	14.5579	14.4393	17.6366	14.5057	17.6215	13.3554	13.0573	14.4133	14.9057	14.2132	15.3323	14.5321	14.236	15.4174	14.1166	15.0053	14.6706	21.8324	21.2133	21.0451
Bag6_S1139_M1	1	15.7844	15.6382	15.6704	15.4597	15.3698	15.4119	15.0332	15.2694	15.3804	15.245	15.6246	16.1819	14.7117	16.5308	15.4674	16.1086	17.2074	13.9231	15.9595	16.515	15.4491	15.0731	15.5727	15.8868	15.6049	16.9406	15.3656	15.6792	13.4991	16.145	15.5893	15.6237	15.8674	19.0074	18.7133	18.6697
Bag6_S978_M1	0.966	13.0212	14.0931	13.7276	14.0693	14.7531	12.8895	13.0032	13.7721	13.1931	13.4209	13.4677	13.2998	13.011	12.9072	12.5923	13.3046	12.2933	13.4627	14.2772	13.0582	14.377	13.6386	13.399	13.1214	14.0459	13.2595	13.1044	13.581	12.6405	12.6715	13.3908	14.1589	13.3101	12.8839	15.5162	15.8477
Bag6_S987_M1	1	16.1554	16.4835	16.2795	16.4361	15.9839	16.38	18.0011	19.827	18.7511	16.3402	16.1543	16.6815	16.4399	16.7549	16.5309	16.6498	16.4556	16.7177	16.0477	15.8271	15.544	15.8767	16.0089	16.305	19.7372	18.8323	18.4832	16.2788	16.5845	16.071	16.3181	16.4335	16.51	18.1349	18.9414	18.7838
Bag6_S987_M2	1	12.7311	13.4111	15.1283	16.4738	13.9532	14.055	14.4323	14.4627	13.9942	14.3056	15.349	13.5663	15.704	13.1768	15.5143	13.1783	13.5873	12.8365	13.0896	13.3758	14.9501	13.5002	13.8522	13.5128	13.7543	14.1201	13.5874	13.4669	13.5686	13.4335	14.4447	16.5355	17.4124	13.0221	14.0217	17.2585
Bag6_S995_M1	1	15.3801	13.7735	17.5762	15.1807	12.3256	15.2571	18.5619	19.4659	18.4315	14.8267	14.936	14.5719	14.8381	15.064	15.3369	14.9933	15.8167	15.8283	15.3245	14.1599	13.9709	14.8185	14.9805	15.6402	18.3139	17.568	17.3592	15.9255	16.0878	15.5444	15.414	15.5281	15.6238	18.0451	18.5861	18.5267
Bag6_T1102_M1	1	17.3902	16.8957	13.2173	11.8445	17.5691	13.0843	17.3648	14.8351	16.3127	12.0127	16.4178	16.6861	13.7361	13.6772	14.6037	16.8636	16.7233	13.4603	12.5369	14.6455	13.5356	16.2016	16.3057	15.7903	15.7037	15.244	15.5516	13.9768	15.7842	16.2045	17.3537	16.0809	12.8987	21.4025	15.2209	21.0695
Bag6_T977_M1	1	18.1537	17.534	18.9499	18.814	17.6909	18.6218	12.8115	15.0857	14.8933	17.8779	17.5541	11.7898	17.1736	18.1884	18.0818	17.937	12.669	12.4582	12.6831	11.9234	19.0857	17.3154	12.6996	12.5608	15.6967	15.4553	17.0898	17.1441	17.4879	16.54	18.3005	11.6189	18.681	21.0095	22.4549	22.4308
Bag6_T977_M2	0.989	13.2311	13.8798	15.0285	16.3983	14.6104	12.2847	13.329	14.5377	12.9048	13.7499	12.7518	13.0834	15.6259	13.9557	15.4415	13.8031	13.814	13.5368	13.0721	13.2604	14.2295	13.2238	13.604	13.5787	13.2255	12.6987	14.3761	13.62	13.188	13.9234	14.1213	16.4451	17.338	15.0263	13.2368	17.1473
Bag6_T985_M1	0.921	13.8936	14.2167	13.7366	18.235	13.1455	18.3131	14.7216	15.1626	14.2856	12.629	12.9167	17.4807	17.5864	11.4427	17.501	14.2931	14.2719	13.2924	19.0828	19.1003	18.36	17.6465	13.3463	12.6962	15.1368	15.8216	15.1494	14.591	14.1728	13.8589	12.3184	13.2826	18.4544	21.5515	15.08	22.0116
Bahd1_S101_M1	0.967	13.7312	12.4666	13.8455	13.7227	12.7402	14.5833	13.4679	13.4178	13.4015	13.7183	14.1908	13.3022	18.0462	13.7947	14.2121	13.2969	12.2207	13.9383	14.1664	13.6247	13.7129	12.4139	13.7805	13.2534	14.0423	12.4881	12.8732	13.8615	13.2261	13.3983	18.168	12.9403	13.6773	13.4071	12.0892	13.2213
Bahd1_S121_M1	1	13.8577	13.7736	12.454	14.7638	13.1999	13.5661	13.6836	12.2716	13.9301	13.47	12.6907	12.3516	12.7291	12.7436	13.2779	13.9913	13.2205	13.6101	14.2012	12.8894	13.2075	12.3519	13.574	12.5486	13.7839	13.76	13.0933	13.8138	13.0704	12.66	13.5076	12.3925	14.3059	13.9092	13.3055	12.5493
Baiap2_S260_M1	0.982	13.3283	16.0284	13.665	13.4557	13.667	13.3623	14.3719	13.4311	13.9585	13.8893	13.8489	14.1246	13.1446	12.6894	13.4046	13.2249	14.3343	14.1318	13.7872	14.4067	12.9724	12.8095	16.9228	14.8193	13.7632	13.4875	13.3881	13.3763	13.1672	14.9353	12.6435	14.1682	14.2686	15.9836	14.0979	16.3699
Baiap2_S262_M1	0.984	13.6722	12.458	15.7246	13.4711	13.5884	13.3558	14.0013	13.338	13.1038	12.7936	13.5291	13.4527	13.2774	13.5419	13.4241	13.7649	13.7033	14.1044	13.622	13.4949	13.5924	16.5684	13.9895	13.5882	13.2528	13.2053	12.8817	13.8728	13.1264	16.3376	12.6501	13.66	12.9868	13.5598	16.589	12.955
Baiap2_S367_M1	1	13.7129	14.0385	13.5484	13.2868	12.9715	13.9143	13.9781	13.2823	13.1325	15.3312	13.9341	14.2273	13.7496	13.9345	13.7423	14.5423	14.6985	12.7285	13.9757	13.1504	14.1388	13.8549	14.3677	13.005	13.4589	13.9943	13.4775	18.9702	18.7081	18.3891	13.6116	14.2686	13.7919	13.0931	14.6543	13.8626
Baiap2_S455_M1	1	14.5334	13.8801	13.5334	13.8779	14.2373	12.9479	14.9352	15.0004	14.7078	13.0475	15.2458	15.875	14.1577	14.7425	14.1226	15.4345	15.1773	14.365	16.6	16.8669	13.4541	13.3893	13.3253	13.9722	14.3395	15.2517	15.027	19.7131	19.5088	19.2591	16.815	14.0174	16.6552	17.906	17.5589	17.1602
Baiap2l1_S255_M1	1	15.9468	15.7373	15.5097	16.2868	17.6788	14.4203	14.6471	14.7176	14.7413	17.9911	17.0854	12.9471	16.1221	15.0611	13.6473	16.5419	14.6779	15.8231	15.508	14.4902	15.1477	14.2826	13.7006	15.6312	13.7511	14.2906	14.3458	16.0374	14.7184	15.3658	14.3068	12.8135	14.1769	14.2384	15.0056	15.0813
Baiap2l1_S261_M1	1	13.4619	14.0746	14.6945	17.9914	14.3621	14.2429	14.284	13.8263	14.7686	14.3241	18.3953	14.2855	14.0218	13.0897	17.8706	13.1173	14.2057	13.9473	13.3646	12.6123	13.9792	14.3683	14.207	14.4454	15.67	13.7126	13.8165	18.5557	12.6844	18.4955	13.5781	14.1858	13.7088	13.5377	13.4642	13.9015
Baiap2l1_S332_M1	1	14.1648	13.5112	14.0731	16.5131	16.6545	16.2385	14.3224	13.4405	14.7421	17.1848	17.4196	15.9193	17.1222	16.5854	14.0361	14.0162	15.0965	14.4627	14.0073	13.5702	13.6156	14.4251	14.4673	13.8031	14.8764	15.0612	15.6588	16.1355	16.0132	14.5522	13.5129	14.06	13.8942	15.1662	14.8137	16.2275
Baiap2l1_S423_M1	1	17.0989	16.4438	17.3311	16.1487	17.1844	16.0279	15.3446	14.254	14.2798	16.1848	15.7407	15.1152	16.4948	16.9821	15.7066	13.7807	13.0386	14.7093	17.0925	16.7111	17.2572	14.3541	13.9995	13.7604	15.2566	15.745	14.4738	16.1584	16.0608	16.7331	13.4442	13.7852	12.9945	16.1025	14.7958	14.7712
Baiap2l1_T257_M1	0.999	14.0338	14.5332	14.5447	17.0168	13.5606	16.938	12.9346	12.8791	13.5281	14.7457	17.081	13.5484	13.9667	13.3473	12.9439	13.8296	13.9675	13.0082	14.2304	15.2808	13.5138	14.3094	14.0981	14.5465	13.4901	13.5443	12.7724	13.3448	13.1535	13.0164	14.0429	13.6853	14.3002	13.267	13.0827	14.7803
Baiap2l2_S231_M1	1	13.6064	13.4249	12.3621	19.1483	20.3746	19.3066	17.5539	15.4702	15.4237	20.2116	20.2366	19.5269	20.0028	18.7535	18.8002	20.3609	19.9581	19.4666	14.2366	12.768	13.2998	11.3793	12.3849	12.3323	15.3541	14.8025	15.7645	13.3623	13.0168	13.8768	12.7077	12.8795	13.0513	14.8992	13.9135	13.7699
Baiap2l2_S423_M1	1	14.6727	15.3241	14.9861	17.0931	14.681	16.2031	13.9701	14.5197	16.0855	15.8833	15.9076	15.9129	15.9417	16.3432	16.0332	15.9711	14.064	16.9661	14.7838	14.7672	14.6513	14.6386	14.0308	13.695	14.7052	14.7017	15.0986	14.7454	14.4012	14.4916	13.0357	13.5868	14.1724	13.9486	14.0118	16.03
Baiap2l2_S459_M1	1	13.1134	13.7083	12.6102	19.1303	20.3322	19.1873	14.8691	15.2926	15.2219	20.6644	20.129	19.9898	20.0273	19.3556	18.7958	19.5026	19.2603	18.6521	13.8846	13.1538	13.3862	11.5944	12.9883	12.6595	15.7938	17.4595	16.1433	13.4278	13.1003	14.7821	12.7282	11.9688	12.8185	13.979	14.2667	14.276
Baiap2l2_S470_M1	0.982	13.8048	14.2805	14.3829	17.7527	18.3116	13.5839	13.6488	14.794	14.5927	14.2248	18.3538	18.9029	13.0661	17.6056	16.8928	18.4468	14.5482	14.5503	13.776	13.6982	14.2543	14.404	14.9435	13.3328	14.0494	14.5188	15.0635	13.9197	13.5473	13.8222	14.2103	13.7554	14.0969	13.4255	15.238	13.6971
Baiap2l2_S471_M1	1	14.2286	14.927	13.4826	17.063	17.0352	17.1053	15.2913	15.2931	13.5079	18.251	17.5707	17.6482	17.4781	16.6489	16.5146	17.0713	16.5739	14.9535	13.1417	15.2037	14.4278	13.7889	14.4463	14.4102	15.2293	15.4046	14.4664	14.4697	13.5885	14.6897	15.0692	14.3712	14.7324	14.635	13.655	14.338
Bank1_S12_M1	1	14.937	14.5557	14.4172	14.6533	15.1063	14.6609	14.5476	14.5292	14.706	17.6056	13.3123	14.5848	16.0629	14.0883	13.3808	14.4223	13.9356	14.7523	14.509	13.656	13.9759	14.1819	13.6162	13.7362	14.0231	13.9848	14.0503	14.3006	14.6295	15.0314	17.9283	18.8121	19.4545	13.4829	13.7823	13.7169
Bank1_S445_M1	0.992	13.3491	14.4242	13.0622	13.7022	13.0798	14.6145	13.7234	12.4089	14.6054	12.8438	13.3872	12.929	13.1609	13.8394	12.3013	13.2432	13.5057	13.8857	12.7512	13.3817	13.3496	13.0885	12.079	13.0019	13.1696	12.3752	13.0102	13.57	14.0007	14.6214	15.1204	15.2275	15.6587	13.02	13.7826	13.1902
Bank1_S599_M1	1	12.2968	14.2287	13.0231	12.7416	13.6866	12.9739	13.2758	13.6398	14.2206	14.6554	13.9382	14.8646	13.6697	13.7553	13.2216	14.2189	14.3723	14.1723	13.1011	13.1077	14.7813	13.5929	13.0427	13.9479	12.7338	13.3209	13.3025	14.8638	13.7133	13.7667	17.4198	17.5932	18.5257	13.3913	13.6502	12.8247
Bap1_S340_M1	0.934	13.8883	14.3335	13.8413	13.6719	13.8345	13.8149	11.9881	15.0604	13.8454	14.1803	14.6355	13.9087	14.3787	13.4712	14.8365	14.8607	13.807	15.0262	14.0869	13.6679	13.1637	14.5948	14.2033	14.0274	13.3427	12.5934	14.9092	12.7722	12.4709	12.7942	14.1269	12.9653	13.9803	13.9594	12.7375	14.1408
Bap1_S532_M1	0.999	15.1664	14.6612	14.2544	15.2748	16.2433	16.0618	15.6872	15.1462	14.7846	16.5385	15.8828	16.1612	16.6761	13.6983	15.422	15.4896	15.0682	14.7096	14.9523	14.9767	14.7135	13.3635	15.918	15.3566	14.9504	14.5816	14.9316	15.2641	14.9936	14.5927	16.5659	15.7037	13.3272	16.9814	13.7674	16.8054
Basp1_S40_M1	1	13.7111	14.2231	14.5239	12.9929	13.536	13.7962	13.4872	13.5918	14.5096	13.2421	12.8265	14.3353	13.3515	12.8858	15.2706	14.7165	13.1297	15.579	13.1601	13.6617	13.218	13.6523	13.704	13.6817	15.0233	12.7857	13.2763	14.3977	14.6873	13.6414	13.8861	15.8836	15.7271	14.5144	14.7603	13.4598
Basp1_S54_M1	1	13.8737	14.732	14.0359	13.2622	12.4687	13.0382	14.6343	14.8184	13.4226	13.6513	14.0714	12.9393	13.8538	13.1983	14.0143	15.2125	14.7534	15.7962	13.4034	14.2824	13.9704	14.4851	13.9066	13.3503	13.8478	15.1963	14.2156	13.7545	14.1553	13.6118	16.4534	16.3229	16.6924	13.9294	14.6156	14.2156
Basp1_S91_M1	1	13.8766	13.4716	14.5547	15.2041	12.8778	14.9217	14.2964	15.3847	14.2378	17.7995	15.0507	15.654	17.4996	16.2971	15.2387	15.4645	17.1859	18.502	16.2521	16.1607	13.9129	15.5761	15.7869	15.321	15.252	15.8719	15.4535	13.7762	14.7212	13.7629	16.4829	18.4187	18.3739	15.109	18.5703	18.6909
Baz1a_S1304_M1	1	16.5276	14.2193	14.627	14.8192	16.0119	15.5543	15.1028	15.6461	15.7775	16.614	15.8884	15.512	15.6711	15.2998	14.9597	13.9593	14.2139	14.8154	13.5547	13.2923	14.069	14.3643	14.8183	14.9121	15.4854	14.4585	14.0633	13.4138	15.0019	14.9434	16.1902	16.5311	16.3995	20.3821	19.9476	20.2157
Baz1a_S1328_M1	1	13.9999	14.1261	14.2039	13.9032	14.5255	14.5449	14.0224	13.0226	14.3919	15.1306	13.5928	15.194	14.9529	13.6983	14.1731	14.0037	13.8667	13.6209	13.531	12.8436	13.9483	13.8426	13.5302	13.4322	14.514	13.6223	13.7671	12.8273	13.1238	13.5314	14.0941	14.4314	14.3584	16.3468	17.1121	16.999
[truncated: 11,741 more rows]
